# Supplementary material for: Stage‐Resolved Phosphoproteomic Landscape of Mouse Spermiogenesis Reveals Key Kinase Signaling in Sperm Morphogenesis
Source: Adv Sci (Weinh). 2025 Sep 3;12(44):e08538. doi: 10.1002/advs.202508538 (PMC12667522; doi:10.1002/advs.202508538)
Supplement: Supplementary file 2 — Supporting Information [file ADVS-12-e08538-s008.zip]

Archive with 1 entries (1 files):
- advs71690-sup-0001-data.pdf
