# Supplementary material for: Stage‐Resolved Phosphoproteomic Landscape of Mouse Spermiogenesis Reveals Key Kinase Signaling in Sperm Morphogenesis
Source: Adv Sci (Weinh). 2025 Sep 3;12(44):e08538. doi: 10.1002/advs.202508538 (PMC12667522; doi:10.1002/advs.202508538)
Supplement: Supplementary file 3 — Supplemental Table 1 [file ADVS-12-e08538-s009.xlsx]

## Sheet: Supplementary Table 1
Table 1. Mouse spermatid proteome of different development stages.
Protein ID	ENSEMBL ID	ENTREZ ID	Gene symbol	Protein name	Unique peptides	Sequence coverage [%]	Step1-2_1	Step1-2_2	Step1-2_3	Step1-2_4	Step3-4_1	Step3-4_2	Step3-4_3	Step3-4_4	Step5-6_1	Step5-6_2	Step5-6_3	Step5-6_4	Step13-14_1	Step13-14_2	Step13-14_3	Step13-14_4	Step1-2_mean	Step13-14_mean	Step3-4_mean	Step5-6_mean	FC(Step3-4/Step1-2)	PostHoc(Step3-4-Step1-2)	Diff(Step3-4-Step1-2)	FC(Step5-6/Step3-4)	PostHoc(Step5-6-Step3-4)	Diff(Step5-6-Step3-4)	FC(Step13-14/Step5-6)	PostHoc(Step13-14-Step5-6)	Diff(Step13-14-Step5-6)	FoldChange(Max/Min)	ANOVA_pvalue	ANOVA_FDR	Diff(ANOVA)	Module
A0A023T778	ENSMUSG00000030188	66441	Magohb	mago homolog B, exon junction complex core component	1	89.2	0.909482	1.21344	0.877571	1.13204	1.19509	0.863416	1.08467	1.0945	1.1846	1.10269	0.927745	1.10576	0.878764	0.925757	0.819359	0.685137	1.03313	0.827254	1.05942	1.0802	1.02544	0.991757	NO	1.01961	0.99587	NO	0.765836	0.0772373	NO	1.30576	0.0652114	0.0693486	NO	NO
A0A067XG53	ENSMUSG00000031012	12361	Cask	calcium/calmodulin-dependent serine protein kinase (MAGUK family)	7	9.1	1.06331	1.15172	1.13532	1.13593	1.0945	1.02569	1.1277	1.05852	1.05398	1.1377	1.0513	1.10837	0.717521	0.72246	0.691698	0.724289	1.12157	0.713992	1.0766	1.08784	0.959905	0.361214	NO	1.01044	0.972751	NO	0.656342	3.78e-08	NO	1.57084	6.67e-09	1.5e-08	NO	NO
A0A075B5P6	ENSMUSG00000076617	16019	Ighm	immunoglobulin heavy constant mu	1	2.2	0.839353	0.9262	0.828523	0.814348	0.969495	0.942175	0.971939	0.809743	1.08701	1.08726	1.05825	0.964427	1.12747	1.24223	1.17018	1.1614	0.852106	1.17532	0.923338	1.04924	1.0836	0.368888	NO	1.13635	0.048117	NO	1.12017	0.0477498	NO	1.37931	2.95e-05	3.99e-05	NO	NO
A0A075B668	ENSMUSG00000098754	111368	Prn	prion protein readthrough transcript	1	6.1	0.28708	0.392466	0.376318	0.3705	0.357154	0.51577	0.541877	0.530051	0.409978	0.449982	0.45574	0.437473	2.69963	2.57586	2.63846	2.96166	0.356591	2.7189	0.486213	0.438293	1.3635	0.29507	NO	0.901443	0.900036	NO	6.20338	1.81e-12	YES	7.62471	4.56e-13	7.51e-12	YES	Cluster4
A0A2R8W6L8	ENSMUSG00000022556	15499	Hsf1	heat shock factor 1	11	29.5	1.0674	1.11898	1.12762	1.097	1.10606	1.09161	1.14909	1.18699	1.14712	1.18955	1.13609	1.23275	0.602877	0.5902	0.580619	0.576051	1.10275	0.587437	1.13344	1.17638	1.02783	0.597909	NO	1.03789	0.330319	NO	0.49936	5.52e-11	YES	2.00256	3.37e-11	1.45e-10	YES	Cluster2
A0A087WNL7	ENSMUSG00000053877	100043597	Srcap	Snf2-related CREBBP activator protein	43	15.2	1.19242	1.25276	1.21494	1.19505	1.06834	1.04123	1.10704	1.08031	1.0388	1.0848	1.01573	1.066	0.678894	0.707961	0.623466	0.632253	1.21379	0.660644	1.07423	1.05133	0.88502	0.000225622	NO	0.978687	0.741146	NO	0.628386	3.94e-09	NO	1.83729	8.54e-11	3.13e-10	NO	NO
A0A087WNN1	ENSMUSG00000047528	108812	Flacc1	flagellum associated containing coiled-coil domains 1	19	41.8	0.947008	1.02046	1.02051	0.988182	1.13224	1.06154	1.1219	1.05634	1.23808	1.30643	1.20265	1.22598	0.683773	0.685971	0.645047	0.663885	0.994041	0.669669	1.093	1.24329	1.09956	0.00976784	NO	1.13749	0.000349808	NO	0.538628	1.67e-10	NO	1.85657	2.73e-10	8.53e-10	NO	NO
D3Z652	ENSMUSG00000026592	73435	Tex35	testis expressed 35	4	19.9	0.609247	0.642423	0.637983	0.62408	0.617059	0.721026	0.732383	0.596651	0.856552	0.869079	0.847914	0.726498	1.84584	1.85183	1.84312	1.97831	0.628433	1.87978	0.66678	0.825011	1.06102	0.793528	NO	1.23731	0.0115638	NO	2.27849	2.9e-11	YES	2.99121	2.49e-12	2.12e-11	YES	Cluster4
A0A087WQE6	ENSMUSG00000079658	67923	Eloc	elongin C	8	77.9	0.815712	0.832513	0.824134	0.865207	0.83234	0.850566	0.885203	1.83528	0.92023	0.954867	0.906755	1.17258	1.00786	1.09437	1.00194	1.20044	0.834391	1.07615	1.10085	0.988609	1.31934	0.486509	NO	0.898044	0.924702	NO	1.08855	0.961821	NO	1.31934	0.480326	0.487911	NO	NO
A0A087WNU1	ENSMUSG00000076437	72657	Selenoh	selenoprotein H	1	51.5	1.18163	1.23783	1.2517	1.20171	0.997542	1.01937	1.11978	0.709004	1.03645	1.17256	1.02111	1.00696	0.768483	0.769528	0.725041	0.781313	1.21822	0.761091	0.961422	1.05927	0.789205	0.0140789	NO	1.10177	0.518277	NO	0.718506	0.00500924	NO	1.60062	0.000221563	0.00027836	NO	NO
A0A087WNV1	ENSMUSG00000026159	15463	Agfg1	ArfGAP with FG repeats 1	14	37.6	0.936807	1.1436	1.03256	1.02495	1.067	1.00655	1.09595	1.11037	1.05623	1.06707	1.00908	0.935113	0.885644	0.937954	0.822231	0.868885	1.03448	0.878678	1.06997	1.01687	1.0343	0.846429	NO	0.95038	0.62734	NO	0.864097	0.0351063	NO	1.2177	0.00455206	0.0051825	NO	NO
A0A087WNW1	ENSMUSG00000033147	242126	Slc22a15	solute carrier family 22 (organic anion/cation transporter), member 15	4	12.1	0.964982	1.05896	0.977899	1.00753	0.885825	0.985301	0.928752	0.943824	1.19376	1.20778	1.09546	1.165	0.945694	0.992379	0.815291	0.831565	1.00234	0.896232	0.935925	1.1655	0.933737	0.40297	NO	1.24529	0.00057236	NO	0.768968	0.00013334	NO	1.30044	0.000134702	0.000172304	NO	NO
A0A087WQ25	ENSMUSG00000021843	16709	Ktn1	kinectin 1	43	35.8	1.10594	1.15685	1.1676	1.13104	1.0586	1.04661	1.10951	1.11886	0.973642	1.01039	0.953131	0.900365	0.81677	0.858444	0.78684	0.805399	1.14036	0.816863	1.0834	0.959382	0.950047	0.163129	NO	0.885532	0.00174913	NO	0.851447	0.000538759	NO	1.39602	1.11e-07	1.99e-07	NO	NO
A0A087WRP7	ENSMUSG00000079018	17067	Ly6c1	lymphocyte antigen 6 complex, locus C1	1	16.2	1.27792	1.25967	1.26895	1.21939	1.03933	0.95697	1.09837	0.787918	1.10164	1.15432	1.15724	0.949074	0.708903	0.702586	0.644421	0.673302	1.25648	0.682303	0.970646	1.09057	0.772511	0.00240347	NO	1.12355	0.2477	NO	0.62564	0.00010497	NO	1.84153	5.25e-06	7.64e-06	NO	NO
A0A087WNZ7	ENSMUSG00000026219	14897	Trip12	thyroid hormone receptor interactor 12	1	51.8	1.23914	1.14172	1.0653	0.998078	1.23435	0.984074	1.11237	1.05043	0.881646	0.939518	1.00963	1.03781	0.816206	0.871437	0.764022	0.854276	1.11106	0.826485	1.09531	0.967149	0.985823	0.993487	NO	0.882994	0.202322	NO	0.854559	0.146716	NO	1.34432	0.00165751	0.00195095	NO	NO
A0A087WP11	ENSMUSG00000101819	100042927	H2al1b	H2A histone family member L1B	1	35.2	0.222782	0.22937	0.194131	0.178545	0.326322	0.592393	0.575449	0.545166	0.25269	0.257762	0.218857	0.272508	2.9449	3.11509	2.82946	3.24459	0.206207	3.03351	0.509832	0.250454	2.47243	0.0109069	YES	0.491248	0.0290628	YES	12.112	1.12e-12	YES	14.711	2.62e-13	5.75e-12	YES	Cluster4
A0A087WP33	ENSMUSG00000033124	245860	Atg9a	autophagy related 9A	4	4.5	0.82441	0.835804	0.860258	0.837885	0.903547	0.840123	0.907449	0.88799	0.904223	0.963225	0.910103	0.930446	1.30256	1.38883	1.31547	1.38768	0.839589	1.34863	0.884777	0.926999	1.05382	0.234952	NO	1.04772	0.284268	NO	1.45484	1.68e-09	NO	1.6063	9.31e-11	3.36e-10	NO	NO
A0A087WP42	ENSMUSG00000064302	76707	Clasp1	CLIP associating protein 1	1	48.7	0.363487	0.338611	0.308193	0.332196	0.494626	0.668282	0.679747	0.73105	0.268618	0.297299	0.264016	0.27122	2.92235	2.64472	2.57879	2.8368	0.335622	2.74566	0.643426	0.275288	1.91712	0.00341191	NO	0.427847	0.000796024	YES	9.97378	9.16e-13	YES	9.97378	2.62e-13	5.75e-12	YES	Cluster4
A0A087WP69	ENSMUSG00000042046	213452	Dstyk	dual serine/threonine and tyrosine protein kinase	5	5.4	0.260704	0.335566	0.357843	0.311455	0.383552	0.4737	0.492767	0.445323	0.337136	0.347267	0.336594	0.321072	2.78784	2.86622	2.83523	3.10774	0.316392	2.89926	0.448835	0.335517	1.41861	0.131259	NO	0.747529	0.224584	NO	8.64115	1.15e-13	YES	9.16349	8.76e-15	1.31e-12	YES	Cluster4
A0A087WP92	ENSMUSG00000026219	14897	Trip12	thyroid hormone receptor interactor 12	4	47.5	1.03965	1.46106	1.2231	1.15097	1.164	1.13646	1.21732	1.09397	0.855432	0.855074	0.774265	0.731558	0.846199	0.843431	0.785264	0.822245	1.21869	0.824285	1.15294	0.804082	0.946045	0.783936	NO	0.697419	0.00153836	NO	1.02512	0.991141	NO	1.51563	7.15e-05	9.35e-05	NO	NO
A0A087WRK8	ENSMUSG00000001248	52857	Gramd1a	GRAM domain containing 1A	1	16.1	0.749054	0.771536	0.786545	0.759876	0.84304	0.74944	0.84581	0.757815	0.693912	0.743965	0.767735	0.600918	1.72441	1.67783	1.65561	1.87251	0.766753	1.73259	0.799026	0.701632	1.04209	0.902535	NO	0.878109	0.222874	NO	2.46937	2.93e-10	YES	2.46937	1.12e-10	3.94e-10	YES	Cluster4
E0CY18	ENSMUSG00000026197	68818	Zfand2b	zinc finger, AN1 type domain 2B	1	4.6	0.992377	1.02	1.05685	1.08639	1.10529	1.07328	1.29988	1.25841	0.947616	0.987544	0.918427	0.947573	0.876846	0.900729	0.795701	0.733092	1.0389	0.826592	1.18421	0.95029	1.13987	0.0619704	NO	0.802465	0.00306568	NO	0.869831	0.125642	NO	1.43265	0.000115774	0.000148943	NO	NO
A0A087WPF7-3	ENSMUSG00000029673	319974	Auts2	autism susceptibility candidate 2	1	1.9	1.47091	1.48129	1.42013	1.38136	0.979064	0.809758	0.903998	1.01193	1.31146	1.41239	1.17887	1.32489	0.379768	0.383339	0.263709	0.287124	1.43842	0.328485	0.926189	1.3069	0.643891	3.33e-06	NO	1.41105	6.91e-05	NO	0.251346	2.58e-09	YES	4.37897	4.35e-10	1.28e-09	YES	Cluster2
A0A087WPH7	ENSMUSG00000002102	19182	Psmc3	proteasome (prosome, macropain) 26S subunit, ATPase 3	1	64.6	0.980963	1.02576	1.00725	0.86831	0.907522	0.989317	1.02786	1.00457	0.943068	0.925263	0.910625	0.974386	1.08299	1.13007	1.05331	1.16874	0.97057	1.10878	0.982317	0.938335	1.0121	0.988546	NO	0.955226	0.64874	NO	1.18164	0.00305127	NO	1.18164	0.00324198	0.00373351	NO	NO
A0A1B0GR67	ENSMUSG00000037032	11785	Apbb1	amyloid beta (A4) precursor protein-binding, family B, member 1	2	22.1	1.18316	1.19406	1.20063	1.14943	1.05445	1.04205	1.07013	0.992836	0.888884	0.900246	0.847281	0.89828	0.901139	0.916687	0.827137	0.933599	1.18182	0.89464	1.03987	0.883673	0.879887	0.000304008	NO	0.849794	0.000124885	NO	1.01241	0.965277	NO	1.3374	6.55e-08	1.22e-07	NO	NO
A0A087WPL5	ENSMUSG00000042699	13211	Dhx9	DEAH (Asp-Glu-Ala-His) box polypeptide 9	1	52.1	0.902363	0.999024	1.00678	0.963111	1.02442	0.950042	0.989554	1.19069	1.04364	1.05199	1.03721	1.12552	0.89833	0.856878	1.02202	0.938429	0.96782	0.928915	1.03868	1.06459	1.07321	0.515107	NO	1.02495	0.953433	NO	0.872557	0.0783237	NO	1.14606	0.0663379	0.0704956	NO	NO
A0A087WPP3	ENSMUSG00000100240	100039905	Gm20820	predicted gene, 20820	1	49.5	0.983926	0.963284	0.970207	0.867648	0.907789	0.818171	0.926271	0.849372	1.3276	1.31304	1.26563	1.27082	0.91541	0.898643	0.805118	0.917078	0.946266	0.884062	0.875401	1.29427	0.92511	0.208728	NO	1.47849	1.77e-07	NO	0.683058	2.24e-07	NO	1.47849	7.65e-08	1.41e-07	NO	NO
A0A087WPP8	ENSMUSG00000026782	329165	Abi2	abl interactor 2	7	24	0.946077	0.965695	0.964093	0.934535	0.9141	0.934372	0.991689	1.01003	0.996136	0.980768	0.934503	0.977858	1.13366	1.11558	1.09132	1.10959	0.9526	1.11254	0.962548	0.972316	1.01044	0.960064	NO	1.01015	0.962045	NO	1.14421	8.53e-05	NO	1.16789	1.16e-05	1.63e-05	NO	NO
A0A087WPW6	ENSMUSG00000033029	27660	1700088E04Rik	RIKEN cDNA 1700088E04 gene	1	23.3	1.30975	1.24872	1.21749	1.15411	1.19095	1.12671	1.15218	1.10752	0.882984	0.878189	0.79687	0.896977	0.785156	0.784747	0.703774	0.763883	1.23252	0.75939	1.14434	0.863755	0.928457	0.0897444	NO	0.754807	1.25e-05	NO	0.879173	0.0393479	NO	1.62303	1.77e-08	3.66e-08	NO	NO
A0A087WQ11	ENSMUSG00000054115	27401	Skp2	S-phase kinase-associated protein 2	2	6.2	1.109	1.16783	1.07093	0.998634	1.06009	1.0554	0.967065	1.05122	0.981178	1.09415	0.910194	1.13509	0.830692	0.896722	0.779775	0.892034	1.0866	0.849806	1.03344	1.03015	0.951081	0.727627	NO	0.996817	0.999897	NO	0.824932	0.0183221	NO	1.27864	0.00300038	0.0034677	NO	NO
E9QPY6	ENSMUSG00000014850	17686	Msh3	mutS homolog 3	24	25.1	1.3035	1.36709	1.38327	1.36374	1.25112	1.2097	1.28924	1.23459	0.960206	0.9775	0.917842	0.967982	0.466808	0.467032	0.439585	0.400805	1.3544	0.443557	1.24616	0.955883	0.920087	0.00199826	NO	0.767061	1.07e-07	NO	0.464029	1.42e-10	YES	3.05349	1.37e-13	4.22e-12	YES	Cluster1
A0A087WS03	ENSMUSG00000056536	27392	Pign	phosphatidylinositol glycan anchor biosynthesis, class N	6	8.5	0.859342	0.950713	0.925547	0.910204	0.983072	0.960428	1.01339	0.917849	1.02217	1.01153	0.982037	1.04028	1.10938	1.14569	1.05538	1.11299	0.911451	1.10586	0.968684	1.014	1.06279	0.160712	NO	1.04679	0.321973	NO	1.09059	0.0155338	NO	1.2133	4.41e-05	5.88e-05	NO	NO
A0A0R4J2B7	ENSMUSG00000038608	210293	Dock10	dedicator of cytokinesis 10	1	0.4	1.30858	1.26265	1.09017	0.956476	0.992282	0.926923	0.94397	1.05563	0.967419	1.1265	0.950967	1.02146	0.901986	0.896105	0.82844	0.770451	1.15447	0.849246	0.979701	1.01659	0.848618	0.114197	NO	1.03765	0.951812	NO	0.83539	0.135488	NO	1.3594	0.00801044	0.00897099	NO	NO
A0A087WQD8	ENSMUSG00000034292	74019	Traf3ip1	TRAF3 interacting protein 1	2	40.4	0.868105	1.16397	1.05533	1.07405	1.02128	1.01755	1.0871	1.01749	1.02971	1.03883	0.911752	0.937512	0.943728	1.0045	0.856986	0.972112	1.04036	0.944332	1.03586	0.97945	0.995669	0.999798	NO	0.945546	0.744513	NO	0.964145	0.919905	NO	1.10169	0.294177	0.302223	NO	NO
E9QAN4	ENSMUSG00000014602	16560	Kif1a	kinesin family member 1A	1	11.1	0.358762	0.6121	0.279087	0.286309	0.906263	0.690167	0.615394	0.52341	0.61376	0.352042	0.298196	0.260604	2.62048	2.5913	2.39837	2.59375	0.384064	2.55098	0.683808	0.38115	1.78045	0.0588881	NO	0.557393	0.0561303	NO	6.69284	5.19e-10	YES	6.69284	1.64e-10	5.48e-10	YES	Cluster4
E9Q6L0	ENSMUSG00000064302	76707	Clasp1	CLIP associating protein 1	2	50	0.544289	0.58101	0.570466	0.565515	0.639501	0.759176	0.773666	0.783108	0.534749	0.554163	0.536841	0.544874	2.06352	2.15389	2.05166	2.34356	0.56532	2.15316	0.738863	0.542657	1.30698	0.0313901	NO	0.734449	0.0149693	NO	3.96781	3.31e-12	YES	3.96781	2.16e-12	1.93e-11	YES	Cluster4
A0A087WQH1	ENSMUSG00000079330	213409	Lemd1	LEM domain containing 1	3	12.8	0.363661	0.441253	0.360685	0.357978	0.41854	0.557993	0.541191	0.47099	0.542442	0.557649	0.497023	0.490637	2.56872	2.63723	2.3881	2.80591	0.380894	2.59999	0.497178	0.521938	1.30529	0.358197	NO	1.0498	0.982556	NO	4.98142	2.82e-12	YES	6.82601	7.61e-13	1.01e-11	YES	Cluster4
A0A087WQH8	ENSMUSG00000033272	67843	Slc35a4	solute carrier family 35, member A4	2	26.2	1.01376	0.99826	1.02636	0.980577	0.942163	0.968636	1.03845	1.01233	0.929409	0.960862	0.947701	1.00177	1.04897	1.0508	0.99704	1.08291	1.00474	1.04493	0.990396	0.959934	0.985726	0.927799	NO	0.969243	0.585896	NO	1.08854	0.0166344	NO	1.08854	0.0250805	0.0273612	NO	NO
A0A087WQM0	ENSMUSG00000055322	21961	Tns1	tensin 1	4	45.5	0.873748	0.909781	0.904668	0.896324	0.803104	0.828333	0.871711	0.889654	0.881113	0.926695	0.870986	0.937067	1.30555	1.35168	1.29673	1.45285	0.89613	1.3517	0.848201	0.903965	0.946515	0.459808	NO	1.06575	0.337048	NO	1.4953	3.98e-08	NO	1.59361	5.15e-09	1.18e-08	NO	NO
A0A087WQN7	ENSMUSG00000032410	24127	Xrn1	5'-3' exoribonuclease 1	28	16.8	0.888698	0.915025	0.934945	0.901666	0.896705	0.951702	0.999238	0.808703	1.02834	1.04291	1.01767	0.879909	1.20762	1.19673	1.18056	1.14958	0.910083	1.18362	0.914087	0.992207	1.0044	0.999646	NO	1.08546	0.275895	NO	1.19292	0.00262132	NO	1.30056	6.5e-05	8.53e-05	NO	NO
A0A087WQS2	ENSMUSG00000051223	66882	Bzw1	basic leucine zipper and W2 domains 1	30	51	0.810659	0.830779	0.806222	0.795486	0.749359	0.792304	0.816742	0.812359	0.836255	0.883897	0.823993	0.871007	1.48694	1.55329	1.45805	1.67266	0.810787	1.54273	0.792691	0.853788	0.977681	0.960586	NO	1.07708	0.392699	NO	1.80693	2.01e-09	NO	1.9462	2.21e-10	7.09e-10	NO	NO
A0A087WQT0	ENSMUSG00000026201	20872	Stk16	serine/threonine kinase 16	5	26.5	0.982414	1.03105	1.03063	1.01829	0.985652	1.01844	1.08135	0.950595	0.922724	1.01787	0.944674	0.947832	1.00663	1.03787	0.96636	1.05763	1.0156	1.01712	1.00901	0.958274	0.993515	0.995807	NO	0.949718	0.35273	NO	1.06141	0.240151	NO	1.06141	0.19692	0.204305	NO	NO
A0A087WQT6	ENSMUSG00000026029	12370	Casp8	caspase 8	9	24.4	0.832636	0.902299	0.904378	0.879254	0.896542	0.931828	0.979948	0.922821	0.882504	0.865892	0.848439	0.841428	1.32345	1.29681	1.30151	1.39026	0.879642	1.32801	0.932785	0.859566	1.06041	0.168841	NO	0.921505	0.0412534	NO	1.54498	1e-09	NO	1.54498	3.92e-10	1.17e-09	NO	NO
A0A087WQV4	ENSMUSG00000038065	68235	Mturn	maturin, neural progenitor differentiation regulator homolog (Xenopus)	2	16.9	0.821689	0.907169	0.947254	1.0109	0.930398	0.988324	1.00595	1.19603	0.970193	1.04569	0.946907	0.937175	1.03646	1.01997	1.10084	1.13505	0.921752	1.07308	1.03018	0.974991	1.11763	0.261437	NO	0.946432	0.757998	NO	1.10061	0.338008	NO	1.16417	0.0862527	0.0911036	NO	NO
A0A087WQY7	ENSMUSG00000078572	208501	Ndufaf8	NADH:ubiquinone oxidoreductase complex assembly factor 8	3	44.2	0.768255	0.854884	0.822158	0.821809	0.752241	0.945316	0.960318	0.937745	0.879585	0.968552	0.877038	1.16187	1.20315	1.28046	1.21197	1.55465	0.816776	1.31256	0.898905	0.971762	1.10055	0.76255	NO	1.08105	0.819864	NO	1.3507	0.00729925	NO	1.607	0.000370193	0.000456614	NO	NO
A0A087WR13	ENSMUSG00000101337	100101919	Dnah7c	dynein, axonemal, heavy chain 7C	41	49	1.31832	1.31363	1.32415	1.2763	1.19853	1.17452	1.24173	1.15641	0.841791	0.867999	0.822144	0.794263	0.683398	0.6689	0.650007	0.667916	1.3081	0.667555	1.1928	0.831549	0.911855	0.000329765	NO	0.697142	1.82e-09	NO	0.802785	1.06e-05	NO	1.95954	8.88e-13	1.12e-11	NO	NO
A0A087WR24	ENSMUSG00000043019	66967	Edem3	ER degradation enhancer, mannosidase alpha-like 3	15	19.3	0.936611	0.951354	0.957732	0.940093	0.888797	0.897553	0.951549	0.839742	1.0276	1.06402	1.03825	1.01072	1.12795	1.12157	1.08173	1.16473	0.946447	1.124	0.89441	1.03515	0.945018	0.135926	NO	1.15735	0.000168908	NO	1.08583	0.00756905	NO	1.25669	1.15e-06	1.81e-06	NO	NO
A0A571BFV4	ENSMUSG00000051590	22625	Map3k19	mitogen-activated protein kinase kinase kinase 19	1	2.2	0.945396	1.01867	0.894712	0.929673	0.968577	0.938226	0.954975	1.00381	0.982513	1.0853	0.98468	1.15037	1.03524	1.00956	1.02686	1.07144	0.947114	1.03577	0.966398	1.05072	1.02036	0.952	NO	1.08725	0.156222	NO	0.985779	0.976546	NO	1.10939	0.0396472	0.0427143	NO	NO
Q3UKG2	ENSMUSG00000073600	381148	Prob1	proline rich basic protein 1	1	1.9	1.23393	1.18805	1.2729	1.23284	1.27987	1.19611	1.07526	1.04851	1.18642	1.26423	1.12297	1.29054	0.392562	0.387314	0.408036	0.420462	1.23193	0.402093	1.14994	1.21604	0.933446	0.370673	NO	1.05748	0.54462	NO	0.330658	5.93e-09	YES	3.06379	1.59e-09	4.07e-09	YES	Cluster2
B7ZNJ1	ENSMUSG00000026193	14268	Fn1	fibronectin 1	28	14.9	0.575319	0.576076	0.582031	0.559604	0.419916	0.547316	0.559486	0.522738	0.567804	0.572744	0.555398	0.563078	2.29173	2.35476	2.2189	2.53311	0.573258	2.34962	0.512364	0.564756	0.893776	0.664319	NO	1.10226	0.755564	NO	4.16042	1.44e-12	YES	4.58585	2.92e-13	6.02e-12	YES	Cluster4
A0A087WR82	ENSMUSG00000102053	100042849	Gm4064	predicted gene 4064	1	56.3	1.07091	1.32714	1.12759	1.26692	1.143	0.757986	0.846562	0.839014	1.59354	1.30966	1.1966	1.54133	0.538813	0.537396	0.436266	0.467273	1.19814	0.494937	0.89664	1.41028	0.748359	0.0475618	NO	1.57285	0.00127555	NO	0.350949	5.12e-06	YES	2.84942	6e-06	8.69e-06	YES	Cluster2
Q9DAG5	ENSMUSG00000036557	75467	Stpg4	sperm tail PG rich repeat containing 4	10	41.3	1.25962	1.31112	1.28067	1.25862	1.17555	1.17667	1.22414	1.14902	0.920672	0.962406	0.892025	0.843585	0.648641	0.66971	0.608632	0.61892	1.27751	0.636476	1.18135	0.904672	0.924727	0.00977048	NO	0.765798	5.31e-07	NO	0.703543	7.48e-07	NO	2.00716	2.48e-11	1.13e-10	YES	Cluster1
Q6P3D0	ENSMUSG00000032565	75686	Nudt16	nudix (nucleoside diphosphate linked moiety X)-type motif 16	12	67.2	1.03754	1.0941	1.06199	1.02357	1.01803	0.993006	1.03264	0.998097	0.954056	1.01073	0.934176	0.935299	0.982395	0.980054	0.937294	1.00702	1.0543	0.97669	1.01044	0.958566	0.958401	0.201595	NO	0.94866	0.109023	NO	1.01891	0.817016	NO	1.09987	0.00296532	0.00342796	NO	NO
A0A087WRF2	ENSMUSG00000055013	347722	Agap1	ArfGAP with GTPase domain, ankyrin repeat and PH domain 1	1	9	1.05679	1.10236	1.10497	1.00947	0.946482	0.940524	0.979295	0.892394	1.04774	1.03323	1.04312	0.983322	1.00988	0.974376	0.882475	0.993572	1.0684	0.965076	0.939674	1.02686	0.879519	0.00563496	NO	1.09278	0.0603987	NO	0.939836	0.232112	NO	1.13698	0.00468057	0.00532292	NO	NO
A0A087WRH2	ENSMUSG00000032463	23873	Faim	Fas apoptotic inhibitory molecule	14	67.2	1.15325	1.22074	1.18792	1.19603	1.02645	1.05082	1.08102	1.08068	1.06181	1.09962	1.03024	1.09629	0.689416	0.675395	0.665126	0.68521	1.18948	0.678787	1.05974	1.07199	0.890926	6.22e-05	NO	1.01156	0.905546	NO	0.633202	3.22e-10	NO	1.75237	1.61e-11	8e-11	NO	NO
B2RWG1	ENSMUSG00000079502	329375	Cfap77	cilia and flagella associated protein 77	3	12.9	0.656368	0.781776	0.763762	0.733806	1.02288	1.04265	1.07793	1.1141	1.28006	1.31171	1.21747	1.37669	0.914809	0.893709	0.866989	0.945305	0.733928	0.905203	1.06439	1.29648	1.45026	4.23e-06	NO	1.21805	0.000147561	NO	0.6982	6.86e-07	NO	1.7665	1.7e-08	3.52e-08	NO	NO
A0A0R4J2B5	ENSMUSG00000049643	66367	2310022A10Rik	RIKEN cDNA 2310022A10 gene	4	13.8	1.12653	1.18487	1.21886	1.17237	1.04212	1.04613	1.10996	1.15936	0.989837	1.05959	1.00204	1.01798	0.673387	0.830597	0.674485	0.691876	1.17566	0.717586	1.08939	1.01736	0.926624	0.153033	NO	0.933882	0.271159	NO	0.705339	1.98e-05	NO	1.63835	2.44e-07	4.16e-07	NO	NO
A0A087WRL2	ENSMUSG00000104191	102632745	Gm30737	predicted gene, 30737	1	49.5	0.705046	0.844498	0.840461	0.790516	0.863357	0.830887	0.887752	0.6938	1.80665	1.94535	1.77943	1.61852	0.613635	0.64051	0.565265	0.574331	0.79513	0.598435	0.818949	1.78749	1.02996	0.979965	NO	2.18266	1.32e-08	YES	0.334792	1.41e-09	YES	2.98693	9.73e-10	2.61e-09	YES	Cluster3
A0A087WSH6	ENSMUSG00000087006	620695	Gm13889	predicted gene 13889	5	42.3	1.13784	1.14914	1.16255	1.13663	1.12171	1.07721	1.16713	1.07904	1.043	1.09574	1.05916	1.11057	0.673857	0.696352	0.615596	0.674477	1.14654	0.665071	1.11127	1.07712	0.969241	0.439952	NO	0.969266	0.466085	NO	0.617454	2.56e-09	NO	1.72394	1.86e-10	6.13e-10	NO	NO
A0A087WRP6	ENSMUSG00000100939	101056194	Gm28998	predicted gene 28998	1	44.1	0.838492	0.932454	0.891289	0.968817	0.961635	0.878581	0.998289	0.851696	1.37016	1.41671	1.33448	1.20281	0.838244	0.910867	0.808027	0.797451	0.907763	0.838647	0.92255	1.33104	1.01629	0.989747	NO	1.44278	1.19e-05	NO	0.630069	1.65e-06	NO	1.58713	1.17e-06	1.84e-06	NO	NO
A0A087WRU0	ENSMUSG00000055322	21961	Tns1	tensin 1	1	47.4	1.07669	1.25749	1.13447	1.06423	1.01093	1.05315	1.03802	1.13967	1.03377	1.11426	0.909381	0.919455	0.858849	0.889794	0.734123	0.765731	1.13322	0.812124	1.06044	0.994215	0.935778	0.593151	NO	0.937549	0.6602	NO	0.81685	0.0336918	NO	1.39538	0.000721632	0.000868456	NO	NO
A0A087WRV0	ENSMUSG00000047361	381260	Gm973	predicted gene 973	1	10.6	0.488316	1.08749	1.09777	1.11634	0.988924	0.953607	0.991191	1.41399	1.3795	1.57407	1.32663	2.03921	0.396925	0.362792	0.417883	0.365361	0.94748	0.38574	1.08693	1.57985	1.14718	0.856346	NO	1.4535	0.06652	NO	0.244162	9.88e-05	YES	4.09564	0.000192477	0.000243124	YES	Cluster3
A0A087WRV6	ENSMUSG00000026219	14897	Trip12	thyroid hormone receptor interactor 12	1	50.5	1.09695	1.09982	1.11831	1.07951	1.08436	0.995571	1.09937	1.13897	1.11142	1.05938	0.900112	1.00729	0.827605	0.857468	0.812045	0.711826	1.09865	0.802236	1.07957	1.01955	0.982632	0.972915	NO	0.944408	0.557073	NO	0.786853	0.00194267	NO	1.36948	8.62e-05	0.00011208	NO	NO
A0A087WRY3	ENSMUSG00000026434	98415	Nucks1	nuclear casein kinase and cyclin-dependent kinase substrate 1	7	33.9	1.28933	1.32884	1.3243	1.30469	1.03857	1.07609	1.14498	0.978326	1.18137	1.28254	1.17889	1.17337	0.441156	0.440186	0.399005	0.418353	1.31179	0.424675	1.05949	1.20404	0.807669	2.5e-05	NO	1.13643	0.00366887	NO	0.352708	6.46e-11	YES	3.08893	1.45e-11	7.4e-11	YES	Cluster2
J3QQ16	ENSMUSG00000048126	12835	Col6a3	collagen, type VI, alpha 3	46	19.8	0.662897	0.68835	0.676745	0.676296	0.613665	0.688919	0.72511	0.664452	0.707822	0.716944	0.695977	0.685808	1.91493	1.91888	1.90165	2.06155	0.676072	1.94925	0.673036	0.701638	0.99551	0.999673	NO	1.0425	0.806786	NO	2.77815	5.16e-13	YES	2.89621	4.87e-14	2.65e-12	YES	Cluster4
A0A087WS57	ENSMUSG00000031927	69325	1700012B09Rik	RIKEN cDNA 1700012B09 gene	8	72.7	0.954736	1.08369	1.05092	1.03073	1.2295	1.18062	1.2237	1.15445	1.21377	1.28441	1.2006	1.2481	0.570273	0.552341	0.517892	0.504272	1.03002	0.536194	1.19707	1.23672	1.16218	0.000419578	NO	1.03313	0.534567	NO	0.433562	5.51e-11	YES	2.30648	4.38e-11	1.8e-10	YES	Cluster2
A0A087WSB8	ENSMUSG00000066456	94353	Hmgn3	high mobility group nucleosomal binding domain 3	1	35.9	1.26606	1.30797	1.31457	1.29619	1.10078	1.15055	1.17215	0.917123	1.10546	1.21253	1.05514	1.08264	0.507776	0.531303	0.485113	0.494657	1.2962	0.504712	1.08515	1.11394	0.83718	0.00471328	NO	1.02653	0.933176	NO	0.453087	1.64e-07	YES	2.56819	9.93e-09	2.16e-08	YES	Cluster2
A0A087WSD2	ENSMUSG00000099398	383435	Ms4a14	membrane-spanning 4-domains, subfamily A, member 14	7	8.1	0.571012	0.591551	0.601705	0.579532	0.555897	0.708285	0.712208	0.663784	0.617994	0.674053	0.664687	0.638918	2.00524	2.05197	2.07312	2.29005	0.58595	2.10509	0.660043	0.648913	1.12645	0.517838	NO	0.983137	0.996465	NO	3.24403	7.96e-12	YES	3.59262	3.05e-12	2.42e-11	YES	Cluster4
A0A087WSG3	ENSMUSG00000101818	100043180	Gm28269	predicted gene 28269	5	36.8	0.0981455	0.0813024	0.080099	0.102502	0.527584	0.690953	0.72106	0.72781	0.131214	0.139358	0.136157	0.142112	2.83659	3.11613	2.96404	3.50494	0.0905122	3.10543	0.666852	0.13721	7.36754	0.000869647	YES	0.205758	0.00175766	YES	22.6326	8.58e-12	YES	34.3095	6.01e-12	3.88e-11	YES	Cluster4
A0A087WSG4	ENSMUSG00000026219	14897	Trip12	thyroid hormone receptor interactor 12	1	56.3	1.0674	1.03351	0.993776	1.01028	1.05947	0.973749	0.999624	0.824422	1.02838	1.06307	0.930248	0.990091	1.00531	1.02109	0.942185	1.05738	1.02624	1.00649	0.964316	1.00295	0.939658	0.5447	NO	1.04006	0.830151	NO	1.00353	0.99982	NO	1.06422	0.598864	0.60468	NO	NO
A0A087WSK7	ENSMUSG00000100679	NA	Gm28778	predicted gene 28778	2	18.9	1.01383	0.945972	0.991719	0.997418	1.11498	0.993883	1.01182	1.07488	1.10089	1.04501	0.994252	1.19508	0.8158	0.957633	0.863606	0.883234	0.987234	0.880068	1.04889	1.08381	1.06245	0.505618	NO	1.03329	0.848584	NO	0.812015	0.00239199	NO	1.2315	0.0025657	0.0029797	NO	NO
Q3TY65	ENSMUSG00000026018	70375	Ica1l	islet cell autoantigen 1-like	20	55.7	0.8632	0.937546	0.905791	0.883994	1.00114	1.00712	1.0493	0.978589	1.01595	1.04959	1.00177	1.01796	1.05917	1.08038	1.02369	1.12481	0.897633	1.07201	1.00904	1.02132	1.12411	0.00168778	NO	1.01217	0.946383	NO	1.04964	0.16599	NO	1.19427	4.35e-05	5.81e-05	NO	NO
F6YX19	ENSMUSG00000023791	72084	Pigx	phosphatidylinositol glycan anchor biosynthesis, class X	7	37.3	0.844994	0.880242	0.878906	0.844994	0.875092	0.926374	0.962691	0.851067	0.924139	0.9727	0.915855	0.939297	1.27687	1.29844	1.22935	1.37899	0.862284	1.29591	0.903806	0.937998	1.04815	0.545389	NO	1.03783	0.684784	NO	1.38157	3.31e-07	NO	1.50288	2.28e-08	4.62e-08	NO	NO
Q8C3V4	ENSMUSG00000026104	20846	Stat1	signal transducer and activator of transcription 1	32	47	1.00554	1.03964	1.03639	0.997564	1.0967	1.09995	1.14471	1.12345	0.90011	0.938885	0.889064	0.923813	0.93803	0.955945	0.921121	0.989084	1.01978	0.951045	1.1162	0.912968	1.09455	0.000519666	NO	0.817922	2.67e-07	NO	1.04171	0.167779	NO	1.22261	2.75e-07	4.66e-07	NO	NO
A0A096P6K7	ENSMUSG00000053178	208595	Mterf1b	mitochondrial transcription termination factor 1b	3	8.4	1.63493	1.31774	1.34251	1.32154	1.13422	1.07739	1.11918	1.04677	0.685491	0.66118	0.621872	0.605822	0.885562	0.832222	0.847021	0.866568	1.40418	0.857843	1.09439	0.643591	0.779381	0.00091925	NO	0.588083	2.77e-05	NO	1.3329	0.0146322	NO	2.18178	1.34e-07	2.38e-07	YES	Cluster1
Q60759	ENSMUSG00000003809	270076	Gcdh	glutaryl-Coenzyme A dehydrogenase	6	18.7	0.764364	0.796	0.793987	0.759386	0.936838	0.989027	1.05409	0.955864	0.807526	0.863565	0.800889	0.837459	1.35738	1.42265	1.35532	1.50565	0.778434	1.41025	0.983955	0.82736	1.26402	0.000243302	NO	0.840851	0.00249774	NO	1.70452	3.74e-09	NO	1.81165	9.39e-10	2.53e-09	NO	NO
G3UX19	ENSMUSG00000015461	12915	Atf6b	activating transcription factor 6 beta	2	4.9	1.22572	1.22389	1.24506	1.13844	1.0708	1.08523	1.13445	1.42647	1.08378	1.06639	0.997435	1.18684	0.562354	0.549234	0.500911	0.502989	1.20828	0.528872	1.17924	1.08361	0.975967	0.973025	NO	0.918908	0.522272	NO	0.488064	1.66e-05	YES	2.28463	1e-06	1.59e-06	YES	Cluster2
A0A0A0MQ70	ENSMUSG00000018740	71998	Slc25a35	solute carrier family 25, member 35	6	21.3	0.83502	0.959713	0.875316	0.888449	1.03038	1.04172	1.11172	1.02538	0.868376	0.912925	0.857481	0.894942	1.1203	1.30768	1.08441	1.18619	0.889625	1.17464	1.0523	0.883431	1.18286	0.0115237	NO	0.839523	0.00894959	NO	1.32964	9.48e-05	NO	1.32964	4e-05	5.35e-05	NO	NO
Q6PDK2	ENSMUSG00000048154	381022	Kmt2d	lysine (K)-specific methyltransferase 2D	8	1.5	0.814517	0.837747	0.816041	0.832154	0.828798	0.855836	0.902819	0.849076	0.856836	0.856455	0.829917	0.854598	1.39036	1.48052	1.42251	1.57182	0.825115	1.4663	0.859132	0.849451	1.04123	0.695189	NO	0.988732	0.988775	NO	1.72617	8.5e-10	NO	1.77709	1.51e-10	5.08e-10	NO	NO
A0A0A0MQ79	ENSMUSG00000040225	226562	Prrc2c	proline-rich coiled-coil 2C	1	28.1	1.15519	1.27969	1.23156	1.21685	1.04999	1.00595	1.07849	1.05776	1.06192	1.10878	1.03835	1.06409	0.678787	0.680231	0.630234	0.66213	1.22082	0.662846	1.04805	1.06829	0.858477	8.1e-05	NO	1.01931	0.847743	NO	0.620476	8.25e-09	NO	1.84179	2.9e-10	8.98e-10	NO	NO
Q3UMC0	ENSMUSG00000027722	57815	Spata5	spermatogenesis associated 5	53	64.2	1.14606	1.23315	1.21723	1.20256	0.981307	0.955917	1.01219	1.00678	1.17113	1.25771	1.15657	1.21265	0.611653	0.633203	0.585098	0.616804	1.19975	0.611689	0.989048	1.19951	0.82438	7.2e-06	NO	1.2128	7.28e-06	NO	0.509948	4.78e-11	NO	1.96137	2.89e-11	1.27e-10	NO	NO
A0A0A0MQ85	ENSMUSG00000033486	212670	Catsper2	cation channel, sperm associated 2	9	14.3	0.772688	0.857861	0.866417	0.837686	0.858852	0.840879	0.890411	0.885075	1.59485	1.69893	1.60462	1.7552	0.651219	0.654193	0.594035	0.637095	0.833663	0.634135	0.868804	1.6634	1.04215	0.727585	NO	1.91458	8.86e-11	NO	0.381229	2.85e-12	YES	2.62309	4.77e-12	3.33e-11	YES	Cluster3
A0A0A0MQ89	ENSMUSG00000037761	109275	Actr5	ARP5 actin-related protein 5	18	37.7	1.31856	1.3629	1.35529	1.28213	1.16566	1.13494	1.19377	1.18332	0.971043	1.00073	0.920764	0.98094	0.548112	0.568524	0.504659	0.508649	1.32972	0.532486	1.16942	0.96837	0.879451	7.11e-05	NO	0.828075	7.2e-06	NO	0.549878	1.43e-09	NO	2.49719	1.25e-12	1.37e-11	YES	Cluster1
A0A0A0MQ90	ENSMUSG00000042312	20196	S100a13	S100 calcium binding protein A13	5	30	1.15767	1.17763	1.17605	1.13304	1.13944	1.11679	1.19911	1.23917	0.981143	1.04529	0.990375	1.11173	0.640368	0.62686	0.615235	0.650111	1.1611	0.633144	1.17363	1.03213	1.01079	0.975348	NO	0.879441	0.00270379	NO	0.613431	9.34e-08	NO	1.85365	1.43e-09	3.72e-09	NO	NO
S4R203	ENSMUSG00000041225	75415	Arhgap12	Rho GTPase activating protein 12	9	15.3	0.81947	0.872425	0.826278	0.832039	0.827733	0.821623	0.894393	0.85133	0.951625	0.872018	0.85907	0.890407	1.41868	1.43006	1.35572	1.47713	0.837553	1.4204	0.84877	0.89328	1.01339	0.974782	NO	1.05244	0.390291	NO	1.59009	1.12e-09	NO	1.69589	1.02e-10	3.64e-10	NO	NO
A0A0A0MQ99	ENSMUSG00000044627	72931	Swi5	SWI5 recombination repair homolog (yeast)	8	57.3	1.23168	1.33787	1.33102	1.26688	1.07835	1.04281	1.08997	0.949513	1.16872	1.24306	1.14892	1.13879	0.500638	0.568363	0.463985	0.439422	1.29186	0.493102	1.04016	1.17487	0.805166	0.000153117	NO	1.12951	0.0208679	NO	0.419707	3.59e-09	YES	2.61987	5e-10	1.45e-09	YES	Cluster2
A0A0A0MQA2	ENSMUSG00000033902	26390	Mapkbp1	mitogen-activated protein kinase binding protein 1	33	24.8	1.14524	1.24602	1.22387	1.20186	1.07777	1.04893	1.11489	1.08246	0.958014	0.981612	0.937371	0.932053	0.771153	0.814471	0.721779	0.742496	1.20425	0.762475	1.08102	0.952262	0.897669	0.00134982	NO	0.880896	0.000934542	NO	0.800698	2.48e-05	NO	1.57939	3.13e-09	7.55e-09	NO	NO
A0A0A0MQA5	ENSMUSG00000026202	22145	Tuba4a	tubulin, alpha 4A	4	55.1	0.44962	0.412928	0.41991	0.395721	0.516639	0.663649	0.658355	0.633804	0.432011	0.42984	0.411011	0.45963	2.45428	2.51431	2.47786	2.67043	0.419544	2.52922	0.618112	0.433123	1.47329	0.00312634	NO	0.70072	0.00532248	NO	5.8395	8.13e-14	YES	6.02849	6.34e-15	1.11e-12	YES	Cluster4
A0A0A0MQC2	ENSMUSG00000039713	269608	Plekhg5	pleckstrin homology domain containing, family G (with RhoGef domain) member 5	10	11.4	0.941644	0.974207	0.98355	0.950381	0.848636	0.878335	0.923435	0.811337	0.941259	0.951831	0.925785	0.861246	1.26669	1.21878	1.25411	1.26878	0.962446	1.25209	0.865436	0.92003	0.899205	0.0089716	NO	1.06308	0.171773	NO	1.36092	6.59e-08	NO	1.44677	9.89e-09	2.15e-08	NO	NO
A0A0A0MQC6	ENSMUSG00000040412	229722	Elapor1	endosome-lysosome associated apoptosis and autophagy regulator 1	37	42.3	0.953061	0.994512	0.992576	0.893769	0.963995	0.961968	0.986715	0.980454	1.37664	1.39729	1.34307	1.31919	0.751974	0.728944	0.726866	0.628975	0.958479	0.70919	0.973283	1.35905	1.01544	0.953502	NO	1.39636	6.97e-08	NO	0.521828	1.62e-10	NO	1.91634	3.58e-10	1.09e-09	NO	NO
A0A0A0MQD1	ENSMUSG00000035517	100121	Tdrd7	tudor domain containing 7	74	64.6	1.11263	1.2267	1.20037	1.16077	1.11015	1.07716	1.13475	1.1179	1.20048	1.28189	1.16592	1.26213	0.499828	0.502977	0.46755	0.478808	1.17511	0.487291	1.10999	1.22761	0.944579	0.144804	NO	1.10596	0.00571678	NO	0.396944	1.46e-11	YES	2.51925	1.35e-11	7.04e-11	YES	Cluster2
A0A0A0MQD4	ENSMUSG00000036275	213673	9530068E07Rik	RIKEN cDNA 9530068E07 gene	3	12.4	0.653091	0.754805	0.698252	0.666083	0.810887	0.77671	0.820961	0.630777	1.69596	1.80844	1.72568	1.60269	0.84089	0.870767	0.83637	0.807623	0.693058	0.838912	0.759834	1.7082	1.09635	0.51146	NO	2.24812	7.62e-10	YES	0.49111	2.06e-09	YES	2.46472	1.44e-10	4.89e-10	YES	Cluster3
A0A0A0MQD7	ENSMUSG00000037110	241694	Ralgapa2	Ral GTPase activating protein, alpha subunit 2 (catalytic)	25	14.9	0.910789	0.997521	0.970294	0.928502	0.907715	0.98947	1.06032	0.934869	0.863801	0.895492	0.849236	0.802393	1.22031	1.23107	1.16286	1.27535	0.951776	1.2224	0.973093	0.85273	1.0224	0.926559	NO	0.876309	0.0215709	NO	1.43351	1e-06	NO	1.43351	1.45e-06	2.26e-06	NO	NO
P25425-7	ENSMUSG00000026565	18986	Pou2f1	POU domain, class 2, transcription factor 1	6	10.6	1.1357	1.169	1.1645	1.15353	1.02701	0.98785	1.04735	0.934079	1.18953	1.22536	1.18238	1.23487	0.651626	0.648735	0.603315	0.645175	1.15568	0.637213	0.999072	1.20803	0.864487	6.45e-05	NO	1.20916	3.38e-06	NO	0.527479	2.15e-11	NO	1.89581	2.67e-11	1.19e-10	NO	NO
A0A0A0MQE4	ENSMUSG00000038831	241308	Ralgps1	Ral GEF with PH domain and SH3 binding motif 1	4	11	0.795996	0.935639	0.808174	0.831781	0.874436	0.84832	0.932329	0.832062	0.989546	0.959381	0.937107	0.88829	1.39685	1.34356	1.26091	1.36562	0.842897	1.34173	0.871787	0.943581	1.03427	0.865176	NO	1.08235	0.270437	NO	1.42196	9.49e-07	NO	1.59181	4.21e-08	8.12e-08	NO	NO
A0A0A0MQE5	ENSMUSG00000026933	227634	Camsap1	calmodulin regulated spectrin-associated protein 1	54	40.1	0.83225	0.863541	0.863615	0.847324	0.886595	0.905834	0.950559	0.928297	0.961321	1.00927	0.959938	0.99392	1.21747	1.2593	1.20125	1.31951	0.851683	1.24938	0.917821	0.981112	1.07766	0.0636986	NO	1.06896	0.0783297	NO	1.27344	4.21e-07	NO	1.46696	5.04e-09	1.16e-08	NO	NO
G3UWM5	ENSMUSG00000036591	71435	Arhgap21	Rho GTPase activating protein 21	3	2.2	0.879928	0.921662	0.842351	0.90012	0.863755	0.878682	0.897176	0.934303	1.16344	1.32078	1.1385	1.3881	0.914146	1.0018	0.912588	1.04267	0.886015	0.967802	0.893479	1.2527	1.00842	0.99883	NO	1.40205	7.16e-05	NO	0.77257	0.000611633	NO	1.41386	3.09e-05	4.17e-05	NO	NO
A0A0A0MQJ8	ENSMUSG00000031105	20523	Slc25a14	solute carrier family 25 (mitochondrial carrier, brain), member 14	1	6.2	0.876074	0.925556	0.795819	0.856706	0.927489	0.928185	0.922618	0.910248	0.928649	0.970477	0.927064	0.912219	1.30847	1.24371	1.2683	1.29842	0.863539	1.27972	0.922135	0.934602	1.06786	0.112879	NO	1.01352	0.95034	NO	1.36927	2.66e-08	NO	1.48195	2.17e-09	5.4e-09	NO	NO
A0A0A0MQK8	ENSMUSG00000048772	68777	Tmem53	transmembrane protein 53	5	19	0.403596	0.465944	0.459275	0.469191	0.463421	0.624732	0.602553	0.606545	0.519473	0.528709	0.522939	0.57774	2.38731	2.44347	2.27959	2.64552	0.449501	2.43897	0.574313	0.537215	1.27767	0.237579	NO	0.935406	0.930889	NO	4.54003	2.83e-12	YES	5.42595	9.44e-13	1.15e-11	YES	Cluster4
P63242	ENSMUSG00000078812	276770	Eif5a	eukaryotic translation initiation factor 5A	9	72.7	1.03541	1.07321	1.09716	1.04022	0.993418	0.987007	1.07632	1.05019	1.0475	1.08834	1.0223	1.16137	0.793574	0.843679	0.788573	0.901735	1.0615	0.83189	1.02673	1.07988	0.967248	0.739219	NO	1.05176	0.4326	NO	0.770357	4.86e-05	NO	1.2981	3.15e-05	4.25e-05	NO	NO
E0CY47	ENSMUSG00000036834	269437	Plch1	phospholipase C, eta 1	1	5.9	0.845763	0.826051	0.825761	0.786891	0.839506	0.867022	0.901761	0.922537	0.854267	0.911545	0.844096	0.968485	1.33844	1.44256	1.32278	1.50254	0.821116	1.40158	0.882707	0.894598	1.07501	0.44027	NO	1.01347	0.990196	NO	1.56671	1.28e-07	NO	1.70692	1.49e-08	3.13e-08	NO	NO
A0A0A0MQN1	ENSMUSG00000042747	66059	Krtcap2	keratinocyte associated protein 2	1	14.9	1.00827	1.04164	1.02289	0.927716	0.947653	0.950912	1.09719	0.910118	1.07627	1.02466	1.00233	1.00242	1.0008	1.12336	0.915165	0.948622	1.00013	0.996986	0.976468	1.02642	0.976343	0.960551	NO	1.05116	0.73692	NO	0.971324	0.92831	NO	1.05116	0.785791	0.788934	NO	NO
A0A0A0MQN4	ENSMUSG00000030314	74244	Atg7	autophagy related 7	34	53.4	0.785313	0.791035	0.783608	0.768951	0.828547	0.872419	0.909849	0.910685	0.840138	0.866255	0.829219	0.880453	1.44427	1.48339	1.40565	1.60022	0.782227	1.48338	0.880375	0.854016	1.12547	0.0572817	NO	0.97006	0.863737	NO	1.73695	2e-09	NO	1.89636	2.78e-10	8.64e-10	NO	NO
A0A0A0MQN9	ENSMUSG00000033209	209683	Ttc28	tetratricopeptide repeat domain 28	10	4.4	0.501987	1.46599	0.663424	1.93629	1.87418	0.493994	1.14333	1.24429	1.35662	1.3087	0.596319	1.68811	0.78749	0.293949	0.343849	0.301479	1.14192	0.431692	1.18895	1.23744	1.04118	0.999167	NO	1.04078	0.999088	NO	0.348859	0.17052	NO	2.86649	0.138397	0.144578	NO	NO
A0A0A6YVR9	ENSMUSG00000015790	20930	Surf1	surfeit gene 1	4	17.9	0.953239	0.981281	0.962284	0.985262	0.940988	0.937427	1.04842	0.939307	0.854143	0.897178	0.832426	0.884352	1.15146	1.23655	1.13303	1.26265	0.970517	1.19592	0.966536	0.867025	0.995898	0.999257	NO	0.897043	0.0377948	NO	1.37934	1.3e-06	NO	1.37934	2.01e-06	3.07e-06	NO	NO
A0A0A6YVS2	ENSMUSG00000052428	68944	Tmco1	transmembrane and coiled-coil domains 1	5	24	0.925347	1.0122	0.99956	0.984404	0.885811	0.932271	0.960162	0.995811	0.877876	0.929791	0.915845	0.780632	1.18435	1.22523	1.16076	1.22995	0.980377	1.20007	0.943514	0.876036	0.962399	0.705775	NO	0.928482	0.247225	NO	1.36989	3.17e-06	NO	1.36989	3.83e-06	5.66e-06	NO	NO
A0A0A6YXR6	ENSMUSG00000016481	12946	Cr1l	complement component (3b/4b) receptor 1-like	1	6.1	0.74963	0.791338	0.662717	0.651111	0.914576	0.866514	0.847205	0.896312	0.650633	0.634646	0.750979	0.848656	1.71663	1.72969	1.60522	1.68414	0.713699	1.68392	0.881152	0.721228	1.23463	0.0204354	NO	0.818506	0.0268862	NO	2.3348	8.32e-10	YES	2.35943	2.62e-10	8.23e-10	YES	Cluster4
A0A0A6YVT7	ENSMUSG00000026587	11899	Astn1	astrotactin 1	1	4.2	0.891326	1.01441	0.996844	0.881357	0.906379	1.01214	1.00316	0.465755	0.993784	1.05276	0.996203	0.562927	1.36552	1.36542	1.29134	1.20067	0.945985	1.30574	0.84686	0.901419	0.895215	0.862364	NO	1.06443	0.972377	NO	1.44853	0.0347499	NO	1.54186	0.0143999	0.0159154	NO	NO
Q9JKV1	ENSMUSG00000039041	56436	Adrm1	adhesion regulating molecule 1	15	26.8	0.847194	1.0533	1.0002	0.951357	0.974808	0.993618	1.06307	1.00373	0.959843	0.953816	0.91883	0.843972	1.09366	1.11974	1.05413	1.16872	0.963013	1.10906	1.00881	0.919115	1.04755	0.705706	NO	0.911091	0.201072	NO	1.20667	0.00353697	NO	1.20667	0.00452989	0.00515897	NO	NO
A0A0A6YVV5	ENSMUSG00000026843	320267	Fubp3	far upstream element (FUSE) binding protein 3	1	72.8	1.32837	1.33101	1.21201	1.26627	1.17687	1.01915	1.18269	1.08999	1.18269	1.00755	1.04514	1.11856	0.587102	0.501391	0.514317	0.4369	1.28441	0.509928	1.11717	1.08849	0.869793	0.0228677	NO	0.974321	0.934325	NO	0.468474	3.01e-07	YES	2.51881	1.22e-08	2.61e-08	YES	Cluster2
A0A0A6YWR8	ENSMUSG00000026074	26921	Map4k4	mitogen-activated protein kinase kinase kinase kinase 4	2	23.3	0.767593	0.816514	0.834735	0.812139	0.761088	0.892482	0.939234	0.750132	0.822486	0.853375	0.822334	0.700336	1.49798	1.54641	1.52001	1.66316	0.807745	1.55689	0.835734	0.799633	1.03465	0.941109	NO	0.956803	0.884702	NO	1.947	1.7e-08	NO	1.947	4.91e-09	1.14e-08	NO	NO
A0A0A6YW77	ENSMUSG00000026822	16819	Lcn2	lipocalin 2	2	6.6	0.579488	0.599097	0.543716	0.612078	0.988512	1.03746	1.0951	0.966975	0.583397	0.614217	0.579343	0.678631	1.77752	1.77884	1.69579	1.86983	0.583595	1.7805	1.02201	0.613897	1.75124	3.48e-07	NO	0.600674	7.66e-07	NO	2.90032	2.56e-12	YES	3.05091	1.56e-12	1.56e-11	YES	Cluster4
A0A0A6YW87	ENSMUSG00000062169	98417	Cnih4	cornichon family AMPA receptor auxiliary protein 4	1	25.6	0.964491	0.9889	0.898544	0.906621	0.96205	0.857626	0.938973	1.42124	0.915896	0.917893	0.86091	1.50126	0.999151	0.935023	0.94887	0.982553	0.939639	0.966399	1.04497	1.04899	1.1121	0.87648	NO	1.00384	0.999991	NO	0.921268	0.934652	NO	1.11637	0.819382	0.822178	NO	NO
A0A0A6YWA2	ENSMUSG00000026566	68481	Mpzl1	myelin protein zero-like 1	2	9.7	1.01092	0.966252	0.957491	0.975327	0.842845	0.838546	0.842728	0.86771	1.00385	1.01454	0.940225	1.00523	1.16843	1.17342	1.13018	1.26231	0.977497	1.18358	0.847957	0.990963	0.867478	0.00115066	NO	1.16865	0.00049053	NO	1.19438	2.91e-05	NO	1.39581	1.55e-07	2.73e-07	NO	NO
E9QNQ4	ENSMUSG00000062232	76089	Rapgef2	Rap guanine nucleotide exchange factor (GEF) 2	6	6.1	1.06462	0.973351	1.03206	0.94644	0.990185	1.08222	1.10138	0.631138	0.950982	0.974573	0.976252	0.633695	1.20051	1.2685	1.15429	1.01981	1.00412	1.16078	0.95123	0.883876	0.947329	0.957704	NO	0.929192	0.918431	NO	1.31328	0.091471	NO	1.31328	0.111101	0.116715	NO	NO
A0A0A6YWH2	ENSMUSG00000001864	108897	Aif1l	allograft inflammatory factor 1-like	4	27.9	1.38083	1.39173	1.38597	1.35484	0.943864	0.893287	0.929955	0.946349	1.28072	1.34913	1.27575	1.38135	0.407857	0.377175	0.357345	0.343842	1.37834	0.371555	0.928364	1.32174	0.673536	1.25e-09	NO	1.42373	5.46e-09	NO	0.281111	3.63e-13	YES	3.70966	4.6e-14	2.58e-12	YES	Cluster2
A0A0A6YWH8	ENSMUSG00000032609	78267	Klhdc8b	kelch domain containing 8B	1	6.8	1.2411	1.32836	1.36008	1.27003	1.02303	0.999291	1.08934	1.26534	1.3684	1.33537	1.28629	1.3646	0.379548	0.256034	0.242991	0.190186	1.29989	0.26719	1.09425	1.33867	0.8418	0.0149394	NO	1.22336	0.00451292	NO	0.199594	1.46e-09	YES	5.01018	6.44e-10	1.81e-09	YES	Cluster2
B2RUE8	ENSMUSG00000026074	26921	Map4k4	mitogen-activated protein kinase kinase kinase kinase 4	1	23.3	1.01609	1.06262	1.02372	1.02236	1.00579	1.01664	1.05939	0.813129	0.926687	0.973055	0.982067	0.782746	1.0756	1.06534	1.04219	1.13257	1.0312	1.07893	0.973737	0.916139	0.944278	0.70457	NO	0.940848	0.703083	NO	1.17769	0.041609	NO	1.17769	0.0478232	0.0512651	NO	NO
A0A0A6YWU3	ENSMUSG00000087582	432701	Ighv6-7	immunoglobulin heavy variable V6-7	1	13.4	0.864308	0.832247	0.897606	0.855151	0.786226	0.890518	0.930546	0.557091	0.753285	0.807774	0.801947	0.583135	1.48749	1.63293	1.59122	1.72852	0.862328	1.61004	0.791095	0.736535	0.917395	0.80368	NO	0.931032	0.898382	NO	2.18597	6.23e-07	YES	2.18597	3.06e-07	5.16e-07	YES	Cluster4
A0A0A6YWX1	ENSMUSG00000006676	71472	Usp19	ubiquitin specific peptidase 19	1	42.7	1.39612	1.8505	1.36175	1.09334	1.22585	1.12246	0.961923	0.864989	0.958438	0.961041	0.722594	0.976783	0.790046	0.789526	0.518112	0.406519	1.42543	0.626051	1.04381	0.904714	0.732274	0.0994148	NO	0.866746	0.787393	NO	0.691988	0.289598	NO	2.27686	0.00139519	0.00164992	YES	Cluster1
Q9Z1A9	ENSMUSG00000003134	54610	Tbc1d8	TBC1 domain family, member 8	4	5.1	0.799527	0.761426	0.805054	0.724706	0.828028	0.851713	0.925137	0.815239	0.863556	0.841134	0.856687	0.801343	1.57134	1.44455	1.52263	1.58792	0.772679	1.53161	0.855029	0.84068	1.10658	0.11159	NO	0.983218	0.971342	NO	1.82187	4.82e-10	NO	1.98221	6.78e-11	2.58e-10	NO	NO
A0A0A6YX17	ENSMUSG00000030491	71981	Tdrd12	tudor domain containing 12	19	19.4	1.19947	1.28351	1.2779	1.24617	0.999963	1.04231	1.08127	0.90899	0.983657	1.01435	0.982624	0.893939	0.803778	0.7646	0.746375	0.771092	1.25176	0.771461	1.00813	0.968643	0.805373	9.54e-05	NO	0.960827	0.693651	NO	0.796435	0.00066375	NO	1.62259	1.57e-07	2.76e-07	NO	NO
A0A0A6YX18	ENSMUSG00000033793	108664	Atp6v1h	ATPase, H+ transporting, lysosomal V1 subunit H	22	60.4	1.02403	1.0355	1.01523	1.00546	1.00155	1.03001	1.07171	1.10343	0.94555	1.01257	0.907468	0.987458	0.944167	0.996297	0.913433	1.00613	1.02006	0.965007	1.05168	0.963262	1.031	0.678446	NO	0.915931	0.0357459	NO	1.00181	0.999907	NO	1.09179	0.0199827	0.0218999	NO	NO
A0A0A6YX21	ENSMUSG00000040848	108735	Sft2d2	SFT2 domain containing 2	1	15.4	0.838798	1.20315	1.16755	1.78347	0.943722	0.988466	1.03391	0.735783	0.876215	0.986556	0.944805	0.692265	0.910367	1.0585	0.898807	0.937636	1.24824	0.951327	0.92547	0.87496	0.741418	0.216274	NO	0.945423	0.987601	NO	1.08728	0.959708	NO	1.42663	0.124526	0.130312	NO	NO
A0A0A6YX32	ENSMUSG00000026082	56210	Rev1	REV1, DNA directed polymerase	1	11.8	1.14971	1.16559	1.12936	1.02563	0.896281	0.793978	0.823199	0.871341	1.46754	1.53237	1.57325	1.52995	0.529455	0.508015	0.496934	0.507388	1.11757	0.510448	0.8462	1.52578	0.757175	1.07e-05	NO	1.80309	4e-10	NO	0.334549	2.21e-12	YES	2.98909	5.13e-12	3.5e-11	YES	Cluster3
A0A0A6YX37	ENSMUSG00000010047	15587	Hyal2	hyaluronoglucosaminidase 2	5	12.3	1.06363	1.09097	1.02155	1.07835	0.885891	0.831479	0.890269	0.822894	1.01052	1.03457	0.988177	0.983117	1.09484	1.08853	1.00944	1.10576	1.06363	1.07464	0.857633	1.0041	0.806329	1e-05	NO	1.17078	0.000282142	NO	1.07026	0.0540567	NO	1.25303	3.66e-06	5.43e-06	NO	NO
A0A0A6YXH5	ENSMUSG00000006675	74443	P4htm	prolyl 4-hydroxylase, transmembrane (endoplasmic reticulum)	1	6.2	0.983795	0.941034	0.933405	0.944386	0.977964	0.924998	0.913385	0.81931	1.24235	1.19575	1.02622	1.05498	1.08074	1.13312	0.925873	0.902694	0.950655	1.01061	0.908914	1.12983	0.956093	0.897244	NO	1.24305	0.0145541	NO	0.894479	0.247002	NO	1.24305	0.016563	0.0182532	NO	NO
A0A0A6YX99	ENSMUSG00000057335	545389	Cep170	centrosomal protein 170	1	48	1.0079	1.01809	0.991232	0.885336	0.97615	0.967772	0.98262	0.972985	0.966375	0.975126	0.860247	0.959626	1.05845	1.06911	1.14596	1.16304	0.975638	1.10914	0.974882	0.940343	0.999225	0.999996	NO	0.964572	0.750726	NO	1.1795	0.00178767	NO	1.1795	0.00180176	0.00211517	NO	NO
A0A0A6YXC8	ENSMUSG00000022995	13800	Enah	ENAH actin regulator	1	47.7	0.332126	0.401219	0.378583	0.378681	0.472014	0.576591	0.579895	0.607858	1.03334	1.1411	1.04207	1.22787	1.79795	1.97663	1.84436	2.2097	0.372652	1.95716	0.55909	1.1111	1.5003	0.123013	NO	1.98733	5.53e-05	NO	1.76147	6.38e-07	NO	5.25198	3.96e-10	1.18e-09	YES	Cluster4
A0A668KMA1	ENSMUSG00000034751	328329	Mast4	microtubule associated serine/threonine kinase family member 4	1	2.7	1.13661	1.07871	1.05428	1.04233	0.962697	0.947364	0.910653	0.965523	1.14255	1.14631	1.2067	1.15706	0.790934	0.840057	0.77927	0.838952	1.07798	0.812303	0.946559	1.16315	0.878083	0.000512816	NO	1.22882	3.81e-06	NO	0.698363	1.8e-08	NO	1.43192	1.93e-08	3.94e-08	NO	NO
A0A0A6YXI2	ENSMUSG00000027528	21884	Fabp9	fatty acid binding protein 9, testis	2	79.6	0.945367	0.936743	0.98834	0.928725	0.929575	1.05898	1.06278	1.02661	1.08434	1.07729	1.03128	1.05032	0.951654	0.969116	0.955268	1.00362	0.949794	0.969913	1.01948	1.06081	1.07337	0.0928591	NO	1.04054	0.443291	NO	0.914315	0.0236963	NO	1.11688	0.00565767	0.00640227	NO	NO
A0A0A6YXM5	ENSMUSG00000037395	214742	Rcor3	REST corepressor 3	16	39.6	1.17922	1.25685	1.24684	1.24917	1.181	1.14661	1.19681	1.18462	1.03736	1.10938	1.02306	1.02373	0.549607	0.545255	0.530457	0.54004	1.23302	0.54134	1.17726	1.04838	0.954775	0.085586	NO	0.890528	0.000256784	NO	0.516358	6.4e-11	NO	2.27772	1.36e-12	1.45e-11	YES	Cluster1
A0A0A6YXV0	ENSMUSG00000032590	235606	Apeh	acylpeptide hydrolase	1	54.4	1.1429	1.1942	1.02102	1.08157	1.11113	1.01636	1.04168	1.03442	1.13917	1.06592	1.0011	1.08728	0.794749	0.799837	0.736259	0.732414	1.10992	0.765814	1.0509	1.07337	0.946821	0.452649	NO	1.02138	0.935829	NO	0.71347	2.06e-05	NO	1.44934	4.17e-06	6.15e-06	NO	NO
A0A0A6YXX7	ENSMUSG00000104267	100040262	Gm20807	predicted gene, 20807	7	34.1	0.429422	0.560897	0.552377	0.523098	0.816426	0.792787	0.868564	0.794047	2.02992	2.09571	1.98728	1.94828	0.654013	0.659713	0.633714	0.653753	0.516449	0.650298	0.817956	2.0153	1.58381	5.83e-06	NO	2.46382	1.02e-12	YES	0.322681	3.72e-13	YES	3.90222	3.28e-14	2.1e-12	YES	Cluster3
A0A0A6YXZ8	ENSMUSG00000072258	21339	Taf1a	TATA-box binding protein associated factor, RNA polymerase I, A	2	10	1.12399	1.14177	1.12536	1.1151	0.985117	0.927091	1.07001	0.987339	1.2256	1.17638	1.14526	1.22581	0.733963	0.689931	0.650461	0.676816	1.12655	0.687793	0.992388	1.19326	0.880906	0.00226739	NO	1.20242	6.2e-05	NO	0.576396	2.88e-09	NO	1.73492	2.4e-09	5.91e-09	NO	NO
A0A0A6YY22	ENSMUSG00000037190	56368	Cyb561d2	cytochrome b-561 domain containing 2	1	27.3	0.877372	1.11839	1.06794	1.10636	0.866547	0.863504	0.912005	1.29163	1.0527	1.11698	0.934788	1.16824	0.944127	0.934682	0.846559	0.898173	1.04252	0.905885	0.983422	1.06817	0.943314	0.915668	NO	1.08618	0.793117	NO	0.848068	0.333861	NO	1.17915	0.340396	0.348315	NO	NO
A0A0A6YY23	ENSMUSG00000027667	67778	Zfp639	zinc finger protein 639	2	17.7	1.22739	1.17038	1.18748	1.12667	1.10996	1.08636	1.10671	1.11384	1.10671	1.1414	1.04677	1.10687	0.644911	0.585545	0.633509	0.6055	1.17798	0.617366	1.10422	1.10044	0.937382	0.0315361	NO	0.996576	0.998286	NO	0.56102	4.12e-10	NO	1.90807	3.95e-11	1.65e-10	NO	NO
A0A0A6YY25	ENSMUSG00000086598	100270744	Btbd18	BTB (POZ) domain containing 18	5	8.6	1.13704	1.38581	1.19646	1.18469	1.10687	1.07178	1.13586	1.01525	1.03339	1.07309	0.986531	0.937303	0.716862	0.758926	0.656198	0.60394	1.226	0.683981	1.08244	1.00758	0.882904	0.0804227	NO	0.930841	0.520922	NO	0.678836	0.000284344	NO	1.79245	2.44e-06	3.69e-06	NO	NO
A0A0A6YY64	ENSMUSG00000026773	170768	Pfkfb3	6-phosphofructo-2-kinase/fructose-2,6-biphosphatase 3	13	33	0.580882	0.626158	0.597159	0.614305	0.84641	0.911376	0.960474	0.885101	0.700406	0.747727	0.707004	0.692479	1.75361	1.80705	1.71537	1.85449	0.604626	1.78263	0.90084	0.711904	1.48991	1.85e-06	NO	0.790267	0.00017603	NO	2.50403	9.23e-13	YES	2.94832	1.44e-13	4.33e-12	YES	Cluster4
A0A0A6YY67	ENSMUSG00000041570	67886	Camsap2	calmodulin regulated spectrin-associated protein family, member 2	18	16	0.925468	0.886062	0.904858	0.883259	0.851657	0.830277	0.900076	1.02692	0.832201	0.890019	0.854295	0.94256	1.28249	1.30529	1.26825	1.41631	0.899911	1.31809	0.902233	0.879769	1.00258	0.999941	NO	0.975101	0.952893	NO	1.49822	1.64e-06	NO	1.49822	5.79e-07	9.44e-07	NO	NO
A0A0B4J1E2	ENSMUSG00000021039	66354	Snw1	SNW domain containing 1	39	61.9	1.31369	1.44644	1.4004	1.39547	1.20251	1.14595	1.21721	1.13844	1.03722	1.12846	1.0165	1.01347	0.414895	0.393935	0.370175	0.365238	1.389	0.386061	1.17603	1.04891	0.846671	0.000111196	NO	0.89191	0.00822679	NO	0.368059	4.98e-10	YES	3.59788	4.29e-12	3.06e-11	YES	Cluster1
A0A0B4J1E3	ENSMUSG00000024831	20589	Ighmbp2	immunoglobulin mu binding protein 2	24	24.5	1.11621	1.24858	1.2275	1.21157	1.10512	1.07631	1.16242	1.09592	1.00008	1.05539	1.01365	0.941993	0.687504	0.707901	0.657119	0.692761	1.20096	0.686321	1.10994	1.00278	0.924207	0.048652	NO	0.903452	0.0193174	NO	0.684421	1.26e-06	NO	1.74986	5.94e-09	1.35e-08	NO	NO
A0A0B4J1E5	ENSMUSG00000026558	80914	Uck2	uridine-cytidine kinase 2	3	16	1.19631	1.23523	1.19413	1.27437	0.848697	0.906828	0.886738	0.830158	1.18256	1.27051	1.16611	1.10962	0.725597	0.714273	0.72048	0.738389	1.22501	0.724685	0.868105	1.1822	0.708651	2.83e-07	NO	1.36181	1.15e-06	NO	0.612997	1.69e-08	NO	1.69041	1.96e-09	4.92e-09	NO	NO
A0A0B4J1E7	ENSMUSG00000027782	16649	Kpna4	karyopherin (importin) alpha 4	2	41.7	1.03908	1.08177	1.05891	1.03972	1.09229	1.10254	1.13476	1.05433	0.936379	0.978417	0.880041	0.9211	0.914065	0.948162	0.859267	0.959167	1.05487	0.920165	1.09598	0.928984	1.03897	0.406073	NO	0.847629	0.000135657	NO	0.990507	0.984967	NO	1.19107	2.16e-05	2.96e-05	NO	NO
A0A0B4J1E9	ENSMUSG00000031430	78789	Vsig1	V-set and immunoglobulin domain containing 1	4	17	0.375669	0.403316	0.3872	0.375389	0.399722	0.551084	0.520857	0.532546	0.411109	0.406229	0.418146	0.393555	2.59233	2.75413	2.58503	2.89369	0.385393	2.70629	0.501052	0.40726	1.30011	0.240421	NO	0.812809	0.402574	NO	6.64513	4.48e-13	YES	7.02216	5.28e-14	2.68e-12	YES	Cluster4
A0A0B4J1F5	ENSMUSG00000033767	229473	Tmem131l	transmembrane 131 like	4	3.4	0.64921	0.805003	0.675434	0.68748	0.714441	0.71612	0.742736	0.625919	1.12522	1.10709	0.980167	1.05031	1.5321	1.56553	1.45042	1.57283	0.704282	1.53022	0.699804	1.06569	0.993642	0.999571	NO	1.52285	1.03e-05	NO	1.43589	8.08e-07	NO	2.18664	4.73e-10	1.38e-09	YES	Cluster4
A0A0B4J1F7	ENSMUSG00000046717	50540	Igbp1b	immunoglobulin (CD79A) binding protein 1b	16	55.1	0.855934	0.898306	0.891743	0.851729	0.95105	0.992232	1.03895	1.00059	1.03787	1.11272	1.06773	1.14831	1.00898	1.04173	0.995525	1.1066	0.874428	1.03821	0.995706	1.09166	1.13869	0.00595161	NO	1.09637	0.0273917	NO	0.951037	0.300107	NO	1.24843	5.27e-05	6.98e-05	NO	NO
A0A0C3SFZ4	ENSMUSG00000048875	67365	Pudp	pseudouridine 5'-phosphatase	12	72.6	0.505228	0.518386	0.503112	0.505554	0.590336	0.72519	0.740258	0.756924	0.57102	0.575061	0.565159	0.607239	2.09735	2.19089	2.09927	2.44903	0.50807	2.20913	0.703177	0.57962	1.38402	0.0469359	NO	0.824287	0.277146	NO	3.81135	3.44e-11	YES	4.34809	1.21e-11	6.49e-11	YES	Cluster4
A0A0D2X7Z2	ENSMUSG00000021951	68043	Eef1akmt1	EEF1A alpha lysine methyltransferase 1	10	39.7	0.810658	0.823469	0.809056	0.802498	0.940759	0.911627	0.975763	0.896604	0.932752	0.98766	0.935574	0.983008	1.29873	1.30514	1.2211	1.36561	0.81142	1.29764	0.931188	0.959748	1.1476	0.00354531	NO	1.03067	0.7126	NO	1.35207	1.38e-07	NO	1.59922	2.9e-09	7.06e-09	NO	NO
A0A0F6AIX5	ENSMUSG00000037669	68832	Ldah	lipid droplet associated hydrolase	15	39	1.08522	1.10588	1.08138	1.05195	1.02707	1.04133	1.09021	0.949918	0.902131	0.94013	0.888633	0.842829	0.997705	1.01171	0.959322	1.02457	1.08111	0.998329	1.02713	0.893431	0.950073	0.268424	NO	0.869831	0.00222167	NO	1.11741	0.0129392	NO	1.21006	0.000178658	0.000226196	NO	NO
A0A0G2JFV3	ENSMUSG00000028184	99633	Adgrl2	adhesion G protein-coupled receptor L2	4	3.1	1.20707	1.27677	1.28219	1.23722	1.09883	1.0887	1.14839	0.996779	0.789286	0.776299	0.804715	0.695756	0.90313	0.909564	0.858033	0.927257	1.25081	0.899496	1.08318	0.766514	0.865976	0.0011907	NO	0.707654	2.53e-06	NO	1.17349	0.00713021	NO	1.63182	2.44e-08	4.91e-08	NO	NO
A0A0G2JDF7	ENSMUSG00000029592	102637926	Usp30	ubiquitin specific peptidase 30	1	19.8	1.0273	1.03488	0.945671	1.02924	0.909442	0.934474	1.00821	1.0029	0.910609	0.902246	0.96523	0.905302	1.06961	1.22075	1.05433	1.07981	1.00927	1.10612	0.963757	0.920847	0.954903	0.625021	NO	0.955476	0.665773	NO	1.2012	0.00157633	NO	1.2012	0.00203467	0.00237937	NO	NO
A0A0G2JDH3	ENSMUSG00000055385	671564	Rnf212	ring finger protein 212	1	5	0.92986	1.31732	1.17666	1.21898	1.46797	1.4177	1.46337	1.27809	0.917933	0.913434	0.917724	0.244172	0.800707	0.705241	0.685939	0.544912	1.1607	0.6842	1.40678	0.748316	1.21201	0.344442	NO	0.531935	0.00263355	NO	0.914319	0.967447	NO	2.0561	0.00066402	0.000800901	YES	Cluster1
Q8CDK8	ENSMUSG00000029086	19126	Prom1	prominin 1	13	19.7	0.801495	0.876556	0.83367	0.814155	0.853979	0.905297	0.956589	0.914909	0.92517	0.950623	0.926217	0.951392	1.31038	1.33764	1.26307	1.37887	0.831469	1.32249	0.907694	0.938351	1.09167	0.0539166	NO	1.03377	0.652048	NO	1.40937	2.48e-08	NO	1.59054	1.22e-09	3.2e-09	NO	NO
Q60929	ENSMUSG00000030557	17258	Mef2a	myocyte enhancer factor 2A	1	4.2	1.18786	1.15058	1.21888	1.16074	1.02055	1.05974	1.08839	0.906799	1.1285	1.23021	1.24744	1.18736	0.624127	0.620482	0.589191	0.579144	1.17952	0.603236	1.01887	1.19838	0.863804	0.00406166	NO	1.17618	0.00170348	NO	0.503377	7.8e-09	NO	1.98658	4.09e-09	9.64e-09	NO	NO
A0A0G2JFA4	ENSMUSG00000028137	78784	Celf3	CUGBP, Elav-like family member 3	1	6.6	0.893608	0.919647	0.984418	0.877097	1.01099	0.924987	1.07433	0.854671	0.974027	1.04381	1.02537	0.931599	1.21023	1.11055	1.06862	1.09605	0.918692	1.12136	0.966244	0.993701	1.05176	0.749482	NO	1.02842	0.936083	NO	1.12847	0.0793365	NO	1.22061	0.00656488	0.00739069	NO	NO
A0A0G2JE03	ENSMUSG00000029472	59008	Anapc5	anaphase-promoting complex subunit 5	20	31	1.03414	1.05392	1.04778	1.03143	0.984859	0.982586	1.03859	1.18276	0.99342	1.05992	1.02553	1.12255	0.858874	0.856263	0.836144	0.891229	1.04182	0.860628	1.0472	1.05035	1.00516	0.99905	NO	1.00301	0.999807	NO	0.819369	0.00213355	NO	1.22045	0.000910681	0.00108871	NO	NO
A0A0G2JDP0	ENSMUSG00000027944	23897	Hax1	HCLS1 associated X-1	11	40.1	0.913842	0.985803	0.968634	0.950994	0.870409	0.855877	0.896169	0.936966	1.20383	1.26089	1.17685	1.21602	0.945298	0.951515	0.899928	0.966974	0.954818	0.940929	0.889855	1.2144	0.931963	0.0654978	NO	1.36471	4.29e-08	NO	0.774811	2.98e-07	NO	1.36471	3.48e-08	6.81e-08	NO	NO
F7CAN4	ENSMUSG00000007415	67210	Gatad1	GATA zinc finger domain containing 1	1	26.5	0.854162	0.915531	0.924713	0.902455	0.962778	0.942612	1.03222	0.898968	1.14206	1.14561	1.14369	1.09656	1.03594	0.995438	0.967195	1.04007	0.899215	1.00966	0.959146	1.13198	1.06665	0.173205	NO	1.18019	0.000173019	NO	0.891945	0.00333235	NO	1.25885	1.32e-05	1.85e-05	NO	NO
Q000W5	ENSMUSG00000105096	626578	Gbp10	guanylate-binding protein 10	1	6.5	0.966798	1.12061	1.06635	1.02207	1.20208	1.11534	1.19051	1.11929	0.931768	0.94704	0.869541	0.739475	0.969721	0.96883	0.915028	0.855551	1.04396	0.927282	1.15681	0.871956	1.1081	0.137872	NO	0.753762	0.000330315	NO	1.06345	0.662367	NO	1.32668	0.000307982	0.000382681	NO	NO
A0A0G2JDV8	ENSMUSG00000053931	71994	Cnn3	calponin 3, acidic	9	49.3	1.08142	1.10493	1.12997	1.08869	1.01128	1.00908	1.08639	1.03622	1.028	1.01587	1.0454	1.01892	0.825031	0.797651	0.845883	0.875251	1.10125	0.835954	1.03574	1.02705	0.940513	0.0244823	NO	0.991604	0.968655	NO	0.813939	2.2e-06	NO	1.31736	7.46e-08	1.38e-07	NO	NO
A0A0G2JDW7	ENSMUSG00000090733	57294	Rps27	ribosomal protein S27	3	42.7	0.98766	0.990223	0.99262	1.01257	0.962025	0.930205	0.993065	1.30202	0.913264	0.933437	0.905852	1.19017	0.910031	1.00087	0.920954	1.05503	0.995768	0.971722	1.04683	0.985681	1.05128	0.92163	NO	0.941588	0.874946	NO	0.985837	0.998113	NO	1.07729	0.80907	0.81191	NO	NO
A0A0G2JDZ9	ENSMUSG00000055204	81702	Ankrd17	ankyrin repeat domain 17	29	22.9	1.06867	1.15078	1.16825	1.12488	0.947951	0.95503	1.03388	0.998874	1.17345	1.2485	1.18205	1.26789	0.668216	0.677236	0.649489	0.684852	1.12815	0.669948	0.983933	1.21797	0.872168	0.000965761	NO	1.23786	9.64e-06	NO	0.550052	8.1e-10	NO	1.81801	7.45e-10	2.06e-09	NO	NO
A0A0G2JE01	ENSMUSG00000104824	100862349	Gm21663	predicted gene, 21663	1	47.2	0.63873	0.835799	0.783068	0.78086	0.933169	0.78736	0.904841	0.996754	1.2403	1.33675	1.14575	1.08873	1.09866	1.11375	1.19628	1.1192	0.759614	1.13197	0.905531	1.20288	1.19209	0.121815	NO	1.32837	0.00159001	NO	0.941048	0.646607	NO	1.58355	2.68e-05	3.64e-05	NO	NO
A0A0G2JE08	ENSMUSG00000041912	72634	Tdrkh	tudor and KH domain containing protein	1	60.8	1.11928	1.23554	1.23551	1.14914	1.00162	1.00945	0.99551	1.02888	1.40132	1.5236	1.35479	1.61975	0.359478	0.344141	0.305126	0.316866	1.18487	0.331403	1.00886	1.47487	0.851458	0.0157306	NO	1.46191	2.86e-06	NO	0.2247	9.04e-11	YES	4.45037	1.63e-10	5.45e-10	YES	Cluster2
A0A0G2JE30	ENSMUSG00000032478	54369	Nme6	NME/NM23 nucleoside diphosphate kinase 6	2	30.6	1.08514	1.22041	1.13838	1.03267	1.02964	1.02304	0.998042	0.994375	1.04932	1.0364	0.827571	0.919775	0.895203	0.957151	0.872832	0.92005	1.11915	0.911309	1.01128	0.958267	0.903611	0.175076	NO	0.947582	0.703641	NO	0.950997	0.772337	NO	1.22807	0.00656206	0.00738833	NO	NO
A0A0G2JEA6	ENSMUSG00000074344	69296	Tmigd3	transmembrane and immunoglobulin domain containing 3	5	57.3	0.494076	0.498162	0.532143	0.470225	0.713757	0.800284	0.824364	0.716505	0.665508	0.641552	0.613948	0.614618	2.0735	2.10187	2.01608	2.22341	0.498651	2.10371	0.763727	0.633906	1.53159	9.69e-05	NO	0.830017	0.0265919	NO	3.31865	6.84e-13	YES	4.21881	7.75e-14	3.14e-12	YES	Cluster4
A0A0G2JE93	ENSMUSG00000003062	76205	Stard3nl	STARD3 N-terminal like	2	8.7	0.913227	0.991997	0.947178	0.965628	0.971778	0.936563	1.0367	1.13451	0.885004	0.933895	0.946672	1.03822	1.11471	1.13847	1.00755	1.03788	0.954507	1.07466	1.01989	0.950948	1.0685	0.502548	NO	0.932403	0.459675	NO	1.13009	0.0769785	NO	1.13009	0.0552277	0.058963	NO	NO
A0A0G2JEB6	ENSMUSG00000073077	636104	Cfap47	cilia and flagella associated protein 47	2	0.7	0.851826	0.961578	0.873597	0.869285	1.14206	1.03788	1.01874	1.08148	1.07917	1.3216	1.04125	1.21973	0.95127	0.868601	0.822797	0.859136	0.889071	0.875451	1.07004	1.16544	1.20355	0.0317068	NO	1.08915	0.363761	NO	0.751179	0.00113824	NO	1.33124	0.000481607	0.000587774	NO	NO
A0A0G2JEB7	ENSMUSG00000091685	100233207	Gm17359	predicted gene, 17359	6	18.5	0.958202	1.03011	0.99533	0.980538	1.07909	1.04243	1.13195	1.46235	1.11328	1.10782	1.03007	1.26648	0.736587	0.701334	0.715273	0.64916	0.991046	0.700589	1.17895	1.12941	1.18961	0.130472	NO	0.957977	0.91966	NO	0.620313	0.000710449	NO	1.68281	0.000228736	0.000286986	NO	NO
A0A0G2JEC6	ENSMUSG00000042520	74383	Ubap2l	ubiquitin-associated protein 2-like	1	24.8	0.783416	1.9637	1.61764	1.5036	1.62296	1.42194	1.67743	1.18871	1.15158	1.02909	1.09602	0.139921	0.209925	0.231212	0.213932	0.148921	1.46709	0.200998	1.47776	0.854153	1.00727	0.999973	NO	0.578005	0.123305	NO	0.235318	0.102068	NO	7.35213	0.000850108	0.00101784	YES	Cluster1
A0A0G2JF33	ENSMUSG00000058503	68152	Fam133b	family with sequence similarity 133, member B	5	41.3	1.29638	1.32878	1.31705	1.27778	1.09906	1.08007	1.19049	1.18085	0.991691	1.07433	0.998732	1.11142	0.51802	0.521873	0.490871	0.522608	1.305	0.513343	1.13762	1.04404	0.871739	0.000640105	NO	0.917746	0.040124	NO	0.491687	3.6e-09	YES	2.54215	3.87e-11	1.62e-10	YES	Cluster1
A0A0G2JEG3	ENSMUSG00000029175	74919	Slc35f6	solute carrier family 35, member F6	4	10.7	0.953971	0.951248	0.930755	0.878485	0.905068	0.959022	0.958735	1.69259	0.825212	0.84918	0.793901	0.889842	1.09165	1.124	1.0339	1.16244	0.928615	1.103	1.12885	0.839534	1.21563	0.481545	NO	0.743704	0.198864	NO	1.31382	0.263445	NO	1.34462	0.154187	0.160649	NO	NO
A0A0G2JEK2	ENSMUSG00000006360	12925	Crip1	cysteine-rich protein 1 (intestinal)	4	21.1	1.14503	1.33416	1.24723	1.22598	1.10033	1.07351	1.09442	0.97571	1.12131	1.2103	1.09414	1.07117	0.595866	0.629669	0.516527	0.564642	1.2381	0.576676	1.06099	1.12423	0.856948	0.00780444	NO	1.0596	0.500203	NO	0.512952	1.66e-07	NO	2.14697	1.92e-08	3.94e-08	YES	Cluster2
D3Z181	ENSMUSG00000055725	231474	Paqr3	progestin and adipoQ receptor family member III	2	12.9	1.09551	1.09124	1.04393	1.06374	1.00203	1.04379	1.0151	0.968198	1.03822	0.957539	1.00429	1.01555	0.903154	0.879772	0.878634	0.999307	1.0736	0.915217	1.00728	1.0039	0.938221	0.125361	NO	0.996646	0.999289	NO	0.911661	0.0312695	NO	1.17306	0.00083403	0.00099905	NO	NO
A0A0G2JFP1	ENSMUSG00000029392	75695	Rilpl1	Rab interacting lysosomal protein-like 1	1	5.7	1.15831	1.20244	1.34873	1.33321	1.11547	1.02912	1.1248	0.827867	1.22989	1.20059	1.1919	0.998393	0.611935	0.577371	0.524309	0.525652	1.26067	0.559817	1.02432	1.15519	0.812514	0.0279815	NO	1.12777	0.30756	NO	0.484609	1.31e-05	YES	2.25194	2.33e-06	3.53e-06	YES	Cluster2
A0A0G2JGI2	ENSMUSG00000029177	12615	Cenpa	centromere protein A	2	12.1	1.09792	1.11573	1.07189	0.994053	1.01106	0.998635	1.0179	0.99072	1.01849	1.00391	0.97607	0.86432	1.02422	1.05494	0.911082	0.849045	1.0699	0.959823	1.00458	0.965699	0.93895	0.517455	NO	0.961296	0.835123	NO	0.993916	0.99923	NO	1.11468	0.119889	0.125625	NO	NO
A0A0G2JEX0	ENSMUSG00000027677	67120	Ttc14	tetratricopeptide repeat domain 14	5	13.9	1.15603	1.16373	1.13053	1.1358	1.07642	1.03359	1.0598	0.977684	1.03411	1.03463	0.995227	1.0176	0.806487	0.818391	0.76178	0.798194	1.14652	0.796213	1.03687	1.02039	0.904365	0.000574909	NO	0.984102	0.83322	NO	0.780302	4.25e-07	NO	1.43997	4.64e-09	1.08e-08	NO	NO
A0A0G2JEX5	ENSMUSG00000012042	67741	4930579F01Rik	RIKEN cDNA 4930579F01 gene	2	10.5	0.891332	0.965267	0.950357	0.841709	1.4147	1.24638	1.31455	1.17957	1.31051	1.37383	1.26469	1.28136	0.553874	0.553257	0.411678	0.446936	0.912166	0.491436	1.2888	1.3076	1.4129	4.52e-05	NO	1.01459	0.982277	NO	0.375831	1.03e-08	YES	2.66077	4.61e-09	1.07e-08	YES	Cluster2
A0A0G2JEY1	ENSMUSG00000027715	12428	Ccna2	cyclin A2	1	3.5	0.794568	0.886128	0.803968	1.91199	0.537944	0.458593	3.61403	0.792868	1.03744	1.15842	1.07254	1.02087	0.352895	0.680383	0.487235	0.390135	1.09916	0.477662	1.35086	1.07232	1.22899	0.9703	NO	0.793803	0.96053	NO	0.445449	0.730401	NO	2.82806	0.498936	0.506166	NO	NO
A0A0G2JFE2	ENSMUSG00000031292	382253	Cdkl5	cyclin-dependent kinase-like 5	4	5.9	0.479974	1.28875	0.62478	0.49985	1.53398	0.804272	0.707229	0.663406	0.702076	0.808169	0.647384	0.607155	2.03898	1.67735	1.42641	1.49024	0.723338	1.65825	0.927221	0.691196	1.28186	0.797114	NO	0.745449	0.718971	NO	2.39909	0.00457273	YES	2.39909	0.00307492	0.00355186	YES	Cluster4
A0A0N4SVI0	ENSMUSG00000028141	53814	Oaz3	ornithine decarboxylase antizyme 3	1	8.2	0.422228	0.456903	0.423036	0.417483	0.437742	0.610344	0.656275	0.624805	0.570896	0.56755	0.599406	0.533834	2.30016	2.31548	2.37853	2.68534	0.429912	2.41987	0.582292	0.567922	1.35444	0.216063	NO	0.975321	0.997198	NO	4.26093	3.21e-11	YES	5.62876	8.04e-12	4.78e-11	YES	Cluster4
Q80VL1	ENSMUSG00000041912	72634	Tdrkh	tudor and KH domain containing protein	11	45.9	1.27844	1.33365	1.30745	1.27311	1.14541	1.09889	1.13715	1.09411	0.99748	1.07345	0.960854	0.994785	0.587767	0.587365	0.563999	0.566096	1.29816	0.576307	1.11889	1.00664	0.861903	1.68e-05	NO	0.899679	0.00132802	NO	0.572504	1.14e-09	NO	2.25255	3.39e-12	2.61e-11	YES	Cluster1
A0A0G2JFD8	ENSMUSG00000039103	68810	Nexn	nexilin	2	41.2	0.588158	0.579442	0.566159	0.593887	0.61562	0.720376	0.732176	0.732848	0.557048	0.591914	0.600833	0.603703	2.07796	2.13994	2.03805	2.26188	0.581912	2.12946	0.700255	0.588374	1.20337	0.0568514	NO	0.840229	0.0744467	NO	3.61922	6.88e-13	YES	3.65942	1.15e-13	3.85e-12	YES	Cluster4
A0A0G2JFJ6	ENSMUSG00000027933	229543	Ints3	integrator complex subunit 3	31	36.5	1.12704	1.16938	1.1877	1.1515	1.05538	1.03979	1.08328	1.07319	1.06921	1.11647	1.04675	1.10872	0.706378	0.709431	0.656272	0.699507	1.1589	0.692897	1.06291	1.08529	0.917168	0.00112395	NO	1.02106	0.633151	NO	0.638444	4.09e-10	NO	1.67255	4.01e-11	1.67e-10	NO	NO
F6VTL9	ENSMUSG00000056724	235627	Nbeal2	neurobeachin-like 2	2	1.8	0.987502	1.04151	0.913924	0.869286	0.808478	0.737625	0.822622	0.881178	1.00653	1.06261	1.07029	1.11743	1.19639	1.25747	1.05761	1.16954	0.953055	1.17025	0.812476	1.06422	0.852496	0.0532945	NO	1.30984	0.00101183	NO	1.09964	0.175255	NO	1.44035	5.23e-05	6.93e-05	NO	NO
A0A0G2JFT8	ENSMUSG00000029291	52822	Rufy3	RUN and FYVE domain containing 3	6	42.3	0.587722	0.619504	0.616078	0.60588	0.71783	0.7903	0.825951	0.78631	0.687238	0.719986	0.698886	0.70854	1.82721	1.89533	1.83707	2.07616	0.607296	1.90894	0.780098	0.703663	1.28454	0.00996875	NO	0.902018	0.355132	NO	2.71287	1.04e-11	YES	3.14335	3.87e-12	2.84e-11	YES	Cluster4
A0A0R4J169	ENSMUSG00000032497	71268	Lrrfip2	leucine rich repeat (in FLII) interacting protein 2	1	52	0.91303	1.04542	0.957197	0.95358	1.15617	0.991116	1.14729	1.06296	1.385	1.4416	1.2514	1.37585	0.598769	0.612084	0.54435	0.564192	0.967307	0.579849	1.08938	1.36346	1.1262	0.0814709	NO	1.25159	0.000302582	NO	0.425276	4.44e-09	YES	2.35141	8.19e-09	1.8e-08	YES	Cluster2
A0A0G2JFY5	ENSMUSG00000028034	51886	Fubp1	far upstream element (FUSE) binding protein 1	1	55.5	1.19859	1.11316	1.13616	1.10091	1.0353	0.886128	0.891982	1.11157	1.2646	1.06477	1.15797	0.987766	0.737115	0.895776	0.71072	0.707484	1.13721	0.762774	0.981244	1.11878	0.862855	0.150592	NO	1.14016	0.228926	NO	0.681793	0.000982455	NO	1.49088	0.000432937	0.000530767	NO	NO
A0A0G2JFZ4	ENSMUSG00000027806	72033	Tsc22d2	TSC22 domain family, member 2	7	15.7	0.99971	1.10385	1.069	1.07006	1.03539	0.994548	1.0781	1.06975	1.04205	1.07806	1.00851	1.11345	0.852529	0.85209	0.784106	0.848799	1.06066	0.834381	1.04445	1.06052	0.984719	0.940027	NO	1.01539	0.94141	NO	0.786769	2.19e-05	NO	1.27119	7.41e-06	1.06e-05	NO	NO
A0A0G2JFZ8	ENSMUSG00000027939	77595	Nup210l	nucleoporin 210-like	63	36.6	0.759423	0.806925	0.785142	0.769602	0.86196	0.896026	0.93362	0.908037	1.08108	1.15858	1.08047	1.18871	1.16618	1.20174	1.13442	1.2681	0.780273	1.19261	0.899911	1.12721	1.15333	0.0102827	NO	1.25258	4.49e-05	NO	1.05802	0.20232	NO	1.52845	3.87e-08	7.51e-08	NO	NO
A0A0G2JG40	ENSMUSG00000000149	14673	Gna12	guanine nucleotide binding protein, alpha 12	4	13.3	0.942682	1.00522	0.952226	0.924593	1.02812	1.03749	1.02749	0.942227	0.939864	0.917322	0.97295	0.865829	1.11429	1.1422	1.1172	1.0703	0.95618	1.111	1.00883	0.923991	1.05506	0.276483	NO	0.915903	0.0419968	NO	1.20239	0.00010205	NO	1.20239	0.00011031	0.000142163	NO	NO
A0A0G2JG60	ENSMUSG00000028949	66993	Smarcd3	SWI/SNF related, matrix associated, actin dependent regulator of chromatin, subfamily d, member 3	3	20.7	1.16064	1.18611	1.24408	1.18838	1.02012	0.99732	1.0671	0.907735	1.08982	1.15935	1.07623	1.05764	0.691559	0.694842	0.70477	0.754309	1.1948	0.71137	0.998068	1.09576	0.835341	0.000302006	NO	1.09788	0.0480697	NO	0.649203	3.16e-07	NO	1.67958	3e-08	5.95e-08	NO	NO
A0A0G2JGA3	ENSMUSG00000105993	100039899	Tex13c2	TEX13 family member C2	14	30.2	1.13053	1.11532	1.03136	1	1.31164	1.06178	1.13037	1.00613	0.946921	0.994038	0.932304	0.85196	0.87898	0.956901	0.816703	0.835059	1.0693	0.871911	1.12748	0.931306	1.05441	0.77123	NO	0.826006	0.0304563	NO	0.936224	0.760367	NO	1.29312	0.00386447	0.00442366	NO	NO
A0A0G2JGD2	ENSMUSG00000001020	20198	S100a4	S100 calcium binding protein A4	3	21.8	1.32568	1.3531	1.31457	1.3349	1.09209	1.06595	1.08677	1.00984	1.04073	1.13392	1.01677	1.05705	0.552535	0.556777	0.496129	0.563188	1.33206	0.542157	1.06366	1.06212	0.798509	1.09e-06	NO	0.998546	0.999915	NO	0.510449	6.69e-10	NO	2.45697	7.77e-12	4.66e-11	YES	Cluster1
A0A0G2JGK7	ENSMUSG00000063409	381741	Lrrc43	leucine rich repeat containing 43	9	16.9	0.739812	0.772464	0.774338	0.775535	0.865316	0.945523	0.971242	0.973003	0.763951	0.835893	0.774925	0.830745	1.4827	1.50293	1.41746	1.57417	0.765537	1.49431	0.938771	0.801379	1.22629	0.000867837	NO	0.853647	0.00545766	NO	1.86468	3.64e-10	NO	1.95198	1.01e-10	3.6e-10	NO	NO
A0A0G2JGL0	ENSMUSG00000078578	66105	Ube2d3	ubiquitin-conjugating enzyme E2D 3	2	31.8	0.825084	1.04201	0.938228	0.963933	0.955151	0.918227	1.01451	0.963164	0.976818	1.06836	0.949638	0.955536	1.07644	1.15464	1.04964	1.14862	0.942314	1.10733	0.962764	0.987588	1.0217	0.965105	NO	1.02578	0.940381	NO	1.12125	0.0754063	NO	1.17512	0.0117699	0.0130605	NO	NO
A0A0G2JGP4	ENSMUSG00000027852	18176	Nras	neuroblastoma ras oncogene	4	55.2	1.15764	1.20743	1.22262	1.16935	1.16453	1.11963	1.19592	1.14653	0.758976	0.794914	0.746194	0.762255	0.902459	0.896771	0.856952	0.897842	1.18926	0.888506	1.15665	0.765585	0.972581	0.352478	NO	0.661898	5.47e-10	NO	1.16056	0.000147055	NO	1.5534	5.8e-11	2.26e-10	NO	NO
A0A0G2JGQ4	ENSMUSG00000028954	53312	Nub1	negative regulator of ubiquitin-like proteins 1	32	45.3	0.908831	1.01963	0.996873	0.96775	1.02369	1.00636	1.08577	1.06324	1.09637	1.13965	1.09208	1.13702	0.84225	0.885437	0.834074	0.900974	0.973271	0.865684	1.04476	1.11628	1.07346	0.0701498	NO	1.06845	0.0700474	NO	0.775507	2.57e-06	NO	1.28948	3.61e-06	5.36e-06	NO	NO
E9Q1T1	ENSMUSG00000053819	108058	Camk2d	calcium/calmodulin-dependent protein kinase II, delta	14	41.3	1.04012	1.08075	1.08036	1.02204	1.04538	1.04719	1.12688	0.905733	1.06849	1.09042	1.01159	0.922315	0.893788	0.879956	0.874219	0.910763	1.05582	0.889681	1.0313	1.0232	0.976777	0.941354	NO	0.992151	0.997602	NO	0.869506	0.0425711	NO	1.18674	0.0103637	0.0115312	NO	NO
A0A0G2JGT1	ENSMUSG00000028034	51886	Fubp1	far upstream element (FUSE) binding protein 1	2	30.6	1.10515	1.24527	1.27028	1.16659	1.28128	1.24152	1.30571	1.20638	1.20135	1.16453	1.09347	0.796846	0.546926	0.573354	0.434952	0.36639	1.19682	0.480405	1.25872	1.06405	1.05172	0.863154	NO	0.845338	0.12084	NO	0.451488	4.68e-05	YES	2.62013	1.6e-06	2.48e-06	YES	Cluster1
A0A0G2JGU1	ENSMUSG00000027800	17112	Tm4sf1	transmembrane 4 superfamily member 1	1	6.6	1.09765	1.31163	1.02187	1.16781	1.03612	0.862915	0.957247	1.17757	0.941295	1.24033	0.913459	1.27345	0.815219	0.715864	0.750195	0.717378	1.14974	0.749664	1.00846	1.09213	0.877124	0.470724	NO	1.08297	0.812886	NO	0.686421	0.0160311	NO	1.53367	0.00569118	0.00643666	NO	NO
A0A0G2JGY6	ENSMUSG00000027751	56790	Supt20	SPT20 SAGA complex component	10	15.9	1.22371	1.2883	1.29622	1.28985	1.16733	1.17334	1.26267	1.09018	1.04246	1.12287	1.04183	1.01821	0.518983	0.505728	0.482778	0.475543	1.27452	0.495758	1.17338	1.05634	0.920646	0.0413718	NO	0.900257	0.0177508	NO	0.469315	4.9e-09	YES	2.57085	8.47e-11	3.11e-10	YES	Cluster1
K3W4P2	ENSMUSG00000029547	68510	Ints1	integrator complex subunit 1	78	39.4	1.10006	1.21136	1.14119	1.19885	1.16578	0.986335	1.09264	1.12328	1.16165	1.15211	1.03574	1.20288	0.628312	0.628905	0.580623	0.590279	1.16287	0.60703	1.09201	1.13809	0.939066	0.377532	NO	1.0422	0.70252	NO	0.533374	1.55e-07	NO	1.91567	3.98e-08	7.71e-08	NO	NO
A0A0G2JH18	ENSMUSG00000029213	27784	Commd8	COMM domain containing 8	2	14.7	1.00563	1.04919	1.01554	1.01193	1.00896	1.01774	1.09276	1.05373	0.956253	1.02482	0.952852	1.06627	0.922746	0.961211	0.90617	0.954198	1.02057	0.936081	1.0433	1.00005	1.02226	0.82437	NO	0.958548	0.394786	NO	0.936036	0.124937	NO	1.11454	0.00912049	0.0101842	NO	NO
E9Q6C6	ENSMUSG00000036745	70892	Ttll7	tubulin tyrosine ligase-like family, member 7	4	5.4	0.777533	0.81418	0.781855	0.802494	0.957859	0.933119	0.99142	0.813166	1.12487	1.21827	1.12412	1.09113	1.1269	1.18969	1.09131	1.16209	0.794016	1.1425	0.923891	1.1396	1.16357	0.0205013	NO	1.23348	0.000439041	NO	1.00254	0.999822	NO	1.43888	1.2e-06	1.88e-06	NO	NO
Z4YJZ7	ENSMUSG00000036893	77683	Ehmt1	euchromatic histone methyltransferase 1	17	15.5	1.21058	1.32604	1.29117	1.26541	0.912118	0.884331	0.943194	0.871772	1.24648	1.31786	1.21421	1.18938	0.592154	0.601361	0.575902	0.558036	1.2733	0.581863	0.902854	1.24198	0.709065	1.39e-07	NO	1.37562	3.73e-07	NO	0.468496	1.73e-10	YES	2.18832	4.71e-11	1.91e-10	YES	Cluster2
A0A0H2UH22	ENSMUSG00000039782	231207	Cpeb2	cytoplasmic polyadenylation element binding protein 2	14	30.2	0.813392	0.858865	0.854292	0.822792	0.822707	0.899977	0.932579	0.842395	0.882237	0.922587	0.871821	0.887106	1.39607	1.37342	1.33642	1.48334	0.837335	1.39731	0.874415	0.890938	1.04428	0.630497	NO	1.0189	0.947283	NO	1.56836	6.73e-09	NO	1.66876	8.45e-10	2.3e-09	NO	NO
A0A0J9YTR2	ENSMUSG00000107002	106264	0610012G03Rik	RIKEN cDNA 0610012G03 gene	2	24.2	1.10131	1.10088	1.09893	1.0544	1.0366	1.04161	1.10131	1.06583	1.01955	1.04537	0.974108	0.989391	0.843667	0.874418	0.81944	0.833192	1.08888	0.842679	1.06134	1.0071	0.974707	0.504186	NO	0.948899	0.0644	NO	0.836736	9.79e-06	NO	1.29216	1.01e-07	1.84e-07	NO	NO
A0A0J9YTU3	ENSMUSG00000042331	432572	Specc1	sperm antigen with calponin homology and coiled-coil domains 1	16	15.5	0.958353	1.05642	1.00712	0.967344	0.955838	0.912938	0.929168	0.863485	1.15114	1.17598	1.10062	1.09361	0.959115	0.981441	0.899832	0.987613	0.997309	0.957	0.915357	1.13033	0.917827	0.0631794	NO	1.23485	4.09e-05	NO	0.846653	0.000317691	NO	1.23485	4.89e-05	6.5e-05	NO	NO
Q9JI57	ENSMUSG00000023079	57080	Gtf2ird1	general transcription factor II I repeat domain-containing 1	4	4.3	0.597075	0.764789	0.75445	0.710572	0.875599	0.994487	1.08567	0.900471	0.57938	0.541908	0.494392	0.304657	1.78757	2.27305	1.67157	1.66436	0.706722	1.84914	0.964056	0.480084	1.36412	0.188315	NO	0.497984	0.00729708	YES	3.85169	4.03e-07	YES	3.85169	4.25e-07	7.02e-07	YES	Cluster4
A0A0J9YTY0	ENSMUSG00000058013	52398	Septin11	septin 11	8	43.3	1.17422	1.28118	1.23357	1.24276	1.07067	1.01583	1.08436	1.09282	1.02949	1.08942	1.01981	1.08856	0.662848	0.670355	0.612848	0.631261	1.23293	0.644328	1.06592	1.05682	0.864539	0.000149064	NO	0.991463	0.984017	NO	0.609686	9.49e-09	NO	1.91352	2.21e-10	7.1e-10	NO	NO
A0A0J9YU61	ENSMUSG00000029238	12753	Clock	circadian locomotor output cycles kaput	1	1.6	1.23872	1.1875	1.20296	1.171	0.946916	1.05445	1.03124	1.31445	1.06773	1.13123	0.969663	1.50511	0.540448	0.53264	0.516265	0.589689	1.20004	0.54476	1.08676	1.16843	0.905606	0.684642	NO	1.07515	0.849658	NO	0.466232	0.000243757	YES	2.20288	8.61e-05	0.00011195	YES	Cluster2
A0A0J9YUM4	ENSMUSG00000037373	13016	Ctbp1	C-terminal binding protein 1	7	33.5	1.11223	1.11567	1.12639	1.11936	1.05865	1.04927	1.11655	1.14393	1.06446	1.11981	1.06282	1.22903	0.665445	0.688716	0.646555	0.681108	1.11841	0.670456	1.0921	1.11903	0.976472	0.85074	NO	1.02466	0.842071	NO	0.599141	5.58e-08	NO	1.66906	1.64e-08	3.4e-08	NO	NO
A0A0J9YU76	ENSMUSG00000029141	20534	Slc4a1ap	solute carrier family 4 (anion exchanger), member 1, adaptor protein	1	56.3	1.22728	1.16065	1.17089	1.1483	1.1815	1.04453	1.27715	0.935634	1.4025	1.41948	1.29063	1.41378	0.379979	0.368271	0.322268	0.257146	1.17678	0.331916	1.1097	1.3816	0.942996	0.705317	NO	1.24502	0.00419117	NO	0.24024	5.22e-09	YES	4.1625	5.22e-09	1.2e-08	YES	Cluster2
A0A0J9YUC2	ENSMUSG00000042726	231712	Trafd1	TRAF type zinc finger domain containing 1	1	48.3	0.484639	0.491383	0.482903	0.463664	1.61926	1.62703	1.71494	1.77349	0.43136	0.485252	0.450332	0.461851	1.32964	1.3944	1.29415	1.49569	0.480648	1.37847	1.68368	0.457199	3.50294	4.92e-12	YES	0.271547	4.05e-12	YES	3.01504	2.38e-10	YES	3.6826	1.38e-12	1.45e-11	YES	Cluster4
A0A0J9YUD5	ENSMUSG00000038759	70699	Nup205	nucleoporin 205	70	38	1.15911	1.17539	1.19912	1.12116	1.02461	1.02035	1.07827	1.03926	0.973388	1.0082	0.95861	1.0062	0.808015	0.810895	0.775266	0.842142	1.1637	0.80908	1.04062	0.9866	0.894238	0.000221218	NO	0.948086	0.0745024	NO	0.820069	5.83e-06	NO	1.4383	5.05e-09	1.16e-08	NO	NO
Q8BY07	ENSMUSG00000040557	79565	Mettl27	methyltransferase like 27	2	14	0.857135	0.887916	0.88234	0.850165	0.897619	0.92695	1.01389	0.916913	0.816261	0.868176	0.861931	0.845759	1.35555	1.36737	1.27067	1.38136	0.869389	1.34374	0.938842	0.848032	1.07989	0.104675	NO	0.903274	0.0275474	NO	1.58454	2.63e-09	NO	1.58454	1.15e-09	3.03e-09	NO	NO
Q8C646	ENSMUSG00000095294	100861668	Gm21119	predicted gene, 21119	8	28.6	0.620367	0.733528	0.677488	0.701523	0.744256	0.817281	0.858102	0.887979	1.03325	1.00612	0.981811	0.958317	1.49978	1.48218	1.45858	1.53943	0.683226	1.49499	0.826905	0.994875	1.21029	0.00383981	NO	1.20313	0.00110242	NO	1.5027	1.43e-08	NO	2.18814	5.71e-11	2.24e-10	YES	Cluster4
A0A0J9YUN2	ENSMUSG00000016308	22209	Ube2a	ubiquitin-conjugating enzyme E2A	2	39.5	0.609153	0.728712	0.725019	0.670363	0.863228	0.821867	0.832807	0.902927	1.70139	1.65509	1.68334	1.91632	0.760518	0.696353	0.677842	0.755071	0.683312	0.722446	0.855207	1.73904	1.25156	0.0238835	NO	2.03347	3.86e-09	YES	0.415429	8.08e-10	YES	2.54501	2.01e-10	6.56e-10	YES	Cluster3
A0A0J9YUP0	ENSMUSG00000048029	226265	Eno4	enolase 4	16	28	0.9425	1.01154	0.994191	0.993162	1.02022	1.01088	1.08287	1.12015	0.947132	1.00375	0.946103	1.03522	0.957868	0.974853	0.935368	1.02419	0.985349	0.97307	1.05853	0.983051	1.07427	0.113748	NO	0.928695	0.100039	NO	0.989846	0.985979	NO	1.08782	0.0471933	0.0506005	NO	NO
A0A0J9YUT8	ENSMUSG00000029594	74111	Rbm19	RNA binding motif protein 19	15	21.4	1.29482	1.29214	1.28028	1.24387	1.02788	0.980778	1.03832	0.958099	1.12324	1.16511	1.08924	1.12287	0.606443	0.628253	0.578853	0.569799	1.27778	0.595837	1.00127	1.12512	0.7836	1.14e-07	NO	1.12369	0.000443008	NO	0.529579	4.5e-11	NO	2.14451	4.29e-12	3.06e-11	YES	Cluster2
A0A0J9YUY1	ENSMUSG00000029130	56874	Rnf32	ring finger protein 32	1	75.9	0.905286	0.962406	0.890028	0.762612	1.07521	0.962307	1.04474	1.04791	0.939469	0.825775	0.876999	0.75538	1.33187	1.39637	1.10305	1.12059	0.880083	1.23797	1.03254	0.849406	1.17323	0.171429	NO	0.822636	0.0827623	NO	1.45745	0.000518476	NO	1.45745	0.000379813	0.000467812	NO	NO
A0A0J9YUZ4	ENSMUSG00000066551	15289	Hmgb1	high mobility group box 1	21	67.3	1.2591	1.34592	1.32593	1.31142	1.02527	0.993976	1.0856	1.19612	1.24125	1.31395	1.15775	1.34842	0.362205	0.357847	0.342496	0.332741	1.31059	0.348822	1.07524	1.26534	0.820425	0.00117167	NO	1.1768	0.00618283	NO	0.275674	7.95e-10	YES	3.75719	2.16e-10	6.95e-10	YES	Cluster2
A0A0J9YV03	ENSMUSG00000046826	76415	Fam187b	family with sequence similarity 187, member B	3	22.5	0.271744	0.317284	0.302456	0.289496	0.334711	0.499638	0.477388	0.476462	0.332697	0.322514	0.306484	0.375281	2.81684	2.94823	2.73921	3.18957	0.295245	2.92346	0.44705	0.334244	1.51416	0.239531	NO	0.747666	0.472808	NO	8.74649	1.36e-12	YES	9.90181	3.18e-13	6.27e-12	YES	Cluster4
A0A0J9YV20	ENSMUSG00000029415	231452	Sdad1	SDA1 domain containing 1	24	33.2	1.33603	1.38074	1.37999	1.35279	1.04121	1.03329	1.08715	0.966737	0.998444	1.05699	0.987654	0.966073	0.617648	0.624857	0.581077	0.589302	1.36239	0.603221	1.0321	1.00229	0.757563	7.74e-08	NO	0.971121	0.636158	NO	0.601842	9.11e-09	NO	2.25853	1.13e-11	6.19e-11	YES	Cluster1
A0A0J9YV34	ENSMUSG00000037685	11980	Atp8a1	ATPase, aminophospholipid transporter (APLT), class I, type 8A, member 1	2	5.7	0.901602	0.878613	0.809159	0.812251	0.923064	0.8447	0.886466	0.780759	0.804317	0.778053	0.701865	0.764504	1.45776	1.63038	1.47615	1.55035	0.850406	1.52866	0.858747	0.762185	1.00981	0.997038	NO	0.887554	0.150748	NO	2.00563	2.28e-09	YES	2.00563	1.13e-09	2.99e-09	YES	Cluster4
A0A0J9YV40	ENSMUSG00000004642	20492	Slbp	stem-loop binding protein	7	30.6	1.31493	1.33808	1.34971	1.32276	1.08659	1.06138	1.13042	0.992802	1.14096	1.21192	1.16954	1.16042	0.443868	0.449877	0.417941	0.408791	1.33137	0.430119	1.0678	1.17071	0.80203	8.95e-07	NO	1.09638	0.00603801	NO	0.3674	3.26e-12	YES	3.09535	6.1e-13	8.87e-12	YES	Cluster2
J3QMN4	ENSMUSG00000075704	26462	Txnrd2	thioredoxin reductase 2	13	32.6	0.897094	1.06485	1.00624	1.03038	0.946949	0.903043	0.985742	0.957274	1.02306	1.05457	0.989478	1.0384	1.01917	1.07237	0.976793	1.03456	0.999644	1.02573	0.948252	1.02638	0.94859	0.439039	NO	1.08239	0.13855	NO	0.999365	0.999997	NO	1.08239	0.113272	0.118898	NO	NO
A0A0N4SUH4	ENSMUSG00000041360	52874	Pum3	pumilio RNA-binding family member 3	17	31.8	1.02815	1.09961	1.09262	1.05033	0.87083	0.865908	0.914703	0.835161	1.47004	1.48918	1.43558	1.50668	0.598285	0.599913	0.575115	0.567884	1.06768	0.585299	0.87165	1.47537	0.816397	3.38e-06	NO	1.69262	4.37e-12	NO	0.396713	2.3e-13	YES	2.52071	1.51e-13	4.45e-12	YES	Cluster3
Q9QZ23	ENSMUSG00000029993	56748	Nfu1	NFU1 iron-sulfur cluster scaffold	6	29.4	1.13344	1.13041	1.10549	1.09954	0.978931	1.01024	1.05432	1.04604	0.812719	0.875333	0.812276	0.883176	0.985003	1.03895	0.955024	1.07911	1.11722	1.01452	1.02238	0.845876	0.915112	0.0217311	NO	0.827358	0.000169173	NO	1.19938	0.000258111	NO	1.32078	4.02e-06	5.94e-06	NO	NO
A0A0N4SUI5	ENSMUSG00000009145	93838	Dqx1	DEAQ RNA-dependent ATPase	1	3.7	0.711044	0.660774	0.669943	0.674146	0.689359	0.68841	0.773532	0.790902	0.664717	0.593507	0.602285	0.682831	1.88227	1.91909	1.9163	2.08089	0.678977	1.94964	0.735551	0.635835	1.08332	0.53166	NO	0.864434	0.121917	NO	3.06626	2.02e-12	YES	3.06626	9.11e-13	1.13e-11	YES	Cluster4
A0A0N4SUI7	ENSMUSG00000086316	70123	Nbdy	negative regulator of P-body association	3	64.7	1.04721	1.12738	1.07937	1.08692	1.11756	1.07872	1.17915	0.826581	1.08201	1.07772	0.969043	0.62677	1.00482	0.978725	0.909631	0.808388	1.08522	0.92539	1.0505	0.938887	0.968012	0.984594	NO	0.893748	0.682108	NO	0.985625	0.99905	NO	1.17271	0.321464	0.329697	NO	NO
A0A0N4SUJ1	ENSMUSG00000042742	101148	Bmt2	base methyltransferase of 25S rRNA 2	2	9.8	0.951884	1.07377	0.956757	1.03741	1.14503	1.12325	1.12861	0.91894	0.95406	0.990194	0.924682	0.964935	0.990455	0.965399	0.923783	0.95084	1.00496	0.957619	1.07896	0.958468	1.07364	0.402613	NO	0.888327	0.0870631	NO	0.999115	0.999998	NO	1.12671	0.0653315	0.0694691	NO	NO
E9QL12	ENSMUSG00000033788	26903	Dysf	dysferlin	3	1.8	1.07189	1.09833	1.10938	1.09001	0.866698	0.894425	0.90325	0.855915	1.05462	1.03825	0.991337	0.926617	1.03328	1.03879	1.00494	1.02226	1.0924	1.02482	0.880072	1.00271	0.80563	4.6e-06	NO	1.13935	0.00091928	NO	1.02205	0.775293	NO	1.24127	8.16e-06	1.17e-05	NO	NO
A0A0N4SUP9	ENSMUSG00000045095	78178	Magi1	membrane associated guanylate kinase, WW and PDZ domain containing 1	2	5.2	0.840315	0.803224	0.853385	0.886013	0.745883	0.778189	0.82177	0.696505	0.90847	0.851084	0.796413	0.932078	1.49853	1.56926	1.46742	1.55145	0.845734	1.52167	0.760587	0.872011	0.899321	0.125043	NO	1.1465	0.035143	NO	1.74501	2.05e-09	NO	2.00065	1.67e-10	5.56e-10	YES	Cluster4
A0A0N4SUS4	ENSMUSG00000001632	78783	Brpf1	bromodomain and PHD finger containing, 1	8	8.9	1.1681	1.21688	1.18715	1.15909	1.03805	1.0339	1.07647	0.884197	1.04438	1.09041	1.0188	0.930885	0.817538	0.817483	0.74483	0.771842	1.1828	0.787923	1.00815	1.02112	0.852342	0.00554631	NO	1.01286	0.988728	NO	0.771628	0.000538116	NO	1.50117	6.35e-06	9.17e-06	NO	NO
A0A0N4SUT6	ENSMUSG00000107877	74477	Gm43951	predicted gene, 43951	4	4	1.08704	1.31235	1.28987	1.23559	1.12259	1.12687	1.174	1.08544	0.987489	1.03753	0.921541	0.74916	0.778239	0.688062	0.688	0.716232	1.23121	0.717633	1.12722	0.923931	0.915539	0.355766	NO	0.819652	0.0251741	NO	0.776717	0.0230737	NO	1.71566	9.99e-06	1.42e-05	NO	NO
A0A0N4SUY3	ENSMUSG00000030231	109135	Plekha5	pleckstrin homology domain containing, family A member 5	1	51.6	1.19823	1.13236	1.09528	1.1461	1.12147	1.14269	1.10976	1.07219	0.805505	0.904752	0.848991	0.95591	0.889259	0.841394	0.825377	0.91074	1.14299	0.866693	1.11153	0.87879	0.972472	0.773585	NO	0.790615	6.36e-05	NO	0.986234	0.981976	NO	1.3188	1.46e-06	2.28e-06	NO	NO
A0A0N4SV07	ENSMUSG00000020305	65257	Asb3	ankyrin repeat and SOCS box-containing 3	12	27.5	1.2346	1.39321	1.34718	1.29212	1.22323	1.19336	1.25188	1.16159	0.902307	0.916017	0.845593	0.806268	0.634342	0.639827	0.581095	0.577394	1.31678	0.608165	1.20751	0.867546	0.917021	0.0398367	NO	0.718457	2.77e-06	NO	0.701017	4.5e-05	NO	2.16517	4.47e-10	1.31e-09	YES	Cluster1
A0A0N4SV29	ENSMUSG00000034023	211651	Fancd2	Fanconi anemia, complementation group D2	19	14.3	1.35415	1.35562	1.33957	1.30304	1.04605	0.975484	1.02493	0.988029	1.04116	1.06201	1.01091	1.02613	0.636043	0.628119	0.609458	0.599302	1.3381	0.618231	1.00862	1.03505	0.753774	1.57e-09	NO	1.0262	0.456748	NO	0.597295	7.11e-11	NO	2.1644	3.15e-13	6.24e-12	YES	Cluster1
A0A0N4SV80	ENSMUSG00000030016	18139	Zfp638	zinc finger protein 638	39	41.3	1.24771	1.38794	1.34769	1.33135	1.1411	1.10298	1.18568	1.19972	1.06469	1.1268	1.0515	1.06673	0.458754	0.460694	0.42677	0.399874	1.32867	0.436523	1.15737	1.07743	0.871074	0.000547342	NO	0.930931	0.088897	NO	0.405151	4.35e-10	YES	3.04376	8.69e-12	5.03e-11	YES	Cluster1
A0A0N4SVC2	ENSMUSG00000029817	101214	Tra2a	transformer 2 alpha	13	42.5	1.23253	1.30984	1.2844	1.26815	1.11984	1.11631	1.17649	1.23694	1.08191	1.17387	1.07088	1.24654	0.433266	0.440932	0.405008	0.403108	1.27373	0.420579	1.16239	1.1433	0.912591	0.0531281	NO	0.983577	0.956806	NO	0.367863	1.48e-09	YES	3.02851	1.18e-10	4.11e-10	YES	Cluster2
A0A0N4SVL0	ENSMUSG00000028760	230861	Eif4g3	eukaryotic translation initiation factor 4 gamma, 3	1	51.4	0.838189	0.894196	0.885548	0.8743	0.894399	0.936658	0.981417	0.995672	0.913654	0.995368	0.924598	1.02145	1.15849	1.21207	1.15505	1.31895	0.873058	1.21114	0.952036	0.963766	1.09046	0.208954	NO	1.01232	0.989001	NO	1.25667	0.000135732	NO	1.38724	7.11e-06	1.02e-05	NO	NO
A0A0N4SVQ0	ENSMUSG00000090658	218304	Prss47	protease, serine 47	2	8.4	0.964387	0.936142	0.900077	0.87623	0.900278	0.925953	0.906782	0.978324	0.936421	0.910142	0.890197	0.948731	1.24323	1.25263	1.14499	1.28549	0.919209	1.23158	0.927834	0.921373	1.00938	0.991136	NO	0.993036	0.99621	NO	1.33668	1.23e-06	NO	1.33983	3.18e-07	5.35e-07	NO	NO
A0A0N4SVT8	ENSMUSG00000048206	56691	Dnajb8	DnaJ heat shock protein family (Hsp40) member B8	1	20.4	0.808545	0.830506	0.838059	0.835031	0.769215	0.819786	0.874673	0.811016	0.786165	0.803776	0.775933	0.765248	1.53986	1.57585	1.50926	1.65708	0.828035	1.57051	0.818673	0.78278	0.988693	0.986861	NO	0.956158	0.598038	NO	2.00632	7.35e-12	YES	2.00632	4.92e-12	3.4e-11	YES	Cluster4
A0A0N4SVU2	ENSMUSG00000025757	18415	Hspa4l	heat shock protein 4 like	1	84.2	0.484443	0.514172	0.530878	0.513846	0.526658	0.684738	0.731364	0.709077	0.691777	0.748223	0.827321	0.822104	1.91489	1.90757	2.0789	2.31404	0.510835	2.05385	0.662959	0.772356	1.2978	0.265544	NO	1.16501	0.528103	NO	2.6592	8.12e-09	YES	4.02058	5.45e-10	1.56e-09	YES	Cluster4
A0A0N4SVV3	ENSMUSG00000042810	77827	Krba1	KRAB-A domain containing 1	6	6.6	1.43673	1.42499	1.32023	1.28184	1.33349	1.23915	1.32266	1.1441	0.934584	0.919588	0.916186	0.844194	0.52978	0.501782	0.423187	0.427498	1.36595	0.470562	1.25985	0.903638	0.922327	0.170342	NO	0.717257	3.8e-05	NO	0.520741	5.12e-06	NO	2.9028	1.1e-09	2.93e-09	YES	Cluster1
A0A0N4SW06	ENSMUSG00000001518	101142	Itfg2	integrin alpha FG-GAP repeat containing 2	9	27.3	1.09813	1.12298	1.10086	1.07215	1.04466	0.982802	1.03876	0.987698	1.02483	1.05399	0.956768	1.00271	0.898623	0.92355	0.827585	0.863904	1.09853	0.878415	1.01348	1.00957	0.922577	0.0225654	NO	0.996146	0.998533	NO	0.870086	0.000961276	NO	1.25058	1.33e-05	1.86e-05	NO	NO
A0A140T8V6	ENSMUSG00000095659	108168468	Spin2g	spindlin family, member 2G	1	8.8	1.28709	1.3256	1.27361	1.21841	1.23686	1.07451	1.27514	1.18677	1.00947	0.989422	0.94747	0.982788	0.559161	0.60854	0.53273	0.492427	1.27618	0.548215	1.19332	0.982288	0.935072	0.211374	NO	0.823156	0.00090466	NO	0.5581	7.07e-07	NO	2.32788	1.66e-09	4.25e-09	YES	Cluster1
Q9DAS9	ENSMUSG00000036402	14701	Gng12	guanine nucleotide binding protein (G protein), gamma 12	5	70.8	0.901297	0.890007	0.883768	0.839599	0.802041	0.788237	0.824712	0.794295	0.834198	0.826878	0.803394	0.860195	1.45617	1.43967	1.48826	1.56727	0.878668	1.48784	0.802321	0.831166	0.913111	0.0374697	NO	1.03595	0.647346	NO	1.79007	1.14e-11	NO	1.85443	5.13e-12	3.5e-11	NO	NO
A0A0N4SW73	ENSMUSG00000051343	52055	Rab11fip5	RAB11 family interacting protein 5 (class I)	22	24.5	0.804406	0.815499	0.811557	0.783422	0.857078	0.894688	0.918642	0.871548	0.767556	0.788222	0.747386	0.766717	1.52058	1.54065	1.47347	1.63858	0.803721	1.54332	0.885489	0.76747	1.10174	0.0493406	NO	0.866719	0.00495442	NO	2.01092	6.18e-12	YES	2.01092	5.66e-12	3.74e-11	YES	Cluster4
A0A0N4SW93	ENSMUSG00000030279	74741	C2cd5	C2 calcium-dependent domain containing 5	1	26.1	0.96219	1.00872	1.0804	0.962107	0.849971	0.892118	1.0188	1.00751	1.10802	1.03333	1.00864	1.18882	0.918642	0.936548	0.954702	1.06947	1.00335	0.969842	0.942102	1.0847	0.938954	0.647519	NO	1.15136	0.0718632	NO	0.894108	0.172743	NO	1.15136	0.0817845	0.0864639	NO	NO
A0A0N4SW95	ENSMUSG00000016626	76858	Nlrp14	NLR family, pyrin domain containing 14	1	2.4	0.544909	1.57048	1.13769	1.02584	1.18859	0.970764	1.15024	1.08528	1.50268	1.15202	1.1707	0.314462	0.839929	0.955282	0.748779	0.642359	1.06973	0.796587	1.09872	1.03496	1.0271	0.999334	NO	0.941976	0.993094	NO	0.769676	0.756154	NO	1.37928	0.591256	0.597292	NO	NO
G5E8Q5	ENSMUSG00000038506	102323	Dcun1d2	DCN1, defective in cullin neddylation 1, domain containing 2 (S. cerevisiae)	5	36	0.949423	0.953856	0.955396	0.981393	0.961494	0.987585	1.03835	1.08516	1.00742	1.03219	0.975734	1.07271	0.995004	1.01302	0.97476	1.01651	0.960017	0.999821	1.01815	1.02201	1.06055	0.161105	NO	1.0038	0.99871	NO	0.978285	0.822578	NO	1.06458	0.114524	0.120151	NO	NO
A0A0N4SWD7	ENSMUSG00000030231	109135	Plekha5	pleckstrin homology domain containing, family A member 5	1	46.9	1.08025	1.11404	1.06066	1.12121	1.08569	1.03521	1.11426	1.09073	0.903927	0.948078	0.931246	0.970404	0.866288	0.950549	0.826045	0.901405	1.09404	0.886072	1.08147	0.938414	0.988514	0.962276	NO	0.867717	0.00072947	NO	0.944223	0.242616	NO	1.23471	5.93e-06	8.6e-06	NO	NO
A0A0N4SWG8	ENSMUSG00000030016	18139	Zfp638	zinc finger protein 638	4	23.8	1.47529	1.46073	1.42622	1.44593	1.22681	1.17067	1.19677	1.11945	0.934966	1	0.877913	0.873675	0.473225	0.484998	0.428209	0.405142	1.45204	0.447894	1.17843	0.921639	0.811566	5.92e-06	NO	0.782093	1.15e-05	NO	0.485975	1.36e-08	YES	3.24193	3.07e-12	2.43e-11	YES	Cluster1
A0A0N5E9G7	ENSMUSG00000029191	19687	Rfc1	replication factor C (activator 1) 1	43	41.4	1.31218	1.35075	1.35796	1.30301	1.17664	1.12615	1.1904	1.14959	1.07256	1.11135	1.05535	1.06957	0.45014	0.45047	0.414082	0.409827	1.33097	0.431129	1.16069	1.0772	0.872063	3.73e-06	NO	0.928071	0.00296342	NO	0.40023	1.04e-12	YES	3.08718	1.69e-14	1.69e-12	YES	Cluster1
A0A0R3P9C4	ENSMUSG00000058351	66487	Smim4	small integral membrane protein 4	2	26.7	1.10824	1.13494	1.12751	1.14757	0.942106	1.00468	1.01449	1.14411	0.914682	0.932002	0.869648	1.0871	0.898804	0.893536	0.863224	0.917352	1.12957	0.893229	1.02635	0.950857	0.908619	0.166247	NO	0.926448	0.39332	NO	0.939394	0.607081	NO	1.26459	0.00146173	0.00172643	NO	NO
A0A0R3P9C8	ENSMUSG00000000399	66108	Ndufa9	NADH:ubiquinone oxidoreductase subunit A9	24	65.4	0.893628	0.90486	0.919889	0.864136	0.860114	0.913002	0.940463	0.919804	0.848613	0.869018	0.827743	0.867917	1.31491	1.3288	1.28706	1.44004	0.895628	1.3427	0.908346	0.853323	1.0142	0.969889	NO	0.939425	0.273317	NO	1.5735	5.05e-09	NO	1.5735	2.29e-09	5.66e-09	NO	NO
A0A0R3P9D1	ENSMUSG00000079511	NA	Gm42688	predicted gene 42688	3	4.2	1.09257	1.0569	1.07647	1.00948	1.07183	0.979608	1.03674	0.987366	0.863456	0.901376	0.827276	0.80915	1.1257	1.0917	0.989686	1.08068	1.05886	1.07194	1.01889	0.850314	0.962253	0.611216	NO	0.834552	0.00100048	NO	1.26064	8.31e-05	NO	1.26064	5.33e-05	7.04e-05	NO	NO
E9Q8A0	ENSMUSG00000052751	58887	Repin1	replication initiator 1	3	7.5	1.24562	1.24028	1.15638	1.21337	1.32334	1.04033	1.09326	1.07275	1.11671	1.09301	1.03957	0.899241	0.651191	0.640004	0.622723	0.552231	1.21391	0.616537	1.13242	1.03713	0.932867	0.559809	NO	0.915854	0.434694	NO	0.594464	8.57e-05	NO	1.96892	2.13e-06	3.25e-06	NO	NO
H3BKS8	ENSMUSG00000001909	212528	Trmt1	tRNA methyltransferase 1	23	39.3	1.10075	1.16939	1.13513	1.1324	1.07954	1.05247	1.10099	1.06913	1.15807	1.22343	1.14951	1.17106	0.618574	0.650315	0.586925	0.60231	1.13442	0.614531	1.07553	1.17552	0.948093	0.0454941	NO	1.09296	0.00122112	NO	0.522774	4.94e-12	NO	1.91287	5.39e-12	3.61e-11	NO	NO
A0A0R4IZW9	ENSMUSG00000002064	20316	Sdf2	stromal cell derived factor 2	6	26.9	0.825193	0.891716	0.889261	0.861742	0.835998	0.900383	0.932921	0.979183	0.788096	0.833883	0.758864	0.801163	1.36985	1.43184	1.35587	1.54403	0.866978	1.4254	0.912121	0.795501	1.05207	0.682179	NO	0.872145	0.0558292	NO	1.79182	1.23e-08	NO	1.79182	8.02e-09	1.77e-08	NO	NO
Q6NS54	ENSMUSG00000002504	65962	Slc9a3r2	solute carrier family 9 (sodium/hydrogen exchanger), member 3 regulator 2	12	44.6	1.14092	1.21727	1.21591	1.18517	1.02593	1.00128	1.06724	1.07075	1.04381	1.08718	0.997824	0.993729	0.765115	0.765786	0.714675	0.707415	1.18982	0.738248	1.0413	1.03063	0.875178	0.000460901	NO	0.989757	0.975216	NO	0.716304	4.89e-07	NO	1.61168	6.3e-09	1.42e-08	NO	NO
A0A0R4IZY0	ENSMUSG00000004929	50492	Thop1	thimet oligopeptidase 1	55	68	0.778837	0.798261	0.777774	0.767627	0.854937	0.887407	0.936981	0.897119	0.832856	0.89451	0.82614	0.891659	1.38909	1.49877	1.37527	1.59275	0.780625	1.46397	0.894111	0.861291	1.14538	0.0661272	NO	0.963293	0.847888	NO	1.69974	2.19e-08	NO	1.87539	3.3e-09	7.91e-09	NO	NO
A0A0R4IZY9	ENSMUSG00000007603	224907	Dus3l	dihydrouridine synthase 3-like (S. cerevisiae)	26	49.3	1.29487	1.29364	1.34966	1.28054	1.10325	1.08188	1.14799	1.06243	1.17866	1.20461	1.16702	1.21844	0.430335	0.419381	0.388539	0.378743	1.30468	0.40425	1.09889	1.19218	0.842268	2.06e-06	NO	1.0849	0.00353055	NO	0.339083	6.52e-13	YES	3.22741	5.79e-14	2.76e-12	YES	Cluster2
A0A5F8MPU2	ENSMUSG00000008200	55935	Fnbp4	formin binding protein 4	18	19.3	1.16417	1.20789	1.20519	1.19924	1.11315	1.07962	1.14268	1.02583	1.06408	1.11726	1.04523	1.10762	0.652426	0.640391	0.609738	0.62547	1.19412	0.632006	1.09032	1.08355	0.91307	0.00415198	NO	0.993791	0.991336	NO	0.583274	1.4e-09	NO	1.88942	8.17e-11	3.02e-10	NO	NO
A0A0R4J004	ENSMUSG00000019080	69572	Mfsd3	major facilitator superfamily domain containing 3	2	4.4	0.800103	0.747795	0.784238	0.784751	0.786058	0.900238	0.8819	0.630349	0.800476	0.811021	0.799263	0.637674	1.6708	1.6163	1.6268	1.72222	0.779222	1.65903	0.799636	0.762109	1.0262	0.982531	NO	0.953069	0.9058	NO	2.1769	9.53e-09	YES	2.1769	2.72e-09	6.64e-09	YES	Cluster4
A0A0R4J007	ENSMUSG00000020092	27355	Pald1	phosphatase domain containing, paladin 1	28	33.5	0.822403	0.869933	0.85772	0.83438	0.783265	0.824855	0.889172	0.88323	0.836879	0.859465	0.835983	0.889549	1.4146	1.43969	1.40998	1.5489	0.846109	1.45329	0.845131	0.855469	0.998844	0.999988	NO	1.01223	0.987041	NO	1.69882	1.47e-09	NO	1.71961	2.57e-10	8.09e-10	NO	NO
P70288	ENSMUSG00000019777	15182	Hdac2	histone deacetylase 2	14	45.5	1.18274	1.25443	1.24865	1.22125	1.06676	1.05429	1.11296	1.04391	1.19458	1.24817	1.1962	1.28614	0.47222	0.519111	0.453202	0.445392	1.22677	0.472481	1.06948	1.23127	0.871787	0.000212214	NO	1.15128	0.000163034	NO	0.383734	3.16e-12	YES	2.60597	2.38e-12	2.05e-11	YES	Cluster2
Q9D864	ENSMUSG00000019948	67019	Actr6	ARP6 actin-related protein 6	8	28.3	1.31149	1.29116	1.34675	1.29861	1.04275	1.01938	1.04623	1.113	1.02869	1.06311	0.978727	1.09322	0.615772	0.601556	0.572333	0.577229	1.312	0.591722	1.05534	1.04094	0.804376	1.51e-06	NO	0.986349	0.938349	NO	0.568453	3e-09	NO	2.21726	2.13e-11	9.96e-11	YES	Cluster1
A0A0R4J010	ENSMUSG00000019945	73287	Cabcoco1	ciliary associated calcium binding coiled-coil 1	10	33.1	1.12584	1.09463	1.1319	1.10387	1.06486	1.07769	1.13159	1.19237	0.816345	0.839034	0.79496	0.864136	0.903694	0.957358	0.907123	0.994575	1.11406	0.940687	1.11663	0.828619	1.0023	0.999721	NO	0.742071	1.65e-06	NO	1.13525	0.00918368	NO	1.34758	5.24e-07	8.57e-07	NO	NO
A0A0R4J012	ENSMUSG00000020607	105005	Lratd1	LRAT domain containing 1	5	19.9	1.09932	1.19077	1.19737	1.19849	1.01803	1.02995	1.09617	1.07878	0.784975	0.830106	0.795998	0.760241	0.983837	0.96026	0.967145	1.00854	1.17149	0.979946	1.05573	0.79283	0.90119	0.00291187	NO	0.750974	1.15e-06	NO	1.23601	3.98e-05	NO	1.4776	3.31e-08	6.5e-08	NO	NO
A0A0R4J016	ENSMUSG00000020648	71916	Dus4l	dihydrouridine synthase 4-like (S. cerevisiae)	6	22.5	1.11923	1.25382	1.17489	1.15826	1.09868	1.02299	1.04564	0.988829	1.04568	1.08225	1.0085	0.919315	0.817262	0.796162	0.72166	0.746837	1.17655	0.77048	1.03903	1.01394	0.883121	0.0187804	NO	0.975845	0.915529	NO	0.75989	0.000215749	NO	1.52703	2.22e-06	3.38e-06	NO	NO
A0A0R4J018	ENSMUSG00000021376	22017	Tpmt	thiopurine methyltransferase	16	67.9	0.677439	0.700607	0.681878	0.661265	0.754298	0.85323	0.890017	0.798991	0.671663	0.705289	0.654333	0.627822	1.80022	1.82351	1.74246	1.95698	0.680297	1.83079	0.824134	0.664777	1.21143	0.0180754	NO	0.806637	0.00924858	NO	2.754	4.96e-12	YES	2.754	3.71e-12	2.78e-11	YES	Cluster4
A0A0R4J023	ENSMUSG00000021460	11992	Auh	AU RNA binding protein/enoyl-coenzyme A hydratase	15	40.1	0.814136	0.83241	0.833744	0.843986	0.8673	0.924366	0.986146	1.00036	0.781783	0.832996	0.780027	0.837418	1.36681	1.42183	1.36632	1.51037	0.831069	1.41633	0.944542	0.808056	1.13654	0.0283645	NO	0.8555	0.00881187	NO	1.75277	3.38e-09	NO	1.75277	1.58e-09	4.06e-09	NO	NO
A0A0R4J024	ENSMUSG00000021615	108138	Xrcc4	X-ray repair complementing defective repair in Chinese hamster cells 4	23	61	1.36463	1.42851	1.3925	1.40255	1.24009	1.2335	1.29247	1.13955	0.756748	0.806927	0.765657	0.642213	0.663249	0.623429	0.655944	0.592046	1.39705	0.633667	1.2264	0.742886	0.877853	0.00274097	NO	0.605745	9.02e-08	NO	0.85298	0.0496576	NO	2.2047	1.55e-10	5.23e-10	YES	Cluster1
A0A0R4J025	ENSMUSG00000035469	71330	Rcbtb1	regulator of chromosome condensation (RCC1) and BTB (POZ) domain containing protein 1	1	2.4	0.952636	1.09541	1.01616	1.0079	0.917432	0.875161	0.905667	0.897414	0.873929	0.981911	0.966589	1.07316	1.10366	1.24138	0.960661	1.13093	1.01803	1.10916	0.898918	0.973897	0.883001	0.182627	NO	1.08341	0.536635	NO	1.13889	0.113913	NO	1.23388	0.0157677	0.0173898	NO	NO
A0A0R4J029	ENSMUSG00000021619	66795	Atg10	autophagy related 10	1	11.8	0.913645	0.88775	0.879894	0.862514	0.794699	0.950559	0.956086	1.04111	0.903495	0.972249	0.82779	0.957824	1.27007	1.20152	1.21188	1.36892	0.885951	1.2631	0.935613	0.91534	1.05606	0.770964	NO	0.978332	0.978283	NO	1.37992	0.000102807	NO	1.4257	2.56e-05	3.49e-05	NO	NO
A0A0R4J031	ENSMUSG00000022043	66854	Trim35	tripartite motif-containing 35	5	8.9	0.908348	1.0194	1.02543	1.05403	0.882282	0.932707	0.962085	1.01371	0.927286	1.00739	0.94482	0.905136	1.06451	1.09358	1.09593	1.16335	1.0018	1.10434	0.947697	0.946158	0.945992	0.48269	NO	0.998376	0.999972	NO	1.16719	0.00490335	NO	1.16719	0.00316319	0.00364727	NO	NO
A0A0R4J034	ENSMUSG00000022680	94184	Pdxdc1	pyridoxal-dependent decarboxylase domain containing 1	1	57.9	0.85317	0.861977	0.864149	0.8267	0.84581	0.90942	0.928412	0.913741	0.85114	0.893182	0.830724	0.886856	1.33	1.38377	1.31837	1.50258	0.851499	1.38368	0.899346	0.865476	1.05619	0.533718	NO	0.962339	0.764681	NO	1.59875	2.11e-08	NO	1.62499	5.5e-09	1.26e-08	NO	NO
A0A0R4J037	ENSMUSG00000021714	60411	Cenpk	centromere protein K	2	6.9	0.878017	0.896742	0.910571	0.859307	0.923	0.872127	0.939351	1.07144	1.09857	1.16562	1.08221	1.20527	1.01552	0.952772	1.0926	1.03688	0.886159	1.02445	0.951479	1.13792	1.07371	0.445102	NO	1.19595	0.00415697	NO	0.900281	0.0822401	NO	1.2841	0.000450063	0.000550909	NO	NO
A0A0R4J040	ENSMUSG00000022684	67118	Bfar	bifunctional apoptosis regulator	4	9.6	1.07512	1.06849	1.07345	1.04754	1.01221	1.01554	1.03556	1.01319	0.912885	0.919019	0.870634	0.859397	1.02452	1.02467	1.00259	1.04518	1.06615	1.02424	1.01913	0.890484	0.955894	0.0212775	NO	0.873772	3.39e-06	NO	1.15021	2.24e-06	NO	1.19727	1.35e-07	2.4e-07	NO	NO
A0A0R4J041	ENSMUSG00000022160	56335	Mettl3	methyltransferase like 3	26	51.7	1.08828	1.17941	1.17386	1.1753	1.03903	1.02898	1.10054	1.15622	1.08104	1.16131	1.09991	1.21502	0.628791	0.631146	0.60243	0.638737	1.15421	0.625276	1.08119	1.13932	0.936737	0.198958	NO	1.05376	0.367787	NO	0.548816	2.05e-08	NO	1.84592	6.06e-09	1.37e-08	NO	NO
A0A0R4J044	ENSMUSG00000023495	59092	Pcbp4	poly(rC) binding protein 4	1	4.7	1.18679	1.12844	1.16303	1.23639	1.15815	1.08735	1.16219	1.09824	1.0325	1.06667	0.925965	1.0625	0.629562	0.712891	0.699682	0.649663	1.17866	0.672949	1.12648	1.02191	0.955731	0.459166	NO	0.907169	0.0445284	NO	0.658522	1.63e-06	NO	1.75148	2.04e-08	4.15e-08	NO	NO
A0A0R4J046	ENSMUSG00000024081	12607	Cebpz	CCAAT/enhancer binding protein zeta	19	23.5	1.23169	1.22941	1.23415	1.18441	0.921236	0.895047	0.938578	0.863175	1.16889	1.20486	1.17006	1.22203	0.719928	0.668371	0.682725	0.665441	1.21992	0.684116	0.904509	1.19146	0.741451	7.61e-09	NO	1.31724	2.18e-08	NO	0.574184	1.61e-11	NO	1.7832	6.19e-12	3.96e-11	NO	NO
A0A0R4J049	ENSMUSG00000023110	27374	Prmt5	protein arginine N-methyltransferase 5	33	49.9	0.958767	0.994615	0.985043	0.977388	0.972415	0.968004	1.02081	1.19285	0.946541	1.01727	0.942104	1.07536	0.960993	1.00236	0.932572	1.0529	0.978953	0.987208	1.03852	0.995319	1.06085	0.609053	NO	0.958402	0.801689	NO	0.991851	0.998145	NO	1.06085	0.615194	0.62056	NO	NO
A0A0R4J050	ENSMUSG00000023262	109652	Acy1	aminoacylase 1	14	35.5	0.976895	1.14722	1.02703	1.16558	1.11347	0.911959	1.0715	1.07535	1.14885	1.18645	1.05588	1.19117	0.749794	0.810358	0.683401	0.685091	1.07918	0.732161	1.04307	1.14559	0.966538	0.910408	NO	1.09829	0.290253	NO	0.639114	3.52e-05	NO	1.56467	3.29e-05	4.43e-05	NO	NO
A0A1D5RMB5	ENSMUSG00000025195	71972	Dnmbp	dynamin binding protein	16	10.9	0.902126	0.924283	0.884586	0.912936	0.91784	0.910421	0.936056	0.879669	0.912798	0.933729	0.898423	0.856148	1.26611	1.3174	1.23045	1.31703	0.905983	1.28275	0.910996	0.900275	1.00553	0.995309	NO	0.988231	0.958005	NO	1.42484	3.18e-09	NO	1.42484	7.82e-10	2.15e-09	NO	NO
A0A0R4J060	ENSMUSG00000024260	269003	Sap130	Sin3A associated protein	9	9.7	0.933692	1.05815	1.03322	1.01542	0.930625	1.11368	1.09486	1.10057	0.992982	1.06298	0.990151	1.04185	0.851022	0.895396	0.887709	0.997685	1.01012	0.907953	1.05993	1.02199	1.04931	0.681382	NO	0.964203	0.826135	NO	0.888415	0.097179	NO	1.16739	0.0279538	0.0303866	NO	NO
E9PYL0	ENSMUSG00000025188	192236	Hps1	HPS1, biogenesis of lysosomal organelles complex 3 subunit 1	1	1.8	0.894715	0.984574	0.893687	0.840053	0.90527	0.886901	0.881144	0.895126	1.02988	1.06919	0.964457	0.931831	1.18893	1.2037	1.1524	1.27814	0.903257	1.20579	0.89211	0.998839	0.987659	0.989158	NO	1.11964	0.050183	NO	1.20719	0.000457744	NO	1.35162	4.73e-06	6.93e-06	NO	NO
A0A0R4J065	ENSMUSG00000026280	66615	Atg4b	autophagy related 4B, cysteine peptidase	15	53.9	0.998255	1.02314	1.01693	0.951832	0.991007	0.972299	1.03301	1.02849	1.07101	1.08913	1.0414	1.05448	0.929673	0.926497	0.913071	0.95977	0.997539	0.932253	1.0062	1.06401	1.00868	0.964315	NO	1.05745	0.0375438	NO	0.876172	6.03e-05	NO	1.14133	0.000124173	0.00015927	NO	NO
G5E8J7	ENSMUSG00000025981	67876	Coq10b	coenzyme Q10B	4	22.9	0.606739	0.640934	0.61937	0.575287	0.726525	0.822877	0.857944	0.71834	0.686056	0.699269	0.664285	0.560038	1.89293	1.92405	1.87519	2.13017	0.610583	1.95558	0.781421	0.652412	1.2798	0.0366601	NO	0.834904	0.134887	NO	2.99747	6.89e-11	YES	3.20282	2.32e-11	1.07e-10	YES	Cluster4
A0A0R4J069	ENSMUSG00000026307	50880	Scly	selenocysteine lyase	17	54.9	1.00649	1.04567	1.01963	0.986986	1.08074	1.04295	1.1212	1.09146	1.09183	1.13767	1.07705	1.12132	0.805166	0.802562	0.771249	0.798019	1.01469	0.794249	1.08409	1.10697	1.06839	0.0114925	NO	1.0211	0.605477	NO	0.7175	4.58e-09	NO	1.39373	2.86e-09	6.95e-09	NO	NO
E9Q577	ENSMUSG00000025878	20184	Uimc1	ubiquitin interaction motif containing 1	17	28.6	1.27804	1.32519	1.33858	1.29701	1.1734	1.13415	1.20242	1.19349	1.04542	1.09806	1.0191	1.09825	0.467314	0.481237	0.429301	0.419033	1.30971	0.449221	1.17587	1.06521	0.897809	0.000364937	NO	0.905893	0.00185714	NO	0.421722	1.03e-11	YES	2.9155	3.61e-13	6.81e-12	YES	Cluster1
A0A0R4J074	ENSMUSG00000026646	64707	Suv39h2	suppressor of variegation 3-9 2	16	41.9	0.898957	1.02075	1.0087	0.991686	0.84506	0.822412	0.863819	0.826737	1.64463	1.70426	1.58252	1.73099	0.532901	0.524639	0.496839	0.505101	0.980022	0.51487	0.839507	1.6656	0.85662	0.00398778	NO	1.98402	1.98e-11	NO	0.30912	9.19e-13	YES	3.23499	1.12e-12	1.28e-11	YES	Cluster3
A0A0R4J076	ENSMUSG00000026931	67507	1700019N19Rik	RIKEN cDNA 1700019N19 gene	8	40.1	0.563811	0.622883	0.581472	0.587712	0.714405	0.755582	0.786548	0.783098	0.836948	0.916567	0.832247	0.918794	1.75114	1.7701	1.71939	1.8593	0.588969	1.77498	0.759908	0.876139	1.29023	0.000642544	NO	1.15295	0.0124691	NO	2.02592	4.43e-12	YES	3.01371	2.75e-13	5.9e-12	YES	Cluster4
Q8VCH8	ENSMUSG00000026353	67812	Ubxn4	UBX domain protein 4	16	38.7	0.96639	1.2297	1.10829	1.12313	1.04168	1.02529	1.11677	1.07171	0.991313	1.03879	0.956823	0.9216	0.812532	0.90831	0.81188	0.875804	1.10688	0.852131	1.06386	0.977133	0.961137	0.803015	NO	0.918479	0.310058	NO	0.872073	0.089452	NO	1.29895	0.000871092	0.00104223	NO	NO
A0A0R4J079	ENSMUSG00000026499	170760	Acbd3	acyl-Coenzyme A binding domain containing 3	31	61.3	0.863007	0.960505	0.903363	0.899507	0.892784	0.916852	0.941953	1.02685	0.909978	0.972636	0.894896	0.945853	1.18485	1.24486	1.14361	1.29851	0.906595	1.21795	0.944609	0.930841	1.04193	0.735232	NO	0.985424	0.981399	NO	1.30845	2.56e-05	NO	1.34344	5.78e-06	8.38e-06	NO	NO
A0A0R4J081	ENSMUSG00000027305	69702	Ndufaf1	NADH:ubiquinone oxidoreductase complex assembly factor 1	15	52.1	1.13839	1.14999	1.169	1.12378	0.888954	0.929181	0.963535	0.95113	0.961076	1.00494	0.943385	1.04784	0.919712	0.928777	0.911343	0.968967	1.14529	0.9322	0.9332	0.98931	0.814815	4.74e-06	NO	1.06013	0.124683	NO	0.942273	0.116205	NO	1.22859	2.18e-06	3.31e-06	NO	NO
A0A0R4J083	ENSMUSG00000026003	11363	Acadl	acyl-Coenzyme A dehydrogenase, long-chain	22	47	0.794564	0.805419	0.787156	0.777035	1.05062	1.07531	1.14289	1.29984	0.736595	0.770762	0.72029	0.848572	1.24356	1.30189	1.23562	1.40988	0.791043	1.29774	1.14216	0.769055	1.44387	0.000123701	NO	0.673332	6.89e-05	NO	1.68745	1.91e-06	NO	1.68745	5.27e-07	8.62e-07	NO	NO
A0A0R4J084	ENSMUSG00000027480	76407	Sun5	Sad1 and UNC84 domain containing 5	10	35.9	0.441114	0.575097	0.526255	0.532106	0.511324	0.548788	0.576423	0.531468	1.72996	1.84991	1.7169	2.12788	1.05397	1.07968	1.03089	1.16825	0.518643	1.0832	0.542001	1.85616	1.04504	0.988598	NO	3.42465	3.23e-09	YES	0.583569	1.19e-06	NO	3.57888	1.15e-09	3.05e-09	YES	Cluster3
A0A0R4J085	ENSMUSG00000026670	107652	Uap1	UDP-N-acetylglucosamine pyrophosphorylase 1	23	50.3	1.05303	1.13076	1.07622	1.07954	1.08169	1.05225	1.11579	1.0206	1.06907	1.14074	1.04804	1.08443	0.784476	0.791716	0.720689	0.750968	1.08489	0.761962	1.06758	1.08557	0.98405	0.907303	NO	1.01685	0.897465	NO	0.7019	1.64e-07	NO	1.4247	4.78e-08	9.12e-08	NO	NO
A0A0R4J091	ENSMUSG00000028394	59001	Pole3	polymerase (DNA directed), epsilon 3 (p17 subunit)	12	78.6	1.34096	1.38561	1.32129	1.32147	1.22492	1.14996	1.20686	1.23455	0.969879	0.995782	0.92848	0.981111	0.511783	0.497662	0.463415	0.466257	1.34233	0.484779	1.20407	0.968813	0.897	0.000176702	NO	0.804613	7.65e-07	NO	0.500384	1.99e-10	NO	2.76896	2.36e-13	5.41e-12	YES	Cluster1
A0A0R4J092	ENSMUSG00000028164	110173	Manba	mannosidase, beta A, lysosomal	9	10	1.08496	1.06055	1.05822	1.03226	1.08435	1.04848	1.13506	0.948152	0.956632	0.963252	0.97887	0.884596	0.945643	0.967535	0.910122	0.941316	1.059	0.941154	1.05401	0.945838	0.995291	0.998765	NO	0.89737	0.0322281	NO	0.995048	0.998975	NO	1.12521	0.00420799	0.00480407	NO	NO
A0A0R4J094	ENSMUSG00000027371	68126	Fahd2a	fumarylacetoacetate hydrolase domain containing 2A	15	67.1	0.788607	0.78132	0.803485	0.764101	0.804363	0.888652	0.918962	0.857524	0.816455	0.873259	0.818201	0.880183	1.4504	1.50349	1.42931	1.62169	0.784378	1.50122	0.867375	0.847025	1.10581	0.175299	NO	0.976538	0.946888	NO	1.77235	3.9e-09	NO	1.9139	6.04e-10	1.7e-09	NO	NO
A0A0R4J097	ENSMUSG00000029287	21814	Tgfbr3	transforming growth factor, beta receptor III	1	1.3	1.00573	1.13578	1.04825	1.08478	1.19534	1.09887	1.03326	1.08965	0.884473	0.82506	0.79052	0.836279	0.959015	0.940564	1.04441	1.02802	1.06863	0.993002	1.10428	0.834083	1.03336	0.787999	NO	0.755318	6.64e-05	NO	1.19053	0.00625693	NO	1.32395	6.23e-05	8.19e-05	NO	NO
A0A0R4J098	ENSMUSG00000029290	54367	Zfp326	zinc finger protein 326	27	46.6	1.22778	1.27852	1.2755	1.27545	1.11219	1.06372	1.13385	1.15871	1.14306	1.21028	1.11284	1.22602	0.463711	0.473451	0.424345	0.420589	1.26431	0.445524	1.11712	1.17305	0.883578	0.0007465	NO	1.05007	0.218298	NO	0.3798	1.19e-11	YES	2.83781	3.54e-12	2.69e-11	YES	Cluster2
Q3UY34	ENSMUSG00000029559	72357	2210016L21Rik	RIKEN cDNA 2210016L21 gene	5	22.7	1.22325	1.29551	1.26497	1.27356	0.941203	0.926288	1.01705	1.02415	1.39119	1.48926	1.35454	1.39077	0.386774	0.367314	0.351006	0.303165	1.26432	0.352065	0.977172	1.40644	0.772881	5.58e-06	NO	1.4393	6.79e-08	NO	0.250323	1.66e-12	YES	3.99483	1.75e-12	1.67e-11	YES	Cluster2
A0A0R4J0A1	ENSMUSG00000030083	80283	Abtb1	ankyrin repeat and BTB (POZ) domain containing 1	1	2.1	1.82862	1.2582	1.35979	1.26097	1.34866	1.0161	1.21861	0.754234	0.969961	0.878962	0.879906	0.696221	0.621223	0.831944	0.531694	0.544902	1.4269	0.632441	1.0844	0.856262	0.759972	0.146576	NO	0.789618	0.441081	NO	0.738606	0.456668	NO	2.25617	0.00108289	0.00128905	YES	Cluster1
A0A0R4J0A7	ENSMUSG00000030158	71183	Clec12b	C-type lectin domain family 12, member B	2	6.5	0.643528	0.816367	0.737763	0.778841	0.740139	0.728437	0.759968	0.83866	0.752174	0.713449	0.659959	0.720888	1.75008	1.74038	1.78541	1.83395	0.744125	1.77746	0.766801	0.711618	1.03047	0.928652	NO	0.928034	0.482794	NO	2.49777	5.75e-12	YES	2.49777	3.58e-12	2.7e-11	YES	Cluster4
A0A0R4J0B2	ENSMUSG00000030214	66857	Plbd1	phospholipase B domain containing 1	23	46	0.240876	0.238305	0.247372	0.244475	0.423963	0.60814	0.603865	0.576779	0.276522	0.266638	0.267831	0.255829	2.74467	2.90278	2.83091	3.27104	0.242757	2.93735	0.553187	0.266705	2.27877	0.0183151	YES	0.482125	0.0295709	YES	11.0135	2.93e-12	YES	12.1	1.56e-12	1.56e-11	YES	Cluster4
A0A0R4J0B4	ENSMUSG00000030282	12764	Cmas	cytidine monophospho-N-acetylneuraminic acid synthetase	17	40.3	0.936755	0.982193	0.964285	0.949853	1.10203	1.11269	1.1547	1.42514	1.00725	1.05392	1.01277	1.06688	0.804729	0.820066	0.786202	0.820542	0.958272	0.807885	1.19864	1.0352	1.25084	0.00480897	NO	0.863648	0.0531914	NO	0.780412	0.00719855	NO	1.48368	0.000126813	0.000162556	NO	NO
A0A0R4J0B5	ENSMUSG00000030780	233913	Rusf1	RUS family member 1	14	40.6	0.838738	0.884988	0.890836	0.825295	0.913392	0.964503	1.0182	0.754917	0.907544	0.916126	0.875951	0.729544	1.3683	1.37954	1.29805	1.43407	0.859964	1.36999	0.912752	0.857291	1.06138	0.778766	NO	0.939238	0.752866	NO	1.59805	4.39e-06	NO	1.59805	1.61e-06	2.49e-06	NO	NO
S4R2E1	ENSMUSG00000029802	26357	Abcg2	ATP binding cassette subfamily G member 2 (Junior blood group)	8	17	0.836008	0.848776	0.855249	0.841218	0.890394	0.881601	0.945636	0.884885	0.847175	0.824134	0.814093	0.764035	1.39278	1.48614	1.40689	1.48098	0.845313	1.4417	0.900629	0.812359	1.06544	0.150216	NO	0.901991	0.0142973	NO	1.77471	1.68e-11	NO	1.77471	1.32e-11	6.91e-11	NO	NO
A0A0R4J0B8	ENSMUSG00000030638	20408	Sh3gl3	SH3-domain GRB2-like 3	27	66.3	1.08368	1.1267	1.10381	1.10018	1.07417	1.04088	1.1226	1.12341	0.983168	1.04063	0.949515	1.02284	0.792712	0.811128	0.779191	0.845379	1.10359	0.807103	1.09027	0.999038	0.987926	0.939987	NO	0.916324	0.0101401	NO	0.807879	1.58e-05	NO	1.36735	8.61e-08	1.58e-07	NO	NO
A0A0R4J0C0	ENSMUSG00000030750	67711	Nsmce1	NSE1 homolog, SMC5-SMC6 complex component	16	68.6	1.01345	1.08383	1.04505	1.0228	1.04188	1.00394	1.05232	1.0866	1.05895	1.08381	1.02691	1.14016	0.849924	0.871052	0.788182	0.831147	1.04128	0.835076	1.04619	1.07746	1.00471	0.997656	NO	1.02989	0.653186	NO	0.775043	5.11e-06	NO	1.29025	3.35e-06	4.99e-06	NO	NO
A0A0R4J0C1	ENSMUSG00000029754	13396	Dlx6	distal-less homeobox 6	1	6.3	0.418946	0.543253	0.48033	0.413466	0.549515	0.540256	0.542686	0.539959	2.25685	2.34499	2.14375	2.10609	0.824826	0.760689	0.731535	0.802853	0.463999	0.779976	0.543104	2.21292	1.17049	0.365613	NO	4.07458	9.84e-13	YES	0.352464	2.73e-12	YES	4.76924	2.03e-13	5.13e-12	YES	Cluster3
A0A0R4J0C2	ENSMUSG00000074141	100328588	Il4i1	interleukin 4 induced 1	24	50.8	0.456708	0.527749	0.507743	0.503245	0.593632	0.681838	0.705007	0.722525	0.989217	1.04291	0.96892	1.02306	1.73926	1.81172	1.75154	1.97493	0.498861	1.81936	0.67575	1.00603	1.35459	0.0110558	NO	1.48875	5.93e-05	NO	1.80847	3.46e-09	NO	3.64703	1e-11	5.63e-11	YES	Cluster4
A0A0R4J0C6	ENSMUSG00000031487	66653	Brf2	BRF2, RNA polymerase III transcription initiation factor 50kDa subunit	3	6.2	1.13518	1.02235	1.07419	1.56769	1.09139	0.949718	0.912667	0.996173	1.02765	1.01792	1.05706	0.991249	0.745142	0.77002	0.995626	0.645975	1.19985	0.789191	0.987488	1.02347	0.823008	0.243411	NO	1.03644	0.986069	NO	0.771093	0.178583	NO	1.52036	0.017776	0.0195419	NO	NO
A0A0R4J0C7	ENSMUSG00000030034	70020	Ino80b	INO80 complex subunit B	2	5.8	1.22695	1.41743	1.26699	1.26145	1.1674	1.06156	1.16402	1.08874	1.1077	1.13462	0.988519	1.09079	0.507184	0.513448	0.521744	0.481464	1.29321	0.50596	1.12043	1.08041	0.866396	0.00730799	NO	0.96428	0.782932	NO	0.468305	6.56e-08	YES	2.55594	2.06e-09	5.15e-09	YES	Cluster2
A0A0R4J0C8	ENSMUSG00000031527	67276	Eri1	exoribonuclease 1	10	24.9	1.0558	1.11074	1.10792	1.1199	0.933419	0.935302	1.04621	0.983569	1.04108	1.13205	1.08549	1.13077	0.80368	0.833847	0.813727	0.866496	1.09859	0.829438	0.974626	1.09735	0.887162	0.00402765	NO	1.12592	0.00434314	NO	0.755857	3.09e-06	NO	1.3245	1.31e-06	2.05e-06	NO	NO
A0A0R4J0D1	ENSMUSG00000031532	67887	Saraf	store-operated calcium entry-associated regulatory factor	7	23.4	1.00612	1.02701	1.01066	0.990985	1.01748	0.958094	1.02808	0.838776	0.825827	0.860204	0.805061	0.727397	1.20942	1.25918	1.18982	1.2459	1.00869	1.22608	0.960605	0.804622	0.952327	0.612824	NO	0.83762	0.00778446	NO	1.52379	7.38e-07	NO	1.52379	1.48e-06	2.29e-06	NO	NO
A0A0R4J0D3	ENSMUSG00000032437	68292	Stt3b	STT3, subunit of the oligosaccharyltransferase complex, homolog B (S. cerevisiae)	23	23.9	0.788396	0.853093	0.823497	0.800152	0.83565	0.873056	0.918005	0.834539	0.864881	0.906283	0.853756	0.828454	1.40718	1.47575	1.37964	1.55768	0.816284	1.45506	0.865313	0.863344	1.06006	0.519514	NO	0.997725	0.999932	NO	1.68538	5.22e-09	NO	1.78254	8.21e-10	2.24e-09	NO	NO
A0A0R4J0D5	ENSMUSG00000032583	72825	Mon1a	MON1 homolog A, secretory traffciking associated	10	20.5	0.854205	0.899068	0.896335	0.906421	0.924867	0.927795	1.00962	1.11963	0.926038	0.976334	0.913757	1.06691	1.11881	1.14897	1.10473	1.20652	0.889007	1.14476	0.995476	0.970759	1.11976	0.131327	NO	0.975171	0.9432	NO	1.17924	0.00962938	NO	1.28768	0.000762114	0.000915675	NO	NO
Q91W78	ENSMUSG00000031792	101985	Usb1	U6 snRNA biogenesis 1	9	27	1.10775	1.11035	1.09957	1.07733	1.10873	1.10429	1.13169	1.05806	1.08957	1.10937	1.04592	1.04967	0.760475	0.739614	0.700968	0.706645	1.09875	0.726925	1.10069	1.07363	1.00177	0.999602	NO	0.975415	0.514104	NO	0.677071	2.55e-09	NO	1.51418	2.87e-10	8.88e-10	NO	NO
A0A0R4J0E4	ENSMUSG00000037461	77065	Ints7	integrator complex subunit 7	33	39.8	1.13763	1.16551	1.15467	1.14959	1.03706	1.00075	1.06748	1.07453	1.08829	1.15131	1.0464	1.15736	0.70098	0.706288	0.673769	0.688397	1.15185	0.692359	1.04495	1.11084	0.907198	0.00289747	NO	1.06305	0.0621293	NO	0.623276	2.66e-09	NO	1.66366	5.32e-10	1.53e-09	NO	NO
A0A0R4J0E9	ENSMUSG00000034258	217721	Flvcr2	feline leukemia virus subgroup C cellular receptor 2	1	3.1	0.840344	0.811166	0.762278	0.704393	0.814156	0.88018	0.913953	0.780078	0.928154	0.888734	0.816398	0.843167	1.46911	1.55027	1.50429	1.49333	0.779545	1.50425	0.847091	0.869113	1.08665	0.305585	NO	1.026	0.930817	NO	1.73079	4.39e-09	NO	1.92965	4.49e-10	1.32e-09	NO	NO
A0A0R4J0F3	ENSMUSG00000035179	67752	Ppp1r32	protein phosphatase 1, regulatory subunit 32	26	70.7	0.624003	0.833898	0.760992	0.797586	0.942974	0.84212	0.919719	0.963971	1.79473	1.93937	1.71621	1.65527	0.577387	0.592491	0.526784	0.512492	0.75412	0.552288	0.917196	1.7764	1.21625	0.0707381	NO	1.93677	2.82e-08	NO	0.310904	5.31e-10	YES	3.21643	4.75e-10	1.39e-09	YES	Cluster3
A0A0R4J0F6	ENSMUSG00000062234	231580	Gak	cyclin G associated kinase	45	36.2	1.04691	1.08142	1.06452	1.04198	0.986364	0.970407	1.02756	1.00374	1.0247	1.09077	1.0068	1.06058	0.887124	0.924731	0.859744	0.922664	1.0587	0.898566	0.997017	1.04571	0.941733	0.0441735	NO	1.04884	0.12996	NO	0.859286	5.2e-05	NO	1.17822	1.66e-05	2.3e-05	NO	NO
A0A0R4J0G0	ENSMUSG00000040618	74551	Pck2	phosphoenolpyruvate carboxykinase 2 (mitochondrial)	20	36.7	1.001	1.00155	1.00868	0.977129	0.893877	0.933249	0.987478	0.898752	0.922624	0.96425	0.902616	0.913425	1.1997	1.15982	1.13756	1.09828	0.997091	1.14884	0.928339	0.925729	0.931048	0.0587456	NO	0.997188	0.999507	NO	1.24101	3.94e-06	NO	1.24101	2.02e-06	3.09e-06	NO	NO
A0A0R4J0G4	ENSMUSG00000037415	74334	Ranbp10	RAN binding protein 10	15	38.6	1.05109	1.06465	1.09314	1.07231	1.05251	1.0339	1.05944	1.09845	1.13392	1.20255	1.13289	1.26332	0.689656	0.683024	0.669268	0.699875	1.0703	0.685456	1.06108	1.18317	0.991382	0.982674	NO	1.11507	0.00203811	NO	0.579339	1.03e-09	NO	1.72611	1.01e-09	2.7e-09	NO	NO
A0A3B2W7G1	ENSMUSG00000024084	70536	Qpct	glutaminyl-peptide cyclotransferase (glutaminyl cyclase)	4	14.7	0.615358	0.678915	0.65449	0.664439	0.668505	0.793457	0.810327	0.761188	0.766725	0.811394	0.751845	0.818228	1.75576	1.81083	1.7236	1.91494	0.653301	1.80128	0.758369	0.787048	1.16083	0.090384	NO	1.03782	0.889087	NO	2.28866	3.04e-11	YES	2.7572	5.2e-12	3.53e-11	YES	Cluster4
A0A0R4J0G7	ENSMUSG00000037544	218977	Dlgap5	DLG associated protein 5	23	26.5	1.33125	1.44228	1.43482	1.39075	1.17736	1.12167	1.21652	1.16338	0.952742	1.00633	0.918487	0.875417	0.513982	0.511428	0.475174	0.468408	1.39978	0.492248	1.16973	0.938243	0.835654	4.35e-05	NO	0.802102	4.09e-05	NO	0.524648	3.46e-08	NO	2.84364	1.26e-11	6.7e-11	YES	Cluster1
Q8C1A3	ENSMUSG00000034617	210009	Mtrr	5-methyltetrahydrofolate-homocysteine methyltransferase reductase	4	5.5	0.965929	1.04549	1.05779	1.00637	0.963711	0.900637	0.976669	0.964013	1.06531	1.12298	1.03939	0.973341	0.984988	0.966383	0.964719	1.00228	1.01889	0.979593	0.951257	1.05026	0.933617	0.158475	NO	1.10407	0.026616	NO	0.932719	0.134764	NO	1.10407	0.0284346	0.0308994	NO	NO
D3YU68	ENSMUSG00000037716	382077	Ccdc33	coiled-coil domain containing 33	13	25.9	0.505726	0.538105	0.520058	0.543046	0.668058	0.707375	0.743328	0.734235	0.834052	0.843548	0.803443	0.844705	1.89209	1.92048	1.85337	2.04838	0.526734	1.92858	0.713249	0.831437	1.3541	0.000599788	NO	1.1657	0.0186045	NO	2.31957	1.77e-12	YES	3.66139	8.75e-14	3.29e-12	YES	Cluster4
A0A0R4J0H5	ENSMUSG00000035521	214505	Gnptg	N-acetylglucosamine-1-phosphotransferase, gamma subunit	1	6.5	1.0384	1.04295	1.00147	1.00234	0.981959	1.11015	1.06605	0.830739	1.13012	1.01896	0.956562	0.886853	0.912577	1.16473	0.983371	0.872763	1.02129	0.983361	0.997223	0.998125	0.976434	0.987185	NO	1.0009	0.999999	NO	0.985208	0.996948	NO	1.03857	0.963088	0.963369	NO	NO
A0A0R4J0H7	ENSMUSG00000038252	68298	Ncapd2	non-SMC condensin I complex, subunit D2	52	44	1.13068	1.18031	1.17604	1.15539	1.01614	1.00334	1.06805	1.03282	1.01773	1.05872	1.00523	1.06388	0.76311	0.792628	0.747637	0.788281	1.16061	0.772914	1.03009	1.03639	0.887544	5.43e-05	NO	1.00612	0.984731	NO	0.745774	2.81e-08	NO	1.5016	5.6e-10	1.59e-09	NO	NO
A0A0R4J0H8	ENSMUSG00000039286	72007	Fndc3b	fibronectin type III domain containing 3B	6	7.2	1.0686	1.02191	0.995457	0.986375	0.912303	0.910891	0.948286	0.938431	0.965866	1.02492	0.976786	1.05078	0.997854	1.15279	0.983445	1.06532	1.01808	1.04985	0.927478	1.00459	0.911004	0.085104	NO	1.08314	0.162185	NO	1.04506	0.564187	NO	1.13194	0.0224125	0.0245091	NO	NO
A0A0R4J0I1	ENSMUSG00000058207	20714	Serpina3k	serine (or cysteine) peptidase inhibitor, clade A, member 3K	2	11	1.18286	1.17917	1.16495	1.07219	0.939114	0.898741	0.950169	0.798952	1.02944	1.04587	0.988751	0.937055	0.934045	0.995666	0.92958	0.953448	1.14979	0.953185	0.896744	1.00028	0.779918	8.37e-05	NO	1.11546	0.0639009	NO	0.952919	0.588482	NO	1.28219	0.000110586	0.000142483	NO	NO
A0A0R4J0I4	ENSMUSG00000019214	214901	Chtf18	CTF18, chromosome transmission fidelity factor 18	25	30.1	1.22137	1.24384	1.24522	1.21868	0.984487	0.948368	0.994992	1.01171	1.27098	1.29054	1.23433	1.2798	0.542326	0.549497	0.492059	0.471807	1.23228	0.513922	0.984889	1.26891	0.799244	1.17e-07	NO	1.28838	2.42e-08	NO	0.40501	5e-13	YES	2.46908	1.47e-13	4.36e-12	YES	Cluster2
A0A0R4J0I6	ENSMUSG00000090150	102632	Acad11	acyl-Coenzyme A dehydrogenase family, member 11	33	51.6	1.08983	1.0949	1.09032	1.05601	0.990751	0.988146	1.03304	1.01444	0.929288	0.980902	0.916247	0.97585	0.949142	0.976731	0.9175	0.996899	1.08276	0.960068	1.0066	0.950572	0.929654	0.00955533	NO	0.944343	0.058204	NO	1.00999	0.960234	NO	1.13907	6.99e-05	9.16e-05	NO	NO
A0A0R4J0I9	ENSMUSG00000040249	16971	Lrp1	low density lipoprotein receptor-related protein 1	61	16.1	0.873551	0.931634	0.878939	0.893734	0.929812	0.948119	0.991621	0.917134	0.838224	0.853583	0.805283	0.820561	1.31324	1.36263	1.26992	1.37202	0.894465	1.32945	0.946671	0.829413	1.05837	0.173161	NO	0.876136	0.00155883	NO	1.60288	3.94e-10	NO	1.60288	2.81e-10	8.74e-10	NO	NO
A0A0R4J0J0	ENSMUSG00000033377	114301	Palmd	palmdelphin	1	4	0.972557	1.19241	1.04091	1.01896	0.875563	1.00442	0.98257	0.916398	0.922493	1.00678	0.911261	1.0362	1.05449	1.09315	0.922144	1.0497	1.05621	1.02987	0.944739	0.969183	0.894462	0.198964	NO	1.02587	0.964922	NO	1.06262	0.66219	NO	1.11799	0.174096	0.180989	NO	NO
A0A0R4J0J1	ENSMUSG00000030270	211232	Cpne9	copine family member IX	1	3.3	1.07766	1.12249	1.09264	1.07066	0.828985	0.777104	0.785003	0.723659	1.05929	1.04271	1.05656	1.12798	1.03553	1.11922	1.01754	1.06295	1.09086	1.05881	0.778688	1.07164	0.713827	3.85e-07	NO	1.37621	7.74e-07	NO	0.988035	0.963181	NO	1.4009	1.67e-07	2.92e-07	NO	NO
A0A0R4J0J5	ENSMUSG00000021975	210925	Ints9	integrator complex subunit 9	17	23.3	1.15946	1.16883	1.18943	1.1485	1.08353	1.06967	1.12209	1.04815	1.03316	1.09522	1.04848	1.08538	0.6882	0.697443	0.665621	0.696849	1.16655	0.687029	1.08086	1.06556	0.92654	0.00155193	NO	0.985844	0.809916	NO	0.644759	2.44e-10	NO	1.69797	1.29e-11	6.79e-11	NO	NO
A0A0R4J0J6	ENSMUSG00000034274	107829	Thoc5	THO complex 5	32	49	1.15566	1.25822	1.21382	1.19745	1.09856	1.07268	1.1272	1.10051	1.13022	1.15745	1.08877	1.1443	0.57521	0.582771	0.549673	0.547508	1.20629	0.563791	1.09974	1.13018	0.911673	0.00130103	NO	1.02769	0.491309	NO	0.498848	1.07e-11	YES	2.1396	2.92e-12	2.35e-11	YES	Cluster2
Q2KN98	ENSMUSG00000033444	74392	Specc1l	sperm antigen with calponin homology and coiled-coil domains 1-like	37	35.9	1.05545	1.09455	1.10543	1.09445	1.03065	1.02307	1.10785	1.08247	0.965994	1.00496	0.980783	1.02726	0.863445	0.864519	0.827392	0.871722	1.08747	0.856769	1.06101	0.994749	0.975668	0.575984	NO	0.937548	0.0294583	NO	0.861292	9.52e-05	NO	1.26927	3.81e-07	6.32e-07	NO	NO
A0A0R4J0K1	ENSMUSG00000037072	93684	Selenof	selenoprotein F	9	40.1	0.930153	0.955576	0.929999	0.957453	0.832447	0.903163	0.911414	0.999018	0.885015	0.976012	0.872882	0.999404	1.1276	1.22733	1.14608	1.34645	0.943295	1.21187	0.91151	0.933328	0.966304	0.912023	NO	1.02394	0.96854	NO	1.29844	0.000471436	NO	1.32951	0.000126073	0.000161668	NO	NO
A0A0R4J0K2	ENSMUSG00000040549	75786	Ckap5	cytoskeleton associated protein 5	124	57.2	1.06962	1.1187	1.11058	1.08009	0.993653	1.01196	1.05513	0.994703	0.875537	0.922097	0.856388	0.88821	0.994528	1.01396	0.961656	1.0532	1.09475	1.00584	1.01386	0.885558	0.926115	0.0115677	NO	0.873452	0.000295869	NO	1.13582	0.000528059	NO	1.23622	4.51e-06	6.62e-06	NO	NO
Q9Z1L2	ENSMUSG00000040231	58867	Syngr4	synaptogyrin 4	7	22.3	0.860117	0.830132	0.771447	0.781492	0.841386	0.863213	0.86986	1.25158	0.851507	0.872957	0.819558	1.1012	1.24901	1.37212	1.24622	1.4182	0.810797	1.32139	0.95651	0.911306	1.17972	0.404233	NO	0.952741	0.956898	NO	1.44999	0.0031628	NO	1.62974	0.000575368	0.000697818	NO	NO
A0A0R4J0K4	ENSMUSG00000040234	67623	Tm7sf3	transmembrane 7 superfamily member 3	2	3.7	0.830049	0.810345	0.864177	0.801606	0.845775	0.849493	0.839996	0.818066	0.837509	0.884355	0.885421	0.848096	1.43546	1.35913	1.47099	1.61953	0.826544	1.47128	0.838332	0.863845	1.01426	0.991355	NO	1.03043	0.923534	NO	1.70317	2.41e-08	NO	1.78004	3.76e-09	8.91e-09	NO	NO
A0A0R4J0K8	ENSMUSG00000037075	75841	Rnf139	ring finger protein 139	4	6.1	0.645749	0.740249	0.744276	0.723165	0.681721	0.872332	0.908248	0.643304	0.801526	0.848554	0.789332	0.652943	1.66466	1.74011	1.68908	1.85475	0.71336	1.73715	0.776401	0.773089	1.08837	0.770713	NO	0.995734	0.99995	NO	2.24702	2.42e-08	YES	2.43517	4.43e-09	1.04e-08	YES	Cluster4
A0A0R4J0K9	ENSMUSG00000036291	74385	Ap5m1	adaptor-related protein complex 5, mu 1 subunit	9	15.7	0.961972	1.02324	1.01199	0.984246	0.959757	0.988712	1.06827	1.01367	0.954952	0.988069	0.960382	0.971868	0.990016	1.04083	1.04021	1.04182	0.995361	1.02822	1.0076	0.968818	1.0123	0.940447	NO	0.961508	0.323475	NO	1.06131	0.073465	NO	1.06131	0.098076	0.103306	NO	NO
E0CYW9	ENSMUSG00000036395	244757	Glb1l2	galactosidase, beta 1-like 2	1	9.5	0.756099	0.648352	0.696578	0.633579	0.94044	0.985883	0.99996	0.976944	0.792924	0.855816	0.79833	0.735331	1.58654	1.5866	1.53232	1.4743	0.683652	1.54494	0.975807	0.7956	1.42734	8.1e-06	NO	0.815326	0.000830758	NO	1.94186	2e-10	NO	2.25984	3.49e-11	1.49e-10	YES	Cluster4
A0A0R4J0L5	ENSMUSG00000027742	67542	Cog6	component of oligomeric golgi complex 6	33	66.7	1.17568	1.31834	1.27212	1.22938	1.15793	1.11689	1.1986	1.2836	0.758613	0.788342	0.758126	0.725753	0.80029	0.821128	0.761858	0.833357	1.24888	0.804158	1.18926	0.757709	0.95226	0.387837	NO	0.637128	2.63e-07	NO	1.0613	0.587024	NO	1.64823	9.41e-09	2.05e-08	NO	NO
Q8BJZ4	ENSMUSG00000040112	232536	Mrps35	mitochondrial ribosomal protein S35	10	48.1	1.07326	1.10458	1.09183	1.0789	0.961202	0.985141	1.03024	1.03189	0.96259	1.00067	0.94559	1.05236	0.908901	0.918442	0.882533	0.971871	1.08714	0.920436	1.00212	0.990302	0.921793	0.0243589	NO	0.988207	0.964248	NO	0.92945	0.0692636	NO	1.18112	0.000246855	0.000309005	NO	NO
Q3U155	ENSMUSG00000034083	232236	Ccdc174	coiled-coil domain containing 174	13	33	1.11243	1.24516	1.20911	1.1662	1.13969	1.119	1.15317	1.09923	1.2199	1.23716	1.19214	1.19848	0.497989	0.474375	0.467376	0.468604	1.18322	0.477086	1.12777	1.21192	0.953136	0.141	NO	1.07461	0.0176536	NO	0.393661	2.51e-12	YES	2.54025	1.55e-12	1.55e-11	YES	Cluster2
A0A0R4J0M1	ENSMUSG00000036430	72726	Tbcc	tubulin-specific chaperone C	27	66.6	1.09717	1.23892	1.15457	1.13559	1.13732	1.09191	1.15353	1.10223	1.23081	1.28894	1.19258	1.2622	0.501166	0.504359	0.455943	0.452764	1.15656	0.478558	1.12125	1.24363	0.969464	0.638493	NO	1.10915	0.00628885	NO	0.384806	1.99e-11	YES	2.59871	2.05e-11	9.65e-11	YES	Cluster2
Q9CPV1	ENSMUSG00000036223	66468	Ska1	spindle and kinetochore associated complex subunit 1	7	35	1.15654	1.27147	1.31953	1.28879	1.11816	0.998705	1.12262	1.06427	1.11875	1.09053	1.10209	0.78429	0.702436	0.653335	0.61327	0.595219	1.25908	0.641065	1.07594	1.02392	0.85454	0.0768692	NO	0.951651	0.865616	NO	0.626091	0.000512172	NO	1.96405	7.79e-06	1.11e-05	NO	NO
A0A0R4J0M8	ENSMUSG00000043036	330188	Ccdc63	coiled-coil domain containing 63	29	46.6	0.499545	0.581031	0.55503	0.539972	0.757615	0.780723	0.817622	0.828339	1.28701	1.36709	1.32951	1.489	1.2535	1.29248	1.25056	1.37098	0.543894	1.29188	0.796075	1.36815	1.46366	0.000209408	NO	1.71862	3.72e-08	NO	0.94425	0.279888	NO	2.51547	1.99e-10	6.48e-10	YES	Cluster3
A0A0R4J0M9	ENSMUSG00000045210	70675	Vcpip1	valosin containing protein (p97)/p47 complex interacting protein 1	63	59.7	1.09509	1.15303	1.12602	1.07919	1.08724	1.05613	1.10846	1.17304	0.954496	1.01147	0.927744	0.996247	0.813484	0.82588	0.765078	0.827389	1.11333	0.807958	1.10622	0.97249	0.993611	0.993286	NO	0.879111	0.00166354	NO	0.830814	0.000276273	NO	1.37796	2.43e-07	4.14e-07	NO	NO
A0A0R4J0N5	ENSMUSG00000014771	18567	Pdcd2	programmed cell death 2	9	24.2	1.09455	1.14397	1.14067	1.13527	0.878205	0.853447	0.874266	0.825909	1.28283	1.33751	1.22838	1.2132	0.747419	0.76694	0.719047	0.758391	1.12861	0.747949	0.857957	1.26548	0.760187	5.92e-07	NO	1.47499	6e-09	NO	0.59104	3.91e-10	NO	1.69193	2.09e-10	6.77e-10	NO	NO
A0A0R4J0N6	ENSMUSG00000049154	75429	Fam183b	family with sequence similarity 183, member B	1	10.3	0.728684	0.905674	0.725568	0.741061	1.07652	1.085	1.08901	0.724143	1.29727	1.30213	1.20966	0.963818	1.01524	1.03527	0.988638	1.11231	0.775247	1.03787	0.993668	1.19322	1.28174	0.136396	NO	1.20082	0.188185	NO	0.869803	0.37204	NO	1.53915	0.00558822	0.00632648	NO	NO
A0A0R4J0P1	ENSMUSG00000031969	66948	Acad8	acyl-Coenzyme A dehydrogenase family, member 8	21	51.3	0.756627	0.796981	0.793657	0.777271	0.983266	1.00653	1.08943	1.04342	0.776921	0.823485	0.789429	0.802637	1.33082	1.40771	1.33391	1.48792	0.781134	1.39009	1.03066	0.798118	1.31944	2.87e-05	NO	0.774375	5.77e-05	NO	1.74171	2.35e-09	NO	1.77958	7.79e-10	2.14e-09	NO	NO
A0A0R4J0P2	ENSMUSG00000050107	14841	Haspin	histone H3 associated protein kinase	23	26.5	0.753466	0.843725	0.792454	0.803186	0.833496	0.862841	0.902961	0.919268	0.911513	0.962909	0.872567	0.890845	1.3779	1.4326	1.36297	1.47729	0.798208	1.41269	0.879642	0.909459	1.10202	0.0762509	NO	1.0339	0.754114	NO	1.55333	5.72e-09	NO	1.76983	3.73e-10	1.12e-09	NO	NO
Q8VDG3	ENSMUSG00000022685	74108	Parn	poly(A)-specific ribonuclease (deadenylation nuclease)	16	23.7	1.19086	1.23386	1.22224	1.18396	1.0167	0.996537	1.04318	0.934458	1.14258	1.21584	1.14644	1.14236	0.643726	0.653217	0.630511	0.603535	1.20773	0.632747	0.997718	1.16181	0.826111	6.76e-06	NO	1.16446	8.16e-05	NO	0.544624	2.02e-10	NO	1.90871	5.32e-11	2.1e-10	NO	NO
A0A0R4J0P7	ENSMUSG00000000154	18400	Slc22a18	solute carrier family 22 (organic cation transporter), member 18	3	6.6	0.846767	0.880018	0.874282	0.82467	0.849458	0.883666	0.906294	0.908914	1.10201	1.12663	1.0785	1.14954	1.13442	1.13923	1.08994	1.20566	0.856434	1.14231	0.887083	1.11417	1.03579	0.595554	NO	1.25599	3.5e-06	NO	1.02526	0.65625	NO	1.3338	4.26e-08	8.2e-08	NO	NO
D3Z0L1	ENSMUSG00000043885	234967	Slc36a4	solute carrier family 36 (proton/amino acid symporter), member 4	2	5.7	0.986318	0.999313	0.988414	0.936712	0.917904	0.916577	0.978395	0.904965	1.1304	1.05962	1.0566	1.0984	1.05662	1.07777	0.915906	0.976089	0.977689	1.0066	0.92946	1.08625	0.950671	0.48673	NO	1.16869	0.00225943	NO	0.926667	0.126176	NO	1.16869	0.0034619	0.00397789	NO	NO
A0A0R4J0Q5	ENSMUSG00000062075	16907	Lmnb2	lamin B2	14	60.8	1.09926	1.19212	1.19122	1.13592	1.13786	1.06524	1.13185	1.07068	1.20618	1.25585	1.19034	1.22276	0.541685	0.571283	0.501088	0.486645	1.15463	0.525175	1.10141	1.21878	0.95391	0.251405	NO	1.10657	0.00453404	NO	0.430901	2.38e-11	YES	2.32072	2.21e-11	1.02e-10	YES	Cluster2
A0A0R4J0Q6	ENSMUSG00000043279	384309	Trim56	tripartite motif-containing 56	2	3.5	1.24143	1.07584	0.979374	1.07154	1.34513	1.03481	1.27249	1.21342	0.992463	0.952359	0.978605	1.0231	0.729614	0.695862	0.675628	0.718333	1.09205	0.704859	1.21646	0.986631	1.11393	0.240591	NO	0.811065	0.0140039	NO	0.71441	0.0033096	NO	1.72583	2.06e-05	2.83e-05	NO	NO
A0A0R4J0Q9	ENSMUSG00000034951	233824	Cog7	component of oligomeric golgi complex 7	36	55.7	1.09049	1.10333	1.08602	1.06733	1.07893	1.08611	1.12028	1.17231	0.867134	0.934952	0.853999	0.963519	0.888244	0.909752	0.841295	0.936316	1.08679	0.893902	1.11441	0.904901	1.02541	0.766825	NO	0.812004	4.35e-05	NO	0.987845	0.979286	NO	1.24668	3.87e-06	5.72e-06	NO	NO
O70404	ENSMUSG00000050732	22320	Vamp8	vesicle-associated membrane protein 8	5	52.5	0.778506	0.95699	0.915608	0.953044	1.01025	0.974262	1.05382	1.03033	0.850677	0.90561	0.848862	0.652232	1.22318	1.23618	1.26196	1.34849	0.901037	1.26745	1.01717	0.814345	1.12888	0.197658	NO	0.800603	0.0133289	NO	1.55641	1.3e-05	NO	1.55641	1.52e-05	2.11e-05	NO	NO
A0A0R4J0R3	ENSMUSG00000048039	229504	Isg20l2	interferon stimulated exonuclease gene 20-like 2	13	35.3	0.721928	0.835904	0.836685	0.801796	0.848515	0.933486	1.00315	0.948019	0.844131	0.889409	0.852058	0.80702	1.36525	1.40669	1.39858	1.50739	0.799078	1.41948	0.933291	0.848155	1.16796	0.02052	NO	0.908778	0.176431	NO	1.67361	2.35e-08	NO	1.77639	5.6e-09	1.28e-08	NO	NO
A0A0R4J0R7	ENSMUSG00000031805	16453	Jak3	Janus kinase 3	1	1	1.0524	1.23366	1.26378	1.30477	1.10306	1.08739	1.23563	1.20536	0.998425	1.21884	1.10701	1.22392	0.613392	0.600805	0.405148	0.346404	1.21365	0.491437	1.15786	1.13705	0.95403	0.886304	NO	0.982024	0.992789	NO	0.432205	1.24e-05	YES	2.4696	1.85e-06	2.84e-06	YES	Cluster2
A0A0R4J0S1	ENSMUSG00000049521	104445	Cdc42ep1	CDC42 effector protein (Rho GTPase binding) 1	1	3.9	1.50594	1.49665	1.48529	1.35004	0.979767	0.981105	0.919953	0.948739	1.07003	1.05191	1.02248	1.07198	0.558575	0.557997	0.51489	0.484658	1.45948	0.52903	0.957391	1.0541	0.655981	1.12e-08	NO	1.10101	0.0437024	NO	0.501878	6.86e-09	NO	2.75878	1.86e-11	8.98e-11	YES	Cluster1
A0A0R4J0S3	ENSMUSG00000019864	170728	Rtn4ip1	reticulon 4 interacting protein 1	14	41.7	1.0465	1.09546	1.09535	1.08165	0.986201	0.99358	1.03153	1.00902	0.907725	0.966226	0.8975	0.972235	0.952207	0.975555	0.945408	1.04386	1.07974	0.979258	1.00508	0.935922	0.930858	0.0357454	NO	0.931189	0.0535101	NO	1.0463	0.304616	NO	1.15366	0.000435112	0.000533115	NO	NO
A0A0R4J0S4	ENSMUSG00000020536	16897	Llgl1	LLGL1 scribble cell polarity complex component	18	22.7	1.10355	1.10309	1.10577	1.08249	0.903787	0.88577	0.957015	0.911234	1.03657	1.06798	1.02419	1.0288	0.936688	0.98732	0.914006	0.951748	1.09872	0.947441	0.914451	1.03938	0.832285	9.08e-07	NO	1.13662	5.21e-05	NO	0.911541	0.000881458	NO	1.20151	5.87e-07	9.56e-07	NO	NO
A0A1L1SVG0	ENSMUSG00000034485	72565	Uaca	uveal autoantigen with coiled-coil domains and ankyrin repeats	55	43.3	0.92417	1.0111	0.983412	0.972962	0.847847	0.819035	0.877468	0.848633	1.39762	1.47956	1.36269	1.43546	0.76132	0.782109	0.727069	0.769546	0.972911	0.760011	0.848246	1.41883	0.871863	0.00150483	NO	1.67267	1.4e-10	NO	0.53566	1.52e-11	NO	1.86686	2.48e-11	1.12e-10	NO	NO
A0A0R4J0S9	ENSMUSG00000043541	320662	Casc1	cancer susceptibility candidate 1	28	35.1	0.696911	0.751983	0.725501	0.738123	0.888238	0.905044	0.965438	0.944581	0.949134	1.00069	0.93427	0.98981	1.33192	1.39463	1.30655	1.47718	0.728129	1.37757	0.925825	0.968476	1.27151	0.000299547	NO	1.04607	0.579483	NO	1.42241	1.65e-07	NO	1.89193	1.43e-09	3.71e-09	NO	NO
A0A0R4J0T0	ENSMUSG00000043510	100900	Hscb	HscB iron-sulfur cluster co-chaperone	13	59.4	0.931354	0.957844	0.960582	0.940295	0.87882	0.914755	0.9636	0.959688	0.980366	1.01099	0.970083	1.04324	1.12053	1.13154	1.08091	1.1554	0.947519	1.1221	0.929216	1.00117	0.980683	0.838333	NO	1.07744	0.0295653	NO	1.12078	0.000682493	NO	1.20757	5.96e-06	8.64e-06	NO	NO
A0A0R4J0T4	ENSMUSG00000031537	16150	Ikbkb	inhibitor of kappaB kinase beta	17	24.8	0.97312	0.99438	1.00776	0.970108	0.961958	0.97808	1.03026	0.928649	0.989065	1.03424	0.992343	0.989154	1.03761	1.04957	0.997835	1.06587	0.986341	1.03772	0.974736	1.0012	0.988235	0.942167	NO	1.02715	0.594175	NO	1.03648	0.337365	NO	1.06462	0.050235	0.0537833	NO	NO
A0A0R4J0T8	ENSMUSG00000054277	66251	Arfgap3	ADP-ribosylation factor GTPase activating protein 3	31	57.6	1.1324	1.20663	1.17751	1.17811	1.13809	1.11938	1.19789	1.1836	0.898619	0.96014	0.870847	0.925252	0.763541	0.77546	0.708847	0.763676	1.17366	0.752881	1.15974	0.913714	0.98814	0.937168	NO	0.78786	1.53e-06	NO	0.823979	0.000118031	NO	1.55889	1.22e-09	3.2e-09	NO	NO
A0A0R4J0U2	ENSMUSG00000052144	232314	Ppp4r2	protein phosphatase 4, regulatory subunit 2	25	73.9	1.04029	1.2852	1.22589	1.19779	1.03363	1.0081	1.08708	0.95363	1.30336	1.35001	1.31578	1.21459	0.524295	0.506206	0.491972	0.462185	1.18729	0.496164	1.02061	1.29594	0.85961	0.0194048	NO	1.26977	0.000425579	NO	0.382862	5.62e-09	YES	2.61191	4.98e-09	1.15e-08	YES	Cluster2
A0A0R4J0U7	ENSMUSG00000055041	66398	Commd5	COMM domain containing 5	4	25	0.933032	0.955463	0.920627	0.914853	0.951687	0.968185	0.998039	1.04131	0.930304	0.941725	0.941408	1.05673	1.12022	1.11857	1.09049	1.11736	0.930994	1.11166	0.989806	0.967542	1.06317	0.174033	NO	0.977507	0.835101	NO	1.14895	0.000758913	NO	1.19406	0.000114516	0.000147399	NO	NO
A0A0R4J0U8	ENSMUSG00000053286	98685	Trmt1l	tRNA methyltransferase 1 like	22	35.7	1.20162	1.23657	1.23869	1.21222	1.14638	1.13561	1.1743	1.08513	0.971525	1.01335	0.931735	0.919602	0.703408	0.703603	0.658959	0.667291	1.22228	0.683315	1.13536	0.959054	0.928886	0.0107316	NO	0.844717	2.49e-05	NO	0.712489	2.1e-07	NO	1.78874	8.97e-11	3.26e-10	NO	NO
A0A0R4J0V1	ENSMUSG00000031864	70885	Ints10	integrator complex subunit 10	24	36.7	1.2432	1.26335	1.27555	1.25373	1.06576	1.06341	1.13059	1.04421	1.01619	1.05976	1.01281	1.02819	0.64525	0.651173	0.61202	0.634796	1.25896	0.63581	1.07599	1.02924	0.854669	9.54e-07	NO	0.956547	0.0764576	NO	0.617748	1.41e-10	NO	1.98009	1.11e-12	1.28e-11	NO	NO
A0A0R4J0V4	ENSMUSG00000021690	57748	Jmy	junction-mediating and regulatory protein	41	32.2	0.656462	0.77497	0.751624	0.74147	0.770548	0.834619	0.8658	0.858665	0.806025	0.866195	0.80058	0.796752	1.56852	1.63414	1.54712	1.72651	0.731131	1.61907	0.832408	0.817388	1.13852	0.0934253	NO	0.981956	0.979577	NO	1.98079	5.9e-10	NO	2.21448	7.78e-11	2.89e-10	YES	Cluster4
A0A0R4J0V5	ENSMUSG00000005198	20020	Polr2a	polymerase (RNA) II (DNA directed) polypeptide A	92	50.7	1.22603	1.27493	1.25474	1.22283	1.11415	1.08265	1.13906	1.08197	1.1106	1.19226	1.09827	1.16312	0.532196	0.53364	0.490574	0.482983	1.24463	0.509848	1.10446	1.14106	0.887376	0.000221165	NO	1.03314	0.400507	NO	0.446819	6.67e-12	YES	2.44118	1.65e-12	1.62e-11	YES	Cluster2
A0A0R4J0W0	ENSMUSG00000063576	71765	Klhdc3	kelch domain containing 3	15	49.2	0.936321	1.0637	1.04679	1.00814	1.00728	1.01663	1.06557	1.02102	0.97	1.02347	0.962948	1.01598	0.967985	0.977412	0.913652	1.0031	1.01374	0.965538	1.02763	0.9931	1.0137	0.958311	NO	0.966403	0.618185	NO	0.972246	0.760171	NO	1.0643	0.189442	0.196626	NO	NO
A0A0R4J0W3	ENSMUSG00000058022	109254	Adtrp	androgen dependent TFPI regulating protein	3	7.3	0.389921	0.446152	0.552864	0.458282	0.587704	0.659301	0.722991	0.609198	1.01702	1.10559	1.09135	1.06017	1.77219	1.83726	1.74396	1.94605	0.461805	1.82486	0.644799	1.06853	1.39626	0.0101535	NO	1.65716	5.84e-06	NO	1.70782	9.59e-09	NO	3.95159	8.58e-12	4.99e-11	YES	Cluster4
A0A0R4J0W6	ENSMUSG00000063052	67144	Lrrc40	leucine rich repeat containing 40	32	57	1.11275	1.1413	1.11102	1.1071	1.0254	1.01555	1.05054	1.01565	1.04913	1.11734	1.03878	1.13614	0.779282	0.754298	0.750121	0.795594	1.11804	0.769824	1.02679	1.08535	0.918378	0.00370768	NO	1.05703	0.0596869	NO	0.709288	1.47e-08	NO	1.45234	3.32e-09	7.95e-09	NO	NO
A0A0R4J0W9	ENSMUSG00000021280	74190	Exoc3l4	exocyst complex component 3-like 4	2	2.6	0.62566	0.593436	0.591062	0.607926	0.62986	0.688745	0.777458	0.754283	0.610807	0.616133	0.632035	0.636163	2.04465	1.81868	2.15938	2.21372	0.604521	2.05911	0.712586	0.623785	1.17876	0.403402	NO	0.875381	0.561065	NO	3.30099	3.3e-10	YES	3.40618	8.14e-11	3.01e-10	YES	Cluster4
A0A0R4J0X2	ENSMUSG00000032786	11655	Alas1	aminolevulinic acid synthase 1	1	2.3	1.02797	1.22786	1.23076	1.1592	1.20042	1.15103	1.18396	1.13655	0.721722	0.730337	0.702509	0.726328	0.947774	0.969205	0.913315	0.97106	1.16145	0.950338	1.16799	0.720224	1.00563	0.997865	NO	0.616636	2.09e-07	NO	1.3195	0.000206614	NO	1.6217	9.13e-08	1.67e-07	NO	NO
A0A0R4J0X4	ENSMUSG00000049653	74281	Spatc1	spermatogenesis and centriole associated 1	10	24	0.67625	0.672845	0.673588	0.653775	0.740337	0.779769	0.860919	0.815536	0.772785	0.776499	0.800575	0.851997	1.67114	1.64789	1.77261	1.83348	0.669114	1.73128	0.79914	0.800464	1.19433	0.0233037	NO	1.00166	0.999984	NO	2.16285	5.41e-11	YES	2.58742	8.37e-12	4.92e-11	YES	Cluster4
A0A0R4J0Z1	ENSMUSG00000025823	12304	Pdia4	protein disulfide isomerase associated 4	52	58	0.888335	0.909505	0.883909	0.868435	0.877942	0.917242	0.939374	1.05335	0.853963	0.895879	0.818358	0.96601	1.22829	1.32602	1.18722	1.38618	0.887546	1.28193	0.946976	0.883553	1.06696	0.611627	NO	0.933025	0.562976	NO	1.45088	1.26e-05	NO	1.45088	5.44e-06	7.91e-06	NO	NO
A0A0R4J1K4	ENSMUSG00000028962	20535	Slc4a2	solute carrier family 4 (anion exchanger), member 2	17	17.8	0.859355	0.936406	0.91544	0.915005	0.885775	0.912395	0.955283	0.893778	0.923704	0.942843	0.921182	0.899694	1.25733	1.23262	1.20948	1.33971	0.906551	1.25978	0.911808	0.921856	1.0058	0.997056	NO	1.01102	0.980408	NO	1.36657	1.25e-07	NO	1.38965	2.21e-08	4.49e-08	NO	NO
E9QL31	ENSMUSG00000022150	13132	Dab2	disabled 2, mitogen-responsive phosphoprotein	13	25	0.906954	0.932218	0.926509	0.897462	1.50795	1.42837	1.53857	1.359	0.89996	0.932147	0.875766	0.851001	0.769783	0.755866	0.718612	0.699828	0.915786	0.736022	1.45847	0.889718	1.59259	9.11e-09	NO	0.610034	5.46e-09	NO	0.827253	0.00313665	NO	1.98156	3.51e-10	1.06e-09	NO	NO
A0A0R4J107	ENSMUSG00000032590	235606	Apeh	acylpeptide hydrolase	22	58	0.94197	0.967339	0.940265	0.942	0.976404	0.969254	1.01835	1.064	0.96689	1.02879	0.940026	1.11507	1.00509	1.04192	0.977002	1.10564	0.947894	1.03241	1.007	1.01269	1.06236	0.425319	NO	1.00565	0.998675	NO	1.01948	0.950916	NO	1.08917	0.184872	0.191991	NO	NO
A0A0R4J108	ENSMUSG00000057156	239099	Homez	homeodomain leucine zipper-encoding gene	3	7.3	0.914699	0.962032	0.969185	0.888335	0.83344	0.84141	0.813002	0.769798	1.51585	1.58431	1.55599	1.46283	0.735299	0.767917	0.679137	0.706768	0.933563	0.72228	0.814412	1.52974	0.87237	0.00692987	NO	1.87834	4.66e-11	NO	0.472158	7.55e-12	YES	2.11794	1.17e-11	6.33e-11	YES	Cluster3
Z4YKC4	ENSMUSG00000028760	230861	Eif4g3	eukaryotic translation initiation factor 4 gamma, 3	2	55.9	1.01292	1.08401	1.03919	1.01904	0.961628	0.94014	0.999822	1.03592	1.0825	1.0799	1.04565	1.12615	0.888684	0.927548	0.867279	0.889607	1.03879	0.893279	0.984376	1.08355	0.947617	0.156495	NO	1.10075	0.00623603	NO	0.824399	1.98e-05	NO	1.21301	2.53e-05	3.45e-05	NO	NO
A0A0R4J114	ENSMUSG00000016181	215193	Utp25	UTP25 small subunit processome component	8	11.2	1.45888	0.867936	0.864014	0.782649	0.944491	0.843274	0.772897	0.634099	1.10002	1.23492	1.13651	0.861243	0.563374	2.79348	0.608165	0.534045	0.993369	1.12477	0.79869	1.08318	0.804022	0.964472	NO	1.35619	0.90071	NO	1.0384	0.999618	NO	1.40826	0.864026	0.865961	NO	NO
G3UYZ1	ENSMUSG00000038034	140559	Igsf8	immunoglobulin superfamily, member 8	1	2.4	0.721589	0.715967	0.747846	0.727965	0.768422	0.756192	0.738239	0.887315	0.800851	0.799982	0.798229	0.817225	1.64914	1.64393	1.65697	1.77014	0.728342	1.68004	0.787542	0.804072	1.08128	0.312194	NO	1.02099	0.955722	NO	2.08942	1.19e-11	YES	2.30667	3.22e-12	2.52e-11	YES	Cluster4
A0A0R4J124	ENSMUSG00000062604	20817	Srpk2	serine/arginine-rich protein specific kinase 2	20	35	0.715275	0.725765	0.724324	0.717024	0.709983	0.809682	0.821636	0.844765	0.680735	0.682696	0.644447	0.715677	1.75207	1.80907	1.6695	1.97736	0.720597	1.802	0.796516	0.680889	1.10536	0.484042	NO	0.854834	0.168303	NO	2.64654	3e-10	YES	2.64654	1.06e-10	3.73e-10	YES	Cluster4
A0A0R4J131	ENSMUSG00000021900	26363	Btd	biotinidase	3	5.9	0.825698	0.83567	0.852034	0.803092	0.994256	1.05431	1.07075	1.07342	0.750839	0.760886	0.739193	0.82037	1.36311	1.3147	1.29902	1.44265	0.829124	1.35487	1.04818	0.767822	1.26421	5.06e-05	NO	0.732527	4.04e-06	NO	1.76456	1.14e-09	NO	1.76456	7.26e-10	2.01e-09	NO	NO
A0A0R4J132	ENSMUSG00000025912	17864	Mybl1	myeloblastosis oncogene-like 1	16	24	1.51908	1.58413	1.57836	1.53274	1.15676	1.11461	1.19385	1.12558	0.726144	0.752966	0.687987	0.646043	0.613265	0.620108	0.572602	0.57577	1.55358	0.595436	1.1477	0.703285	0.738746	9.39e-09	NO	0.612778	3.51e-09	NO	0.84665	0.00517509	NO	2.60914	2.32e-13	5.39e-12	YES	Cluster1
A0A0R4J138	ENSMUSG00000042082	11881	Arsb	arylsulfatase B	7	13.9	1.03876	1.06993	1.02633	1.00808	1.1996	1.15119	1.21511	1.19834	0.978819	1.0067	0.941016	0.937553	0.835217	0.850155	0.771661	0.771534	1.03578	0.807142	1.19106	0.966021	1.14992	0.00010615	NO	0.81106	2.42e-06	NO	0.835532	8.52e-05	NO	1.47565	1.21e-08	2.58e-08	NO	NO
A0A0R4J139	ENSMUSG00000051236	320183	Msrb3	methionine sulfoxide reductase B3	14	76.9	1.22932	1.32718	1.30585	1.28623	1.22881	1.14846	1.16596	1.45528	0.989344	0.931145	0.960137	0.924091	0.519664	0.608318	0.557001	0.363197	1.28715	0.512045	1.24963	0.951179	0.97085	0.937053	NO	0.76117	0.00300246	NO	0.538326	0.000103719	NO	2.51374	1.58e-07	2.78e-07	YES	Cluster1
A0A0R4J140	ENSMUSG00000020741	74148	Cluh	clustered mitochondria (cluA/CLU1) homolog	54	48.3	0.889411	0.941665	0.939664	0.917522	0.909569	0.93457	0.982621	0.987665	1.01159	1.07783	1.01961	1.10872	1.05693	1.07289	1.02677	1.12297	0.922066	1.06989	0.953606	1.05444	1.03421	0.656577	NO	1.10574	0.0130893	NO	1.01466	0.938363	NO	1.16032	0.000252807	0.000316191	NO	NO
A0A0R4J160	ENSMUSG00000071937	23793	Adam25	a disintegrin and metallopeptidase domain 25 (testase 2)	5	21.7	0.587329	0.613911	0.628201	0.597141	0.719099	0.783837	0.818333	0.756759	0.942575	0.966763	0.911663	0.920024	1.64059	1.69765	1.62806	1.78807	0.606646	1.68859	0.769507	0.935256	1.26846	0.00120113	NO	1.2154	0.00103641	NO	1.80549	7.93e-11	NO	2.78349	1.26e-12	1.38e-11	YES	Cluster4
A0A0R4J170	ENSMUSG00000032187	20586	Smarca4	SWI/SNF related, matrix associated, actin dependent regulator of chromatin, subfamily a, member 4	9	32.4	1.24599	1.28796	1.2703	1.23432	1.09118	1.04525	1.12607	1.12258	1.01752	1.07368	1.00768	1.08455	0.62319	0.604254	0.581948	0.583529	1.25964	0.59823	1.09627	1.04586	0.870301	4.13e-05	NO	0.954016	0.154837	NO	0.572	6.86e-10	NO	2.10562	8.51e-12	4.96e-11	YES	Cluster1
A0A0R4J172	ENSMUSG00000042404	229541	Dennd4b	DENN/MADD domain containing 4B	20	16.6	0.821454	1.11017	0.959008	0.899642	1.03841	1.0098	1.08568	0.800447	1.18168	1.16483	1.14958	1.01287	0.985224	1.12757	0.8441	0.809522	0.947569	0.941603	0.983586	1.12724	1.03801	0.973406	NO	1.14605	0.370968	NO	0.835316	0.183625	NO	1.19715	0.156126	0.162636	NO	NO
Q9QZH6	ENSMUSG00000066839	26940	Ecsit	ECSIT signalling integrator	11	30.6	1.05718	1.07768	1.06729	1.05427	0.916735	0.936317	0.971383	0.986047	0.957084	1.00955	0.945789	1.05427	0.982222	1.00982	0.932765	1.04161	1.0641	0.991603	0.952621	0.991672	0.895232	0.00632427	NO	1.04099	0.491712	NO	0.999931	1	NO	1.11703	0.00966535	0.0107739	NO	NO
A0A0R4J175	ENSMUSG00000057649	105246	Brd9	bromodomain containing 9	15	32.7	1.15654	1.24025	1.2252	1.23861	1.06507	1.04556	1.13894	1.16538	1.03735	1.06161	1.03042	1.03516	0.67076	0.654328	0.63278	0.602041	1.21515	0.639977	1.10374	1.04114	0.908317	0.00714665	NO	0.943283	0.153856	NO	0.61469	2.55e-08	NO	1.89874	4.48e-10	1.31e-09	NO	NO
A0A0R4J187	ENSMUSG00000022471	14375	Xrcc6	X-ray repair complementing defective repair in Chinese hamster cells 6	28	44.6	1.19269	1.25613	1.28076	1.22619	1.16118	1.11401	1.17863	1.05444	1.1846	1.18689	1.13689	1.04922	0.502603	0.525139	0.479871	0.470748	1.23894	0.49459	1.12707	1.1394	0.909701	0.0288432	NO	1.01094	0.982963	NO	0.434079	1.58e-09	YES	2.50499	1.65e-10	5.51e-10	YES	Cluster2
A0A0R4J195	ENSMUSG00000027651	70470	Rprd1b	regulation of nuclear pre-mRNA domain containing 1B	17	58.5	1.19342	1.28148	1.25316	1.28148	1.1853	1.11633	1.16863	1.24813	1.13932	1.27774	1.15501	1.23287	0.377477	0.377941	0.359226	0.352488	1.25238	0.366783	1.1796	1.20123	0.941881	0.190824	NO	1.01834	0.916657	NO	0.305338	4.38e-11	YES	3.41451	1.15e-11	6.25e-11	YES	Cluster2
A0A0R4J198	ENSMUSG00000076438	353371	Oxct2b	3-oxoacid CoA transferase 2B	31	72.7	0.25417	0.261911	0.255018	0.250814	0.365505	0.542931	0.549015	0.533553	0.309478	0.318806	0.30676	0.305426	2.72946	2.98797	2.74351	3.28568	0.255478	2.93665	0.497751	0.310117	1.94831	0.113382	NO	0.623038	0.269201	NO	9.46949	1.17e-11	YES	11.4947	5.8e-12	3.79e-11	YES	Cluster4
A0A0R4J1A1	ENSMUSG00000078185	12663	Chml	choroideremia-like	8	15	0.913546	0.886275	0.90968	0.890165	0.917342	0.936531	0.968529	0.974025	0.833481	0.827333	0.841888	0.887254	1.3002	1.26971	1.27113	1.3729	0.899916	1.30349	0.949107	0.847489	1.05466	0.177414	NO	0.892933	0.00320433	NO	1.53806	6.51e-10	NO	1.53806	4.11e-10	1.22e-09	NO	NO
A0A0R4J1A9	ENSMUSG00000036825	99167	Ssx2ip	synovial sarcoma, X 2 interacting protein	1	66.9	0.536258	0.592393	0.570705	0.566655	0.753179	0.8397	0.858685	0.90603	0.69228	0.736067	0.690255	0.765095	1.77922	1.90914	1.75265	2.0517	0.566503	1.87317	0.839398	0.720924	1.48172	0.00177878	NO	0.858858	0.198884	NO	2.5983	5.5e-10	YES	3.30656	7.86e-11	2.92e-10	YES	Cluster4
A0A0R4J1B4	ENSMUSG00000030786	16409	Itgam	integrin alpha M	3	3.3	0.863339	0.903814	0.896065	0.894612	0.936472	0.946919	0.999779	0.949894	1.14432	1.19911	1.15718	1.28249	0.961726	0.949133	0.924087	0.991062	0.889458	0.956502	0.958266	1.19577	1.07736	0.100173	NO	1.24785	7.01e-06	NO	0.799902	6.48e-06	NO	1.34439	4.71e-07	7.73e-07	NO	NO
A0A0R4J1C0	ENSMUSG00000006920	14055	Ezh1	enhancer of zeste 1 polycomb repressive complex 2 subunit	10	22.4	1.13715	1.14181	1.16894	1.09204	0.984302	1.00431	1.03705	0.795153	1.23063	1.29647	1.23653	1.09896	0.718104	0.705308	0.67751	0.675742	1.13499	0.694166	0.955203	1.21565	0.841599	0.0173998	NO	1.27266	0.00113908	NO	0.571026	1.28e-06	NO	1.75123	1.19e-06	1.86e-06	NO	NO
A0A0R4J1C3	ENSMUSG00000020807	74477	4933427D14Rik	RIKEN cDNA 4933427D14 gene	10	10.7	1.1952	1.27354	1.30883	1.32782	1.18421	1.13048	1.19153	1.23186	0.868788	0.897128	0.840217	0.947598	0.673207	0.673772	0.621797	0.634011	1.27635	0.650697	1.18452	0.888433	0.928057	0.0556374	NO	0.750034	3.75e-06	NO	0.73241	3.6e-05	NO	1.96151	5.36e-10	1.54e-09	NO	NO
A0A0R4J1C5	ENSMUSG00000042709	246782	Atpaf2	ATP synthase mitochondrial F1 complex assembly factor 2	3	11.7	1.08343	1.02703	1.08322	0.965953	0.908285	0.929521	1.01224	0.962043	0.876757	0.924018	0.871895	0.891755	1.12563	1.15573	1.11239	1.07009	1.03991	1.11596	0.953023	0.891106	0.916448	0.0527915	NO	0.935031	0.209992	NO	1.25233	3.26e-05	NO	1.25233	3.48e-05	4.68e-05	NO	NO
A0A0R4J1C8	ENSMUSG00000018774	12514	Cd68	CD68 antigen	2	5.4	0.774028	0.755985	0.748718	0.723803	1.1035	1.0949	1.19065	1.13272	0.726572	0.760681	0.751832	0.743676	1.3656	1.3831	1.35101	1.39323	0.750633	1.37323	1.13044	0.74569	1.50598	8.09e-10	NO	0.659644	6.92e-10	NO	1.84156	1.65e-12	NO	1.84156	5.35e-13	8.15e-12	NO	NO
A0A0R4J1D0	ENSMUSG00000034361	234577	Cpne2	copine II	6	17.4	1.18585	1.16178	1.16757	1.07739	0.978011	0.967866	1.02849	0.897247	1.21912	1.21479	1.18862	1.16108	0.704947	0.704063	0.677589	0.665585	1.14815	0.688046	0.967904	1.1959	0.843014	0.000174525	NO	1.23556	1.74e-05	NO	0.575336	2.73e-09	NO	1.73811	1.79e-09	4.53e-09	NO	NO
A0A0R4J1E2	ENSMUSG00000055762	66656	Eef1d	eukaryotic translation elongation factor 1 delta (guanine nucleotide exchange protein)	1	63	0.695627	0.77148	0.740703	0.751707	0.787074	0.860221	0.898883	0.943901	0.774717	0.840272	0.752531	0.7327	1.53019	1.63553	1.52972	1.75475	0.739879	1.61255	0.87252	0.775055	1.17927	0.0771875	NO	0.888295	0.242947	NO	2.08056	4.66e-09	YES	2.17947	1.21e-09	3.17e-09	YES	Cluster4
A0A0R4J1E3	ENSMUSG00000034675	56320	Dbn1	drebrin 1	17	23.8	1.02228	1.07963	1.0364	1.06331	0.887208	0.891972	0.957524	0.909794	0.994403	1.03966	0.948437	1.01028	1.04478	1.06128	0.989551	1.06348	1.05041	1.03977	0.911624	0.998197	0.867879	0.000334972	NO	1.09497	0.0135644	NO	1.04165	0.326622	NO	1.15223	0.000257148	0.000321459	NO	NO
D3Z3A3	ENSMUSG00000021136	64075	Smoc1	SPARC related modular calcium binding 1	5	12	0.801676	0.787149	0.778699	0.797001	0.748818	0.774707	0.776469	1.26067	0.889772	0.929002	0.862264	0.954855	1.35762	1.47149	1.36049	1.44931	0.791131	1.40973	0.890167	0.908973	1.12518	0.703947	NO	1.02113	0.996719	NO	1.5509	0.000686322	NO	1.78192	8.3e-05	0.000107974	NO	NO
A0A0R4J1F2	ENSMUSG00000010609	19165	Psen2	presenilin 2	1	6.3	0.84818	0.713958	0.806542	0.834402	1.24492	1.26432	1.21827	1.06181	0.743631	0.770222	0.610436	0.743087	1.18274	1.39208	1.241	1.32439	0.800771	1.28505	1.19733	0.716844	1.49523	7.57e-05	NO	0.5987	1.1e-05	NO	1.79265	1.88e-06	NO	1.79265	4.92e-07	8.07e-07	NO	NO
A0A0R4J1F8	ENSMUSG00000037572	218973	Wdhd1	WD repeat and HMG-box DNA binding protein 1	47	51.2	1.20084	1.34806	1.32127	1.28899	0.931903	0.897613	0.959627	0.887059	1.36487	1.43393	1.32075	1.30048	0.458934	0.458245	0.419999	0.407442	1.28979	0.436155	0.919051	1.355	0.712559	7.97e-07	NO	1.47435	1.32e-07	NO	0.321885	1.23e-11	YES	3.1067	1.41e-11	7.22e-11	YES	Cluster2
A0A0R4J1H1	ENSMUSG00000030346	19362	Rad51ap1	RAD51 associated protein 1	8	25.6	1.33402	1.47833	1.50127	1.45771	1.18172	1.19337	1.27714	1.15121	0.954853	1.01892	0.949393	0.820085	0.440481	0.436295	0.41948	0.385709	1.44283	0.420491	1.20086	0.935814	0.832295	0.000793293	NO	0.779285	0.000355462	NO	0.449332	4.07e-07	YES	3.4313	2.13e-10	6.88e-10	YES	Cluster1
A0A0R4J1G9	ENSMUSG00000026389	68428	Steap3	STEAP family member 3	2	4.7	1.01082	1.08173	1.01942	0.962408	1.2716	1.17424	1.31516	1.3312	1.02873	1.02683	1.00839	1.0792	0.72083	0.614218	0.686622	0.668605	1.0186	0.672569	1.27305	1.03578	1.24981	6.42e-05	NO	0.813624	0.000125852	NO	0.649333	1.63e-06	NO	1.89282	1.24e-08	2.64e-08	NO	NO
Q3KNM2	ENSMUSG00000023307	69104	Marchf5	membrane associated ring-CH-type finger 5	10	38.5	0.897538	0.850017	0.867807	0.814996	0.807143	0.892409	0.906193	0.742737	0.832787	0.864922	0.831825	0.738465	1.4028	1.4379	1.47845	1.634	0.857589	1.48829	0.83712	0.817	0.976132	0.976537	NO	0.975965	0.977659	NO	1.82165	8.14e-08	NO	1.82165	2.68e-08	5.36e-08	NO	NO
A0A0R4J1H2	ENSMUSG00000020258	235582	Glyctk	glycerate kinase	14	29.8	0.885155	0.92305	0.906654	0.898782	0.9104	0.962248	1.0179	0.947481	0.867293	0.904537	0.862516	0.888304	1.24478	1.2691	1.22051	1.2913	0.90341	1.25642	0.959506	0.880662	1.06209	0.0844781	NO	0.917829	0.012988	NO	1.42668	3.06e-09	NO	1.42668	1.54e-09	3.98e-09	NO	NO
A0A0R4J1H8	ENSMUSG00000029381	27428	Shroom3	shroom family member 3	41	28.9	0.807042	0.832392	0.854198	0.834118	0.845216	0.904027	0.942127	0.893746	0.897086	0.949402	0.908221	1.00025	1.27738	1.33395	1.28751	1.43333	0.831938	1.33304	0.896279	0.93874	1.07734	0.280705	NO	1.04738	0.609096	NO	1.42003	3.69e-07	NO	1.60233	1.85e-08	3.79e-08	NO	NO
H3BJR8	ENSMUSG00000030067	108655	Foxp1	forkhead box P1	1	2.7	1.38045	1.45624	1.42142	1.30956	1.14297	1.17415	1.16335	0.773271	1.00619	1.07297	0.999294	0.819222	0.602203	0.619225	0.539526	0.519957	1.39192	0.570228	1.06344	0.974418	0.764009	0.00920552	NO	0.916291	0.714932	NO	0.585198	0.00196118	NO	2.44099	4.56e-06	6.69e-06	YES	Cluster1
A0A0R4J1I0	ENSMUSG00000024968	104383	Rcor2	REST corepressor 2	9	28.2	1.21453	1.27543	1.32503	1.26511	0.829837	0.827719	0.884876	0.843118	1.21015	1.27442	1.23299	1.30156	0.627683	0.62096	0.624994	0.641586	1.27003	0.628806	0.846387	1.25478	0.666433	3.06e-09	NO	1.48251	4.54e-09	NO	0.501128	1.62e-11	NO	2.01974	5.76e-12	3.77e-11	YES	Cluster2
F8WHD9	ENSMUSG00000024947	17283	Men1	multiple endocrine neoplasia 1	12	21.3	1.22512	1.27994	1.25696	1.23843	0.932124	0.879318	0.924585	0.884993	1.37319	1.4605	1.35225	1.42279	0.459121	0.478422	0.424419	0.407836	1.25011	0.44245	0.905255	1.40218	0.724138	3.75e-08	NO	1.54894	6.31e-10	NO	0.315544	4.71e-13	YES	3.16913	2.11e-13	5.19e-12	YES	Cluster2
A0A0R4J1J1	ENSMUSG00000026179	56695	Pnkd	paroxysmal nonkinesiogenic dyskinesia	1	7.7	1.40699	1.37555	1.38772	1.33135	1.14148	1.12012	1.12822	1.06898	1.02753	1.09146	1.01477	1.17067	0.454604	0.443174	0.400297	0.437079	1.3754	0.433788	1.1147	1.07611	0.810453	1.17e-05	NO	0.965379	0.612108	NO	0.403109	5.45e-10	YES	3.17068	8.11e-12	4.81e-11	YES	Cluster1
A0A0R4J1J6	ENSMUSG00000073096	243371	Lrrc61	leucine rich repeat containing 61	4	12.4	1.40441	1.53959	1.47557	1.44927	1.21234	1.21208	1.23475	1.06131	0.835548	0.840901	0.781496	0.741981	0.560356	0.569015	0.53863	0.542776	1.46721	0.552694	1.18012	0.799982	0.804328	4.19e-05	NO	0.677884	2.3e-06	NO	0.690883	0.000176753	NO	2.65465	9.92e-11	3.54e-10	YES	Cluster1
Q05BG1	ENSMUSG00000038784	53621	Cnot4	CCR4-NOT transcription complex, subunit 4	23	38.2	0.99528	1.10108	1.07667	1.03005	1.06981	1.06309	1.11436	1.05636	1.16325	1.22773	1.15928	1.19874	0.687413	0.706156	0.650334	0.700384	1.05077	0.686072	1.07591	1.18725	1.02392	0.725365	NO	1.10349	0.00273874	NO	0.577865	4.86e-10	NO	1.73051	5.15e-10	1.48e-09	NO	NO
A0A0R4J1K3	ENSMUSG00000039632	77609	Odad3	outer dynein arm docking complex subunit 3	20	36	1.34897	1.37688	1.37938	1.33057	1.21572	1.22206	1.28615	1.16789	0.715308	0.729322	0.691181	0.621721	0.75607	0.743336	0.71147	0.703976	1.35895	0.728713	1.22296	0.689383	0.899927	0.00141293	NO	0.563703	9.51e-10	NO	1.05705	0.489683	NO	1.97125	1.04e-11	5.79e-11	NO	NO
A0A0R4J1K7	ENSMUSG00000050555	76832	Hyls1	HYLS1, centriolar and ciliogenesis associated	15	58.6	1.49172	1.51345	1.49817	1.4793	1.21198	1.17014	1.23132	1.22857	0.669937	0.693959	0.630309	0.561001	0.682007	0.663418	0.637975	0.636745	1.49566	0.655036	1.2105	0.638801	0.809344	3.8e-07	NO	0.527716	1.15e-10	NO	1.02541	0.910284	NO	2.34135	2.65e-13	5.76e-12	YES	Cluster1
A0A0R4J1L1	ENSMUSG00000029517	75196	Ankrd7	ankyrin repeat domain 7	1	3.2	0.584741	0.673034	0.671495	0.652058	0.653155	0.644552	0.634026	0.598	2.03009	2.13286	2.08763	2.3509	0.592593	0.605967	0.488904	0.600002	0.645332	0.571866	0.632433	2.15037	0.980013	0.995444	NO	3.40015	1.05e-11	YES	0.265939	6.26e-12	YES	3.76026	3.94e-12	2.88e-11	YES	Cluster3
D3YTW9	ENSMUSG00000030170	22419	Wnt5b	wingless-type MMTV integration site family, member 5B	1	2.2	1.12737	1.2421	1.11864	1.12418	1.06343	1.161	1.05695	1.18547	0.831501	1.07549	0.854056	0.888429	0.867344	0.831403	0.763492	0.809142	1.15307	0.817846	1.11671	0.912369	0.968469	0.898663	NO	0.817012	0.0101404	NO	0.896398	0.321664	NO	1.40989	7.99e-05	0.000104149	NO	NO
Q8BYK4	ENSMUSG00000021123	77974	Rdh12	retinol dehydrogenase 12	2	5.4	1.093	1.09139	0.98326	0.967892	1.0132	0.88733	0.862222	0.940262	1.03615	1.04807	1.03161	0.920413	1.04617	1.06586	0.97936	1.03381	1.03389	1.0313	0.925753	1.00906	0.89541	0.0951617	NO	1.08999	0.242765	NO	1.02204	0.949427	NO	1.11681	0.0754721	0.0799628	NO	NO
Q8C2R4	ENSMUSG00000003166	13356	Dgcr2	DiGeorge syndrome critical region gene 2	1	2.5	1.09256	0.958578	1.0036	1.02792	0.989857	0.931067	0.980705	1.01164	0.98153	0.997054	1.00064	1.10051	0.973257	0.946913	0.967694	1.03646	1.02067	0.981082	0.978318	1.01993	0.95851	0.590516	NO	1.04254	0.603413	NO	0.961907	0.652214	NO	1.04329	0.422279	0.430136	NO	NO
Q3TMU8	ENSMUSG00000025478	26757	Dpysl4	dihydropyrimidinase-like 4	14	39.2	0.649342	0.639542	0.673015	0.657004	0.673055	0.7667	0.806021	0.755408	0.781057	0.807634	0.76053	0.817797	1.70682	1.76554	1.75118	1.98936	0.654726	1.80322	0.750296	0.791755	1.14597	0.274343	NO	1.05526	0.839867	NO	2.2775	7.37e-10	YES	2.75417	6.94e-11	2.63e-10	YES	Cluster4
A0A0R4J1N2	ENSMUSG00000021592	77041	Arsk	arylsulfatase K	7	11.2	0.846059	0.8829	0.906977	0.883013	0.928246	0.989987	1.00159	1.13464	0.859275	0.924776	0.872056	0.98279	1.18901	1.19001	1.14736	1.26132	0.879737	1.19692	1.01362	0.909724	1.15218	0.0307835	NO	0.897504	0.106801	NO	1.3157	7.69e-05	NO	1.36055	2.26e-05	3.09e-05	NO	NO
Q02357-6	ENSMUSG00000031543	11733	Ank1	ankyrin 1, erythroid	9	6.6	1.07535	1.07436	1.03426	1.01681	0.720579	0.727315	0.735912	0.710058	0.996602	1.00459	0.938414	0.902809	1.28539	1.30679	1.17999	1.29078	1.05019	1.26574	0.723466	0.960603	0.688887	4.96e-07	NO	1.32778	1.51e-05	NO	1.31765	1.05e-06	NO	1.74955	3.17e-09	7.63e-09	NO	NO
Q8CEE7	ENSMUSG00000008435	108841	Rdh13	retinol dehydrogenase 13 (all-trans and 9-cis)	11	27.2	0.8635	0.910443	0.894928	0.891846	0.863661	0.873227	0.915612	0.896308	0.881135	0.92322	0.850745	0.883189	1.29337	1.36143	1.31092	1.38647	0.890179	1.33805	0.887202	0.884572	0.996655	0.998993	NO	0.997036	0.999305	NO	1.51265	4.27e-10	NO	1.51265	9.33e-11	3.37e-10	NO	NO
Q3UEX1	ENSMUSG00000031028	22141	Tub	tubby bipartite transcription factor	1	7.8	1.31737	1.50057	1.45704	1.43823	0.932408	0.866058	0.830725	1.07349	1.42608	1.3947	1.25256	0.996229	0.459569	0.305911	0.373999	0.37506	1.4283	0.378635	0.925671	1.26739	0.648092	0.000422314	NO	1.36916	0.00906466	NO	0.298751	1.42e-06	YES	3.77225	2.16e-07	3.71e-07	YES	Cluster2
A0A0R4J1P4	ENSMUSG00000030990	233575	Pgap2	post-GPI attachment to proteins 2	2	9.9	0.695676	0.866008	0.780612	0.705844	0.718491	0.798839	0.844114	0.865955	0.803196	0.838517	0.725169	0.742493	1.65362	1.65029	1.63217	1.67902	0.762035	1.65377	0.80685	0.777344	1.05881	0.704718	NO	0.96343	0.889461	NO	2.12747	4.02e-10	YES	2.1702	8.68e-11	3.17e-10	YES	Cluster4
A0A0R4J1P5	ENSMUSG00000041343	73845	Ankrd42	ankyrin repeat domain 42	35	75	0.584566	0.650868	0.641277	0.630235	0.722905	0.788558	0.814055	0.832606	1.11665	1.19238	1.10239	1.39398	1.32628	1.39826	1.30411	1.50088	0.626737	1.38238	0.789531	1.20135	1.25975	0.0790592	NO	1.5216	9.3e-05	NO	1.15069	0.047115	NO	2.20568	8.44e-08	1.55e-07	YES	Cluster4
A0A0R4J1P7	ENSMUSG00000021364	54326	Elovl2	elongation of very long chain fatty acids (FEN1/Elo2, SUR4/Elo3, yeast)-like 2	3	7.6	1.09619	1.08346	1.07829	1.06322	0.992868	1.00733	1.0624	0.994067	0.866989	0.96994	0.897485	0.914119	0.960049	1.03678	0.921986	1.05483	1.08029	0.993411	1.01417	0.912133	0.938791	0.172428	NO	0.899392	0.0224346	NO	1.08911	0.0750923	NO	1.18436	0.000982777	0.00117191	NO	NO
E9QQ99	ENSMUSG00000024807	74126	Syvn1	synovial apoptosis inhibitor 1, synoviolin	14	19.8	0.917028	1.04001	1.01325	1.00872	0.952887	0.964544	1.02269	1.01368	0.872311	0.923435	0.863508	0.830906	1.1142	1.16118	1.09248	1.20918	0.99475	1.14426	0.988451	0.87254	0.993667	0.997176	NO	0.882735	0.0163655	NO	1.31141	1.1e-05	NO	1.31141	2.31e-05	3.16e-05	NO	NO
A0A0R4J1R7	ENSMUSG00000021496	72562	Pcbd2	pterin 4 alpha carbinolamine dehydratase/dimerization cofactor of hepatocyte nuclear factor 1 alpha (TCF1) 2	7	58.3	1.07646	1.09042	1.08226	1.07919	1.02198	1.00546	1.04076	1.00559	0.948246	0.983407	0.974126	0.987114	0.921296	0.903587	0.901869	0.978239	1.08208	0.926248	1.01845	0.973223	0.941191	0.00664705	NO	0.955596	0.0533013	NO	0.951732	0.043801	NO	1.16824	2.39e-06	3.62e-06	NO	NO
A0A0R4J1S2	ENSMUSG00000023007	54614	Prpf40b	pre-mRNA processing factor 40B	1	36.1	1.01434	1.11013	1.10087	1.03452	1.13593	1.00546	1.11247	1.04167	1.04106	1.09348	0.984406	0.954832	0.845797	0.827425	0.927515	0.770094	1.06496	0.842708	1.07388	1.01845	1.00838	0.996374	NO	0.948376	0.56481	NO	0.827446	0.00580189	NO	1.27432	0.000406166	0.000499374	NO	NO
A0A0R4J1S3	ENSMUSG00000037552	101497	Plekhg2	pleckstrin homology domain containing, family G (with RhoGef domain) member 2	1	1.6	0.979437	1.04465	0.955133	0.966375	1.04904	0.934886	0.961611	1.02089	0.956703	0.979371	0.921013	1.00481	1.08186	1.06514	0.978455	1.10063	0.986399	1.05652	0.991605	0.965475	1.00528	0.998479	NO	0.973649	0.853404	NO	1.0943	0.0685019	NO	1.0943	0.0789969	0.0835855	NO	NO
G8JL39	ENSMUSG00000059518	70103	Znhit1	zinc finger, HIT domain containing 1	1	6.1	1.37642	1.5755	1.46443	1.61529	1.12342	1.21627	1.15943	0.899742	0.96055	1.20134	0.997078	0.550193	0.526415	0.453358	0.491957	0.388605	1.50791	0.465084	1.09972	0.92729	0.729299	0.0198492	NO	0.843209	0.479274	NO	0.501551	0.00883534	NO	3.24223	1.18e-05	1.67e-05	YES	Cluster1
A0A0R4J1V0	ENSMUSG00000038298	59020	Pdzk1	PDZ domain containing 1	26	63.4	0.381314	0.424097	0.405409	0.395655	0.563583	0.684412	0.70389	0.684862	0.531586	0.545306	0.530785	0.538346	2.28257	2.36475	2.32559	2.63785	0.401619	2.40269	0.659187	0.536506	1.64133	0.00593747	NO	0.81389	0.242505	NO	4.4784	3.03e-12	YES	5.98251	1.07e-12	1.24e-11	YES	Cluster4
A0A0R4J1W5	ENSMUSG00000033963	70979	Fancd2os	Fancd2 opposite strand	3	15.2	0.574184	0.614137	0.608101	0.604986	0.802845	0.765072	0.820913	0.750119	1.59471	1.6375	1.51523	1.70904	1.0067	1.03408	0.928974	1.03341	0.600352	1.00079	0.784737	1.61412	1.30713	0.0012709	NO	2.05689	1.33e-10	YES	0.620023	5.11e-09	NO	2.68862	1.56e-11	7.81e-11	YES	Cluster3
A0A0R4J1W7	ENSMUSG00000024370	52563	Cdc23	CDC23 cell division cycle 23	24	49.9	1.08445	1.13244	1.12549	1.12728	1.00332	0.986222	1.04115	1.12958	1.01588	1.05958	1.01338	1.01593	0.808612	0.826276	0.799423	0.830973	1.11741	0.816321	1.04007	1.0262	0.930783	0.0468812	NO	0.986661	0.947685	NO	0.795483	1.6e-05	NO	1.36884	4.6e-07	7.57e-07	NO	NO
E9QL72	ENSMUSG00000046947	57869	Adck2	aarF domain containing kinase 2	2	3.2	0.812582	0.816297	0.808648	0.782796	0.884267	0.906372	0.898536	1.0024	0.775568	0.88817	0.776021	0.923357	1.34626	1.53045	1.24675	1.60153	0.805081	1.43125	0.922893	0.840779	1.14634	0.335464	NO	0.911026	0.620889	NO	1.70229	6.92e-06	NO	1.77777	2.04e-06	3.12e-06	NO	NO
A0A0R4J1X9	ENSMUSG00000016493	17221	Cd46	CD46 antigen, complement regulatory protein	3	11.7	0.217521	0.239685	0.23145	0.221179	0.404009	0.619755	0.570915	0.530313	0.252554	0.246258	0.253301	0.217512	2.84093	3.02129	2.84241	3.29092	0.227459	2.99889	0.531248	0.242406	2.33558	0.0139962	YES	0.456296	0.0192522	YES	12.3713	1.53e-12	YES	13.1843	5.05e-13	7.88e-12	YES	Cluster4
A0A0R4J1Y3	ENSMUSG00000006289	66246	Osgep	O-sialoglycoprotein endopeptidase	13	50.1	1.06795	1.08132	1.07254	1.02489	1.06123	1.04102	1.11703	1.05612	0.968677	0.987796	0.924125	0.965807	0.869352	0.928718	0.876127	0.95731	1.06167	0.907877	1.06885	0.961601	1.00676	0.988993	NO	0.89966	0.00269664	NO	0.94413	0.145061	NO	1.17731	2.75e-05	3.73e-05	NO	NO
F6TWX0	ENSMUSG00000023994	18044	Nfya	nuclear transcription factor-Y alpha	2	13	1.17616	1.37839	1.21562	1.26405	1.05023	1.08258	1.08649	1.05893	1.11242	1.20768	1.1193	1.16058	0.560288	0.54442	0.504924	0.477956	1.25855	0.521897	1.06956	1.14999	0.849831	0.00146007	NO	1.0752	0.196127	NO	0.453827	6.19e-09	YES	2.4115	8.22e-10	2.24e-09	YES	Cluster2
A0A0R4J1Z2	ENSMUSG00000049687	338368	Pheta2	PH domain containing endocytic trafficking adaptor 2	5	15.4	0.594157	0.686747	0.656215	0.671601	0.757714	0.74507	0.777315	0.746989	1.6489	1.79399	1.66535	1.84234	0.824398	0.860961	0.821451	0.906811	0.65218	0.853405	0.756772	1.73764	1.16037	0.0872933	NO	2.29612	4.23e-11	YES	0.491128	2.01e-10	YES	2.66436	1.09e-11	6.01e-11	YES	Cluster3
A0A0R4J1Z3	ENSMUSG00000037720	67878	Tmem33	transmembrane protein 33	11	45.9	1.06074	1.04056	1.07287	1.01554	0.997069	0.998773	1.04847	0.980299	0.896789	0.939669	0.902038	0.924126	0.996319	1.06619	0.980708	1.07983	1.04743	1.03076	1.00615	0.915655	0.960592	0.332339	NO	0.910056	0.0101089	NO	1.12571	0.00167651	NO	1.14391	0.000492311	0.00060041	NO	NO
A0A0R4J205	ENSMUSG00000004127	108943	Trmt10a	tRNA methyltransferase 10A	21	54.8	1.19372	1.30768	1.24663	1.24381	1.15579	1.10202	1.14804	1.20584	1.09011	1.16601	1.05682	1.1564	0.505007	0.490287	0.469981	0.461841	1.24796	0.481779	1.15293	1.11734	0.923848	0.0344924	NO	0.969131	0.643063	NO	0.431186	3.87e-10	YES	2.59032	2.56e-11	1.15e-10	YES	Cluster2
A0A0R4J206	ENSMUSG00000015536	17434	Mocs2	molybdenum cofactor synthesis 2	1	3.7	0.993986	1.28179	1.22131	1.03827	1.09191	1.01615	1.17307	0.792611	1.21443	1.10301	1.18722	0.764397	0.844599	0.877689	0.782902	0.616664	1.13384	0.780463	1.01843	1.06726	0.898218	0.74203	NO	1.04795	0.971986	NO	0.731274	0.104833	NO	1.45278	0.043267	0.0464924	NO	NO
Q3UFS4	ENSMUSG00000050668	53951	Gpatch11	G patch domain containing 11	8	35.9	1.10082	1.1599	1.17395	1.17102	1.08921	1.0525	1.13968	1.11036	1.17489	1.2483	1.14599	1.20722	0.571527	0.549674	0.564931	0.540009	1.15142	0.556535	1.09794	1.1941	0.953548	0.1738	NO	1.08758	0.008469	NO	0.46607	1.54e-11	YES	2.1456	1.36e-11	7.04e-11	YES	Cluster2
A0A0R4J217	ENSMUSG00000006019	71723	Dhx34	DEAH (Asp-Glu-Ala-His) box polypeptide 34	19	20.3	1.12534	1.12715	1.12551	1.09586	1.11877	1.03041	1.12345	1.02352	1.15482	1.20114	1.18865	1.18553	0.636889	0.649716	0.616195	0.597037	1.11846	0.624959	1.07404	1.18254	0.96028	0.256278	NO	1.10102	0.00217834	NO	0.52849	4.8e-11	NO	1.89218	4.38e-11	1.8e-10	NO	NO
A0A0R4J225	ENSMUSG00000071657	14705	Bscl2	Berardinelli-Seip congenital lipodystrophy 2 (seipin)	9	27.1	0.341426	0.418822	0.406284	0.389251	0.539529	0.658888	0.68576	0.752211	0.826313	0.853944	0.814806	0.863175	2.04059	2.13037	2.00019	2.27845	0.388946	2.1124	0.659097	0.83956	1.69457	0.00193176	NO	1.2738	0.0310581	NO	2.51608	1.43e-10	YES	5.43109	3.89e-12	2.85e-11	YES	Cluster4
A0A0R4J242	ENSMUSG00000025512	68038	Chid1	chitinase domain containing 1	15	37.9	0.648173	0.682287	0.665936	0.641364	0.782649	0.825599	0.860602	0.852404	0.830496	0.905739	0.817674	0.897039	1.55393	1.70529	1.53296	1.79786	0.65944	1.64751	0.830314	0.862737	1.25912	0.0213432	NO	1.03905	0.911428	NO	1.90963	1.08e-08	NO	2.49835	6.32e-10	1.78e-09	YES	Cluster4
A0A0R4J243	ENSMUSG00000066900	71954	Suds3	suppressor of defective silencing 3 homolog (S. cerevisiae)	11	35.2	1.04328	1.22357	1.13505	1.1344	1.06252	1.07168	1.16268	1.08442	1.07805	1.11152	1.08117	1.02079	0.721562	0.781941	0.659038	0.628302	1.13408	0.697711	1.09533	1.07289	0.965829	0.784674	NO	0.979514	0.946387	NO	0.650312	5.15e-06	NO	1.62543	5.54e-07	9.05e-07	NO	NO
A0A0R4J249	ENSMUSG00000058638	65020	Zfp110	zinc finger protein 110	3	4.2	1.08512	1.16056	1.14556	1.09252	1.12879	1.09049	1.11677	1.05971	1.02286	1.09699	1.00293	0.87273	0.810167	0.824834	0.739404	0.750577	1.12094	0.781246	1.09894	0.998876	0.980376	0.94527	NO	0.908945	0.111606	NO	0.782125	0.000766982	NO	1.43481	7.48e-06	1.07e-05	NO	NO
A0A0R4J250	ENSMUSG00000062762	13663	Ei24	etoposide induced 2.4 mRNA	6	13.1	1.07707	1.14394	1.16808	1.14262	0.972741	1.02013	1.06138	1.05864	0.992879	1.07286	1.01449	1.0622	0.789266	0.826764	0.769866	0.827073	1.13293	0.803242	1.02822	1.03561	0.907579	0.00841979	NO	1.00718	0.991823	NO	0.775625	6.85e-06	NO	1.41044	2.37e-07	4.05e-07	NO	NO
Q9ESJ0	ENSMUSG00000021952	57258	Xpo4	exportin 4	34	33.2	0.877138	0.930484	0.919065	0.901531	0.905915	0.937695	0.982981	0.964881	0.968204	1.02554	0.968133	1.00483	1.13298	1.16621	1.11032	1.2041	0.907055	1.1534	0.947868	0.991677	1.045	0.322974	NO	1.04622	0.268971	NO	1.16308	6.37e-05	NO	1.27159	8.4e-07	1.34e-06	NO	NO
A0A0R4J256	ENSMUSG00000096727	16912	Psmb9	proteasome (prosome, macropain) subunit, beta type 9 (large multifunctional peptidase 2)	2	15.1	0.942694	0.950168	1.0336	0.889938	1.02949	1.13556	1.13809	1.28629	0.945171	0.95255	0.861752	0.810776	1.22189	1.1169	0.885026	0.800109	0.954099	1.00598	1.14736	0.892562	1.20255	0.159918	NO	0.777929	0.0479678	NO	1.12707	0.561371	NO	1.28546	0.0596497	0.0635522	NO	NO
A0A0R4J259	ENSMUSG00000032423	56403	Syncrip	synaptotagmin binding, cytoplasmic RNA interacting protein	1	54.9	0.808094	1.13858	0.972857	1.11358	1.08209	0.908288	1.15743	0.948914	1.07046	1.22656	0.991319	1.12498	0.830546	0.974347	0.790642	0.861316	1.00828	0.864213	1.02418	1.10333	1.01577	0.997171	NO	1.07728	0.764899	NO	0.783278	0.0515615	NO	1.27669	0.071474	0.0758127	NO	NO
A0A0R4J260	ENSMUSG00000036990	73945	Otud4	OTU domain containing 4	34	35.3	0.869426	0.94137	0.891744	0.892468	0.904829	0.900924	0.937542	0.907027	1.01898	1.03778	0.9731	0.990556	1.16299	1.20884	1.13566	1.22676	0.898752	1.18357	0.912581	1.0051	1.01539	0.918243	NO	1.10139	0.00529472	NO	1.17756	1.49e-05	NO	1.3169	5.69e-08	1.07e-07	NO	NO
A0A0R4J262	ENSMUSG00000092607	69269	Scnm1	sodium channel modifier 1	5	30.6	1.11841	1.24105	1.14845	1.13224	1.12504	1.04891	1.13894	0.981268	1.24461	1.19068	1.1233	1.14712	0.615774	0.628537	0.549644	0.566006	1.16004	0.58999	1.07354	1.17643	0.925436	0.18692	NO	1.09584	0.0966265	NO	0.501509	2.53e-08	NO	1.99398	1.14e-08	2.44e-08	NO	NO
A0A0R4J263	ENSMUSG00000034254	55979	Agpat1	1-acylglycerol-3-phosphate O-acyltransferase 1 (lysophosphatidic acid acyltransferase, alpha)	7	25.6	0.773449	0.885989	0.842578	0.844107	0.864028	0.904091	0.942709	0.915037	1.12207	1.1391	1.05756	1.17913	1.11187	1.14214	1.07316	1.20299	0.836531	1.13254	0.906467	1.12446	1.0836	0.205228	NO	1.24049	0.000134648	NO	1.00718	0.994646	NO	1.35385	1.3e-06	2.03e-06	NO	NO
A0A0R4J272	ENSMUSG00000025940	70397	Tmem70	transmembrane protein 70	1	3.5	1.26736	1.2666	1.29602	1.22733	0.957863	0.944746	1.00285	1.00017	0.772967	0.852127	0.78892	0.864035	0.905695	0.961152	0.885621	1.00655	1.26433	0.939756	0.976406	0.819512	0.772274	2.02e-06	NO	0.839315	0.000778854	NO	1.14673	0.00638117	NO	1.54278	2.43e-08	4.89e-08	NO	NO
A0A0R4J273	ENSMUSG00000093668	75507	Pou5f2	POU domain class 5, transcription factor 2	1	2.7	1.58327	1.41019	1.40017	1.46942	1.09252	1.03071	1.13751	1.10782	0.521999	0.502036	0.537954	0.489667	0.926882	0.951381	0.880758	0.95771	1.46576	0.929182	1.09214	0.512914	0.745098	1.55e-06	NO	0.469642	1.15e-08	YES	1.81158	4.76e-07	NO	2.85772	6.98e-11	2.65e-10	YES	Cluster1
Q7TMF3	ENSMUSG00000020022	66414	Ndufa12	NADH:ubiquinone oxidoreductase subunit A12	15	89	0.88968	0.917682	0.899446	0.89832	0.8377	0.891031	0.929305	0.882194	0.838995	0.880534	0.841528	0.888723	1.3076	1.40095	1.28241	1.4139	0.901282	1.35122	0.885058	0.862445	0.981999	0.940222	NO	0.97445	0.857971	NO	1.56673	4.92e-09	NO	1.56673	1.7e-09	4.34e-09	NO	NO
A0A0R4J284	ENSMUSG00000079710	100041639	Dynlt2a2	dynein light chain Tctex-type 2A2	1	46.1	1.24343	1.36468	1.30065	1.32067	1.20092	1.18047	1.21483	1.39681	0.953444	1.07493	0.933724	1.08147	0.435669	0.461384	0.409954	0.426965	1.30736	0.433493	1.24826	1.01089	0.954795	0.632992	NO	0.809843	0.00192551	NO	0.428822	3.04e-07	YES	3.01587	1.78e-09	4.52e-09	YES	Cluster1
A0A0R4J288	ENSMUSG00000040482	112403	Dxo	decapping exoribonuclease	16	51.6	1.05861	1.23141	1.19626	1.11605	1.03979	1.06045	1.1175	1.05308	1.0845	1.11377	1.08709	1.03562	0.707174	0.699231	0.685058	0.714414	1.15058	0.701469	1.0677	1.08024	0.927968	0.102547	NO	1.01174	0.979688	NO	0.649362	3.61e-07	NO	1.64025	4.1e-08	7.92e-08	NO	NO
Q7TMV3	ENSMUSG00000079043	380601	Fastkd5	FAST kinase domains 5	5	5.6	1.09187	1.06393	1.04248	1.00608	0.888108	0.913096	0.930568	0.814011	0.908453	0.923327	0.887085	0.863357	1.16242	1.1636	1.13173	1.20988	1.05109	1.16691	0.886446	0.895556	0.843359	0.000236746	NO	1.01028	0.98552	NO	1.303	1.52e-06	NO	1.31639	4.16e-07	6.88e-07	NO	NO
A0A0R4J293	ENSMUSG00000022218	21816	Tgm1	transglutaminase 1, K polypeptide	2	2.6	1.31068	1.28931	1.20453	1.03769	1.30546	1.15676	1.06778	1.2273	0.817307	0.833525	0.796635	0.968174	0.890578	0.66593	0.704728	0.723618	1.21055	0.746214	1.18932	0.85391	0.982464	0.990632	NO	0.71798	0.00268749	NO	0.873878	0.469788	NO	1.62226	4.24e-05	5.66e-05	NO	NO
A0A0R4J2A3	ENSMUSG00000025519	74419	Tktl2	transketolase-like 2	35	60.6	1.04539	1.10693	1.08073	1.05526	1.04405	1.07001	1.11019	1.08868	0.980496	1.03864	0.958466	1.04065	0.823601	0.894482	0.791753	0.870679	1.07208	0.845129	1.07823	1.00456	1.00574	0.995075	NO	0.931675	0.0630605	NO	0.841291	0.000256738	NO	1.27582	3.34e-06	4.98e-06	NO	NO
A0A0R4J2A7	ENSMUSG00000058690	72972	Ccser2	coiled-coil serine rich 2	14	44.7	0.339091	0.357384	0.363058	0.346619	0.569638	0.732006	0.73777	0.671216	0.407715	0.409041	0.386769	0.388623	2.45416	2.55001	2.49042	2.79648	0.351538	2.57277	0.677657	0.398037	1.92769	0.000916736	NO	0.587372	0.00319272	NO	6.46364	1.07e-12	YES	7.3186	2.61e-13	5.74e-12	YES	Cluster4
A0A0R4J2B2	ENSMUSG00000098557	239217	Kctd12	potassium channel tetramerisation domain containing 12	10	43.4	0.912735	0.973601	0.965629	0.936482	0.950027	0.972487	1.00969	0.952513	0.90862	0.966486	0.905106	0.901334	1.13503	1.18106	1.12234	1.20686	0.947112	1.16132	0.97118	0.920386	1.02541	0.713631	NO	0.947699	0.163243	NO	1.26178	8.98e-07	NO	1.26178	6.31e-07	1.02e-06	NO	NO
A0A0R4J2B6	ENSMUSG00000026439	213464	Rbbp5	retinoblastoma binding protein 5, histone lysine methyltransferase complex subunit	5	38.5	1.24014	1.27236	1.30398	1.27539	1.09284	1.05618	1.13243	1.04497	1.16487	1.22276	1.15988	1.16914	0.495427	0.476582	0.457959	0.435075	1.27297	0.466261	1.08161	1.17916	0.849674	7.19e-06	NO	1.09019	0.00354732	NO	0.395417	1.76e-12	YES	2.73016	3.61e-13	6.81e-12	YES	Cluster2
A0A0R4J2D0	ENSMUSG00000033364	319651	Usp37	ubiquitin specific peptidase 37	9	11.1	0.950621	1.10638	1.05586	1.03532	0.931945	0.885428	0.94514	0.908894	1.36568	1.40404	1.31667	1.34019	0.722804	0.764094	0.624198	0.642736	1.03704	0.688458	0.917852	1.35665	0.885065	0.0299848	NO	1.47807	2.52e-07	NO	0.507471	2.31e-09	NO	1.97056	3.95e-09	9.32e-09	NO	NO
A0A0R4J2D3	ENSMUSG00000056050	338366	Mia3	melanoma inhibitory activity 3	99	51.8	0.930189	1.01391	0.981431	0.965761	0.926072	0.928245	0.983719	0.957354	1.04114	1.1041	1.02438	1.0846	0.99407	1.02249	0.974854	1.06767	0.972824	1.01477	0.948847	1.06356	0.975353	0.772106	NO	1.12089	0.00291175	NO	0.954132	0.255554	NO	1.12089	0.00309766	0.00357652	NO	NO
A0A0U1RNE7	ENSMUSG00000078681	68634	Tm2d3	TM2 domain containing 3	3	9.9	1.05737	1.2317	1.1852	1.11018	1.07398	0.997055	0.989133	0.860422	1.02137	1.05247	0.932364	0.890717	0.922962	0.91071	0.844419	0.919942	1.14611	0.899508	0.980147	0.974231	0.855191	0.0308585	NO	0.993964	0.999413	NO	0.923301	0.488147	NO	1.27416	0.00295598	0.00341754	NO	NO
A0A0U1RPG8	ENSMUSG00000051727	233529	Kctd14	potassium channel tetramerisation domain containing 14	8	32.3	0.71789	0.779486	0.772969	0.749767	0.770495	0.868115	0.898738	0.805802	0.732101	0.80854	0.720432	0.755661	1.58456	1.64743	1.61502	1.77299	0.755028	1.655	0.835787	0.754184	1.10696	0.227432	NO	0.902363	0.220336	NO	2.19443	1.54e-10	YES	2.19443	4.99e-11	2e-10	YES	Cluster4
A0A0U1RNK7	ENSMUSG00000028556	67299	Dock7	dedicator of cytokinesis 7	59	32.2	0.906082	0.918569	0.915605	0.89216	0.902301	0.940023	0.972836	0.944622	0.812688	0.845455	0.79713	0.808721	1.31207	1.34638	1.28	1.40536	0.908104	1.33595	0.939945	0.815999	1.03506	0.536511	NO	0.868134	0.000855888	NO	1.6372	1.86e-10	NO	1.6372	1.78e-10	5.87e-10	NO	NO
D3Z7R0	ENSMUSG00000030802	12041	Bckdk	branched chain ketoacid dehydrogenase kinase	2	18.2	0.913682	0.907861	0.930236	0.928383	0.980011	0.981679	1.01736	0.981865	0.964161	1.01282	0.909798	1.01653	1.10431	1.0955	1.09105	1.16474	0.92004	1.1139	0.99023	0.975828	1.07629	0.0407272	NO	0.985456	0.919221	NO	1.14149	0.000280765	NO	1.21071	1.6e-05	2.21e-05	NO	NO
A0A0U1RNL9	ENSMUSG00000030678	17188	Maz	MYC-associated zinc finger protein (purine-binding transcription factor)	8	19.3	1.24379	1.38475	1.41943	1.33978	1.13133	1.12586	1.15565	0.97785	1.2171	1.2489	1.15795	1.04469	0.402185	0.449336	0.372209	0.329209	1.34694	0.388235	1.09767	1.16716	0.814939	0.00271463	NO	1.06331	0.582092	NO	0.332632	2.91e-08	YES	3.46938	2.76e-09	6.73e-09	YES	Cluster2
A0A0U1RNT8	ENSMUSG00000030806	56216	Stx1b	syntaxin 1B	2	18	1.18063	1.14698	1.18289	1.06416	1.16883	1.03299	1.05061	1.05491	1.15294	1.08588	1.017	1.1168	0.747079	0.711366	0.655846	0.6311	1.14366	0.686348	1.07683	1.09315	0.941564	0.386307	NO	1.01516	0.976615	NO	0.62786	1.72e-06	NO	1.6663	2.85e-07	4.81e-07	NO	NO
A0A0U1RNU0	ENSMUSG00000051113	75538	Fam71e1	family with sequence similarity 71, member E1	4	18.4	0.28481	0.265789	0.293874	0.27954	0.357957	0.477714	0.51558	0.521798	0.33952	0.351417	0.346002	0.318748	2.94283	2.74241	2.91262	3.04939	0.281003	2.91181	0.468262	0.338922	1.66639	0.0183015	NO	0.723787	0.120185	NO	8.59139	7.45e-14	YES	10.3622	4.61e-15	1.11e-12	YES	Cluster4
A0A0U1RNU4	ENSMUSG00000047371	233890	Zfp768	zinc finger protein 768	18	35.8	0.677365	0.853497	0.814167	0.834029	0.905127	0.922227	0.978197	0.975369	1.35861	1.45727	1.35249	1.32573	0.858759	0.920057	0.844553	0.922556	0.794765	0.886481	0.94523	1.37352	1.18932	0.012304	NO	1.45311	8.71e-07	NO	0.645406	2.11e-07	NO	1.72821	2.77e-08	5.52e-08	NO	NO
A0A0U1RPG9	ENSMUSG00000030421	19777	Uri1	URI1, prefoldin-like chaperone	15	35	0.648075	0.764863	0.767271	0.750523	0.664823	0.684596	0.725653	0.664487	1.81187	1.96523	1.86704	2.06589	0.658661	0.650371	0.635528	0.675129	0.732683	0.654923	0.68489	1.9275	0.934769	0.729764	NO	2.81433	1.09e-11	YES	0.339777	7.84e-12	YES	2.9431	4.85e-12	3.36e-11	YES	Cluster3
A0A0U1RNX8	ENSMUSG00000030814	12055	Bcl7c	B cell CLL/lymphoma 7C	2	12	1.09833	1.13871	1.15323	1.10567	1.14184	1.18152	1.20328	1.2382	1.2472	1.30511	1.21535	1.31904	0.435821	0.402233	0.418173	0.396294	1.12398	0.41313	1.19121	1.27167	1.05981	0.0809355	NO	1.06755	0.032561	NO	0.324871	1.33e-12	YES	3.07814	7.25e-13	9.88e-12	YES	Cluster2
A0A0U1RP08	ENSMUSG00000038782	70004	1700028J19Rik	RIKEN cDNA 1700028J19 gene	1	5.8	1.19278	1.0863	1.06271	1.155	1.10045	0.92035	1.04658	1.59703	0.716845	0.879515	0.759201	0.997809	0.903889	1.07316	0.796161	0.712222	1.12419	0.871359	1.1661	0.838343	1.03728	0.987424	NO	0.718926	0.10169	NO	1.03938	0.993736	NO	1.39096	0.0512036	0.0547918	NO	NO
A0A0U1RP13	ENSMUSG00000030682	52858	Cdipt	CDP-diacylglycerol--inositol 3-phosphatidyltransferase (phosphatidylinositol synthase)	4	21.1	0.736867	0.887422	0.861932	0.844657	0.810346	0.833885	0.895269	0.769185	0.765175	0.811733	0.755898	0.572396	1.57324	1.66181	1.54277	1.67741	0.83272	1.61381	0.827171	0.7263	0.993336	0.99957	NO	0.878054	0.27996	NO	2.22196	6.25e-09	YES	2.22196	3.25e-09	7.81e-09	YES	Cluster4
A0A0U1RP94	ENSMUSG00000032384	214897	Csnk1g1	casein kinase 1, gamma 1	6	30.2	0.858525	0.871119	0.863594	0.848764	0.849174	0.921803	0.931547	0.886478	0.828798	0.869311	0.83518	0.852245	1.34783	1.41002	1.3509	1.47471	0.860501	1.39587	0.89725	0.846384	1.04271	0.514715	NO	0.943308	0.256614	NO	1.64921	4.22e-10	NO	1.64921	1.33e-10	4.56e-10	NO	NO
A0A0U1RQ91	ENSMUSG00000030689	233875	Ino80e	INO80 complex subunit E	2	11.2	1.37371	1.42943	1.40757	1.41951	1.18009	1.14093	1.20695	1.10773	0.942317	1.07491	0.944875	1.01071	0.457321	0.449952	0.424475	0.42953	1.40755	0.44032	1.15892	0.993203	0.823361	9.42e-06	NO	0.857004	0.000479122	NO	0.443333	1.44e-09	YES	3.19666	2.7e-12	2.24e-11	YES	Cluster1
A0A1L1SQ79	ENSMUSG00000045659	233765	Plekha7	pleckstrin homology domain containing, family A member 7	2	2	0.934894	0.941309	0.970598	0.888934	0.854287	0.876104	0.955584	0.95361	1.225	1.16198	1.11289	1.14408	0.979903	0.965699	1.0088	1.02632	0.933934	0.995182	0.909896	1.16099	0.974262	0.843868	NO	1.27596	9.63e-06	NO	0.857186	0.000530716	NO	1.27596	7.6e-06	1.09e-05	NO	NO
A0A0U1RPB1	ENSMUSG00000052214	403187	Opa3	optic atrophy 3	6	40.4	0.963151	0.98881	0.982382	0.953878	0.922738	0.94197	1.00209	0.922897	0.906721	0.96431	0.887332	0.89887	1.15952	1.1876	1.09809	1.21964	0.972055	1.16621	0.947423	0.914308	0.97466	0.785484	NO	0.965047	0.602667	NO	1.27551	2.93e-06	NO	1.27551	2.34e-06	3.54e-06	NO	NO
A0A0U1RPF3	ENSMUSG00000030538	23991	Cib1	calcium and integrin binding 1 (calmyrin)	5	28	0.524948	0.65097	0.568225	0.598548	0.663194	0.748828	0.899711	0.767053	0.961817	0.948894	0.874818	0.960229	1.6493	1.76669	1.62984	1.78694	0.585673	1.70819	0.769696	0.936439	1.31421	0.0156179	NO	1.21663	0.0284072	NO	1.82413	1.69e-08	NO	2.91663	2.23e-10	7.16e-10	YES	Cluster4
A0A0U1RPI1	ENSMUSG00000036570	56188	Fxyd1	FXYD domain-containing ion transport regulator 1	1	17.9	1.18209	1.13299	1.09252	0.989002	1.42941	1.70249	1.56056	0.861299	0.903858	0.926711	0.837414	0.62367	0.668238	0.626493	0.704201	0.759055	1.09915	0.689497	1.38844	0.822913	1.26319	0.235935	NO	0.59269	0.00918681	NO	0.837873	0.79008	NO	2.0137	0.0018446	0.00216423	YES	Cluster1
A0A0U1RQ22	ENSMUSG00000060860	77891	Ube2s	ubiquitin-conjugating enzyme E2S	1	62.3	0.806667	0.769863	0.836486	1.12371	0.914718	0.897356	1.11899	1.00841	1.35748	0.89459	0.947424	0.838404	1.06422	1.32683	1.04728	1.04756	0.884183	1.12147	0.98487	1.00947	1.11388	0.827908	NO	1.02498	0.996607	NO	1.11095	0.779304	NO	1.26837	0.300133	0.308157	NO	NO
A0A0U1RQ27	ENSMUSG00000033429	73724	Mcee	methylmalonyl CoA epimerase	3	17.7	0.905769	1.00966	0.988308	0.95539	0.974904	1.00163	1.01104	0.978612	0.861077	0.87831	0.800456	0.813656	1.18084	1.23633	1.12862	1.2754	0.96478	1.2053	0.991546	0.838375	1.02774	0.827884	NO	0.845523	0.00183111	NO	1.43766	3.36e-07	NO	1.43766	6.43e-07	1.04e-06	NO	NO
Q921J4	ENSMUSG00000060860	77891	Ube2s	ubiquitin-conjugating enzyme E2S	4	70.9	1.28052	1.27315	1.25085	1.21751	1.14335	1.12223	1.17067	1.13519	0.89554	0.931711	0.886097	0.967136	0.680858	0.691635	0.654983	0.69857	1.25551	0.681511	1.14286	0.920121	0.910276	0.000387292	NO	0.805105	3.76e-07	NO	0.740676	1.74e-07	NO	1.84224	6.15e-12	3.95e-11	NO	NO
A0A0U1RQ39	ENSMUSG00000030822	233895	Prr14	proline rich 14	1	16.4	1.32427	1.09989	1.29812	1.0176	1.09631	1.1382	1.10972	1.09031	1.12146	1.10406	1.23124	1.22116	0.466084	0.596887	0.577065	0.507611	1.18497	0.536912	1.10864	1.16948	0.935582	0.622924	NO	1.05488	0.764521	NO	0.459103	1.58e-06	YES	2.20701	4.81e-07	7.89e-07	YES	Cluster2
Q3UHK8	ENSMUSG00000052707	233833	Tnrc6a	trinucleotide repeat containing 6a	9	8.1	1.09849	1.21783	1.20813	1.21296	0.972062	0.989431	0.994655	0.997542	1.23826	1.27928	1.18146	1.13222	0.630966	0.636455	0.583114	0.627153	1.18435	0.619422	0.988423	1.2078	0.834569	0.000257517	NO	1.22195	8.88e-05	NO	0.51285	2.15e-09	NO	1.94989	1.08e-09	2.89e-09	NO	NO
A0A0U1RQ77	ENSMUSG00000044452	668501	Zfp507	zinc finger protein 507	1	8.3	0.862316	0.987019	0.878719	0.859884	0.816626	0.777714	0.824387	0.858228	1.79707	1.99406	1.79635	1.93414	0.502653	0.403144	0.390394	0.31729	0.896984	0.40337	0.819239	1.88041	0.913326	0.448249	NO	2.29531	4.73e-10	YES	0.214512	4.34e-12	YES	4.66174	1.36e-11	7.07e-11	YES	Cluster3
A0A0X1KG67	ENSMUSG00000008140	69683	Emc10	ER membrane protein complex subunit 10	6	23.9	0.964839	1.02308	0.996442	0.990106	0.903162	0.953735	0.997855	0.983874	0.937162	1.01739	0.896644	1.07358	1.00516	1.11766	0.971914	1.16739	0.993618	1.06553	0.959656	0.981195	0.96582	0.881711	NO	1.02244	0.965246	NO	1.08595	0.310388	NO	1.11033	0.173079	0.17995	NO	NO
A0A140LHA2	ENSMUSG00000066979	12237	Bub3	BUB3 mitotic checkpoint protein	17	58	1.20368	1.35375	1.29054	1.42508	1.15442	1.11984	1.16742	1.14477	0.985452	1.06413	0.953694	1.28365	0.467205	0.485734	0.455382	0.445231	1.31826	0.463388	1.14661	1.07173	0.869791	0.0755204	NO	0.934694	0.644175	NO	0.432373	2.7e-06	YES	2.84484	7.13e-08	1.32e-07	YES	Cluster1
A0A140LHB6	ENSMUSG00000048834	211739	Vstm2a	V-set and transmembrane domain containing 2A	2	9.8	0.707931	0.775378	0.741564	0.726534	0.696663	0.72699	0.775688	0.736416	1.12185	1.09981	1.06392	1.15508	1.43976	1.39723	1.36409	1.47109	0.737852	1.41804	0.733939	1.11016	0.994697	0.998765	NO	1.51261	3.56e-08	NO	1.27733	3.43e-07	NO	1.9321	1.17e-11	6.32e-11	NO	NO
D3YZX1	ENSMUSG00000025728	14755	Pigq	phosphatidylinositol glycan anchor biosynthesis, class Q	2	31.1	1.08833	1.06091	1.00362	0.962447	1.02567	0.992554	1.04276	0.713633	1.01778	0.994751	0.995239	0.693104	1.14431	1.15603	1.026	1.08288	1.02882	1.1023	0.943655	0.925218	0.917216	0.736454	NO	0.980463	0.995888	NO	1.1914	0.195927	NO	1.1914	0.175209	0.182092	NO	NO
A0A140LHQ0	ENSMUSG00000002968	75613	Med25	mediator complex subunit 25	7	14.3	0.841658	0.875424	0.856625	0.829554	0.887431	0.839063	0.863611	0.743613	1.45642	1.53555	1.4326	1.42377	0.882531	0.86868	0.801708	0.861767	0.850815	0.853672	0.833429	1.46208	0.979566	0.946931	NO	1.7543	1.07e-09	NO	0.583873	1.55e-09	NO	1.7543	2.64e-10	8.3e-10	NO	NO
A0A140LHG8	ENSMUSG00000035227	66624	Spcs2	signal peptidase complex subunit 2 homolog (S. cerevisiae)	17	50.8	1.00479	1.09153	1.03732	1.05807	0.998432	0.967205	1.05121	0.895158	0.92402	0.979509	0.948846	0.883787	1.00696	1.06696	0.992399	1.09381	1.04793	1.04003	0.978001	0.93404	0.933273	0.232554	NO	0.955051	0.595814	NO	1.11348	0.0420408	NO	1.12193	0.019153	0.0210174	NO	NO
A0A140LHH1	ENSMUSG00000074093	75744	Svip	small VCP/p97-interacting protein	5	59.7	0.625684	0.795037	0.768178	0.775982	0.655991	0.781762	0.808175	1.01084	0.453672	0.481784	0.445731	0.411634	1.90621	2.0086	1.90261	2.16811	0.74122	1.99638	0.814191	0.448205	1.09845	0.761117	NO	0.550492	0.0016928	NO	4.45417	4.97e-10	YES	4.45417	4.36e-10	1.28e-09	YES	Cluster4
A0A140LHH9	ENSMUSG00000109179	102638882	Gm35339	predicted gene, 35339	30	20.1	1.17893	1.18825	1.18554	1.15655	1.14343	1.08675	1.15442	1.10934	1.1134	1.15254	1.07697	1.11455	0.61005	0.607968	0.566694	0.554619	1.17732	0.584833	1.12349	1.11436	0.954277	0.0654513	NO	0.991881	0.962857	NO	0.524813	8.03e-12	NO	2.01308	1.99e-12	1.82e-11	YES	Cluster2
A0A140LHI3	ENSMUSG00000005237	327954	Dnah2	dynein, axonemal, heavy chain 2	5	47.4	0.891759	0.956203	0.973408	1.77199	0.929983	0.906434	0.978593	1.37311	0.830426	0.855293	1.00812	1.06801	0.801394	0.859546	0.789162	1.00657	1.14834	0.864168	1.04703	0.940461	0.911777	0.93674	NO	0.898218	0.927515	NO	0.918877	0.971174	NO	1.32884	0.424799	0.43266	NO	NO
A0A140LHK2	ENSMUSG00000030559	72433	Rab38	RAB38, member RAS oncogene family	1	9.1	1.02396	0.893025	0.911199	0.900194	1.0728	0.965745	0.948698	1.19882	0.815054	0.950856	0.786186	0.966201	1.18755	1.11068	1.08932	1.17971	0.932094	1.14182	1.04652	0.879574	1.12276	0.265815	NO	0.840479	0.0645915	NO	1.29815	0.00394576	NO	1.29815	0.00361614	0.00415187	NO	NO
A0A140LJC5	ENSMUSG00000036835	66340	Psenen	presenilin enhancer gamma secretase subunit	1	26.8	1.02495	0.993864	1.03217	0.910923	1.03359	0.955935	1.01632	1.01736	1.24427	1.21406	1.11945	1.08112	0.942174	0.892012	0.779887	0.741904	0.990477	0.838994	1.0058	1.16473	1.01547	0.98867	NO	1.15801	0.0300017	NO	0.720335	0.000114212	NO	1.38824	0.000235301	0.000295116	NO	NO
A0A140LHT6	ENSMUSG00000030706	52443	Mrpl48	mitochondrial ribosomal protein L48	5	41.6	1.07032	1.13513	1.08129	1.08975	0.991575	0.976481	0.99715	1.0066	1.02104	1.06526	0.987466	1.0838	0.859861	0.901683	0.84751	0.88508	1.09412	0.873534	0.992952	1.03939	0.907532	0.00189477	NO	1.04677	0.169318	NO	0.840428	2e-05	NO	1.25253	1.43e-06	2.22e-06	NO	NO
A0A140LHT8	ENSMUSG00000003190	75736	Bcl2l12	BCL2-like 12 (proline rich)	2	14.8	1.51779	1.47058	1.45258	1.43477	1.04461	1.04934	1.07986	0.954462	0.726217	0.718013	0.697654	0.613928	0.851215	0.840122	0.754375	0.794479	1.46893	0.810048	1.03207	0.688953	0.702599	9.07e-08	NO	0.667545	1.32e-06	NO	1.17577	0.0153091	NO	2.13212	1.11e-10	3.91e-10	YES	Cluster1
A0A140LHU9	ENSMUSG00000004565	50767	Pnpla6	patatin-like phospholipase domain containing 6	13	14.6	0.814692	0.819104	0.799226	0.787573	0.78798	0.831201	0.865514	0.815927	0.794562	0.82077	0.773929	0.817449	1.5364	1.57884	1.50163	1.65521	0.805149	1.56802	0.825155	0.801678	1.02485	0.885617	NO	0.971548	0.829934	NO	1.95592	7.76e-12	NO	1.95592	3.98e-12	2.9e-11	NO	NO
A0A140LHW2	ENSMUSG00000036882	233071	Arhgap33	Rho GTPase activating protein 33	7	7.3	1.00146	1.09698	1.03833	1.04431	1.06362	1.04276	1.11772	1.01307	1.12507	1.16285	1.12218	0.990318	0.824486	0.840228	0.763058	0.753561	1.04527	0.795333	1.05929	1.1001	1.01342	0.980905	NO	1.03853	0.698152	NO	0.722962	1.53e-05	NO	1.3832	1.12e-05	1.59e-05	NO	NO
A0A140LI02	ENSMUSG00000031493	243897	Ggn	gametogenetin	24	50.7	1.03945	1.20559	1.14926	1.1404	1.11669	1.11223	1.14348	1.17445	1.11515	1.18655	1.02679	0.892929	0.695647	0.681349	0.656385	0.663649	1.13368	0.674258	1.13671	1.05535	1.00268	0.999926	NO	0.928424	0.437996	NO	0.638893	5e-05	NO	1.68588	3.03e-06	4.55e-06	NO	NO
A0A140LI17	ENSMUSG00000031156	22232	Slc35a2	solute carrier family 35 (UDP-galactose transporter), member A2	2	8.2	0.801649	0.863416	0.81063	0.85412	0.912262	0.985448	1.00331	1.01387	0.738581	0.817779	0.772723	0.798188	1.37328	1.4329	1.3057	1.51614	0.832454	1.40701	0.978722	0.781818	1.17571	0.0129316	NO	0.798815	0.00142608	NO	1.79966	9.88e-09	NO	1.79966	6.84e-09	1.53e-08	NO	NO
A0A140LI28	ENSMUSG00000109228	238726	Fam81b	family with sequence similarity 81, member B	5	14.4	0.42206	0.475459	0.474315	0.452586	0.511658	0.673929	0.665818	0.547714	0.534049	0.538949	0.585767	0.477858	2.42479	2.39031	2.25611	2.56862	0.456105	2.40996	0.59978	0.534156	1.315	0.105473	NO	0.890587	0.664712	NO	4.51172	1.7e-12	YES	5.28378	4.18e-13	7.29e-12	YES	Cluster4
A0A140LI36	ENSMUSG00000050994	215772	Adgb	androglobin	46	28.2	0.522385	0.630769	0.612926	0.602338	0.674236	0.70358	0.727835	0.690003	1.74794	1.84606	1.69156	1.87499	0.92888	0.917175	0.880028	0.949302	0.592105	0.918846	0.698914	1.79014	1.18039	0.0573696	NO	2.56131	3.87e-12	YES	0.513283	9.17e-11	NO	3.02334	1.72e-12	1.65e-11	YES	Cluster3
A0A140LI45	ENSMUSG00000109156	NA	Gm45194	predicted gene 45194	3	38.9	0.918568	1.05521	0.997245	1.00849	1.08747	1.09724	1.13664	1.161	1.00706	1.04885	0.972822	1.03461	0.872929	0.89272	0.827158	0.881993	0.994877	0.8687	1.12059	1.01584	1.12636	0.00373556	NO	0.90652	0.0135146	NO	0.855158	0.00105886	NO	1.28996	1.3e-05	1.81e-05	NO	NO
A0A140LI55	ENSMUSG00000011658	70300	Fuz	fuzzy planar cell polarity protein	2	5.2	1.21449	1.14644	1.1522	1.1345	1.14167	1.19245	1.14487	1.07092	0.956022	0.932655	0.799167	0.81003	0.868905	0.804806	0.763428	0.867445	1.16191	0.826146	1.13748	0.874469	0.978972	0.928563	NO	0.76878	0.000146998	NO	0.944741	0.640464	NO	1.40642	2.34e-06	3.55e-06	NO	NO
A0A5H1ZRN8	ENSMUSG00000109561	625662	Ankrd31	ankyrin repeat domain 31	3	2.7	1.15943	1.15128	1.16053	1.13906	0.975128	1.04694	1.06939	1.12505	1.11425	1.22356	1.09426	1.19223	0.655944	0.646324	0.585407	0.661222	1.15257	0.637224	1.05413	1.15608	0.914584	0.0528791	NO	1.09671	0.0441467	NO	0.551196	1.43e-08	NO	1.81424	5.98e-09	1.35e-08	NO	NO
A0A140LIG1	ENSMUSG00000031381	18700	Piga	phosphatidylinositol glycan anchor biosynthesis, class A	4	18.4	0.821494	0.908235	0.875014	0.915398	0.882877	0.876618	0.981544	0.979133	0.898611	0.874198	0.863944	0.919767	1.30234	1.32173	1.22598	1.35312	0.880035	1.30079	0.930043	0.88913	1.05682	0.461412	NO	0.95601	0.617381	NO	1.46299	1.71e-07	NO	1.47811	5.12e-08	9.7e-08	NO	NO
A0A140LIA8	ENSMUSG00000059891	22116	Tsks	testis-specific serine kinase substrate	4	89.7	0.499371	0.652532	0.674298	0.608956	0.63623	0.907192	0.811778	0.71894	0.846026	0.798585	0.832167	0.854466	1.81216	1.74456	1.69232	1.91042	0.608789	1.78986	0.768535	0.832811	1.2624	0.0870629	NO	1.08363	0.716944	NO	2.14919	1.11e-08	YES	2.94004	6.9e-10	1.92e-09	YES	Cluster4
Q5NBV0	ENSMUSG00000020805	237831	Slc13a5	solute carrier family 13 (sodium-dependent citrate transporter), member 5	7	11.2	1.15752	1.15774	1.17206	1.13777	1.07853	1.08355	1.12445	1.08952	0.857404	0.913111	0.884825	0.882306	0.845331	0.877157	0.863241	0.875481	1.15627	0.865303	1.09401	0.884412	0.946155	0.00223898	NO	0.80841	9.58e-09	NO	0.978394	0.487562	NO	1.33626	4.14e-11	1.72e-10	NO	NO
A0A140LIC7	ENSMUSG00000035285	269854	Nat14	N-acetyltransferase 14	2	14.9	0.8998	0.92734	0.915354	0.857752	0.917209	0.920443	0.939565	0.970483	0.907553	0.970054	0.941277	1.01229	1.20527	1.18824	1.1665	1.26087	0.900062	1.20522	0.936925	0.957794	1.04096	0.490727	NO	1.02227	0.841708	NO	1.25833	2.39e-06	NO	1.33904	1.66e-07	2.91e-07	NO	NO
A0A140LIJ0	ENSMUSG00000109293	329702	Dcst2	DC-STAMP domain containing 2	6	9.4	0.513316	0.624412	0.585967	0.593097	0.628005	0.655327	0.670557	0.622757	1.87951	1.95058	1.86377	2.02673	0.8439	0.841732	0.807965	0.892383	0.579198	0.846495	0.644161	1.93015	1.11216	0.284323	NO	2.99637	7.41e-13	YES	0.438565	2.34e-12	YES	3.33245	1.28e-13	4.11e-12	YES	Cluster3
A0A140LIJ2	ENSMUSG00000030852	57752	Tacc2	transforming, acidic coiled-coil containing protein 2	2	9.7	0.825053	0.83513	0.806862	0.778711	0.860118	0.958164	1.00262	0.4322	0.906126	0.881629	0.850473	0.472315	1.74188	1.74157	1.53625	1.3709	0.811439	1.59765	0.813276	0.777636	1.00226	0.999999	NO	0.956177	0.993008	NO	2.0545	0.000255573	YES	2.0545	0.000102541	0.000132565	YES	Cluster4
A0A140LIJ4	ENSMUSG00000047369	240960	Dnah14	dynein, axonemal, heavy chain 14	22	6	1.27429	1.25969	1.26022	1.21194	1.13938	1.15776	1.19655	0.980383	0.825156	0.842569	0.816643	0.664274	0.875028	0.885142	0.816775	0.794209	1.25153	0.842788	1.11852	0.78716	0.89372	0.0714652	NO	0.703752	8.73e-05	NO	1.07067	0.664854	NO	1.58993	1.17e-06	1.84e-06	NO	NO
A0A140LIN9	ENSMUSG00000052273	381917	Dnah3	dynein, axonemal, heavy chain 3	181	46.2	0.348575	0.423795	0.417546	0.407275	0.522846	0.628114	0.646129	0.615084	0.980412	1.04393	0.992046	1.08727	1.86616	1.96491	1.88055	2.17535	0.399298	1.97174	0.603043	1.02592	1.51026	0.0194773	NO	1.70123	4.99e-05	NO	1.92193	8.1e-09	NO	4.93803	1.87e-11	9e-11	YES	Cluster4
A0A140LIP3	ENSMUSG00000102416	71166	4933424G06Rik	RIKEN cDNA 4933424G06 gene	3	13.9	0.363753	0.498518	0.475892	0.459378	0.526622	0.633022	0.644173	0.609988	1.50333	1.69911	1.52736	1.73008	1.25965	1.3126	1.27247	1.48405	0.449385	1.33219	0.603451	1.61497	1.34284	0.111999	NO	2.67623	7.75e-09	YES	0.824901	0.00309355	NO	3.59374	5.02e-10	1.45e-09	YES	Cluster3
A0A140LIQ5	ENSMUSG00000108981	108168453	Gm15262	predicted gene 15262	8	18	1.03127	1.15645	1.17299	1.11038	0.98793	0.964635	1.01774	0.961986	1.24026	1.29627	1.25275	1.35146	0.659408	0.660213	0.549424	0.586821	1.11777	0.613967	0.983074	1.28518	0.879492	0.0125301	NO	1.30731	1.13e-05	NO	0.477726	1.77e-09	YES	2.09325	2.34e-09	5.77e-09	YES	Cluster2
A0A140LIQ8	ENSMUSG00000006315	69804	Tmem147	transmembrane protein 147	3	13.7	0.749157	1.04391	0.946573	0.883881	0.879889	0.969807	1.05686	0.796214	0.901179	0.898236	0.887719	0.791173	1.26533	1.34412	1.20384	1.38212	0.90588	1.29885	0.925692	0.869577	1.02187	0.990966	NO	0.93938	0.841909	NO	1.49366	0.000198319	NO	1.49366	0.000115627	0.000148772	NO	NO
A0A140LIS7	ENSMUSG00000087687	100503890	Pet100	PET100 homolog	3	19.4	1.15682	1.24062	1.25099	1.22028	1.04812	0.994854	1.09599	0.925398	1.12235	1.24907	1.18321	1.2244	0.58085	0.585379	0.552865	0.568806	1.21718	0.571975	1.01609	1.19476	0.834792	0.000607656	NO	1.17584	0.00165013	NO	0.478737	4.35e-09	YES	2.12802	1.48e-09	3.84e-09	YES	Cluster2
O88455	ENSMUSG00000058454	13360	Dhcr7	7-dehydrocholesterol reductase	4	11.5	0.900032	0.878123	0.921793	0.888819	0.969373	0.981913	1.04742	0.774702	0.818962	0.816528	0.832535	0.80111	1.33459	1.23294	1.41707	1.38409	0.897192	1.34217	0.943352	0.817284	1.05145	0.802184	NO	0.866362	0.115321	NO	1.64224	1.37e-06	NO	1.64224	1.2e-06	1.88e-06	NO	NO
A0A140LIU4	ENSMUSG00000074218	12865	Cox7a1	cytochrome c oxidase subunit 7A1	2	25.8	0.585427	0.624876	0.621149	0.604693	0.749416	0.870056	0.893278	0.976706	0.592652	0.609452	0.59076	0.707157	1.81804	1.88833	1.81075	2.05725	0.609037	1.89359	0.872364	0.625005	1.43237	0.00258817	NO	0.71645	0.00418253	NO	3.02972	1.77e-10	YES	3.10916	6.68e-11	2.55e-10	YES	Cluster4
A0A140LIU8	ENSMUSG00000096966	100416956	Gm18336	predicted gene, 18336	13	20.8	1.12548	1.17465	1.1388	1.11342	0.952966	0.965355	1.01585	0.979286	1.14425	1.18792	1.13313	1.22002	0.723025	0.720713	0.685528	0.719612	1.13809	0.712219	0.978364	1.17133	0.859657	2.59e-05	NO	1.19723	3.65e-06	NO	0.608043	1.98e-10	NO	1.64462	1.3e-10	4.49e-10	NO	NO
A0A140LIV7	ENSMUSG00000109238	102638514	Gm35060	predicted gene, 35060	3	20.3	0.15081	0.290536	0.282799	0.280915	0.357009	0.464978	0.485637	0.433291	1.7081	1.89056	1.73858	2.04843	1.41867	1.44424	1.40633	1.59912	0.251265	1.46709	0.435229	1.84642	1.73215	0.0943076	NO	4.24241	8.86e-10	YES	0.79456	0.000859682	NO	7.34849	5.55e-11	2.18e-10	YES	Cluster3
A0A140LIW3	ENSMUSG00000042425	245643	Frmpd3	FERM and PDZ domain containing 3	2	1.2	0.93504	0.934976	0.993056	0.93139	0.836875	0.887142	0.896811	0.924154	0.857686	0.871133	0.82157	0.80665	1.33584	1.37298	1.27827	1.31643	0.948616	1.32588	0.886246	0.83926	0.934251	0.0968947	NO	0.946983	0.2619	NO	1.57982	7.81e-10	NO	1.57982	4.55e-10	1.33e-09	NO	NO
A0A140LIX9	ENSMUSG00000109572	100862066	Cfap99	cilia and flagella associated protein 99	13	18.7	1.42535	1.44641	1.44517	1.46211	1.19297	1.11815	1.23011	1.24639	0.642648	0.682054	0.614233	0.61943	0.754549	0.78851	0.669866	0.662052	1.44476	0.718744	1.1969	0.639591	0.828445	2.98e-05	NO	0.534371	4.37e-09	NO	1.12376	0.119999	NO	2.25888	2.07e-11	9.74e-11	YES	Cluster1
A0A140LIY9	ENSMUSG00000070331	217341	Qrich2	glutamine rich 2	56	29.1	1.03556	1.10145	1.0991	1.06692	1.01949	1.03269	1.09201	0.980369	1.03847	1.06392	1.03654	0.974868	0.87249	0.880036	0.850071	0.856029	1.07576	0.864657	1.03114	1.02845	0.958526	0.305202	NO	0.99739	0.999487	NO	0.840739	0.000106854	NO	1.24414	8.63e-06	1.23e-05	NO	NO
A0A140LJ04	ENSMUSG00000055670	195018	Zzef1	zinc finger, ZZ-type with EF hand domain 1	49	20.3	0.94317	0.988643	0.990535	0.962678	0.964947	0.978565	1.03385	0.993399	0.956733	0.9884	0.945466	0.955869	1.06224	1.07354	1.04611	1.11585	0.971256	1.07444	0.99269	0.961617	1.02207	0.649289	NO	0.968699	0.359393	NO	1.11732	0.000226223	NO	1.11732	0.000171656	0.000217465	NO	NO
A0A140LJ45	ENSMUSG00000030876	59052	Mettl9	methyltransferase like 9	1	5.4	0.669116	0.601218	0.619843	0.646141	0.706879	0.723831	0.745221	0.848272	0.622274	0.652119	0.618371	0.710001	1.89314	1.96521	1.85435	2.124	0.634079	1.95918	0.756051	0.650691	1.19236	0.13272	NO	0.860645	0.220044	NO	3.01092	2.51e-11	YES	3.0898	1.12e-11	6.17e-11	YES	Cluster4
A0A140LJ69	ENSMUSG00000028456	22249	Unc13b	unc-13 homolog B	4	0.9	1.05083	1.13635	1.09761	1.08996	1.02119	0.991885	1.09495	1.05375	0.977997	1.12658	1.01322	0.923509	0.893075	0.87015	0.811409	0.847558	1.09368	0.855548	1.04044	1.01032	0.951318	0.529294	NO	0.971053	0.859698	NO	0.846805	0.00776555	NO	1.27834	0.000295299	0.000367499	NO	NO
A0A140LJB7	ENSMUSG00000025156	209318	Gps1	G protein pathway suppressor 1	1	52.5	0.941961	0.998113	0.995401	0.936152	0.947487	0.979755	1.0884	1.03323	0.888975	0.897837	0.897814	0.910555	0.97196	1.48123	0.949575	1.08155	0.967907	1.12108	1.01222	0.898795	1.04578	0.960329	NO	0.887945	0.609879	NO	1.24731	0.120395	NO	1.24731	0.152658	0.159105	NO	NO
A0A140LJG2	ENSMUSG00000109156	NA	Gm45194	predicted gene 45194	1	11.2	0.936256	0.962041	0.821335	0.913583	0.96819	0.919733	1.0657	0.86268	1.31769	1.18951	1.24923	1.25049	0.817705	0.947222	0.907655	0.870979	0.908304	0.88589	0.954075	1.25173	1.05039	0.755051	NO	1.31198	0.000156007	NO	0.707732	2.07e-05	NO	1.41296	1.19e-05	1.67e-05	NO	NO
A0A140LJI2	ENSMUSG00000055633	68992	Zfp580	zinc finger protein 580	2	8.7	1.02349	1.10354	1.09062	1.01128	1.06962	1.01279	1.07451	1.01376	1.26719	1.20522	1.16058	1.09691	0.746956	0.740294	0.670516	0.712724	1.05723	0.717623	1.04267	1.18247	0.986224	0.974265	NO	1.13408	0.00803964	NO	0.606882	7.66e-08	NO	1.64777	1.09e-07	1.96e-07	NO	NO
E9Q394-2	ENSMUSG00000066406	75547	Akap13	A kinase (PRKA) anchor protein 13	23	10	1.06368	1.11934	1.1016	1.08366	0.972448	0.969879	1.00131	0.957594	1.0335	1.07255	1.00135	0.992717	0.914672	0.942372	0.852898	0.920432	1.09207	0.907594	0.975308	1.02503	0.893082	0.000756835	NO	1.05098	0.149424	NO	0.885433	0.000720194	NO	1.20326	1.45e-05	2.02e-05	NO	NO
A0A140T8I6	ENSMUSG00000022014	108670	Epsti1	epithelial stromal interaction 1 (breast)	6	20.1	1.03497	1.01201	1.01351	0.992123	0.943621	1.0005	1.03063	0.786695	0.627728	0.669686	0.66849	0.487384	1.39479	1.48492	1.47622	1.37671	1.01315	1.43316	0.940361	0.613322	0.928152	0.539887	NO	0.65222	0.000248915	NO	2.33672	1.48e-08	YES	2.33672	3.24e-08	6.38e-08	YES	Cluster4
A0A140T8J4	ENSMUSG00000042770	15199	Hebp1	heme binding protein 1	2	12.1	0.896224	0.94963	0.884908	0.820743	0.929576	0.927329	0.999552	0.920308	0.84339	0.848989	0.825398	0.872261	1.32279	1.34991	1.24499	1.364	0.887876	1.32042	0.944191	0.847509	1.06343	0.296547	NO	0.897604	0.0343713	NO	1.558	1.33e-08	NO	1.558	8.13e-09	1.79e-08	NO	NO
Q6IE82	ENSMUSG00000037315	382207	Jade3	jade family PHD finger 3	11	16.6	1.0609	1.22255	1.18156	1.18552	0.935347	0.896248	0.950175	0.968363	1.2908	1.40222	1.26465	1.20991	0.614729	0.62537	0.584185	0.607478	1.16263	0.607941	0.937533	1.2919	0.806389	0.000543081	NO	1.37797	6.61e-06	NO	0.47058	4.65e-09	YES	2.12504	4.66e-09	1.08e-08	YES	Cluster2
A0A140T8R7	ENSMUSG00000037896	217864	Rcor1	REST corepressor 1	6	29.3	1.05857	1.10965	1.07737	1.05071	1.09036	1.08431	1.12137	1.06799	1.06625	1.1334	1.03798	1.13818	0.778189	0.73979	0.706225	0.739644	1.07407	0.740962	1.09101	1.09395	1.01577	0.890344	NO	1.0027	0.999281	NO	0.677324	2.28e-08	NO	1.4764	6.76e-09	1.51e-08	NO	NO
G3UZW0	ENSMUSG00000031558	20563	Slit2	slit guidance ligand 2	1	3.1	0.916	0.914985	0.833339	0.957976	0.91244	0.846544	0.93293	0.989808	0.830185	0.820263	0.783433	0.8807	1.27479	1.38105	1.26628	1.45927	0.905575	1.34535	0.920431	0.828645	1.0164	0.987105	NO	0.90028	0.230036	NO	1.62355	4.34e-07	NO	1.62355	3.21e-07	5.38e-07	NO	NO
A0A140T8T5	ENSMUSG00000032479	17758	Map4	microtubule-associated protein 4	1	71.3	0.860047	0.814032	0.803165	0.880587	0.90636	0.889995	0.902849	1.44602	0.96407	0.825925	0.83424	1.49714	1.04686	1.11099	0.928921	1.28879	0.839458	1.09389	1.03631	1.03034	1.2345	0.61105	NO	0.994246	0.999979	NO	1.06168	0.976944	NO	1.30309	0.432499	0.440329	NO	NO
E9Q555	ENSMUSG00000070327	672511	Rnf213	ring finger protein 213	42	8.4	0.77895	0.813469	0.781947	0.772284	0.933459	0.959761	1.00901	0.942812	0.723348	0.74009	0.717353	0.694513	1.51248	1.51858	1.50499	1.59697	0.786663	1.53325	0.96126	0.718826	1.22195	1.58e-05	NO	0.747796	4.79e-07	NO	2.13299	6.35e-13	YES	2.13299	2.51e-13	5.64e-12	YES	Cluster4
A0A1B0GQY9	ENSMUSG00000041679	234684	Lrrc29	leucine rich repeat containing 29	21	43.3	0.885974	0.927843	0.906875	0.884286	0.946549	0.958671	0.997265	1.04298	1.05078	1.12314	1.05136	1.20347	1.01067	1.01324	0.954518	1.04238	0.901244	1.0052	0.986367	1.10719	1.09445	0.102203	NO	1.12249	0.0161736	NO	0.907885	0.0433226	NO	1.22851	0.000475508	0.000580744	NO	NO
A0A1B0GQZ3	ENSMUSG00000030987	20866	Stim1	stromal interaction molecule 1	2	44.4	0.752574	0.733798	0.74175	0.765312	0.762367	0.839752	0.861252	0.767005	0.712195	0.786296	0.710362	0.74661	1.67523	1.73936	1.61088	1.79525	0.748358	1.70518	0.807594	0.738866	1.07915	0.391247	NO	0.914898	0.274486	NO	2.30784	1.21e-11	YES	2.30784	6.86e-12	4.25e-11	YES	Cluster4
A0A1B0GQZ6	ENSMUSG00000030967	360216	Zranb1	zinc finger, RAN-binding domain containing 1	3	8.3	0.753965	0.934303	0.880162	0.823821	0.901221	0.884091	0.938075	0.79459	1.41788	1.47972	1.43296	1.23385	0.902086	0.926052	0.832072	0.865154	0.848063	0.881341	0.879494	1.3911	1.03706	0.934618	NO	1.58171	3.16e-06	NO	0.633556	3.28e-06	NO	1.64033	6.36e-07	1.03e-06	NO	NO
A0A1B0GR08	ENSMUSG00000025474	74237	Tubgcp2	tubulin, gamma complex associated protein 2	29	40	1.03192	1.07644	1.08851	1.06694	0.960865	0.960721	0.995599	1.01536	1.07604	1.12515	1.07417	1.19698	0.835724	0.832498	0.803121	0.859974	1.06595	0.832829	0.983135	1.11808	0.922306	0.0305809	NO	1.13726	0.000936372	NO	0.744872	5.48e-07	NO	1.34251	6e-07	9.76e-07	NO	NO
A0A1B0GR11	ENSMUSG00000025503	21351	Taldo1	transaldolase 1	24	47.6	1.21038	1.33659	1.30082	1.29668	1.13274	1.11861	1.16863	1.06464	1.17773	1.33646	1.16405	1.08793	0.419141	0.439838	0.391233	0.354517	1.28612	0.401182	1.12115	1.19154	0.871734	0.0172218	NO	1.06278	0.452465	NO	0.336691	4.64e-09	YES	3.20583	7.53e-10	2.08e-09	YES	Cluster2
A0A1B0GR13	ENSMUSG00000073001	67407	Cylc1	cylicin, basic protein of sperm head cytoskeleton 1	12	23.5	0.45219	0.483597	0.472276	0.456199	0.677303	0.859806	0.885356	0.799627	0.438511	0.498298	0.457418	0.450972	2.19098	2.23127	2.21987	2.42632	0.466066	2.26711	0.805523	0.4613	1.72835	0.000125633	NO	0.572671	0.000110006	NO	4.91462	1.12e-12	YES	4.91462	3.62e-13	6.81e-12	YES	Cluster4
A0A1B0GR16	ENSMUSG00000040189	211535	Odad1	outer dynein arm docking complex subunit 1	23	37.2	1.28885	1.3087	1.29515	1.27858	1.15575	1.11656	1.20144	1.16187	0.802536	0.8118	0.765356	0.767057	0.763906	0.779535	0.738951	0.763969	1.29282	0.76159	1.1589	0.786687	0.896417	1.86e-05	NO	0.67882	2.01e-10	NO	0.968098	0.463948	NO	1.69752	6.34e-13	9.09e-12	NO	NO
A0A1B0GR18	ENSMUSG00000025147	101513	Mob2	MOB kinase activator 2	5	16.2	1.13158	1.15525	1.14069	1.10026	1.15169	1.03529	1.11713	1.1249	0.954693	1.03006	0.953776	1.04893	0.785729	0.762385	0.718715	0.78891	1.13195	0.763935	1.10725	0.996866	0.978186	0.8249	NO	0.900306	0.0108186	NO	0.766336	1.69e-05	NO	1.48173	8.09e-08	1.49e-07	NO	NO
A0A1B0GR26	ENSMUSG00000037296	67207	Lsm1	LSM1 homolog, mRNA degradation associated	2	55.8	1.19516	1.13557	1.16218	1.1388	1.05979	1.09813	1.16288	1.08711	0.973322	1.02855	0.995539	0.979517	0.732531	0.737028	0.740159	0.773734	1.15793	0.745863	1.10198	0.994231	0.95168	0.0895957	NO	0.902225	0.00138337	NO	0.750191	3.52e-07	NO	1.55247	1.01e-09	2.7e-09	NO	NO
A0A1B0GR51	ENSMUSG00000013878	77733	Rnf170	ring finger protein 170	9	27.7	0.923884	0.9508	0.982049	0.9501	0.927739	0.970198	1.04673	0.928226	0.900934	0.933735	0.887055	0.918263	1.10527	1.29915	1.06884	1.20703	0.951708	1.17007	0.968223	0.909997	1.01735	0.98012	NO	0.939863	0.552651	NO	1.2858	0.000304965	NO	1.2858	0.000278176	0.000346818	NO	NO
A0A1B0GR54	ENSMUSG00000031583	22427	Wrn	Werner syndrome RecQ like helicase	10	10.6	1.34254	1.3032	1.33295	1.27354	1.18553	1.13651	1.20128	1.06193	0.822834	0.832877	0.78262	0.743193	0.754103	0.715543	0.718793	0.792545	1.31306	0.745246	1.14631	0.795381	0.87301	0.000915533	NO	0.693859	5.58e-07	NO	0.936968	0.415884	NO	1.76191	7.91e-10	2.17e-09	NO	NO
A0A1B0GR83	ENSMUSG00000084782	670833	Gm11213	predicted gene 11213	2	21.6	0.326031	0.408704	0.375644	0.373617	0.502097	0.686901	0.600287	0.858441	0.443296	0.424221	0.41483	0.525293	2.4847	2.44056	2.36286	2.77251	0.370999	2.51516	0.661932	0.45191	1.78419	0.0235282	NO	0.682714	0.118799	NO	5.56562	6.42e-11	YES	6.77942	2.13e-11	9.97e-11	YES	Cluster4
A0A1B0GR84	ENSMUSG00000019158	69094	Tmem160	transmembrane protein 160	1	14.3	0.998769	1.04956	1.0036	1.09721	1.25725	1.09177	1.08886	1.31142	1.09599	1.08204	0.962226	0.831605	0.862786	0.946597	0.80234	0.51797	1.03728	0.782423	1.18733	0.992966	1.14465	0.381765	NO	0.836304	0.190429	NO	0.787966	0.143765	NO	1.5175	0.00595636	0.0067277	NO	NO
A0A1B0GR85	ENSMUSG00000051339	243219	2900026A02Rik	RIKEN cDNA 2900026A02 gene	4	2.4	1.11198	1.50493	1.29284	1.27458	1.18067	1.04734	1.15281	1.18906	1.12204	1.05311	1.02421	0.847868	0.576145	0.582017	0.540873	0.499521	1.29608	0.549639	1.14247	1.01181	0.88148	0.22715	NO	0.88563	0.348553	NO	0.543225	0.000254155	NO	2.35806	2.57e-06	3.88e-06	YES	Cluster1
A0A1B0GR91	ENSMUSG00000045010	102634296	Gm4779	predicted gene 4779	16	36.2	1.07005	1.14823	1.13444	1.11085	0.959029	0.924628	0.962654	0.958887	1.34696	1.41718	1.32024	1.41917	0.572162	0.560505	0.546383	0.548622	1.11589	0.556918	0.951299	1.37589	0.8525	5.31e-05	NO	1.44633	1.85e-09	NO	0.404769	9.57e-13	YES	2.47054	1.27e-12	1.39e-11	YES	Cluster2
P70302	ENSMUSG00000030987	20866	Stim1	stromal interaction molecule 1	24	41	0.760502	0.787369	0.761218	0.747179	0.768203	0.856521	0.881224	0.952847	0.734981	0.769906	0.720261	0.787897	1.55799	1.65241	1.52562	1.73587	0.764067	1.61797	0.864699	0.753261	1.13171	0.167309	NO	0.871126	0.113771	NO	2.14796	1.3e-09	YES	2.14796	4.16e-10	1.23e-09	YES	Cluster4
A0A1B0GRC2	ENSMUSG00000041488	20908	Stx3	syntaxin 3	3	9	1.21901	1.27088	1.16187	1.17752	1.04262	0.977773	0.996454	0.920119	0.988795	1.06875	1.04095	1.01937	0.815771	0.808787	0.741833	0.749509	1.20732	0.778975	0.984241	1.02946	0.815228	5.26e-05	NO	1.04595	0.484406	NO	0.75668	1.65e-05	NO	1.54988	1.05e-07	1.9e-07	NO	NO
A0A1B0GRH2	ENSMUSG00000041836	19267	Ptpre	protein tyrosine phosphatase, receptor type, E	2	3.7	0.769006	0.780198	0.78933	0.735177	0.740539	0.784383	0.774742	0.984212	0.811205	0.787806	0.769153	0.983597	1.56347	1.58313	1.43658	1.70748	0.768428	1.57266	0.820969	0.83794	1.06838	0.854534	NO	1.02067	0.993699	NO	1.87682	5.79e-07	NO	2.0466	8.8e-08	1.61e-07	YES	Cluster4
A0A1B0GRJ1	ENSMUSG00000030670	244209	Cyp2r1	cytochrome P450, family 2, subfamily r, polypeptide 1	3	12.3	1.1393	1.16446	1.20103	1.10969	1.04796	1.05964	1.12437	0.989583	0.928115	0.950436	0.96151	0.940048	0.876348	0.841227	0.829414	0.836883	1.15362	0.845968	1.05539	0.945027	0.914848	0.0106144	NO	0.895433	0.00465971	NO	0.895179	0.0100308	NO	1.36367	2.8e-07	4.74e-07	NO	NO
A0A1B0GRJ3	ENSMUSG00000099418	626215	Gm6657	predicted gene 6657	6	19.9	0.34322	0.34696	0.343516	0.350193	0.447821	0.587903	0.579091	0.520028	0.499044	0.524445	0.501242	0.454753	2.47092	2.64082	2.54383	2.84622	0.345972	2.62545	0.533711	0.494871	1.54264	0.0482541	NO	0.927227	0.924202	NO	5.30531	1.43e-12	YES	7.5886	2.5e-13	5.63e-12	YES	Cluster4
Q5PR72	ENSMUSG00000110195	207728	Pde2a	phosphodiesterase 2A, cGMP-stimulated	8	13.2	1.07498	1.0888	1.09469	1.04036	1.04155	1.00588	1.02664	0.984934	1.02797	1.05986	1.01707	1.05986	0.878229	0.89226	0.815055	0.891874	1.07471	0.869355	1.01475	1.04119	0.944212	0.0415358	NO	1.02606	0.547447	NO	0.834963	7.16e-06	NO	1.23621	1.06e-06	1.67e-06	NO	NO
A0A1B0GRP7	ENSMUSG00000031485	114863	Plpbp	pyridoxal phosphate binding protein	16	54.5	1.07352	1.20593	1.20421	1.18654	1.15404	1.12979	1.20947	1.17336	1.01461	1.10378	1.00103	0.989571	0.632363	0.655661	0.62147	0.644656	1.16755	0.638538	1.16667	1.02725	0.999245	0.999992	NO	0.880498	0.00421547	NO	0.621601	2.04e-07	NO	1.82847	2.72e-09	6.64e-09	NO	NO
A0A1B0GRP9	ENSMUSG00000051978	234086	Erich1	glutamate rich 1	1	8.1	1.04714	1.44705	1.47141	1.51558	1.41053	1.34859	1.4305	1.4005	0.805179	0.867069	0.752512	0.731991	0.449444	0.497697	0.431327	0.393477	1.3703	0.442986	1.39753	0.789188	1.01988	0.986793	NO	0.564702	4.22e-05	NO	0.561319	0.00569113	NO	3.15479	1.16e-07	2.08e-07	YES	Cluster1
A0A1B0GRV0	ENSMUSG00000026617	23827	Bpnt1	3'(2'), 5'-bisphosphate nucleotidase 1	4	68.7	1.0372	1.01516	1.01192	0.974673	1.02617	1.01893	1.05455	0.996988	0.956623	0.979879	0.918313	0.939155	1.02143	1.03603	0.973132	1.03985	1.00974	1.01761	1.02416	0.948492	1.01428	0.869715	NO	0.926119	0.00825957	NO	1.07287	0.0151103	NO	1.07977	0.00630007	0.0071019	NO	NO
A0A1B0GRV3	ENSMUSG00000031706	19724	Rfx1	regulatory factor X, 1 (influences HLA class II expression)	13	19.5	0.835039	1.01649	0.971519	0.948596	0.943406	0.931466	0.956994	0.90751	1.41519	1.47828	1.41615	1.34488	0.72006	0.74379	0.670178	0.700454	0.942911	0.708621	0.934844	1.41362	0.991445	0.995801	NO	1.51215	7.93e-08	NO	0.50128	1.07e-09	NO	1.99489	1.59e-09	4.08e-09	NO	NO
A0A1B0GRV7	ENSMUSG00000109739	100416162	Gm17949	predicted gene, 17949	1	4.2	0.886071	0.899637	0.940872	0.94341	0.901942	0.931145	1.00054	0.970213	0.949246	0.970943	0.967253	0.940397	1.15703	1.16961	1.17902	1.19266	0.917497	1.17458	0.950959	0.95696	1.03647	0.372342	NO	1.00631	0.989922	NO	1.22741	6.95e-07	NO	1.2802	7.01e-08	1.3e-07	NO	NO
A0A1B0GRX7	ENSMUSG00000003269	19158	Cyth2	cytohesin 2	12	51.7	0.878808	0.953881	0.939431	0.914208	0.882002	0.869633	0.903622	0.876988	1.49258	1.5623	1.43455	1.60948	0.674206	0.675097	0.643634	0.689584	0.921582	0.67063	0.883061	1.52473	0.958201	0.608754	NO	1.72664	5.09e-10	NO	0.439837	7.78e-12	YES	2.27357	2.11e-11	9.87e-11	YES	Cluster3
A0A1B0GRZ5	ENSMUSG00000058886	54006	Deaf1	DEAF1, transcription factor	2	3	1.3032	1.21265	1.27451	1.17497	1.18039	1.12351	1.11815	1.1054	1.04181	1.08081	0.970186	1.06421	0.565538	0.604388	0.571238	0.609007	1.24134	0.587543	1.13186	1.03926	0.911812	0.0163691	NO	0.918181	0.0432618	NO	0.565349	2.21e-08	NO	2.11276	3.16e-10	9.69e-10	YES	Cluster1
A0A1B0GS20	ENSMUSG00000110333	70952	Gm45861	predicted gene 45861	6	4.3	0.865461	0.97415	0.921489	0.938955	0.923961	0.890187	0.962891	0.967784	1.32063	1.4279	1.24456	1.23498	0.847206	0.848573	0.801278	0.830003	0.925013	0.831765	0.936206	1.30702	1.0121	0.990965	NO	1.39608	2.77e-06	NO	0.636385	1.83e-07	NO	1.57138	1.76e-07	3.08e-07	NO	NO
A0A1B0GS41	ENSMUSG00000031714	14388	Gab1	growth factor receptor bound protein 2-associated protein 1	7	12.8	1.17689	1.18726	1.16473	1.13212	1.03427	1.00576	1.03081	1.04732	1.03896	0.987244	0.96262	1.00767	0.841197	0.819351	0.770226	0.793554	1.16525	0.806082	1.02954	0.999124	0.883536	5.86e-05	NO	0.970455	0.411444	NO	0.806788	1.53e-06	NO	1.44557	2.92e-09	7.1e-09	NO	NO
A0A1B0GS63	ENSMUSG00000030881	76932	Arfip2	ADP-ribosylation factor interacting protein 2	7	27.9	1.05505	1.0591	1.05686	1.04757	1.0588	1.03209	1.11252	1.02269	1.09173	1.11021	1.05489	1.08481	0.808531	0.823174	0.791017	0.79095	1.05464	0.803418	1.05653	1.08541	1.00178	0.999521	NO	1.02734	0.384643	NO	0.740197	8.6e-09	NO	1.35099	4.23e-09	9.94e-09	NO	NO
A0A1B0GS77	ENSMUSG00000055116	11865	Arntl	aryl hydrocarbon receptor nuclear translocator-like	1	1.4	1.02006	1.23293	1.03156	1.07832	1.21033	0.902116	1.05199	1.30866	1.18237	1.21185	0.969494	1.07757	0.674646	0.763626	0.663845	0.620639	1.09072	0.680689	1.11827	1.11032	1.02527	0.987476	NO	0.992886	0.999685	NO	0.613057	0.0013415	NO	1.64286	0.000495366	0.00060385	NO	NO
Q8K4L2	ENSMUSG00000024236	225115	Svil	supervillin	1	18.1	1.16252	1.22599	1.17169	1.17726	1.05764	0.961651	1.02675	1.58553	1.0191	1.02805	0.951692	1.00818	0.678011	0.679362	0.643351	0.623208	1.18437	0.655983	1.15789	1.00175	0.977648	0.993806	NO	0.865152	0.462153	NO	0.654834	0.026097	NO	1.80549	0.000910862	0.0010888	NO	NO
A0A1B0GSA2	ENSMUSG00000038515	66790	Grtp1	GH regulated TBC protein 1	1	3.8	1.21129	1.11491	1.13792	1.06722	0.916091	0.92063	1.02466	0.804926	1.06287	1.00487	0.944415	0.907787	0.983371	1.04673	0.920126	0.932193	1.13283	0.970606	0.916576	0.979986	0.809101	0.0044076	NO	1.06918	0.591807	NO	0.990428	0.997457	NO	1.23594	0.0055502	0.00628689	NO	NO
A0A1B0GSB3	ENSMUSG00000081443	100042516	Gm3880	predicted pseudogene 3880	1	13.9	0.387102	0.603883	0.585295	0.647983	0.723916	0.758199	0.745243	0.763764	0.679972	0.691125	0.610717	0.704972	1.94909	2.08865	1.88516	2.17493	0.556066	2.02446	0.74778	0.671697	1.34477	0.0476172	NO	0.898254	0.64449	NO	3.01394	4.2e-10	YES	3.64068	7.07e-11	2.67e-10	YES	Cluster4
A0A1B0GSC0	ENSMUSG00000023467	56734	Tulp2	tubby-like protein 2	1	26	0.459736	0.581477	0.63331	0.535944	0.639711	0.556771	0.607145	0.749248	2.40265	2.32299	2.29968	2.63545	0.451014	0.374707	0.388337	0.36184	0.552617	0.393974	0.638218	2.41519	1.1549	0.605343	NO	3.78427	1.88e-11	YES	0.163124	3.69e-12	YES	6.13032	3.3e-12	2.56e-11	YES	Cluster3
A0A1B0GSD2	ENSMUSG00000070568	76713	Slc6a21	solute carrier family 6 member 21	6	10.6	1.22178	1.37128	1.38782	1.42208	1.29166	1.23109	1.32563	1.31901	0.810516	0.826061	0.767902	0.662897	0.59684	0.636437	0.568779	0.56022	1.35074	0.590569	1.29185	0.766844	0.956402	0.576937	NO	0.593602	3.59e-07	NO	0.770129	0.00970617	NO	2.28718	1.28e-09	3.35e-09	YES	Cluster1
A0A1B0GSF9	ENSMUSG00000110332	100503868	Gm19935	predicted gene, 19935	3	71.2	0.494296	0.640314	0.629405	0.611329	0.925212	0.893665	0.960817	0.912288	1.68924	1.82049	1.74004	1.73207	0.751044	0.760283	0.714518	0.724995	0.593836	0.73771	0.922996	1.74546	1.55429	2.05e-06	NO	1.89108	4.21e-11	NO	0.422645	3.03e-12	YES	2.93929	9.15e-13	1.13e-11	YES	Cluster3
A0A1B0GSJ4	ENSMUSG00000084135	432536	Pom121l12	POM121 membrane glycoprotein-like 12	4	18.3	1.35354	1.32373	1.30299	1.25852	0.977725	0.990647	1.04113	0.943648	0.963541	0.96865	0.890999	0.991188	0.759678	0.761	0.705828	0.767191	1.30969	0.748424	0.988288	0.953594	0.754595	3.07e-07	NO	0.964895	0.595088	NO	0.784845	3.56e-05	NO	1.74993	1.08e-09	2.87e-09	NO	NO
A0A1B0GSK9	ENSMUSG00000031966	70893	Glb1l3	galactosidase, beta 1 like 3	18	26	0.589686	0.579823	0.604714	0.570892	0.615276	0.766367	0.770522	0.700393	0.511015	0.527168	0.512102	0.506122	2.07178	2.17232	2.08561	2.41621	0.586279	2.18648	0.713139	0.514102	1.21638	0.228249	NO	0.7209	0.0336736	NO	4.25301	1.21e-11	YES	4.25301	9.21e-12	5.28e-11	YES	Cluster4
A0A1B0GSQ4	ENSMUSG00000022562	75475	Oplah	5-oxoprolinase (ATP-hydrolysing)	4	53.8	0.768212	0.870028	0.867805	0.820993	0.781963	0.909799	0.919516	0.945618	0.8585	0.877315	0.845202	0.910376	1.36223	1.464	1.32406	1.47438	0.831759	1.40617	0.889224	0.872848	1.06909	0.537715	NO	0.981584	0.978713	NO	1.61101	1.3e-07	NO	1.6906	2.46e-08	4.95e-08	NO	NO
A0A1B0GSU0	ENSMUSG00000007833	69748	Aldh16a1	aldehyde dehydrogenase 16 family, member A1	21	27.2	1.01704	1.0819	1.07378	1.04634	0.991846	0.987633	1.05803	0.955073	1.05826	1.09742	1.03689	1.02885	0.906611	0.903158	0.861641	0.89553	1.05477	0.891735	0.998145	1.05535	0.946319	0.109822	NO	1.05732	0.105218	NO	0.844963	5.33e-05	NO	1.18348	2.78e-05	3.77e-05	NO	NO
D3YVK5	ENSMUSG00000110234	14356	Gm45799	predicted gene 45799	6	67.7	0.990032	1.04629	1.02998	1.02542	0.934372	0.918127	0.995249	0.943348	0.910915	0.961665	0.900424	0.947376	1.08518	1.10906	1.05498	1.14758	1.02293	1.0992	0.947774	0.930095	0.926528	0.0261837	NO	0.981347	0.859495	NO	1.18181	3.65e-05	NO	1.18181	2.5e-05	3.41e-05	NO	NO
A0A1B0GSX0	ENSMUSG00000063229	16828	Ldha	lactate dehydrogenase A	1	48.5	0.747463	0.725527	0.765879	0.809219	0.892018	0.853716	0.89872	1.81682	0.847473	0.856729	0.85832	1.80667	0.919667	1.01936	0.944687	1.23773	0.762022	1.03036	1.11532	1.0923	1.46363	0.488765	NO	0.97936	0.999673	NO	0.943297	0.993795	NO	1.46363	0.46763	0.475343	NO	NO
A0A1B0GSX1	ENSMUSG00000085486	667306	Gm11634	predicted gene 11634	5	33.1	0.48424	0.482	0.498092	0.489996	0.449815	0.622571	0.625357	0.610094	0.505098	0.498005	0.513478	0.539176	2.23323	2.36729	2.36927	2.71228	0.488582	2.42052	0.576959	0.51394	1.18089	0.682666	NO	0.890773	0.852565	NO	4.70974	5.95e-11	YES	4.95417	1.83e-11	8.86e-11	YES	Cluster4
A0A1B0GSX7	ENSMUSG00000063550	269966	Nup98	nucleoporin 98	60	38.9	1.13059	1.17767	1.15497	1.12238	1.06041	1.02998	1.08003	1.04199	1.0664	1.11036	1.03202	1.09379	0.735446	0.735902	0.697035	0.731014	1.1464	0.72485	1.0531	1.07564	0.918616	0.00119438	NO	1.0214	0.612904	NO	0.673875	1.23e-09	NO	1.58157	1.1e-10	3.85e-10	NO	NO
A0A1B0GSZ9	ENSMUSG00000037772	19935	Mrpl23	mitochondrial ribosomal protein L23	1	52.9	1.2296	1.25488	1.23164	1.24583	1.03041	1.02733	0.96259	1.13017	0.95787	1.10313	0.998159	0.988171	0.70715	0.745034	0.683519	0.704501	1.24049	0.710051	1.03763	1.01183	0.836465	0.000387198	NO	0.975142	0.876918	NO	0.701747	8.02e-06	NO	1.74704	3.39e-08	6.64e-08	NO	NO
A0A1B0GT05	ENSMUSG00000110136	NA	Gm45785	predicted gene 45785	7	64.9	0.919529	0.927776	0.91571	0.901354	0.940377	0.993146	1.01094	0.923042	0.849043	0.884629	0.835526	0.871342	1.24516	1.24111	1.22927	1.31205	0.916092	1.2569	0.966876	0.860135	1.05544	0.142285	NO	0.889602	0.00171554	NO	1.46128	2.29e-09	NO	1.46128	1.79e-09	4.54e-09	NO	NO
A0A1B0GT24	ENSMUSG00000109858	NA	Pfn5	profilin 5	4	21.7	0.637472	0.60463	0.620163	0.631888	0.65218	0.760314	0.753449	0.784045	0.572675	0.62633	0.597612	0.668157	1.90418	2.01611	1.94238	2.22842	0.623538	2.02277	0.737497	0.616194	1.18276	0.244934	NO	0.83552	0.202418	NO	3.28269	4.87e-11	YES	3.28269	2.04e-11	9.62e-11	YES	Cluster4
Q61418	ENSMUSG00000000605	12727	Clcn4	chloride channel, voltage-sensitive 4	2	8.7	0.949884	0.99873	1.05277	1.0418	0.986902	1.00997	1.07299	1.27867	1.04595	1.02397	0.96582	1.30124	0.821403	0.757478	0.777207	0.915213	1.0108	0.817825	1.08713	1.08425	1.07552	0.75349	NO	0.997342	0.999979	NO	0.754281	0.0204133	NO	1.3293	0.013317	0.0147502	NO	NO
A0A1B0GT45	ENSMUSG00000109737	105243794	Gm39566	predicted gene, 39566	40	40	0.318888	0.350672	0.336844	0.353526	0.46844	0.65831	0.669893	0.611286	0.435049	0.4394	0.428925	0.418007	2.46928	2.64114	2.51267	2.88767	0.339983	2.62769	0.601982	0.430345	1.77063	0.0190461	NO	0.714881	0.150794	NO	6.106	3.84e-12	YES	7.7289	1.79e-12	1.69e-11	YES	Cluster4
A0A1B0GT46	ENSMUSG00000042138	235184	Msantd2	Myb/SANT-like DNA-binding domain containing 2	1	3.9	1.03964	1.02182	0.836482	1.00684	1.20682	0.899918	0.872319	0.925656	0.884353	1.07696	0.815054	0.884895	1.17449	1.11246	1.09108	1.1512	0.976198	1.13231	0.976179	0.915316	0.999981	1	NO	0.937651	0.856066	NO	1.23707	0.0636007	NO	1.23707	0.0772487	0.0818031	NO	NO
A0A1B0GT81	ENSMUSG00000003873	12028	Bax	BCL2-associated X protein	4	50.3	1.19488	1.22345	1.1955	1.19043	0.986623	0.967104	0.972979	0.984917	1.11714	1.20739	1.06522	1.22743	0.650216	0.67973	0.647989	0.689016	1.20106	0.666738	0.977906	1.15429	0.8142	2.57e-05	NO	1.18037	0.000249032	NO	0.577616	5.07e-09	NO	1.8014	1.2e-09	3.14e-09	NO	NO
Q9Z1E4	ENSMUSG00000003865	14936	Gys1	glycogen synthase 1, muscle	2	2.4	1.07182	1.09101	1.08101	1.08226	0.974656	0.947371	0.976461	1.18747	0.959401	0.974328	0.970665	1.15083	0.854581	0.850152	0.861798	0.966181	1.08153	0.883178	1.02149	1.01381	0.944488	0.697834	NO	0.992479	0.998955	NO	0.87115	0.132687	NO	1.22459	0.0220545	0.0241293	NO	NO
D6RIJ4	ENSMUSG00000026222	20684	Sp100	nuclear antigen Sp100	1	2.6	1.34163	1.34605	1.30764	1.26572	1.03501	0.966096	1.09665	1.02129	0.946068	1.04903	0.96396	1.01058	0.668977	0.657945	0.665672	0.657694	1.31526	0.662572	1.02976	0.992408	0.782934	1.78e-06	NO	0.963727	0.571467	NO	0.667641	3.68e-07	NO	1.98508	3.39e-10	1.03e-09	NO	NO
F8WHJ1	ENSMUSG00000044465	74349	Fam160a2	family with sequence similarity 160, member A2	12	17.4	0.90577	0.93	0.924203	0.953198	0.93604	0.937605	0.987444	0.923774	1.02758	1.06839	0.999675	1.0425	1.08596	1.11673	1.03709	1.12404	0.928293	1.09095	0.946216	1.03454	1.01931	0.830092	NO	1.09334	0.00599402	NO	1.05454	0.0827478	NO	1.17523	1.49e-05	2.07e-05	NO	NO
A0A1C7CYV0	ENSMUSG00000016382	102866	Pls3	plastin 3 (T-isoform)	16	40.7	1.15709	1.25548	1.26189	1.21631	0.941655	0.953001	1.01248	0.929285	1.12324	1.15529	1.1276	1.07831	0.709815	0.708341	0.6736	0.696611	1.22269	0.697092	0.959106	1.12111	0.784422	1.03e-06	NO	1.16891	0.000150135	NO	0.621786	5.09e-09	NO	1.75399	4.43e-10	1.3e-09	NO	NO
Q8CGZ0	ENSMUSG00000052488	27967	Cherp	calcium homeostasis endoplasmic reticulum protein	28	33.8	1.20108	1.32195	1.29722	1.25819	1.13238	1.10449	1.19289	1.07416	1.12532	1.16698	1.10152	1.08818	0.50395	0.504559	0.473353	0.453778	1.26961	0.48391	1.12598	1.1205	0.88687	0.00209103	NO	0.995133	0.997686	NO	0.43187	3.82e-10	YES	2.62365	2.49e-11	1.13e-10	YES	Cluster2
A0A1D5RL96	ENSMUSG00000111375	100503185	Btbd8	BTB (POZ) domain containing 8	1	9.2	1.35902	1.45699	1.41787	1.43795	1.32115	1.22381	1.29088	1.31749	0.818576	0.834108	0.775015	0.734879	0.529218	0.530113	0.480343	0.472596	1.41796	0.503067	1.28833	0.790644	0.908581	0.00381876	NO	0.613697	4.85e-09	NO	0.636275	2.16e-06	NO	2.81862	1.77e-12	1.68e-11	YES	Cluster1
Q6PD05	ENSMUSG00000031728	75871	Zfp821	zinc finger protein 821	12	22.3	0.726124	0.865347	0.812184	0.817292	0.859959	0.816385	0.839763	0.821773	1.62336	1.70794	1.62015	1.76084	0.679451	0.701238	0.656645	0.691538	0.805237	0.682218	0.83447	1.67808	1.0363	0.81469	NO	2.01095	2.82e-11	YES	0.406548	3.34e-12	YES	2.45973	3.79e-12	2.81e-11	YES	Cluster3
A0A1D5RLD1	ENSMUSG00000004677	17925	Myo9b	myosin IXb	1	31.6	1.1655	0.992953	1.00477	0.944887	0.927932	0.943354	0.977068	1.08946	0.854495	0.955549	0.878065	0.945743	1.06639	1.08935	1.0285	1.13598	1.02703	1.08006	0.984453	0.908463	0.958545	0.818447	NO	0.922809	0.435873	NO	1.18888	0.0191245	NO	1.18888	0.0259148	0.0282388	NO	NO
A0A1D5RLI2	ENSMUSG00000074127	73381	Cmtm2a	CKLF-like MARVEL transmembrane domain containing 2A	2	10.8	0.59137	0.53454	0.560796	0.507371	0.725905	0.807412	0.865154	0.711889	0.394526	0.405581	0.402521	0.254241	2.15689	2.34411	2.1869	2.5508	0.548519	2.30967	0.77759	0.364217	1.41762	0.0417494	NO	0.468392	0.00063245	YES	6.34147	1.87e-11	YES	6.34147	2.06e-11	9.7e-11	YES	Cluster4
A0A1D5RLJ4	ENSMUSG00000037326	50817	Capn15	calpain 15	10	13.6	1.0669	1.19722	1.20524	1.16253	1.14093	1.11408	1.18474	1.10027	1.03924	1.06931	0.995107	0.977513	0.718064	0.700853	0.668233	0.659763	1.15798	0.686728	1.135	1.02029	0.980162	0.882926	NO	0.898934	0.0152517	NO	0.67307	9.9e-07	NO	1.68622	1.21e-08	2.58e-08	NO	NO
A0A1D5RLL3	ENSMUSG00000015002	76740	Efr3a	EFR3 homolog A	27	35.6	0.727149	0.779771	0.755264	0.757532	0.767982	0.805431	0.850839	0.804688	0.937823	0.98773	0.912051	0.936373	1.47141	1.51057	1.42693	1.56847	0.754929	1.49434	0.807235	0.943494	1.06929	0.288968	NO	1.1688	0.00184912	NO	1.58384	9.86e-10	NO	1.97945	1.67e-11	8.23e-11	NO	NO
A0A1D5RLL5	ENSMUSG00000026601	77352	Axdnd1	axonemal dynein light chain domain containing 1	41	38.2	1.02865	1.09684	1.08115	1.05	1.09296	1.08302	1.13754	1.10921	1.05956	1.10466	1.03519	1.08752	0.761804	0.788904	0.719998	0.762984	1.06416	0.758423	1.10568	1.07173	1.03902	0.221579	NO	0.969296	0.373819	NO	0.707659	1.38e-08	NO	1.45787	2.15e-09	5.35e-09	NO	NO
A0A1D5RLP4	ENSMUSG00000048478	320869	Spata33	spermatogenesis associated 33	2	31.8	0.625492	0.660067	0.67573	0.626734	0.831936	0.843302	0.869519	0.856243	0.679742	0.741536	0.672101	0.740008	1.7377	1.78398	1.72228	1.93364	0.647006	1.7944	0.85025	0.708347	1.31413	0.000880665	NO	0.833104	0.0133205	NO	2.53322	5.52e-12	YES	2.77339	2.89e-12	2.33e-11	YES	Cluster4
D3YYN8	ENSMUSG00000026490	226751	Cdc42bpa	CDC42 binding protein kinase alpha	12	11.9	1.08922	1.12982	1.11979	1.05427	0.986987	1.02895	1.05144	0.707268	1.079	1.07822	1.07325	0.849878	1.00023	0.954312	0.914003	0.883362	1.09828	0.937976	0.943662	1.02009	0.859222	0.198672	NO	1.08099	0.723038	NO	0.919507	0.678355	NO	1.1709	0.145712	0.152081	NO	NO
A0A1D5RLR3	ENSMUSG00000033931	52202	Rbm34	RNA binding motif protein 34	5	18	1.14076	1.18218	1.16382	1.09976	1.03747	1.01148	1.02049	0.733368	1.11922	1.14584	1.1626	1.01478	0.810116	0.812823	0.787018	0.758284	1.14663	0.79206	0.9507	1.11061	0.829126	0.0258822	NO	1.1682	0.0750248	NO	0.713176	0.000745106	NO	1.44765	0.000201473	0.000254175	NO	NO
Z4YNA3	ENSMUSG00000031858	74549	Mau2	MAU2 sister chromatid cohesion factor	7	12.8	1.05112	1.08801	1.05648	1.03845	1.06006	1.06104	1.10619	0.901016	1.02209	1.05578	0.997323	0.843099	0.943828	0.980298	0.890873	0.904337	1.05852	0.929834	1.03208	0.979573	0.975024	0.946928	NO	0.949127	0.709614	NO	0.949224	0.741413	NO	1.13839	0.0892325	0.094135	NO	NO
A0A1D5RLS7	ENSMUSG00000105078	102639650	Vamp9	vesicle-associated membrane protein 9	5	23.8	1.09159	1.05421	1.07467	1.06239	0.989679	0.981673	1.03729	0.853347	0.955603	0.996631	0.973325	0.905031	1.02244	1.00726	0.978909	1.01595	1.07072	1.00614	0.965497	0.957647	0.90173	0.0301829	NO	0.99187	0.994671	NO	1.05064	0.466051	NO	1.11807	0.0163579	0.0180348	NO	NO
A0A1L1SQ42	ENSMUSG00000040111	235283	Gramd1b	GRAM domain containing 1B	17	26.4	1.10262	1.11663	1.11172	1.07639	1.14598	1.1351	1.17105	1.12975	0.844307	0.888897	0.819585	0.860357	0.907597	0.911433	0.85661	0.921961	1.10184	0.8994	1.14547	0.853287	1.03959	0.102803	NO	0.744923	4.99e-09	NO	1.05404	0.0806996	NO	1.34242	1.17e-09	3.08e-09	NO	NO
A0A1D5RLV4	ENSMUSG00000038708	54214	Golga4	golgi autoantigen, golgin subfamily a, 4	1	74.8	1.06825	1.14135	1.18967	1.20298	1.02585	1.06626	1.16082	1.21002	0.984279	1.1091	1.0785	1.08404	0.656688	0.674561	0.68544	0.662176	1.15056	0.669716	1.11574	1.06398	0.969734	0.838543	NO	0.953608	0.617282	NO	0.629445	3.58e-06	NO	1.71799	2.32e-07	3.98e-07	NO	NO
A0A1D5RLV7	ENSMUSG00000043940	72145	Wdfy3	WD repeat and FYVE domain containing 3	8	2.5	0.892384	0.990313	0.928735	0.970781	0.95971	0.943424	1.03651	0.987227	1.14163	1.1553	1.07456	1.01538	1.01213	0.956943	0.963862	0.9711	0.945553	0.97601	0.981718	1.09672	1.03825	0.686106	NO	1.11714	0.0180056	NO	0.889936	0.0132191	NO	1.15987	0.00277948	0.00321926	NO	NO
A0A1D5RLY9	ENSMUSG00000001995	244668	Sipa1l2	signal-induced proliferation-associated 1 like 2	21	12.9	1.09821	1.17968	1.14867	1.12784	1.05396	1.04544	1.07803	1.1632	0.889291	0.922139	0.845675	0.834084	0.91963	0.917047	0.869783	0.907316	1.1386	0.903444	1.08516	0.872797	0.953062	0.274049	NO	0.804304	3.29e-05	NO	1.03511	0.698517	NO	1.30454	9.11e-07	1.45e-06	NO	NO
A0A1D5RM05	ENSMUSG00000040220	104346	Gas8	growth arrest specific 8	14	24.3	1.16359	1.16717	1.18676	1.14552	1.15431	1.17537	1.23794	1.07892	0.856314	0.855381	0.817655	0.779364	0.882846	0.854101	0.834858	0.80991	1.16576	0.845429	1.16163	0.827179	0.99646	0.998947	NO	0.712083	4.48e-07	NO	1.02206	0.922904	NO	1.40932	2.67e-08	5.34e-08	NO	NO
A0A1D5RM53	ENSMUSG00000097075	381922	Cdiptos	CDIP transferase, opposite strand	6	45.3	0.234036	0.328847	0.30045	0.365322	0.468231	0.472121	0.55144	0.507159	0.466422	0.471378	0.414484	0.435918	2.58027	2.84764	2.57011	2.98616	0.307164	2.74605	0.499738	0.447051	1.62694	0.110264	NO	0.89457	0.901108	NO	6.14259	3.49e-12	YES	8.94002	1.21e-12	1.35e-11	YES	Cluster4
A0A1D5RM54	ENSMUSG00000087230	76422	Mroh3	maestro heat-like repeat family member 3	2	2.1	1.07938	1.08439	1.03088	1.03025	1.02637	0.993139	0.986189	1.06473	0.868864	0.982696	0.807783	0.969707	1.00969	1.07043	0.950585	1.04491	1.05623	1.0189	1.01761	0.907262	0.963438	0.750643	NO	0.891564	0.0596704	NO	1.12305	0.0563199	NO	1.16419	0.0123669	0.013717	NO	NO
A0A1D5RM90	ENSMUSG00000001472	66855	Tcf25	transcription factor 25 (basic helix-loop-helix)	6	11.3	0.857721	0.902498	0.881046	0.851098	0.814438	0.836626	0.876564	0.942882	0.921697	0.945647	0.912376	0.997181	1.26227	1.3201	1.28087	1.39698	0.87309	1.31506	0.867627	0.944225	0.993743	0.998299	NO	1.08828	0.148188	NO	1.39274	5.36e-07	NO	1.51569	2.71e-08	5.4e-08	NO	NO
A0A1D5RM92	ENSMUSG00000031930	66894	Wwp2	WW domain containing E3 ubiquitin protein ligase 2	17	31.7	0.494582	0.54492	0.537299	0.544548	0.579089	0.671151	0.69425	0.659277	0.763249	0.801471	0.733594	0.762422	1.9747	2.04293	1.94333	2.25318	0.530337	2.05354	0.650942	0.765184	1.22741	0.169079	NO	1.1755	0.202693	NO	2.68372	7.55e-11	YES	3.87213	6.62e-12	4.14e-11	YES	Cluster4
A0A1D5RM94	ENSMUSG00000035770	234663	Dync1li2	dynein, cytoplasmic 1 light intermediate chain 2	1	66.8	0.85357	0.96818	0.923985	0.913474	0.940304	0.985777	1.03706	0.893482	0.964406	1.00384	0.977545	0.925452	1.10174	1.22007	1.07576	1.21536	0.914802	1.15323	0.964155	0.96781	1.05395	0.616804	NO	1.00379	0.999708	NO	1.19159	0.00273053	NO	1.26064	0.00033442	0.000414232	NO	NO
A0A1D5RM97	ENSMUSG00000031833	546071	Mast3	microtubule associated serine/threonine kinase 3	1	2.1	1.18449	1.14753	1.16842	1.08763	0.80793	0.80313	0.91724	0.768469	1.21032	1.45718	1.11828	1.1156	0.841017	0.862414	0.666734	0.843621	1.14702	0.803446	0.824192	1.22534	0.718552	0.00318729	NO	1.48672	0.000528217	NO	0.655691	0.000336608	NO	1.52511	7.8e-05	0.000101719	NO	NO
A0A1D5RMA9	ENSMUSG00000053886	72281	Sh2d4a	SH2 domain containing 4A	3	5.6	0.587612	0.713877	0.623507	0.684188	0.936517	0.920651	0.954664	0.968604	0.816705	0.843385	0.723479	0.625634	1.69422	1.64991	1.57493	1.68212	0.652296	1.65029	0.945109	0.752301	1.4489	0.000154961	NO	0.795994	0.00523943	NO	2.19366	9.15e-10	YES	2.52998	1.74e-10	5.77e-10	YES	Cluster4
A0A1D5RMD1	ENSMUSG00000110622	637079	Iqcn	IQ motif containing N	66	51.1	0.331276	0.348509	0.343982	0.345027	0.418926	0.566223	0.57267	0.570795	0.408684	0.420604	0.411282	0.416443	2.54252	2.71298	2.58154	3.00854	0.342199	2.71139	0.532153	0.414253	1.5551	0.131172	NO	0.778448	0.474703	NO	6.54526	4.67e-12	YES	7.92345	2.19e-12	1.94e-11	YES	Cluster4
A0A1D5RMH7	ENSMUSG00000030465	234353	Psd3	pleckstrin and Sec7 domain containing 3	19	19.7	0.440411	0.487609	0.472541	0.475276	0.656188	0.766349	0.791803	0.794399	0.680529	0.721283	0.692167	0.758467	1.95646	2.03385	2.01609	2.25658	0.468959	2.06574	0.752185	0.713112	1.60394	0.000988016	NO	0.948054	0.884698	NO	2.8968	3.35e-11	YES	4.40495	5.16e-12	3.51e-11	YES	Cluster4
A0A1D5RMH8	ENSMUSG00000050050	320696	Ccdc158	coiled-coil domain containing 158	1	66.5	0.820688	0.845235	0.798045	0.78853	0.856867	0.898241	0.80555	1.05596	0.854686	0.830161	0.83897	0.921441	1.40773	1.35084	1.44374	1.48332	0.813124	1.42141	0.904153	0.861314	1.11195	0.254315	NO	0.95262	0.792801	NO	1.65028	2.37e-07	NO	1.74808	4.93e-08	9.39e-08	NO	NO
A0A1D5RMI8	ENSMUSG00000063810	236266	Alms1	ALMS1, centrosome and basal body associated	43	13	1.04433	1.12114	1.09931	1.09249	1.0182	0.988694	1.0726	1.02236	0.955215	0.992056	0.945413	0.955831	0.928934	0.954979	0.879639	0.928792	1.08932	0.923086	1.02546	0.962129	0.94138	0.0490154	NO	0.938237	0.0511163	NO	0.95942	0.310259	NO	1.18009	2.77e-05	3.76e-05	NO	NO
A0A1D5RMM1	ENSMUSG00000025558	105445	Dock9	dedicator of cytokinesis 9	3	11.4	0.982711	1.0371	1.07273	1.02963	0.892301	0.873636	0.951329	0.899325	1.10283	1.14143	1.10437	1.1355	0.948503	0.975677	0.900984	0.951943	1.03054	0.944277	0.904148	1.12103	0.877352	0.000460927	NO	1.23988	2.18e-06	NO	0.842327	1.85e-05	NO	1.23988	1.97e-06	3.02e-06	NO	NO
F8VQ28	ENSMUSG00000029528	19303	Pxn	paxillin	22	45.5	0.882712	0.975652	0.92696	0.90898	0.960339	0.970032	0.987495	0.995582	0.983194	1.01801	0.93433	0.975537	1.09423	1.13082	1.05784	1.19829	0.923576	1.1203	0.978362	0.977767	1.05932	0.273589	NO	0.999392	0.999997	NO	1.14577	0.00158257	NO	1.213	0.000118401	0.000152151	NO	NO
A0A1D9BZF0		107425	Gcna	germ cell nuclear acidic protein	31	68.2	1.19525	1.25057	1.26085	1.19778	1.02751	1.01671	1.04519	1.0798	1.35655	1.40791	1.3416	1.52684	0.348266	0.331727	0.309976	0.303496	1.22611	0.323366	1.0423	1.40822	0.850085	0.000857044	NO	1.35107	9.43e-07	NO	0.229627	2.26e-12	YES	4.35488	3.55e-12	2.7e-11	YES	Cluster2
A0A1I7Q4A6	ENSMUSG00000023919	83815	Cenpq	centromere protein Q	13	36.8	1.28669	1.28923	1.27445	1.22086	1.14709	1.03819	1.11988	1.04235	1.10857	1.12913	1.02796	1.12066	0.556074	0.560968	0.535125	0.54276	1.26781	0.548732	1.08688	1.09658	0.85729	0.000167404	NO	1.00893	0.985263	NO	0.500402	1.17e-09	NO	2.31043	4.95e-11	1.99e-10	YES	Cluster2
E9PUM4	ENSMUSG00000052698	70549	Tln2	talin 2	66	36.5	0.76218	0.832383	0.833179	0.820905	0.795444	0.849582	0.89964	0.891532	0.920293	0.979121	0.933532	0.890939	1.34613	1.39848	1.3491	1.49756	0.812162	1.39782	0.85905	0.930971	1.05773	0.555774	NO	1.08372	0.221215	NO	1.50146	7.6e-08	NO	1.72111	3.4e-09	8.13e-09	NO	NO
A0A1L1SQ61	ENSMUSG00000036864	333193	Proser3	proline and serine rich 3	1	1.5	1.42808	1.31233	1.36804	1.35024	1.24768	1.1207	1.23134	1.19392	0.756239	0.775877	0.773804	0.74773	0.727978	0.665592	0.64963	0.650813	1.36467	0.673503	1.19841	0.763413	0.878168	0.000589199	NO	0.637021	2.7e-08	NO	0.882227	0.0455139	NO	2.02623	4.19e-11	1.74e-10	YES	Cluster1
A0A1L1SQ68	ENSMUSG00000053128	213211	Rnf26	ring finger protein 26	1	3.3	1.11589	1.23381	1.07382	1.07926	1.09607	1.03833	1.14469	1.07504	1.02144	1.09652	1.00193	1.03065	0.734841	0.801271	0.714942	0.741492	1.1257	0.748136	1.08853	1.03763	0.966983	0.740246	NO	0.953242	0.522932	NO	0.721002	2.05e-05	NO	1.50467	8.79e-07	1.4e-06	NO	NO
A0A1L1SQN1	ENSMUSG00000047412	235132	Zbtb44	zinc finger and BTB domain containing 44	5	10.9	1.13501	1.21441	1.17493	1.16432	1.13874	0.976338	1.08561	1.0292	1.10922	1.1798	1.02771	0.968618	0.683472	0.792485	0.661362	0.658774	1.17217	0.699023	1.05747	1.07134	0.902152	0.134	NO	1.01311	0.991259	NO	0.652478	2.76e-05	NO	1.67686	2.44e-06	3.68e-06	NO	NO
A0A1L1SQR4	ENSMUSG00000032198	319899	Dock6	dedicator of cytokinesis 6	60	36	0.903687	0.930963	0.935912	0.900651	0.927658	0.963694	1.00161	0.973672	0.895322	0.956958	0.890926	0.938979	1.16249	1.21392	1.13387	1.26969	0.917803	1.19499	0.966659	0.920546	1.05323	0.3204	NO	0.952297	0.366349	NO	1.29813	1.68e-06	NO	1.30201	6.46e-07	1.05e-06	NO	NO
A0A1L1SQS6	ENSMUSG00000045620	382075	Odf3l1	outer dense fiber of sperm tails 3-like 1	3	19.6	1.01259	1.19325	1.17331	1.19358	0.869827	0.943072	1.02595	0.978631	1.23173	1.26416	1.18035	1.26975	0.706722	0.668704	0.634063	0.654308	1.14318	0.665949	0.954371	1.2365	0.834838	0.00403372	NO	1.29562	0.000129485	NO	0.538577	7.7e-08	NO	1.85675	7.53e-08	1.39e-07	NO	NO
E9Q1R5	ENSMUSG00000034656	12286	Cacna1a	calcium channel, voltage-dependent, P/Q type, alpha 1A subunit	1	0.8	1.1039	1.08939	1.17401	1.1315	1.01533	1.11662	1.18365	0.421084	1.1248	1.18799	1.21887	0.594359	0.942198	0.926143	0.930738	0.839421	1.1247	0.909625	0.934171	1.0315	0.830596	0.655378	NO	1.10419	0.930699	NO	0.881843	0.875398	NO	1.23644	0.553072	0.559597	NO	NO
A0A1L1SR47	ENSMUSG00000094152	381884	Slc6a16	solute carrier family 6, member 16	6	13.2	1.18783	1.14616	1.09544	1.11079	1.12619	1.0466	1.12486	1.12831	0.976298	0.949389	0.917905	0.935664	0.826651	0.811942	0.79497	0.820993	1.13506	0.813639	1.10649	0.944814	0.97483	0.600674	NO	0.853885	5.93e-05	NO	0.861163	0.000421582	NO	1.39504	1.95e-08	3.98e-08	NO	NO
A0A1L1SR69	ENSMUSG00000038412	56295	Higd1a	HIG1 domain family, member 1A	1	28.6	1.15374	1.10781	1.09826	0.905725	0.907153	0.96933	0.904593	0.961847	0.673953	0.682371	0.613253	0.717915	1.1981	1.29557	1.23975	1.57062	1.06639	1.32601	0.935731	0.671873	0.877478	0.330723	NO	0.718019	0.0170529	NO	1.9736	6.57e-06	NO	1.9736	1.19e-05	1.67e-05	NO	NO
A0A1L1SRG5	ENSMUSG00000032060	12955	Cryab	crystallin, alpha B	2	15.4	1.33418	1.28391	1.39144	1.2279	0.974971	0.921642	0.908596	0.900037	1.08356	1.06447	0.995122	1.00908	0.747032	0.77354	0.685685	0.698835	1.30936	0.726273	0.926311	1.03806	0.707455	6.01e-07	NO	1.12064	0.0312039	NO	0.699646	5.5e-06	NO	1.80284	9.61e-09	2.09e-08	NO	NO
Q9D2Z4	ENSMUSG00000051705	71599	Senp8	SUMO/sentrin specific peptidase 8	5	29.9	1.00791	0.971237	1.03098	0.941122	0.940181	1.0182	1.02278	1.00395	0.862328	0.908047	0.845328	0.887829	1.12394	1.1133	1.07969	1.24318	0.987812	1.14003	0.996278	0.875883	1.00857	0.993939	NO	0.879155	0.0162583	NO	1.30157	2.14e-05	NO	1.30157	4.45e-05	5.94e-05	NO	NO
A0A1L1SRJ2	ENSMUSG00000096472	12581	Cdkn2d	cyclin dependent kinase inhibitor 2D	3	25.2	1.55215	1.52513	1.53484	1.54252	1.21025	1.13079	1.17731	1.35964	0.74383	0.767898	0.722999	0.80317	0.493355	0.491239	0.468665	0.476217	1.53866	0.482369	1.2195	0.759474	0.792571	1.03e-05	NO	0.622776	2e-07	NO	0.635136	4.32e-05	NO	3.1898	1.14e-11	6.22e-11	YES	Cluster1
A0A1L1SRM4	ENSMUSG00000042496	382066	Prdm10	PR domain containing 10	4	4.1	1.16675	1.20312	1.24929	1.21628	1.08458	1.09032	1.1331	1.0335	1.10283	1.09733	1.05657	1.08183	0.628199	0.642276	0.5939	0.620129	1.20886	0.621126	1.08537	1.08464	0.89785	0.000450129	NO	0.999324	0.999985	NO	0.572656	3.12e-10	NO	1.94624	1.75e-11	8.51e-11	NO	NO
A0A1L1SRP4	ENSMUSG00000032254	71819	Kif23	kinesin family member 23	1	56.3	1.06963	1.07286	1.13339	0.966452	0.955288	0.978756	0.917712	0.909303	1.01695	1.05092	0.981464	0.964457	1.0237	0.92346	0.991535	1.04412	1.06058	0.995704	0.940265	1.00345	0.886553	0.0243336	NO	1.0672	0.330337	NO	0.992283	0.996156	NO	1.12796	0.0390405	0.0420915	NO	NO
A0A1L1SRR1	ENSMUSG00000032436	102545	Cmtm7	CKLF-like MARVEL transmembrane domain containing 7	1	12.7	0.785015	1.12694	0.907591	1.12745	1.86865	0.945762	1.05564	0.877187	1.22709	1.13889	0.983146	0.867782	0.899378	0.78544	0.766993	0.637054	0.986747	0.772217	1.18681	1.05423	1.20275	0.711495	NO	0.888287	0.890738	NO	0.732495	0.460242	NO	1.53689	0.214994	0.222428	NO	NO
A0A1L1SS95	ENSMUSG00000003410	15571	Elavl3	ELAV like RNA binding protein 3	2	25.6	1.12815	1.1602	1.14259	1.14674	1.09376	1.1556	1.27253	1.23895	1.03554	1.09774	0.959026	0.948044	0.713445	0.678684	0.641177	0.587811	1.14442	0.655279	1.19021	1.01009	1.04001	0.711155	NO	0.848661	0.00560984	NO	0.648735	1.3e-05	NO	1.81634	1.13e-07	2.03e-07	NO	NO
A0A1L1SSA4	ENSMUSG00000043987	214552	Cep164	centrosomal protein 164	36	23.4	1.03804	1.06928	1.07223	1.05612	1.08818	1.07478	1.14037	1.04049	0.980103	1.02798	0.982763	0.985063	0.846717	0.890784	0.831154	0.875939	1.05892	0.861149	1.08596	0.993977	1.02553	0.551887	NO	0.915301	0.0030158	NO	0.866367	0.000124666	NO	1.26106	4.66e-07	7.66e-07	NO	NO
A0A1L1SSA8	ENSMUSG00000040883	235043	Tmem205	transmembrane protein 205	5	25.4	0.473495	0.470993	0.456052	0.44164	0.665004	0.776933	0.810247	0.830764	0.608564	0.627559	0.600944	0.698689	2.07644	2.08717	1.98423	2.39128	0.460545	2.13478	0.770737	0.633939	1.67353	0.00387451	NO	0.82251	0.256259	NO	3.36748	3.42e-10	YES	4.63534	5.5e-11	2.16e-10	YES	Cluster4
A0A1L1SSC0	ENSMUSG00000032497	71268	Lrrfip2	leucine rich repeat (in FLII) interacting protein 2	3	34.5	0.977923	1.05629	1.0423	1.02505	1.01544	1.02839	1.08022	1.00449	1.05364	1.13963	1.05917	1.12431	0.835789	0.852691	0.820483	0.884194	1.02539	0.848289	1.03213	1.09418	1.00658	0.992729	NO	1.06012	0.112902	NO	0.775271	2.2e-06	NO	1.28987	2.83e-06	4.25e-06	NO	NO
A0A1L1SSC7	ENSMUSG00000037300	234875	Ttc13	tetratricopeptide repeat domain 13	12	16.2	0.968323	0.974323	1.01218	0.951527	0.870126	0.901718	0.941426	0.850127	1.0161	1.05699	1.01632	1.01609	1.10556	1.09471	1.06756	1.15692	0.976587	1.10619	0.890849	1.02637	0.912207	0.0115832	NO	1.15213	0.000306021	NO	1.07776	0.0183555	NO	1.24172	5.16e-06	7.52e-06	NO	NO
Q3UDS7	ENSMUSG00000025236	72141	Adpgk	ADP-dependent glucokinase	10	25.5	0.862448	0.919306	0.881322	0.853977	0.906293	0.889973	0.9416	1.01522	0.901412	0.963678	0.873322	0.979791	1.23751	1.26568	1.17145	1.33701	0.879263	1.25291	0.938272	0.929551	1.06711	0.425917	NO	0.990705	0.995289	NO	1.34787	8.76e-06	NO	1.42496	1.28e-06	2e-06	NO	NO
Q5NCU4	ENSMUSG00000018593	20692	Sparc	secreted acidic cysteine rich glycoprotein	15	59.1	0.599844	0.612288	0.619009	0.612969	0.635722	0.750804	0.776554	0.724327	0.540532	0.550387	0.521594	0.529723	2.0663	2.11812	2.03328	2.30855	0.611027	2.13156	0.721852	0.535559	1.18137	0.160636	NO	0.741923	0.0114794	NO	3.98007	1.82e-12	YES	3.98007	9.17e-13	1.13e-11	YES	Cluster4
O35492	ENSMUSG00000032316	102414	Clk3	CDC-like kinase 3	9	14.3	0.992143	1.06919	1.03767	1.01168	0.962381	0.952043	0.987365	0.960414	1.1798	1.23069	1.10512	1.20008	0.84411	0.851267	0.776488	0.839553	1.02767	0.827854	0.965551	1.17892	0.939553	0.131886	NO	1.22099	1.49e-05	NO	0.702212	6.68e-08	NO	1.42407	1.31e-07	2.34e-07	NO	NO
A0A1L1SST5	ENSMUSG00000032388	27965	Spg21	SPG21, maspardin	5	19	0.944782	0.960522	0.959763	0.898591	0.976678	1.00666	1.01291	0.973569	0.952542	0.966886	0.92821	0.923143	1.11501	1.1387	1.09334	1.14869	0.940914	1.12394	0.992454	0.942695	1.05478	0.0441116	NO	0.949862	0.0528971	NO	1.19226	9.08e-07	NO	1.19451	3.97e-07	6.58e-07	NO	NO
A0A1L1SSU8	ENSMUSG00000032178	16201	Ilf3	interleukin enhancer binding factor 3	1	46.4	0.95166	0.995286	0.849652	0.825005	0.922374	0.860416	0.881339	0.971961	0.87391	0.841272	0.801291	0.691249	1.6305	1.30318	1.32944	1.27147	0.9054	1.38365	0.909022	0.80193	1.004	0.999954	NO	0.88219	0.48858	NO	1.7254	2.12e-05	NO	1.7254	1.8e-05	2.48e-05	NO	NO
A0A1L1SSW7	ENSMUSG00000034858	235493	Fam214a	family with sequence similarity 214, member A	1	1.2	1.19022	1.09951	1.1006	1.05575	1.19813	1.05843	1.11742	1.09255	1.34048	1.24837	1.18105	1.37191	0.512868	0.470867	0.454603	0.507251	1.11152	0.486397	1.11663	1.28545	1.0046	0.999383	NO	1.15119	0.010109	NO	0.378386	2.19e-09	YES	2.6428	1.96e-09	4.92e-09	YES	Cluster2
A0A1L1ST33	ENSMUSG00000111410	18710	Gm49337	predicted gene, 49337	10	27.7	1.11813	1.15236	1.15461	1.10403	1.02718	1.03045	1.07593	0.99811	0.817709	0.842807	0.804425	0.801513	1.03066	1.02197	0.98456	1.03556	1.13228	1.01819	1.03292	0.816614	0.912244	0.000618815	NO	0.790589	2.32e-07	NO	1.24684	5.08e-07	NO	1.38656	5.49e-09	1.25e-08	NO	NO
A0A1L1ST50	ENSMUSG00000032123	13478	Dpagt1	dolichyl-phosphate (UDP-N-acetylglucosamine) acetylglucosaminephosphotransferase 1 (GlcNAc-1-P transferase)	2	25.4	0.870496	0.917429	0.844682	0.841792	0.877715	0.928458	0.970843	0.889491	0.841792	0.857689	0.730944	0.824374	1.43015	1.43325	1.2597	1.48119	0.8686	1.40107	0.916627	0.8137	1.05529	0.704519	NO	0.887711	0.146297	NO	1.72186	8.18e-08	NO	1.72186	4.89e-08	9.31e-08	NO	NO
A0A1L1ST53	ENSMUSG00000000296	21987	Tpd52l1	tumor protein D52-like 1	5	26.7	0.801656	0.845929	0.775859	0.799115	0.857127	0.896964	0.938352	0.885508	0.833267	0.821639	0.794464	0.82965	1.49444	1.51718	1.39431	1.51455	0.80564	1.48012	0.894488	0.819755	1.11028	0.0263997	NO	0.916452	0.0661548	NO	1.80556	4.18e-11	NO	1.8372	1.74e-11	8.47e-11	NO	NO
A0A1L1STC6	ENSMUSG00000096054	64009	Syne1	spectrin repeat containing, nuclear envelope 1	15	2	1.14718	1.1918	1.15814	1.1326	0.966521	0.941057	1.00609	0.917329	1.03692	1.07775	0.979712	0.950754	0.880172	0.898566	0.843856	0.871553	1.15743	0.873537	0.95775	1.01128	0.827481	4.32e-05	NO	1.0559	0.247818	NO	0.863789	0.00129466	NO	1.32499	1.83e-06	2.81e-06	NO	NO
A0A1L1STD0	ENSMUSG00000019837	67371	Gtf3c6	general transcription factor IIIC, polypeptide 6, alpha	4	27.7	1.23399	1.34139	1.33293	1.30604	1.14876	1.16213	1.21373	1.12864	0.931006	1.01024	0.981319	0.952256	0.572639	0.587228	0.536132	0.561577	1.30359	0.564394	1.16331	0.968706	0.892394	0.000770112	NO	0.832713	3.63e-05	NO	0.582627	1.28e-08	NO	2.30971	1.29e-11	6.79e-11	YES	Cluster1
A0A1L1STD6	ENSMUSG00000074918	100043272	Inafm2	InaF motif containing 2	5	32.9	0.933383	1.20349	1.09973	1.04931	1.04808	1.02014	1.14474	0.98311	1.21836	1.21424	1.15596	0.991786	0.753961	0.741262	0.713758	0.728689	1.07148	0.734417	1.04902	1.14509	0.979039	0.981388	NO	1.09158	0.415748	NO	0.641364	9.34e-05	NO	1.55918	9.06e-05	0.000117576	NO	NO
A0A1L1STE6	ENSMUSG00000032279	67834	Idh3a	isocitrate dehydrogenase 3 (NAD+) alpha	21	41.9	0.911755	0.975882	0.946337	0.929089	0.886373	0.921319	0.960192	0.937393	0.843871	0.921404	0.849208	0.884217	1.20263	1.30151	1.18628	1.34254	0.940766	1.25824	0.926319	0.874675	0.984644	0.970916	NO	0.944248	0.434436	NO	1.43852	3.73e-07	NO	1.43852	2.59e-07	4.39e-07	NO	NO
A0A1L1STF0	ENSMUSG00000042444	235461	Mindy2	MINDY lysine 48 deubiquitinase 2	2	6	1.08644	1.04813	1.03962	0.987359	1.19954	1.0874	1.0542	1.22	1.05813	1.10622	1.04615	1.09956	0.836508	0.713289	0.651339	0.76611	1.04039	0.741811	1.14028	1.07751	1.09602	0.158798	NO	0.944953	0.506175	NO	0.688447	3.09e-05	NO	1.53716	4.85e-06	7.09e-06	NO	NO
A0A1L1STL9	ENSMUSG00000111184	NA	Gm49661	predicted gene, 49661	3	28.6	0.605448	0.66411	0.609186	0.638113	0.674819	0.679803	0.736546	0.742944	1.20224	1.26589	1.2015	1.30802	1.43271	1.44006	1.31906	1.47956	0.629214	1.41785	0.708528	1.24441	1.12605	0.153139	NO	1.75633	1.38e-08	NO	1.13937	0.00146096	NO	2.25336	3.91e-11	1.64e-10	YES	Cluster4
A0A1L1STZ6	ENSMUSG00000032180	17083	Tmed1	transmembrane p24 trafficking protein 1	2	15.5	0.919248	0.907976	0.98005	0.893694	0.935965	0.953255	1.05394	0.97513	0.899904	0.93606	0.961184	0.910698	1.13619	1.13194	1.16905	1.23573	0.925242	1.16822	0.979572	0.926961	1.05872	0.315591	NO	0.946292	0.340897	NO	1.26027	1.86e-05	NO	1.26262	8.31e-06	1.19e-05	NO	NO
F8VPS6	ENSMUSG00000014782	102075	Plekhg4	pleckstrin homology domain containing, family G (with RhoGef domain) member 4	33	38.2	1.20655	1.24337	1.26154	1.19313	1.07849	1.08189	1.13755	1.04832	1.11709	1.15605	1.10136	1.12849	0.579927	0.569979	0.551142	0.545127	1.22615	0.561544	1.08656	1.12575	0.886158	7.4e-05	NO	1.03606	0.254126	NO	0.498818	6.09e-12	YES	2.18353	1.43e-12	1.48e-11	YES	Cluster2
A0A1L1SUA2	ENSMUSG00000030877	74466	Mfsd13b	major facilitator superfamily domain containing 13B	3	4.6	0.531667	0.730703	0.664581	0.683603	0.677751	0.685198	0.732454	0.779397	1.80398	1.69833	1.66416	1.26945	1.12348	1.02708	0.945187	0.982989	0.652639	1.01968	0.7187	1.60898	1.10122	0.893066	NO	2.23873	3.24e-06	YES	0.633747	0.000202803	NO	2.46534	1.02e-06	1.62e-06	YES	Cluster3
A0A1L1SUD1	ENSMUSG00000031939	75316	Taf1d	TATA-box binding protein associated factor, RNA polymerase I, D	1	8.5	0.9825	0.988701	0.953534	0.89226	0.853416	0.777028	0.864482	0.794964	0.938457	0.919406	0.939014	1.06063	1.27472	1.25552	1.23929	1.26607	0.954249	1.2589	0.822473	0.964378	0.861906	0.00682864	NO	1.17253	0.00397044	NO	1.3054	4.65e-06	NO	1.53063	9.88e-08	1.79e-07	NO	NO
Q8C5V8	ENSMUSG00000048038	329366	Ccdc187	coiled-coil domain containing 187	17	19.4	0.596806	0.674163	0.618688	0.717001	0.761642	0.737184	0.800901	0.724685	0.734489	0.755684	0.691264	0.679065	1.83174	1.88874	1.82865	1.95931	0.651665	1.87711	0.756103	0.715126	1.16026	0.0406435	NO	0.945805	0.631454	NO	2.62486	1.31e-12	YES	2.88048	2.44e-13	5.53e-12	YES	Cluster4
A0A1L1SUV7	ENSMUSG00000032114	14385	Slc37a4	solute carrier family 37 (glucose-6-phosphate transporter), member 4	1	12.7	0.736089	0.713242	0.774003	0.67401	0.774371	0.769991	0.756424	1.12056	0.717101	0.887349	0.852313	0.816236	1.53239	1.71369	1.53585	1.62638	0.724336	1.60208	0.855338	0.81825	1.18086	0.351431	NO	0.95664	0.959924	NO	1.95793	1.3e-06	NO	2.21179	2.22e-07	3.81e-07	YES	Cluster4
A0A1L1SUL6	ENSMUSG00000046242	69797	Nme9	NME/NM23 family member 9	6	18.5	1.08202	1.14566	1.15544	1.0915	1.02505	1.09523	1.10407	0.730809	0.937572	1.01506	0.991516	0.683928	0.99413	1.06671	0.955501	0.925808	1.11865	0.985536	0.988789	0.90702	0.883909	0.461253	NO	0.917303	0.77849	NO	1.08657	0.798208	NO	1.23333	0.156271	0.162771	NO	NO
A0A1L1SUM1	ENSMUSG00000041737	235135	Tmem45b	transmembrane protein 45b	1	14.3	1.3243	1.22796	1.20673	1.18359	1.1533	1.06934	1.05251	1.0707	0.953727	0.953496	0.863106	0.909021	0.766848	0.777348	0.701166	0.786871	1.23564	0.758058	1.08646	0.919837	0.879269	0.00424543	NO	0.846636	0.00179324	NO	0.824122	0.00227179	NO	1.63001	5.31e-08	1e-07	NO	NO
A0A1L1SUS7	ENSMUSG00000020015	237459	Cdk17	cyclin-dependent kinase 17	2	17.9	1.0571	1.01711	1.00673	0.967998	0.890056	0.93712	0.958727	0.868449	0.753499	0.739599	0.708336	0.634259	1.31819	1.43448	1.28456	1.42379	1.01223	1.36525	0.913588	0.708923	0.902546	0.0942231	NO	0.775977	0.000813983	NO	1.92581	4.3e-09	NO	1.92581	7.35e-09	1.63e-08	NO	NO
A0A1L1SUU4	ENSMUSG00000040188	24044	Scamp2	secretory carrier membrane protein 2	3	43	0.386769	0.388745	0.371388	0.369401	0.609435	0.659069	0.696579	0.722498	0.837004	0.940756	0.875236	0.888234	1.97109	2.07959	2.02509	2.17912	0.379076	2.06372	0.671895	0.885307	1.77246	3.79e-05	NO	1.31763	0.000726815	NO	2.33108	3.22e-12	YES	5.44409	8.74e-14	3.29e-12	YES	Cluster4
A0A1L1SV25	ENSMUSG00000054808	60595	Actn4	actinin alpha 4	2	70.4	1.19832	1.27173	1.24486	1.23748	1.04416	0.999584	1.07816	1.05938	1.0916	1.13668	1.05855	1.10974	0.630111	0.663375	0.589588	0.586691	1.2381	0.617441	1.04532	1.09914	0.844294	1.56e-05	NO	1.05149	0.156876	NO	0.561749	6.51e-10	NO	2.00521	3.72e-11	1.57e-10	YES	Cluster2
A0A1L1SV38	ENSMUSG00000032392	214424	Parp16	poly (ADP-ribose) polymerase family, member 16	1	3.8	1.29173	1.0706	1.12637	0.919498	1.06413	1.10458	0.995615	0.611964	1.15928	1.21285	0.937145	0.423976	1.08655	1.29054	1.20016	0.505005	1.10205	1.02056	0.944072	0.933313	0.856651	0.86264	NO	0.988603	0.999943	NO	1.09349	0.972169	NO	1.18079	0.826073	0.82873	NO	NO
A0A1L1SV73	ENSMUSG00000059263	74996	Usp47	ubiquitin specific peptidase 47	88	62.9	1.04398	1.11927	1.08366	1.07111	1.10607	1.06334	1.12511	1.15895	1.24244	1.34982	1.2261	1.39895	0.514952	0.519999	0.483928	0.492309	1.07951	0.502797	1.11337	1.30433	1.03137	0.771571	NO	1.17152	0.000748579	NO	0.385484	1.47e-10	YES	2.59414	1.97e-10	6.43e-10	YES	Cluster2
Q9CWY6	ENSMUSG00000032387	71973	Rbpms2	RNA binding protein with multiple splicing 2	2	29.8	1.12367	1.13235	1.16576	1.24073	1.16716	1.13731	1.40323	1.10777	1.13196	1.18786	1.15956	1.1301	0.54315	0.489114	0.445598	0.434667	1.16563	0.478132	1.20387	1.15237	1.03281	0.897272	NO	0.957224	0.787023	NO	0.414912	2.04e-07	YES	2.51786	3.32e-08	6.51e-08	YES	Cluster2
A0A1N9M5I8	ENSMUSG00000019852	215821	Arfgef3	ARFGEF family member 3	1	0.4	0.991904	0.926456	1.02914	0.962237	0.996052	0.898336	0.964372	1.35229	0.992368	1.0953	0.966787	1.46095	0.879595	0.781059	0.806734	0.896417	0.977434	0.840951	1.05276	1.12885	1.07707	0.903307	NO	1.07227	0.900758	NO	0.744962	0.094758	NO	1.34235	0.114468	0.120104	NO	NO
A0A1N9M8B2	ENSMUSG00000032119	102423	Hinfp	histone H4 transcription factor	2	4.5	1.12432	1.15696	1.17063	1.17446	0.925268	0.919343	0.990195	0.892414	1.19043	1.25306	1.15353	1.16843	0.759161	0.735692	0.681558	0.704553	1.15659	0.720241	0.931805	1.19136	0.805647	8.1e-06	NO	1.27855	1.76e-06	NO	0.604554	2.36e-09	NO	1.65411	1.12e-09	2.97e-09	NO	NO
E9QPW4	ENSMUSG00000046111	319675	Cep295	centrosomal protein 295	16	8.1	0.871168	0.94211	0.893757	0.897247	0.933845	0.914513	0.989728	0.953341	0.877413	0.884885	0.874577	0.870689	1.26312	1.31974	1.22471	1.28915	0.901071	1.27418	0.947857	0.876891	1.05192	0.174504	NO	0.92513	0.0253625	NO	1.45307	1.71e-09	NO	1.45307	7.77e-10	2.14e-09	NO	NO
A0A1N9PTV1	ENSMUSG00000042423	14123	Fbrs	fibrosin	7	8	1.12357	1.7262	1.5001	1.53837	1.30009	1.19468	1.30277	1.19737	1.17953	1.13299	1.05789	0.550519	0.340101	0.329887	0.291676	0.234247	1.47206	0.298977	1.24873	0.980234	0.848286	0.410436	NO	0.784986	0.265634	NO	0.305006	0.00177678	YES	4.92365	1.32e-05	1.84e-05	YES	Cluster1
A0A1S6GWJ4	ENSMUSG00000021494	72935	Ddx41	DEAD box helicase 41	39	63	0.972655	1.06407	1.04821	1.03705	0.998716	0.974588	1.03515	1.01158	1.36918	1.44975	1.35646	1.47133	0.569738	0.569374	0.536475	0.53569	1.03049	0.552819	1.00501	1.41168	0.975267	0.785654	NO	1.40465	2.09e-08	NO	0.391604	2.26e-12	YES	2.5536	7.97e-12	4.75e-11	YES	Cluster2
Q80TR0	ENSMUSG00000003847	54446	Nfat5	nuclear factor of activated T cells 5	1	1.4	1.10828	1.13703	1.22308	1.10691	0.983429	0.997215	0.983585	0.911762	1.07293	1.08575	1.11861	0.991676	0.761705	0.886835	0.801444	0.829762	1.14383	0.819937	0.968997	1.06724	0.847155	0.00177347	NO	1.10139	0.0718781	NO	0.768277	7.99e-05	NO	1.39502	6.46e-06	9.32e-06	NO	NO
A0A1W2P6J7	ENSMUSG00000019917	103080	Septin10	septin 10	25	70.1	1.06898	1.07476	1.06937	1.05039	1.09844	1.06204	1.11303	1.13686	1.01517	1.07654	1.00378	1.09663	0.78865	0.785788	0.754112	0.805451	1.06587	0.7835	1.10259	1.04803	1.03445	0.353559	NO	0.950515	0.0995212	NO	0.747592	1.73e-07	NO	1.40727	1.31e-08	2.78e-08	NO	NO
A0A1W2P6U8	ENSMUSG00000044581	102635990	4932415D10Rik	RIKEN cDNA 4932415D10 gene	141	33.5	0.378917	0.461433	0.435121	0.456913	0.571485	0.689211	0.728622	0.694834	0.702704	0.745432	0.706977	0.771125	2.05302	2.13263	2.0913	2.38028	0.433096	2.16431	0.671038	0.73156	1.5494	0.00897682	NO	1.09019	0.749431	NO	2.95848	7.91e-11	YES	4.99729	7.01e-12	4.31e-11	YES	Cluster4
Q9D6I3	ENSMUSG00000020639	382562	Pfn4	profilin family, member 4	5	33.3	0.994908	1.12638	1.06626	1.13574	1.10388	1.00832	1.09339	1.10988	1.03707	1.08666	1.0269	1.09257	0.785148	0.85727	0.739024	0.7366	1.08082	0.779511	1.07887	1.0608	0.998192	0.999943	NO	0.983252	0.959452	NO	0.734833	3.04e-05	NO	1.38654	5.14e-06	7.49e-06	NO	NO
A0A1W2P846	ENSMUSG00000086962	676527	Gm12248	predicted gene 12248	1	3.1	1.02789	1.30603	1.1556	1.18235	1.12064	0.978489	1.08029	1.09613	1.294	1.19969	1.17871	1.24524	0.56145	0.573227	0.490836	0.509427	1.16797	0.533735	1.06889	1.22941	0.915168	0.26769	NO	1.15018	0.0382642	NO	0.434139	6.56e-08	YES	2.30341	4.33e-08	8.33e-08	YES	Cluster2
A0A1W2P6X0	ENSMUSG00000087651	69784	1500009L16Rik	RIKEN cDNA 1500009L16 gene	5	77	0.931669	0.953204	0.967241	1.0308	0.930216	0.942516	0.993119	0.930588	0.797072	0.849748	0.788547	0.96398	1.1657	1.21079	1.25528	1.28954	0.970729	1.23033	0.94911	0.849837	0.977729	0.943338	NO	0.895404	0.101802	NO	1.44772	2.41e-06	NO	1.44772	3.38e-06	5.04e-06	NO	NO
A0A1W2P6X3	ENSMUSG00000055805	57778	Fmnl1	formin-like 1	8	10.2	1.13474	1.06852	1.15165	1.04209	1.00454	1.01714	1.08415	0.940505	1.0404	1.04635	1.02418	0.991642	0.891997	0.872951	0.819532	0.869628	1.09925	0.863527	1.01158	1.02564	0.920248	0.0652204	NO	1.0139	0.968093	NO	0.841937	0.00109033	NO	1.27298	5.67e-05	7.48e-05	NO	NO
Q91YE9	ENSMUSG00000020622	70881	Nt5c1b	5'-nucleotidase, cytosolic IB	6	12.2	0.307942	0.336895	0.309928	0.328197	0.347635	0.42994	0.432911	0.462295	0.625903	0.630258	0.592612	0.624316	2.55904	2.62888	2.54395	2.8393	0.32074	2.64279	0.418195	0.618272	1.30384	0.28565	NO	1.47843	0.0104767	NO	4.27448	5.18e-13	YES	8.23966	2.11e-14	1.71e-12	YES	Cluster4
F8VPM0	ENSMUSG00000040054	116848	Baz2a	bromodomain adjacent to zinc finger domain, 2A	52	30.8	1.14275	1.2043	1.1834	1.1671	1.06052	1.02349	1.07649	1.08583	1.20496	1.2522	1.15783	1.26216	0.5579	0.556648	0.532688	0.53174	1.17439	0.544744	1.06158	1.21929	0.903945	0.00132905	NO	1.14855	6.36e-05	NO	0.446773	3.01e-12	YES	2.23827	3.11e-12	2.45e-11	YES	Cluster2
A0A1W2P6Z9	ENSMUSG00000004931	57267	Apba3	amyloid beta (A4) precursor protein-binding, family A, member 3	3	12.6	0.870117	0.919212	0.884713	0.862685	0.910486	0.893084	0.99984	0.640949	1.14458	1.16038	1.12519	0.86775	1.1701	1.17984	1.19513	1.17594	0.884182	1.18025	0.86109	1.07448	0.973883	0.988881	NO	1.24781	0.0574572	NO	1.09844	0.504811	NO	1.37065	0.00251314	0.00291965	NO	NO
A0A1W2P708	ENSMUSG00000020955	11782	Ap4s1	adaptor-related protein complex AP-4, sigma 1	3	19.4	1.0913	1.05879	1.0715	1.09275	1.08179	1.0389	1.09949	1.00902	0.99082	1.01822	0.990258	0.995578	0.849139	0.864891	0.846538	0.901006	1.07859	0.865394	1.0573	0.998718	0.980265	0.669131	NO	0.944592	0.0360835	NO	0.866504	5.7e-05	NO	1.24635	3.26e-07	5.46e-07	NO	NO
A0A1W2P737	ENSMUSG00000001151	18541	Pcnt	pericentrin (kendrin)	75	26.9	0.671513	0.705104	0.711859	0.689741	0.689185	0.769136	0.80623	0.753755	0.609824	0.631976	0.623536	0.589507	1.87748	1.94436	1.86215	2.06464	0.694554	1.93716	0.754577	0.613711	1.08642	0.424874	NO	0.813318	0.0137567	NO	3.15647	1.2e-12	YES	3.15647	4.35e-13	7.39e-12	YES	Cluster4
A0A1W2P750	ENSMUSG00000019907	17931	Ppp1r12a	protein phosphatase 1, regulatory subunit 12A	1	52.2	1.09502	1.48628	1.44148	1.33828	1.26258	1.17959	1.28809	0.869433	1.13559	1.22021	1.04831	0.910327	0.427528	0.464346	0.444914	0.38801	1.34027	0.4312	1.14992	1.07861	0.857982	0.305663	NO	0.937983	0.900147	NO	0.399774	0.000220437	YES	3.10823	8.9e-06	1.27e-05	YES	Cluster1
A0A1W2P7B5	ENSMUSG00000009092	70377	Derl3	Der1-like domain family, member 3	2	9.3	0.793381	0.820482	0.837392	0.790583	0.819633	0.913351	0.93758	0.873785	0.82895	0.88048	0.852054	0.917722	1.38419	1.44938	1.36743	1.53361	0.81046	1.43365	0.886087	0.869801	1.09331	0.205883	NO	0.981621	0.967651	NO	1.64825	1.21e-08	NO	1.76894	1.93e-09	4.86e-09	NO	NO
Q61133	ENSMUSG00000033318	14872	Gstt2	glutathione S-transferase, theta 2	9	45.5	0.893159	0.85714	0.898393	0.847154	0.949769	0.929935	0.980347	0.871052	1.0081	0.944604	0.9862	0.949218	1.22421	1.24535	1.18186	1.23351	0.873962	1.22123	0.932775	0.972031	1.0673	0.112503	NO	1.04208	0.383966	NO	1.25637	1.06e-06	NO	1.39735	2.58e-08	5.18e-08	NO	NO
A0A1W2P7K6	ENSMUSG00000064181	216363	Rab3ip	RAB3A interacting protein	16	39.3	0.582696	0.59404	0.596437	0.592496	0.65353	0.759939	0.774053	0.793013	0.604905	0.646606	0.597236	0.616462	1.9608	2.05299	1.94509	2.2297	0.591417	2.04715	0.745134	0.616302	1.25991	0.0503091	NO	0.827103	0.113149	NO	3.32166	8.27e-12	YES	3.46142	4.65e-12	3.27e-11	YES	Cluster4
A0A1W2P7N7	ENSMUSG00000019951	75089	Uhrf1bp1l	UHRF1 (ICBP90) binding protein 1-like	1	36.8	0.77143	0.927742	0.834859	0.966711	1.04201	0.986865	1.00796	1.02157	1.06278	1.07577	0.928936	1.07352	1.13059	1.14955	1.04179	0.977928	0.875185	1.07496	1.0146	1.03525	1.1593	0.0667658	NO	1.02035	0.974875	NO	1.03836	0.854175	NO	1.22827	0.00922467	0.0102939	NO	NO
A0A1W2P7R5	ENSMUSG00000069520	67226	Tmem19	transmembrane protein 19	4	13.6	0.816302	0.854043	0.878998	0.886281	0.86684	0.901536	0.948328	0.989658	0.830511	0.896053	0.83906	0.95403	1.26836	1.3348	1.26333	1.47187	0.858906	1.33459	0.92659	0.879914	1.0788	0.474956	NO	0.949625	0.738792	NO	1.51673	1.92e-06	NO	1.55383	5.41e-07	8.84e-07	NO	NO
A0A1W2P7Q6	ENSMUSG00000034667	73192	Xpot	exportin, tRNA (nuclear export receptor for tRNAs)	27	32.3	1.11785	1.12148	1.14569	1.05725	1.10361	1.07929	1.11067	1.00541	0.942273	0.94823	0.906722	0.901021	0.915114	0.899313	0.847792	0.898288	1.11057	0.890127	1.07474	0.924562	0.967744	0.517558	NO	0.860262	0.000361221	NO	0.962755	0.548636	NO	1.24765	2.53e-06	3.82e-06	NO	NO
A0A1W2P7V2	ENSMUSG00000112611	544736	Glipr1l3	GLI pathogenesis-related 1 like 3	6	21.2	0.37704	0.524925	0.533395	0.482972	0.642465	0.697182	0.745061	0.794854	1.3105	1.39859	1.31237	1.47547	1.37922	1.41539	1.34667	1.5639	0.479583	1.42629	0.71989	1.37423	1.50108	0.00483256	NO	1.90895	3.26e-07	NO	1.03788	0.787656	NO	2.97403	1.13e-09	3e-09	YES	Cluster4
A0A1W2P7W8	ENSMUSG00000035673	216161	Sbno2	strawberry notch 2	1	9.2	0.951938	1.16476	0.951445	1.08353	1.27961	0.93203	1.03272	1.12532	1.08731	1.15499	1.03124	1.05041	0.849569	0.909168	0.705005	0.690968	1.03792	0.788677	1.09242	1.08099	1.05251	0.891953	NO	0.989536	0.998764	NO	0.729591	0.0117433	NO	1.38513	0.00596498	0.0067367	NO	NO
A0A1W2P7X0	ENSMUSG00000078453	73112	Abracl	ABRA C-terminal like	2	43.9	0.862155	0.823715	0.837297	0.825124	0.894189	0.925005	0.961908	0.863885	0.680204	0.711981	0.687507	0.698335	1.50648	1.55248	1.50924	1.6605	0.837073	1.55717	0.911247	0.694507	1.08861	0.124026	NO	0.76215	6.42e-05	NO	2.24213	6.16e-12	YES	2.24213	1.17e-11	6.33e-11	YES	Cluster4
A0A1W2P851	ENSMUSG00000019878	15500	Hsf2	heat shock factor 2	1	10.6	0.775367	0.953513	0.96455	1.03327	1.00051	0.839872	0.871798	0.848773	1.8894	1.87836	1.60598	1.28749	0.575716	0.555996	0.485414	0.433982	0.931675	0.512777	0.890239	1.66531	0.955525	0.98245	NO	1.87063	9.13e-05	NO	0.307917	1.55e-06	YES	3.24763	2.71e-06	4.08e-06	YES	Cluster3
A0A1W2P872	ENSMUSG00000030411	384569	Nova2	NOVA alternative splicing regulator 2	4	8.5	1.00849	0.997377	1.00148	0.996236	0.982502	0.984615	1.01622	0.907452	0.988165	0.983643	0.959556	0.893295	1.08523	1.08785	1.00376	1.10412	1.0009	1.07024	0.972699	0.956165	0.971828	0.741121	NO	0.983002	0.930636	NO	1.11931	0.0066179	NO	1.11931	0.0068264	0.00767755	NO	NO
A0A1W2P874	ENSMUSG00000060716	211945	Plekhh1	pleckstrin homology domain containing, family H (with MyTH4 domain) member 1	1	9.3	0.895576	1.08122	1.06508	1.03069	0.954774	1.02815	1.20927	0.879102	1.10571	1.15336	1.0272	0.972398	0.975972	1.0007	0.821219	0.799569	1.01814	0.899366	1.01782	1.06467	0.999687	1	NO	1.04602	0.920648	NO	0.844739	0.172839	NO	1.1838	0.200937	0.208304	NO	NO
E9QA61	ENSMUSG00000038594	100038725	Cep85l	centrosomal protein 85-like	30	39.5	0.528753	0.576982	0.550398	0.595485	0.63249	0.722951	0.773681	0.733982	0.547544	0.550911	0.544466	0.536385	2.07223	2.18938	2.06419	2.38017	0.562904	2.17649	0.715776	0.544827	1.27158	0.0828498	NO	0.761169	0.0482954	NO	3.99484	5.49e-12	YES	3.99484	3.75e-12	2.79e-11	YES	Cluster4
A0A1W2P8A8	ENSMUSG00000019873	28193	Reep3	receptor accessory protein 3	1	3.7	1.04324	1.06047	1.01958	1.00377	1.21367	1.20834	1.26131	1.222	0.974467	1.05843	0.989153	0.974292	0.767566	0.733494	0.708733	0.761491	1.03176	0.742821	1.22633	0.999086	1.18857	4.42e-06	NO	0.814697	8.33e-07	NO	0.7435	2.21e-07	NO	1.65091	3.32e-10	1.01e-09	NO	NO
A0A1W2P8C6	ENSMUSG00000025351	12512	Cd63	CD63 antigen	3	12.8	1.05762	1.10714	1.02456	1.07592	0.937436	0.941903	1.01165	0.871076	1.01477	1.1559	0.987992	1.01074	0.918539	1.01575	0.872229	0.996777	1.06631	0.950823	0.940516	1.04235	0.882029	0.0546613	NO	1.10828	0.138283	NO	0.912191	0.200891	NO	1.13375	0.0270823	0.0294673	NO	NO
E9QM14	ENSMUSG00000020659	104836	Cbll1	Casitas B-lineage lymphoma-like 1	6	20.7	1.32952	1.36384	1.44631	1.30256	1.13078	1.13188	1.14062	1.10982	1.1073	1.15028	1.10758	1.14479	0.422782	0.406702	0.350233	0.355023	1.36056	0.383685	1.12827	1.12748	0.829274	1.02e-05	NO	0.9993	0.999991	NO	0.340302	9.64e-12	YES	3.54602	8.54e-13	1.08e-11	YES	Cluster2
A0A1Y7VIR0	ENSMUSG00000017843	26931	Ppp2r5c	protein phosphatase 2, regulatory subunit B', gamma	12	54.4	0.837591	1.09	1.05995	1.14598	1.03997	1.05126	1.13437	1.05608	1.02777	1.11942	1.01749	0.66649	0.933584	0.964486	0.911269	0.944291	1.03338	0.938408	1.07042	0.957794	1.03584	0.972907	NO	0.894786	0.582761	NO	0.979759	0.995872	NO	1.14067	0.415151	0.423002	NO	NO
A0A1Y7VIT3	ENSMUSG00000043003	242505	Rasef	RAS and EF hand domain containing	2	3.8	0.955429	0.977455	0.989212	0.932336	0.902507	0.976642	0.979716	0.963691	0.99763	1.09102	0.99577	1.06713	1.01672	1.09082	0.970445	1.09347	0.963608	1.04286	0.955639	1.03789	0.991731	0.993956	NO	1.08607	0.0906161	NO	1.00479	0.998502	NO	1.09127	0.0255916	0.0278925	NO	NO
A0A1Y7VIT9	ENSMUSG00000113558	118568222	Tmdd1	transmembrane and death domain 1	8	29.6	0.472379	0.587465	0.524572	0.491564	0.512814	0.50521	0.52286	0.463894	2.2737	2.3555	2.19456	1.88738	0.808371	0.804066	0.786366	0.809303	0.518995	0.802027	0.501194	2.17778	0.965702	0.995059	NO	4.34519	2.03e-10	YES	0.368277	2.28e-09	YES	4.34519	8.2e-11	3.03e-10	YES	Cluster3
A0A1Y7VJ48	ENSMUSG00000042043	21371	Tbca	tubulin cofactor A	15	88.1	1.09262	1.14952	1.11042	1.10845	1.09531	1.08028	1.12479	1.13012	1.01207	1.09605	0.995887	1.10226	0.721164	0.765537	0.676419	0.739119	1.11525	0.72556	1.10762	1.05157	0.993161	0.991279	NO	0.94939	0.203618	NO	0.68998	1.95e-07	NO	1.53709	1.08e-08	2.33e-08	NO	NO
A0A1Y7VJB9	ENSMUSG00000033102	218294	Cdc14b	CDC14 cell division cycle 14B	14	33.3	0.246453	0.275988	0.277108	0.247703	0.390364	0.577587	0.556106	0.514029	0.294901	0.303443	0.281093	0.262432	2.83303	2.89399	2.84583	3.19993	0.261813	2.9432	0.509521	0.285467	1.94613	0.016234	NO	0.560266	0.0297155	NO	10.3101	5.54e-13	YES	11.2416	8.36e-14	3.26e-12	YES	Cluster4
A0A1Y7VJE6	ENSMUSG00000108622	102640913	Gm36864	predicted gene, 36864	2	21.3	1.25275	0.993614	1.03514	0.979988	1.05736	0.933436	0.994726	1.11988	0.911447	0.839864	0.94525	0.846999	0.940805	1.18865	0.957122	1.00297	1.06537	1.02239	1.02635	0.88589	0.963372	0.940623	NO	0.863146	0.229692	NO	1.15408	0.249821	NO	1.2026	0.101908	0.107221	NO	NO
A0A1Y7VJF3	ENSMUSG00000028389	22696	Zfp37	zinc finger protein 37	9	25.3	0.858129	1.01464	0.978135	0.917318	1.02416	1.0321	1.06279	0.977094	1.02071	1.0771	0.977853	0.897408	1.06827	1.05034	1.02711	1.01685	0.942055	1.04064	1.02403	0.993268	1.08702	0.209978	NO	0.969956	0.859576	NO	1.0477	0.632704	NO	1.10465	0.113998	0.119636	NO	NO
Q8R2E9	ENSMUSG00000057069	67475	Ero1b	endoplasmic reticulum oxidoreductase 1 beta	27	50.3	0.775274	0.808675	0.795084	0.792238	0.829172	0.865275	0.909275	0.929853	0.814702	0.863276	0.777209	0.84927	1.44235	1.51617	1.40996	1.62221	0.792818	1.49767	0.883394	0.826114	1.11425	0.156167	NO	0.93516	0.497316	NO	1.81291	5.29e-09	NO	1.88905	1.23e-09	3.22e-09	NO	NO
A0A1Y7VJN8	ENSMUSG00000021585	12380	Cast	calpastatin	2	44	0.77479	0.77316	0.785729	0.730627	0.736645	0.857632	0.871768	0.683893	0.922232	0.897627	0.955237	0.878256	1.47887	1.43417	1.56306	1.65631	0.766076	1.5331	0.787484	0.913338	1.02794	0.972004	NO	1.15982	0.104529	NO	1.67857	1.65e-07	NO	2.00124	6.75e-09	1.51e-08	YES	Cluster4
K4DI62	ENSMUSG00000025323	20688	Sp4	trans-acting transcription factor 4	2	2.6	2.06438	1.37905	1.03113	0.976152	0.97325	0.97176	0.774977	0.7162	2.49732	1.27521	0.902192	0.928309	0.617526	0.330234	0.283144	0.279159	1.36268	0.377516	0.859047	1.40076	0.63041	0.446801	NO	1.6306	0.387331	NO	0.269508	0.0381617	YES	3.71046	0.0271987	0.0295846	YES	Cluster2
A0A1Y7VNH4	ENSMUSG00000021286	68520	Zfyve21	zinc finger, FYVE domain containing 21	6	28.1	0.900967	1.02463	0.987766	0.963674	0.865399	0.914382	0.955059	0.781308	1.11804	1.1921	1.12539	1.02238	1.0229	1.04056	1.03349	1.05195	0.969258	1.03723	0.879037	1.11448	0.906917	0.175327	NO	1.26784	0.000445469	NO	0.930683	0.28107	NO	1.26784	0.000625076	0.00075508	NO	NO
A0A1Y7VJW9	ENSMUSG00000021186	23876	Fbln5	fibulin 5	7	18	0.417441	0.447322	0.429808	0.434979	0.406951	0.564556	0.572532	0.548042	0.452811	0.434394	0.420758	0.41866	2.5464	2.55201	2.51689	2.83644	0.432387	2.61294	0.52302	0.431656	1.20961	0.463318	NO	0.825313	0.45677	NO	6.05329	9.1e-13	YES	6.05329	1.67e-13	4.7e-12	YES	Cluster4
A0A1Y7VK19	ENSMUSG00000021241	74316	Isca2	iron-sulfur cluster assembly 2	7	52.1	0.945721	0.924357	0.930266	0.92763	0.965266	0.967993	0.990539	0.99972	0.877803	0.921357	0.859203	0.950084	1.1789	1.17881	1.13245	1.2499	0.931994	1.18501	0.98088	0.902112	1.05245	0.214779	NO	0.919697	0.0258144	NO	1.3136	2.49e-07	NO	1.3136	1.9e-07	3.31e-07	NO	NO
A0A1Y7VK20	ENSMUSG00000021012	75553	Zc3h14	zinc finger CCCH type containing 14	1	45	1.0809	1.17226	1.21991	0.968907	0.89411	1.17199	1.07052	0.846597	1.61589	1.416	1.46643	1.43887	0.458831	0.360189	0.447102	0.371517	1.11049	0.40941	0.995802	1.48429	0.896721	0.460479	NO	1.49055	0.000162709	NO	0.275828	3.87e-08	YES	3.62545	7.72e-08	1.43e-07	YES	Cluster2
A0A1Y7VK25	ENSMUSG00000036333	77480	Kidins220	kinase D-interacting substrate 220	1	23	1.23187	1.32198	1.29867	1.29184	1.03759	1.02944	1.09809	1.05047	0.986556	1.01574	1.06645	0.944348	0.67608	0.702843	0.67035	0.577677	1.28609	0.656737	1.0539	1.00327	0.81946	4.68e-05	NO	0.951964	0.415443	NO	0.654594	7.09e-07	NO	1.9583	1.67e-09	4.27e-09	NO	NO
A0A1Y7VKR5	ENSMUSG00000021140	54604	Pcnx	pecanex homolog	18	9.1	1.01185	1.11463	1.03886	1.04852	1.01509	1.00294	1.03834	1.02817	1.0879	1.20018	1.08327	1.15874	0.763207	0.864759	0.727941	0.815592	1.05347	0.792875	1.02114	1.13252	0.96931	0.770724	NO	1.10908	0.0267565	NO	0.700095	1.6e-06	NO	1.42838	2.11e-06	3.22e-06	NO	NO
A0A1Y7VL44	ENSMUSG00000033530	104718	Ttc7b	tetratricopeptide repeat domain 7B	8	8.4	0.878006	0.877903	0.857099	0.836398	0.867296	0.89751	0.928408	0.860521	0.913523	0.958826	0.874892	0.842763	1.34086	1.38305	1.31064	1.3723	0.862352	1.35171	0.888434	0.897501	1.03025	0.725014	NO	1.01021	0.982608	NO	1.50609	2.34e-09	NO	1.56747	3.2e-10	9.81e-10	NO	NO
A0A1Y7VLD2	ENSMUSG00000021090	78257	Lrrc9	leucine rich repeat containing 9	17	14.2	0.424069	0.521362	0.510765	0.522063	0.619955	0.653588	0.684914	0.693883	1.35008	1.41477	1.42291	1.49122	1.38435	1.3891	1.40821	1.50875	0.494565	1.4226	0.663085	1.41975	1.34074	0.00232381	NO	2.14112	3.84e-10	YES	1.00201	0.999803	NO	2.87647	3.6e-12	2.72e-11	YES	Cluster4
A0A1Y7VLH9	ENSMUSG00000069189	71164	Zdhhc11	zinc finger, DHHC domain containing 11	1	4.3	0.482131	0.66068	0.62018	0.656597	0.755016	0.763363	0.891186	0.631558	1.80767	1.9205	1.74106	1.60152	0.885972	0.852202	0.871118	0.859235	0.604897	0.867132	0.760281	1.76769	1.25688	0.150568	NO	2.32505	2.09e-08	YES	0.490545	7.49e-08	YES	2.9223	3.15e-09	7.59e-09	YES	Cluster3
A0A1Y7VLN4	ENSMUSG00000020593	14245	Lpin1	lipin 1	21	31.2	0.681678	0.744238	0.728382	0.720562	0.783986	0.813408	0.836048	0.831511	1.06326	1.14258	1.06719	1.13757	1.32745	1.37174	1.3027	1.44769	0.718715	1.3624	0.816238	1.10265	1.13569	0.0304862	NO	1.35089	3.06e-06	NO	1.23556	8.56e-06	NO	1.8956	2.3e-10	7.36e-10	NO	NO
A0A1Y7VLS3	ENSMUSG00000035614	328108	Togaram1	TOG array regulator of axonemal microtubules 1	10	6.2	0.69419	0.777765	0.75591	0.74386	0.672184	0.692182	0.729197	0.693866	1.76363	1.84387	1.73238	1.90218	0.76254	0.748633	0.717729	0.769883	0.742931	0.749696	0.696857	1.81051	0.937983	0.504855	NO	2.59811	1.25e-12	YES	0.414079	1.72e-12	YES	2.59811	3.54e-13	6.73e-12	YES	Cluster3
A0A1Y7VLZ7	ENSMUSG00000021143	217893	Pacs2	phosphofurin acidic cluster sorting protein 2	19	27.5	0.489361	0.536939	0.518424	0.514193	0.637019	0.72266	0.764793	0.707838	0.67969	0.689133	0.672996	0.621002	2.04941	2.1225	2.01839	2.25565	0.514729	2.11149	0.708078	0.665705	1.37563	0.00398572	NO	0.940159	0.768872	NO	3.17181	1.68e-12	YES	4.10213	2.96e-13	6.09e-12	YES	Cluster4
A0A1Y7VM69	ENSMUSG00000013076	75723	Amotl1	angiomotin-like 1	12	12.5	0.598491	0.71617	0.711977	0.678798	0.69127	0.717261	0.755104	0.685729	1.65805	1.77012	1.63709	1.63514	0.935377	0.97153	0.896785	0.94111	0.676359	0.9362	0.712341	1.6751	1.0532	0.713059	NO	2.35154	5.26e-12	YES	0.558892	2.51e-10	NO	2.47664	3.62e-12	2.73e-11	YES	Cluster3
A0A1Y7VM80	ENSMUSG00000037679	70435	Inf2	inverted formin, FH2 and WH2 domain containing	6	8.3	1.16984	1.21074	1.1769	1.15701	0.935054	0.929021	0.961079	0.93848	1.37052	1.40723	1.24296	1.4101	0.560685	0.521878	0.514975	0.493531	1.17862	0.522767	0.940908	1.3577	0.798312	2.98e-05	NO	1.44297	7.05e-08	NO	0.385038	1.16e-11	YES	2.59715	2.73e-11	1.21e-10	YES	Cluster2
A0A1Y7VM91	ENSMUSG00000028414	246179	Fktn	fukutin	5	8.8	1.07206	1.0247	1.02077	1.02406	0.943905	0.975857	0.997788	0.982829	0.917454	0.965662	0.891949	0.939911	1.05574	1.068	1.03072	1.0886	1.0354	1.06076	0.975095	0.928744	0.941758	0.0287026	NO	0.952465	0.105614	NO	1.14215	5.6e-05	NO	1.14215	4.47e-05	5.96e-05	NO	NO
A0A1Y7VM92	ENSMUSG00000108622	102640913	Gm36864	predicted gene, 36864	3	87.4	0.811126	0.832221	0.814071	0.825081	0.902804	0.852463	0.930342	0.961053	0.96212	0.995064	0.988435	1.05997	1.25085	1.2918	1.21242	1.31018	0.820625	1.26631	0.911666	1.0014	1.11094	0.0250425	NO	1.09843	0.0272567	NO	1.26454	2.35e-06	NO	1.54311	8.79e-09	1.92e-08	NO	NO
A0A1Y7VMB1	ENSMUSG00000034442	76357	Trmt5	TRM5 tRNA methyltransferase 5	1	75.7	1.15822	1.26514	1.23488	1.24326	0.991768	1.09745	1.13291	0.984888	1.21697	1.24458	1.11465	1.13873	0.583567	0.56117	0.524579	0.507237	1.22538	0.544138	1.05175	1.17873	0.85831	0.00456483	NO	1.12073	0.0348351	NO	0.46163	1.08e-08	YES	2.25196	2.91e-09	7.07e-09	YES	Cluster2
A0A1Y7VMH7	ENSMUSG00000036333	77480	Kidins220	kinase D-interacting substrate 220	36	26.1	1.12806	1.12516	1.13595	1.10565	1.06455	1.0545	1.08944	1.06711	0.920111	0.928564	0.891803	0.921715	0.888205	0.898826	0.860591	0.919764	1.12371	0.891846	1.0689	0.915548	0.951228	0.00429779	NO	0.856533	2.02e-07	NO	0.974112	0.280843	NO	1.25998	5.01e-10	1.45e-09	NO	NO
F8VPK5	ENSMUSG00000020580	19878	Rock2	Rho-associated coiled-coil containing protein kinase 2	35	30.3	1.08191	1.14651	1.14208	1.10861	1.00864	1.01298	1.05626	0.976914	1.10311	1.17353	1.09615	1.12079	0.74863	0.754862	0.720126	0.748883	1.11978	0.743125	1.0137	1.1234	0.905265	0.001281	NO	1.10821	0.000966932	NO	0.661499	2.3e-09	NO	1.51172	9.71e-10	2.61e-09	NO	NO
A0A1Y7VMP7	ENSMUSG00000021245	217716	Mlh3	mutL homolog 3	10	6.9	1.59778	1.59011	1.56787	1.53238	1.29634	1.23397	1.30215	1.25536	0.772423	0.770075	0.703956	0.668522	0.460589	0.459144	0.423194	0.366133	1.57203	0.427265	1.27196	0.728744	0.809115	1.09e-06	NO	0.572931	1.49e-09	NO	0.586304	1.04e-06	NO	3.6793	1.43e-13	4.31e-12	YES	Cluster1
A0A1Y7VN19	ENSMUSG00000021094	66375	Dhrs7	dehydrogenase/reductase (SDR family) member 7	11	34.8	0.396106	0.416241	0.391211	0.392657	0.712152	0.77063	0.802223	0.713858	0.413274	0.414943	0.372299	0.402558	2.42002	2.44879	2.32168	2.61136	0.399053	2.45046	0.749716	0.400769	1.87873	3.2e-05	NO	0.534561	3.36e-05	NO	6.11441	1.67e-13	YES	6.14069	2.08e-14	1.71e-12	YES	Cluster4
A0A1Y7VN40	ENSMUSG00000114073	102632152	Gm30302	predicted gene, 30302	30	29.5	0.374643	0.438376	0.407957	0.44781	0.637136	0.702181	0.756129	0.703822	0.464249	0.461292	0.432644	0.441899	2.33937	2.40707	2.32339	2.66204	0.417196	2.43297	0.699817	0.450021	1.67743	0.00230357	NO	0.643055	0.00587435	NO	5.40634	1.6e-12	YES	5.8317	5.51e-13	8.27e-12	YES	Cluster4
A0A1Y7VN66	ENSMUSG00000020974	18974	Pole2	polymerase (DNA directed), epsilon 2 (p59 subunit)	4	8.6	1.07302	1.09053	1.03909	1.00513	0.988615	0.852714	0.994363	0.71356	1.17335	1.27465	1.2142	1.05995	0.94336	0.975139	0.821871	0.780453	1.05194	0.880206	0.887313	1.18054	0.8435	0.119797	NO	1.33046	0.00440915	NO	0.745597	0.00368211	NO	1.34121	0.001947	0.00228178	NO	NO
A0A1Y7VN75	ENSMUSG00000021276	67236	Cinp	cyclin-dependent kinase 2 interacting protein	3	13.7	0.841674	1.07688	0.974652	0.986893	1.01421	0.979761	1.08558	1.10298	1.03343	0.98229	1.02655	1.01117	0.996605	1.04496	0.910515	0.931861	0.970024	0.970985	1.04563	1.01336	1.07794	0.396456	NO	0.969137	0.895811	NO	0.958184	0.79652	NO	1.07794	0.335547	0.34349	NO	NO
F8WHU3	ENSMUSG00000034645	230590	Zyg11a	zyg-11 family member A, cell cycle regulator	5	9.6	1.04777	1.09327	1.11266	1.07201	0.90012	0.931225	1.00025	0.959964	1.15242	1.2318	1.16651	1.237	0.77541	0.790588	0.737178	0.791828	1.08143	0.773751	0.947889	1.19693	0.876516	0.000994403	NO	1.26274	2.31e-06	NO	0.646445	6.3e-09	NO	1.54692	7.98e-09	1.76e-08	NO	NO
A0A1Y7VNM7	ENSMUSG00000019467	52666	Arhgef25	Rho guanine nucleotide exchange factor (GEF) 25	3	8	1.06011	1.06953	1.10273	1.09305	1.02148	1.06513	1.11924	1.12823	1.00955	1.08574	1.05634	1.13	0.739713	0.767414	0.752887	0.798867	1.08135	0.76472	1.08352	1.07041	1.002	0.999816	NO	0.987896	0.963119	NO	0.714421	6.18e-07	NO	1.41688	1.11e-07	2e-07	NO	NO
Q9D142	ENSMUSG00000002804	66174	Nudt14	nudix (nucleoside diphosphate linked moiety X)-type motif 14	6	25.7	0.94769	1.01146	1.00391	0.975445	0.949357	0.977583	1.04178	0.928153	1.02103	1.07262	1.01416	0.962832	1.02366	1.05647	0.970443	1.04341	0.984624	1.0235	0.974219	1.01766	0.989432	0.983439	NO	1.04459	0.468676	NO	1.00573	0.996958	NO	1.05058	0.291266	0.299292	NO	NO
A0A217FL67	ENSMUSG00000051166	319670	Eml5	echinoderm microtubule associated protein like 5	1	1.2	1.21363	1.19301	1.19379	1.2354	1.10565	1.04432	1.10957	1.09806	1.13333	1.24719	1.18853	1.32889	0.500904	0.472976	0.458016	0.476708	1.20896	0.477151	1.0894	1.22449	0.901107	0.0155963	NO	1.124	0.00684899	NO	0.389674	1.57e-10	YES	2.56625	6.99e-11	2.65e-10	YES	Cluster2
A0A217FL69	ENSMUSG00000020646	67216	Mboat2	membrane bound O-acyltransferase domain containing 2	7	18.9	0.544444	0.614832	0.632292	0.59195	0.523751	0.66164	0.717304	0.767246	0.55504	0.588119	0.554642	0.554294	2.03258	2.20762	2.05576	2.39849	0.595879	2.17361	0.667485	0.563024	1.12017	0.754004	NO	0.8435	0.492195	NO	3.8606	1.9e-10	YES	3.8606	5.93e-11	2.31e-10	YES	Cluster4
A0A217FL83	ENSMUSG00000084883	668158	Ccdc85c	coiled-coil domain containing 85C	6	20.6	0.777933	0.804586	0.768527	0.744805	0.85029	0.923909	0.95097	0.950868	0.71212	0.759665	0.706462	0.737171	1.53382	1.53354	1.55065	1.69468	0.773963	1.57817	0.919009	0.728854	1.18741	0.00590761	NO	0.793087	0.000681492	NO	2.16528	4.86e-11	YES	2.16528	3.57e-11	1.52e-10	YES	Cluster4
A0A286YCE7	ENSMUSG00000015968	12289	Cacna1d	calcium channel, voltage-dependent, L type, alpha 1D subunit	1	1.6	0.768551	0.785796	0.733185	0.82688	0.760311	0.870492	0.911499	1.86347	0.737332	0.795071	0.734396	1.67545	1.04402	1.04931	1.13409	1.31015	0.778603	1.13439	1.10144	0.985562	1.41464	0.578544	NO	0.894792	0.964774	NO	1.15101	0.92995	NO	1.45696	0.496793	0.504091	NO	NO
A0A286YCX2	ENSMUSG00000021733	218756	Slc4a7	solute carrier family 4, sodium bicarbonate cotransporter, member 7	14	12.2	0.738943	0.839777	0.78218	0.78402	0.835703	0.845392	0.893567	0.790815	0.897483	0.920997	0.874788	0.866798	1.46725	1.50494	1.42008	1.53726	0.78623	1.48238	0.841369	0.890017	1.07013	0.272087	NO	1.05782	0.369683	NO	1.66557	5.91e-10	NO	1.88543	4.03e-11	1.68e-10	NO	NO
A0A286YCV0	ENSMUSG00000024566	50771	Atp9b	ATPase, class II, type 9B	10	13.2	0.742072	0.76282	0.773259	0.740267	0.796735	0.836213	0.873028	0.834173	1.00869	1.04868	1.01133	1.08472	1.3633	1.36032	1.32376	1.44063	0.754605	1.372	0.835037	1.03836	1.10659	0.031306	NO	1.24348	1.54e-05	NO	1.32132	7.15e-08	NO	1.81817	4.93e-11	1.98e-10	NO	NO
A0A286YCV9	ENSMUSG00000060012	16554	Kif13b	kinesin family member 13B	59	38.6	1.09492	1.15193	1.12817	1.13544	1.08319	1.04293	1.10686	1.049	1.05529	1.10911	1.02477	1.04766	0.76305	0.750966	0.72087	0.735855	1.12761	0.742685	1.07049	1.05921	0.949345	0.0555181	NO	0.989457	0.937796	NO	0.701171	9.13e-09	NO	1.51829	6.77e-10	1.89e-09	NO	NO
A0A286YCX6	ENSMUSG00000033382	75964	Trappc8	trafficking protein particle complex 8	67	49.6	1.01617	1.07223	1.04314	1.03471	1.02308	1.00182	1.06899	1.04692	0.956983	1.01669	0.932928	0.983161	0.949911	0.977119	0.899477	0.976655	1.04157	0.95079	1.0352	0.97244	0.993892	0.991592	NO	0.939371	0.0666195	NO	0.977737	0.770488	NO	1.09547	0.00313647	0.0036189	NO	NO
A0A286YCY6	ENSMUSG00000057246	407788	BC051142	cDNA sequence BC051142	1	35	0.860319	1.05511	0.878354	0.985894	0.893228	0.952483	1.0298	1.14184	1.11671	0.972482	0.969248	0.980745	1.05794	1.04762	1.02766	1.03056	0.94492	1.04095	1.00434	1.0098	1.06288	0.721022	NO	1.00544	0.999653	NO	1.03085	0.943733	NO	1.10162	0.419357	0.427245	NO	NO
A0A286YCZ2	ENSMUSG00000036368	381110	Rmdn2	regulator of microtubule dynamics 2	1	73.5	0.691895	0.761965	0.729007	0.670524	0.949545	0.948234	0.861166	0.620077	0.852694	0.802356	0.859089	0.694792	1.61138	1.77469	1.56181	1.61078	0.713348	1.63966	0.844755	0.802233	1.18421	0.297058	NO	0.949663	0.930141	NO	2.04388	3.04e-07	YES	2.29855	5.39e-08	1.02e-07	YES	Cluster4
A0A286YCZ6	ENSMUSG00000085861	666145	Armh2	armadillo-like helical domain containing 2	2	11.8	0.537111	0.632495	0.61194	0.712549	0.645238	0.653199	0.695296	0.649256	1.68182	1.86941	1.69676	1.88884	0.95806	0.988228	0.853186	0.92661	0.623524	0.931521	0.660747	1.78421	1.0597	0.886123	NO	2.70029	2.78e-10	YES	0.522092	6.79e-09	NO	2.86149	9.35e-11	3.37e-10	YES	Cluster3
A0A286YD34	ENSMUSG00000025006	20411	Sorbs1	sorbin and SH3 domain containing 1	1	49.2	1.40786	1.35386	1.34645	1.17734	0.941148	0.925719	0.888623	0.603835	1.69106	1.71126	1.52903	1.19107	0.383145	0.32115	0.224211	0.304228	1.32138	0.308184	0.839831	1.5306	0.635571	0.00440747	NO	1.82251	0.000212161	NO	0.201348	6.17e-07	YES	4.96653	5.43e-07	8.86e-07	YES	Cluster2
A0A286YD65	ENSMUSG00000021414	71864	Fam217a	family with sequence similarity 217, member A	6	10.6	0.475079	0.613829	0.55261	0.576919	0.547577	0.531621	0.563962	0.557179	2.02846	2.16097	2.0351	2.21872	0.781136	0.819081	0.7544	0.78335	0.554609	0.784492	0.550085	2.11081	0.991842	0.999479	NO	3.83725	6e-13	YES	0.371654	1.84e-12	YES	3.83725	1.2e-13	3.93e-12	YES	Cluster3
A0A286YD80	ENSMUSG00000021363	17152	Mak	male germ cell-associated kinase	18	34.6	1.20207	1.25917	1.24399	1.21872	1.1316	1.10011	1.16593	1.10158	0.964519	1.02973	0.962104	0.886026	0.699367	0.73198	0.646733	0.656377	1.23099	0.683614	1.1248	0.960594	0.913743	0.0142141	NO	0.85401	0.000492907	NO	0.711658	2.84e-06	NO	1.8007	1.49e-09	3.86e-09	NO	NO
A0A286YDB3	ENSMUSG00000023923	72238	Tbc1d5	TBC1 domain family, member 5	35	47.9	1.01655	1.05454	1.0306	1.03242	1.02538	1.02698	1.09288	1.07735	0.957802	1.01531	0.950886	1.03538	0.89811	0.920739	0.894788	0.970285	1.03353	0.92098	1.05565	0.989843	1.0214	0.783511	NO	0.937663	0.0666241	NO	0.930431	0.0533073	NO	1.14622	0.000481578	0.000587774	NO	NO
A0A286YDE0	ENSMUSG00000049902	70900	4921517D22Rik	RIKEN cDNA 4921517D22 gene	2	21.6	0.908002	0.922161	0.977783	0.952271	0.910003	0.966768	1.02283	0.908366	0.909405	1.02397	1.03382	1.07791	1.17733	1.09295	1.00517	1.11126	0.940054	1.09668	0.951992	1.01128	1.0127	0.991596	NO	1.06227	0.516861	NO	1.08445	0.230261	NO	1.16661	0.010935	0.0121563	NO	NO
A0A286YDF2	ENSMUSG00000024983	53611	Vti1a	vesicle transport through interaction with t-SNAREs 1A	10	53.3	0.979927	1.04318	1.03307	1.02607	0.962765	0.979591	1.03919	1.05316	0.915859	0.964302	0.886747	0.915449	1.05079	1.04865	1.02799	1.07325	1.02056	1.05017	1.00868	0.920589	0.988356	0.951655	NO	0.91267	0.0101123	NO	1.14076	0.000486608	NO	1.14076	0.000616205	0.000745151	NO	NO
A0A286YDF5	ENSMUSG00000048612	226101	Myof	myoferlin	18	11.7	1.03914	1.09146	1.063	1.12105	0.962767	0.953937	1.02298	1.01481	0.992545	1.0599	0.994612	1.02486	0.906338	0.971127	0.87223	0.90925	1.07866	0.914736	0.988623	1.01798	0.916527	0.0186931	NO	1.02969	0.666406	NO	0.898581	0.00756621	NO	1.17921	0.000290569	0.000361875	NO	NO
A0A286YDI1	ENSMUSG00000024561	17190	Mbd1	methyl-CpG binding domain protein 1	12	18.8	1.39276	1.46801	1.45651	1.44934	1.21604	1.14795	1.17275	1.1472	0.934438	0.985843	0.893039	0.853055	0.508906	0.482058	0.468393	0.423712	1.44166	0.470767	1.17098	0.916594	0.812249	3.74e-06	NO	0.782756	7.19e-06	NO	0.513605	1.46e-08	NO	3.06235	2.41e-12	2.07e-11	YES	Cluster1
Q8VC03	ENSMUSG00000071647	225898	Eml3	echinoderm microtubule associated protein like 3	7	9.4	0.909762	1.25398	1.15306	1.20322	1.16624	1.10822	1.26397	0.945619	1.05132	1.13764	1.02701	0.822301	0.778233	0.856875	0.690166	0.63238	1.13001	0.739413	1.12101	1.00957	0.992041	0.999653	NO	0.900587	0.636456	NO	0.732405	0.0546942	NO	1.52825	0.0038664	0.00442537	NO	NO
A0A286YDT0	ENSMUSG00000053453	66231	Thoc7	THO complex 7	13	65.7	1.14825	1.26139	1.24421	1.26948	1.08986	1.05897	1.15485	1.25338	1.06087	1.11084	1.04964	1.1769	0.548192	0.561348	0.516505	0.495314	1.23083	0.53034	1.13927	1.09956	0.925607	0.198795	NO	0.965151	0.793158	NO	0.482318	8.44e-08	YES	2.32084	5.59e-09	1.27e-08	YES	Cluster2
A0A286YDT3	ENSMUSG00000015176	70769	Nolc1	nucleolar and coiled-body phosphoprotein 1	31	36.1	1.16911	1.36794	1.27401	1.32466	1.0908	0.995988	1.10115	1.13935	1.22463	1.30851	1.17488	1.23462	0.419391	0.43458	0.375548	0.364831	1.28393	0.398588	1.08182	1.23566	0.842585	0.0027913	NO	1.1422	0.0188706	NO	0.32257	1.36e-09	YES	3.2212	3.4e-10	1.03e-09	YES	Cluster2
A0A286YDT6	ENSMUSG00000025217	12234	Btrc	beta-transducin repeat containing protein	10	36.8	1.19261	1.27008	1.2545	1.22214	1.08449	1.06378	1.12395	1.04666	1.05299	1.06883	1.00103	0.990244	0.685612	0.676367	0.63354	0.63319	1.23483	0.657177	1.07972	1.02827	0.874387	0.000148831	NO	0.952352	0.190652	NO	0.639108	1.35e-08	NO	1.87899	1.22e-10	4.22e-10	NO	NO
A0A286YDU8	ENSMUSG00000108929	668310	Cc2d2b	coiled-coil and C2 domain containing 2B	17	13.2	1.38859	1.41247	1.39577	1.35733	1.18807	1.12062	1.19685	1.17104	0.787291	0.832032	0.776874	0.721437	0.669469	0.687081	0.634396	0.66068	1.38854	0.662907	1.16914	0.779409	0.841995	3.15e-06	NO	0.666649	5.35e-09	NO	0.850525	0.00137918	NO	2.09463	1.8e-12	1.69e-11	YES	Cluster1
J3QN18	ENSMUSG00000095466	105242438	Gm3015	predicted gene 3015	1	39.4	0.789167	0.801248	0.83554	0.768907	0.978303	1.08057	1.05211	0.774007	0.929908	1.01513	0.867717	0.896838	1.30085	1.26482	1.24832	1.39658	0.798716	1.30264	0.971246	0.927399	1.21601	0.0567086	NO	0.954855	0.880792	NO	1.40462	0.000200809	NO	1.63092	1.56e-05	2.17e-05	NO	NO
A0A286YDV6	ENSMUSG00000021629	69048	Slc30a5	solute carrier family 30 (zinc transporter), member 5	3	5.5	0.884433	1.00126	0.93468	0.913333	1.00001	0.9097	0.973856	1.13908	0.973224	1.00708	0.950693	1.03668	1.11389	1.17644	0.998008	0.987639	0.933427	1.06899	1.00566	0.991918	1.07739	0.52919	NO	0.986335	0.9932	NO	1.0777	0.477232	NO	1.14524	0.130584	0.136513	NO	NO
A0A286YE10	ENSMUSG00000074886	26385	Grk6	G protein-coupled receptor kinase 6	3	9.2	0.881176	0.956841	0.921912	0.887596	0.943678	0.912201	0.975528	1.01114	0.977621	1.02573	0.94083	0.921418	1.17114	1.17477	1.11902	1.1794	0.911881	1.16108	0.960637	0.966401	1.05347	0.323577	NO	1.006	0.996456	NO	1.20145	5.95e-05	NO	1.27328	4.64e-06	6.8e-06	NO	NO
A0A286YDZ9	ENSMUSG00000021552	56278	Gkap1	G kinase anchoring protein 1	1	65.4	1.22607	1.31452	1.32561	1.3105	1.26728	1.11038	1.17185	2.12663	0.873583	0.868606	0.773826	1.34229	0.320165	0.346587	0.317703	0.304387	1.29418	0.322211	1.41904	0.964575	1.09648	0.913314	NO	0.679739	0.136835	NO	0.334044	0.0258706	YES	4.40407	0.000431901	0.000529622	YES	Cluster1
A0A286YE14	ENSMUSG00000035762	72745	Tmem161b	transmembrane protein 161B	6	22.1	1.16723	1.19425	1.18283	1.11015	1.05145	1.02196	1.09994	1.02873	0.913207	0.924676	0.893892	0.872401	0.876488	0.861322	0.877406	0.924085	1.16361	0.884825	1.05052	0.901044	0.902807	0.00124878	NO	0.857714	0.000101899	NO	0.982	0.881469	NO	1.31508	6.3e-08	1.18e-07	NO	NO
A0A286YE23	ENSMUSG00000068758	16188	Il3ra	interleukin 3 receptor, alpha chain	1	4.3	0.612903	0.863787	0.640067	0.672584	0.817816	0.91147	0.811213	0.798179	0.825989	0.732428	0.572306	0.561047	1.89665	1.82979	1.54431	1.90947	0.697335	1.79505	0.834669	0.672943	1.19694	0.430527	NO	0.806239	0.299632	NO	2.66747	1.22e-07	YES	2.66747	4.96e-08	9.44e-08	YES	Cluster4
A0A286YE25	ENSMUSG00000024068	50850	Spast	spastin	24	45.4	0.989455	1.00615	1.00163	0.995364	0.959977	0.988974	1.07275	0.979148	0.881207	0.942123	0.906286	0.929086	1.05329	1.07924	1.05291	1.16241	0.99815	1.08696	1.00021	0.914675	1.00207	0.999835	NO	0.914481	0.0371444	NO	1.18836	0.000193005	NO	1.18836	0.000395807	0.000486987	NO	NO
A0A286YE27	ENSMUSG00000021495	212483	Fam193b	family with sequence similarity 193, member B	4	4.4	1.27682	1.31868	1.32845	1.30403	0.951006	0.853282	0.893672	0.90834	1.58043	1.44178	1.30855	1.08518	0.476299	0.5209	0.384051	0.368528	1.30699	0.437445	0.901575	1.35399	0.689808	0.00144162	NO	1.5018	0.000566738	NO	0.323079	4.61e-07	YES	3.09522	2.49e-07	4.24e-07	YES	Cluster2
A0A286YE36	ENSMUSG00000021488	18193	Nsd1	nuclear receptor-binding SET-domain protein 1	3	1.6	1.05628	1.30753	1.17077	1.19832	1.18233	1.14539	1.21982	1.13599	1.11938	1.13095	1.05458	1.10068	0.60672	0.648268	0.466491	0.456501	1.18322	0.544495	1.17088	1.1014	0.98957	0.995388	NO	0.940655	0.578014	NO	0.494368	1.17e-06	YES	2.17307	1.01e-07	1.83e-07	YES	Cluster2
A0A2C9F2B5	ENSMUSG00000033885	218699	Pxk	PX domain containing serine/threonine kinase	10	18.8	0.943985	1.0288	1.00786	0.903436	0.993742	1.03982	1.08534	0.928624	0.941171	0.988208	0.943699	0.970271	1.02494	1.05447	1.01893	1.1267	0.971022	1.05626	1.01188	0.960837	1.04208	0.688233	NO	0.949555	0.527377	NO	1.09931	0.0933702	NO	1.09931	0.0843509	0.0891222	NO	NO
Q07076	ENSMUSG00000021814	11750	Anxa7	annexin A7	23	45.8	1.12232	1.10886	1.15185	1.09983	1.03325	1.02373	1.06999	1.07952	1.04055	1.06387	1.02336	1.09962	0.765322	0.774857	0.74055	0.802503	1.12072	0.770808	1.05162	1.05685	0.938349	0.0176501	NO	1.00497	0.992767	NO	0.729344	2.44e-08	NO	1.45395	2.09e-09	5.21e-09	NO	NO
A0A2I3BPC5	ENSMUSG00000022092	19057	Ppp3cc	protein phosphatase 3, catalytic subunit, gamma isoform	22	38.1	0.740258	0.860129	0.804669	0.80867	0.91467	0.931083	0.955586	1.42945	1.05425	1.11212	1.01125	1.06404	1.03679	1.10557	1.02356	1.1479	0.803432	1.07845	1.0577	1.06042	1.31647	0.0749147	NO	1.00257	0.99999	NO	1.01701	0.997272	NO	1.34231	0.0349222	0.0377733	NO	NO
A0A2I3BPE3	ENSMUSG00000024137	13560	E4f1	E4F transcription factor 1	1	1.7	0.849128	1.36988	1.27325	1.32414	1.20764	1.09409	1.43011	1.11508	1.04684	1.03819	1.01338	0.722793	0.712954	0.704933	0.52426	0.573327	1.2041	0.628868	1.21173	0.9553	1.00634	0.999901	NO	0.788377	0.194264	NO	0.658294	0.0752379	NO	1.92684	0.00110719	0.00131691	NO	NO
Q920N2	ENSMUSG00000040820	110948	Hlcs	holocarboxylase synthetase (biotin-	3	4.6	0.712766	1.08676	0.916434	1.05282	1.07031	1.21157	1.13303	1.16459	1.01902	1.28705	0.973103	1.10233	0.885196	0.98094	0.697272	0.706818	0.942195	0.817556	1.14487	1.09537	1.21511	0.19157	NO	0.956763	0.951131	NO	0.746372	0.0514653	NO	1.40036	0.0175223	0.0192732	NO	NO
A0A2I3BPI4	ENSMUSG00000047153	219094	Khnyn	KH and NYN domain containing	1	1.3	1.08623	1.04782	1.1021	0.974398	1.03126	0.964877	0.996776	1.10592	0.976819	0.963424	1.02389	1.09979	0.87429	0.899519	1.02174	0.831149	1.05264	0.906673	1.02471	1.01598	0.973465	0.93034	NO	0.991483	0.997539	NO	0.892413	0.141991	NO	1.16099	0.040202	0.0432802	NO	NO
A0A2I3BPJ2	ENSMUSG00000115726	102631856	Gm30083	predicted gene, 30083	2	5.4	0.42976	0.465481	0.476151	0.439386	0.5969	0.754965	0.778407	0.771825	0.500565	0.473237	0.461611	0.547594	2.241	2.28159	2.3032	2.47832	0.452695	2.32603	0.725524	0.495752	1.60268	0.000785396	NO	0.683302	0.00318919	NO	4.69192	9.08e-13	YES	5.13819	1.92e-13	5.02e-12	YES	Cluster4
A0A2I3BPN6	ENSMUSG00000039117	228980	Taf4	TATA-box binding protein associated factor 4	21	25	1.1725	1.22209	1.20521	1.18359	1.06224	1.03625	1.10364	1.03947	1.17763	1.22935	1.17392	1.21515	0.563095	0.546658	0.532814	0.536391	1.19585	0.544739	1.0604	1.19901	0.886734	2.43e-05	NO	1.13072	1.92e-05	NO	0.454322	6.72e-13	YES	2.20108	1.63e-13	4.61e-12	YES	Cluster2
A0A2I3BRT5	ENSMUSG00000002496	22084	Tsc2	TSC complex subunit 2	24	17.2	0.92689	0.98078	0.978604	0.969831	0.903869	0.916468	0.966731	0.915677	0.981902	1.03052	0.975635	1.01792	1.10393	1.13368	1.05637	1.1412	0.964026	1.1088	0.925686	1.00149	0.960229	0.318711	NO	1.08189	0.0176907	NO	1.10714	0.00141182	NO	1.19781	1.16e-05	1.64e-05	NO	NO
E9Q784	ENSMUSG00000022000	67302	Zc3h13	zinc finger CCCH type containing 13	38	19.5	1.09029	1.23324	1.18674	1.2032	1.07943	1.03065	1.08877	1.10793	1.08639	1.15646	1.06371	1.09953	0.665697	0.678707	0.60298	0.626268	1.17837	0.643413	1.0767	1.10152	0.913718	0.0290856	NO	1.02306	0.852654	NO	0.584112	2.4e-08	NO	1.83143	3.02e-09	7.31e-09	NO	NO
A0A2I3BR03	ENSMUSG00000022892	11820	App	amyloid beta (A4) precursor protein	4	8.4	0.85882	1.03389	0.939975	0.944794	1.03337	0.992699	1.08611	1.21649	0.939042	0.922884	0.883457	0.991694	1.00558	1.05957	0.966964	1.12466	0.944369	1.03919	1.08217	0.934269	1.14591	0.0831666	NO	0.863332	0.0596435	NO	1.11231	0.229539	NO	1.1583	0.0362844	0.0392021	NO	NO
A0A2I3BPX3	ENSMUSG00000064210	105722	Ano6	anoctamin 6	5	6.3	0.909081	0.936947	0.90542	0.855863	0.981751	0.980822	1.04158	0.924544	0.81013	0.807617	0.790132	0.772101	1.32117	1.3039	1.26724	1.39171	0.901828	1.321	0.982174	0.794995	1.08909	0.0637682	NO	0.809424	0.000131879	NO	1.66165	2.03e-09	NO	1.66165	2.24e-09	5.56e-09	NO	NO
A0A2I3BPY7	ENSMUSG00000022246	75646	Rai14	retinoic acid induced 14	1	70.9	0.760337	0.786871	0.752009	0.744082	0.712917	0.768348	0.830128	0.825375	0.92508	0.994711	0.930159	1.04214	1.40225	1.53586	1.4212	1.56853	0.760825	1.48196	0.784192	0.973023	1.03071	0.938453	NO	1.2408	0.00283281	NO	1.52305	1.67e-07	NO	1.94783	1.67e-09	4.25e-09	NO	NO
A0A2I3BQ03	ENSMUSG00000022285	22631	Ywhaz	tyrosine 3-monooxygenase/tryptophan 5-monooxygenase activation protein, zeta polypeptide	1	84.9	0.583729	0.684896	0.667998	0.603563	0.462202	0.638135	0.82008	0.620074	0.567108	0.577358	0.75692	0.628107	1.94648	2.10887	2.03989	2.29458	0.635046	2.09746	0.635123	0.632373	1.00012	1	NO	0.995671	0.999985	NO	3.3168	2.8e-09	YES	3.3168	5.86e-10	1.66e-09	YES	Cluster4
P62046	ENSMUSG00000068015	380916	Lrch1	leucine-rich repeats and calponin homology (CH) domain containing 1	4	9.4	0.714133	0.749037	0.704912	0.743746	0.781218	0.815905	0.792233	1.22593	0.693866	0.768098	0.697641	0.989216	1.52122	1.59799	1.47808	1.72677	0.727957	1.58102	0.903821	0.787205	1.24159	0.328129	NO	0.870974	0.649392	NO	2.00839	1.85e-05	YES	2.17185	5.36e-06	7.8e-06	YES	Cluster4
A0A2I3BQ91	ENSMUSG00000036339	218989	Tmem260	transmembrane protein 260	5	7.2	0.927332	0.961449	0.920315	0.892772	0.91596	0.92092	0.977379	0.883295	0.806188	0.861881	0.816472	0.829578	1.31319	1.31778	1.27133	1.38416	0.925467	1.32161	0.924388	0.82853	0.998834	0.99997	NO	0.8963	0.0116697	NO	1.59513	1.09e-09	NO	1.59513	8.53e-10	2.31e-09	NO	NO
Q8BR18	ENSMUSG00000056215	74354	Lrguk	leucine-rich repeats and guanylate kinase domain containing	1	5.4	0.835304	0.982787	0.829975	0.903913	0.989115	0.85447	1.01316	0.826947	0.897101	0.947513	0.882295	0.764636	1.2509	1.44022	1.21935	1.36232	0.887995	1.3182	0.920922	0.872886	1.03708	0.948783	NO	0.94784	0.861782	NO	1.51016	5.31e-05	NO	1.51016	2.35e-05	3.2e-05	NO	NO
A0A2I3BRR4	ENSMUSG00000052395	328370	Rft1	RFT1 homolog	5	16.8	1.00708	1.02146	1.01156	0.988907	0.938229	0.94676	0.983197	0.977162	0.912336	0.956355	0.899759	0.977186	1.06712	1.11239	1.05003	1.15047	1.00725	1.095	0.961337	0.936409	0.954416	0.228348	NO	0.974069	0.692811	NO	1.16936	6.99e-05	NO	1.16936	7.15e-05	9.35e-05	NO	NO
A0A2R8VI00	ENSMUSG00000009035	223693	Tmem184b	transmembrane protein 184b	1	8.1	1.38851	1.35274	1.38567	1.33993	1.31779	1.25364	1.35485	1.32785	0.715946	0.761367	0.767125	0.733008	0.600799	0.56665	0.55773	0.576398	1.36671	0.575394	1.31353	0.744361	0.961091	0.0936491	NO	0.566686	7.44e-12	NO	0.773004	1.4e-05	NO	2.37526	5.92e-14	2.78e-12	YES	Cluster1
A0A2I3BQJ3	ENSMUSG00000033589	72549	Reep4	receptor accessory protein 4	9	31.1	0.97591	1.08139	1.00563	1.05903	1.02162	0.915535	1.024	0.998655	1.18886	1.26091	1.12715	1.25261	0.78759	0.776356	0.750955	0.773811	1.03049	0.772178	0.989952	1.20738	0.960663	0.635641	NO	1.21964	0.000158074	NO	0.639548	1.1e-07	NO	1.5636	2.38e-07	4.07e-07	NO	NO
A0A2I3BQN6	ENSMUSG00000047394	70113	Odf3b	outer dense fiber of sperm tails 3B	5	35.6	0.507004	0.536483	0.526792	0.510035	0.528264	0.65905	0.664194	0.734144	0.516759	0.532064	0.510889	0.63002	2.15592	2.24792	2.20267	2.5378	0.520078	2.28608	0.646413	0.547433	1.24291	0.328177	NO	0.846878	0.525271	NO	4.17599	5.01e-11	YES	4.39564	1.73e-11	8.44e-11	YES	Cluster4
A0A2I3BQS6	ENSMUSG00000037487	70790	Ubr5	ubiquitin protein ligase E3 component n-recognin 5	99	38.8	1.07225	1.13437	1.11839	1.07421	1.05541	1.03147	1.08108	1.02619	1.20885	1.27408	1.18152	1.24841	0.637365	0.634234	0.599386	0.622794	1.09981	0.623445	1.04854	1.22821	0.953383	0.126656	NO	1.17136	1.09e-05	NO	0.507602	5.56e-12	NO	1.97005	1.37e-11	7.07e-11	NO	NO
A0A2I3BQS8	ENSMUSG00000115798	NA	AC140267	novel protein	2	21.4	1.14895	0.989613	1.08838	1.02742	0.956466	0.837637	0.930824	0.923296	0.900225	1.05632	0.943842	1.04778	1.00295	1.06897	1.03186	1.04546	1.06359	1.03731	0.912056	0.987041	0.857525	0.0170068	NO	1.08222	0.330912	NO	1.05093	0.644275	NO	1.16615	0.017979	0.0197565	NO	NO
A0A2I3BQW0	ENSMUSG00000042548	228790	Asxl1	ASXL transcriptional regulator 1	3	2.5	1.03326	1.0731	1.09191	1.07033	0.998823	0.927784	1.05035	0.954745	1.41521	1.46886	1.19567	1.38773	0.622476	0.563274	0.572991	0.57349	1.06715	0.583058	0.982926	1.36687	0.921074	0.338244	NO	1.39061	1.91e-05	NO	0.426566	7.72e-09	YES	2.34431	1.6e-08	3.33e-08	YES	Cluster2
H9H9T1	ENSMUSG00000026655	66540	Fam107b	family with sequence similarity 107, member B	14	50.3	1.34146	1.36755	1.3784	1.33626	1.25783	1.19707	1.28135	1.29155	0.81943	0.891452	0.811497	0.837101	0.560596	0.548545	0.539598	0.540308	1.35592	0.547262	1.25695	0.83987	0.927009	0.00264068	NO	0.668181	1.02e-09	NO	0.651603	5.26e-08	NO	2.47764	1.89e-13	4.96e-12	YES	Cluster1
A0A2I3BRL0	ENSMUSG00000071547	70021	Nt5dc2	5'-nucleotidase domain containing 2	12	25.2	1.20516	1.22888	1.24793	1.18718	0.864517	0.861432	0.89909	0.836082	1.26686	1.32356	1.27356	1.31686	0.621921	0.641133	0.594996	0.630825	1.21729	0.622219	0.86528	1.29521	0.710825	1.16e-09	NO	1.49687	8.08e-11	NO	0.480399	7.59e-13	YES	2.0816	2.43e-13	5.53e-12	YES	Cluster2
A0A2I3BRD1	ENSMUSG00000022749	67581	Tbc1d23	TBC1 domain family, member 23	12	18.7	1.01127	1.00966	1.01685	1.00336	0.951674	0.924133	0.980689	1.01256	1.09523	1.13063	1.07389	1.23066	0.866907	0.889628	0.854141	0.948728	1.01028	0.889851	0.967264	1.1326	0.957418	0.547755	NO	1.17093	0.00107746	NO	0.78567	3.06e-05	NO	1.2728	5.2e-05	6.89e-05	NO	NO
A0A2I3BRG7	ENSMUSG00000022607	14083	Ptk2	PTK2 protein tyrosine kinase 2	1	40.3	0.979681	1.3336	1.25503	1.27204	1.19287	1.05268	1.26674	0.893495	1.04335	1.1169	0.960877	0.853561	0.836568	0.856775	0.58189	0.503943	1.21009	0.694794	1.10145	0.993673	0.91022	0.758091	NO	0.902153	0.762375	NO	0.699218	0.0762792	NO	1.74165	0.00314393	0.00362669	NO	NO
A0A2I3BRK4	ENSMUSG00000022280	30945	Rnf19a	ring finger protein 19A	2	3.4	0.873493	0.914591	0.919381	0.840028	0.875318	0.858359	0.87211	0.83682	1.13913	1.13482	1.06939	1.10738	1.14986	1.18327	1.11678	1.10926	0.886873	1.1398	0.860652	1.11268	0.970434	0.644476	NO	1.29283	4.37e-07	NO	1.02437	0.620833	NO	1.32434	1.89e-08	3.88e-08	NO	NO
A0A2I3BRK6	ENSMUSG00000022338	223527	Eny2	ENY2 transcription and export complex 2 subunit	8	57.3	1.38122	1.48741	1.45342	1.40007	1.20797	1.17313	1.20405	1.25656	1.04043	1.11231	0.975107	1.02809	0.363501	0.340454	0.297995	0.278282	1.43053	0.320058	1.21043	1.03899	0.84614	9.1e-05	NO	0.858363	0.000885204	NO	0.308049	1.97e-10	YES	4.46959	1.41e-12	1.47e-11	YES	Cluster1
A0A2I3BRK9	ENSMUSG00000045257	378462	Morn2	MORN repeat containing 2	7	57.9	0.804923	1.09518	0.859343	1.38298	1.45017	0.820748	1.1013	0.984369	1.14887	0.99673	0.850904	0.963493	0.873101	0.913054	0.853162	0.901669	1.03561	0.885246	1.08915	0.99	1.0517	0.98003	NO	0.908968	0.891683	NO	0.894189	0.875403	NO	1.23033	0.53466	0.5415	NO	NO
Q8K1K3	ENSMUSG00000007589	28113	Tinf2	Terf1 (TRF1)-interacting nuclear factor 2	8	25.8	1.0108	1.04862	1.05169	1.04091	1.05957	1.01995	1.10639	1.12101	1.17452	1.25607	1.17579	1.30398	0.659762	0.682569	0.636853	0.651499	1.03801	0.657671	1.07673	1.22759	1.0373	0.56843	NO	1.14011	0.00120305	NO	0.535741	1.18e-09	NO	1.86657	1.53e-09	3.96e-09	NO	NO
Q91VM5	ENSMUSG00000037070	19656	Rbmxl1	RNA binding motif protein, X-linked like-1	11	67.3	1.20716	1.42725	1.36468	1.33074	1.23634	1.16246	1.25889	1.26723	1.13016	1.16776	1.11198	1.09677	0.335318	0.326432	0.298853	0.277991	1.33246	0.309648	1.23123	1.12667	0.92403	0.0993992	NO	0.915075	0.0863382	NO	0.274836	5.54e-10	YES	4.30313	2.24e-11	1.03e-10	YES	Cluster2
A0A2I3BRN6	ENSMUSG00000037386	116838	Rims2	regulating synaptic membrane exocytosis 2	1	4.8	1.2191	1.16512	1.24401	1.12821	1.10678	0.956019	1.01607	1.08434	1.00131	1.01952	0.995584	1.06186	0.800909	0.745663	0.719603	0.735909	1.18911	0.750521	1.0408	1.01957	0.875279	0.00500227	NO	0.979599	0.92556	NO	0.736116	2.57e-05	NO	1.58438	2.54e-07	4.33e-07	NO	NO
A0A2I3BRQ7	ENSMUSG00000033228	72193	Scaf11	SR-related CTD-associated factor 11	1	18.9	1.10375	2.05011	1.73018	1.52896	1.46648	1.06237	1.22661	0.996883	1.42407	1.11401	1.1788	0.256905	0.275299	0.253474	0.197813	0.13428	1.60325	0.215217	1.18809	0.993445	0.741048	0.353742	NO	0.836173	0.849249	NO	0.216637	0.0316135	YES	7.44948	0.000714762	0.00086049	YES	Cluster1
Q8K120	ENSMUSG00000023411	73181	Nfatc4	nuclear factor of activated T cells, cytoplasmic, calcineurin dependent 4	1	2.1	1.05906	1.25991	1.15359	1.14896	0.945955	1.06199	1.03063	1.03497	1.08919	1.12024	1.11084	0.89071	0.80272	0.826104	0.72402	0.741116	1.15538	0.77349	1.01839	1.05275	0.881431	0.105399	NO	1.03374	0.918978	NO	0.734735	0.00118177	NO	1.49372	0.000101533	0.000131295	NO	NO
A0A2I3BRW0	ENSMUSG00000021917	69019	Spcs1	signal peptidase complex subunit 1 homolog (S. cerevisiae)	1	27.5	0.922092	0.984327	0.94397	1.00926	0.899343	0.829927	0.901609	2.03237	0.894288	0.918955	0.897861	1.61922	0.744917	0.730501	0.778998	0.89237	0.964911	0.786696	1.16581	1.08258	1.20821	0.839778	NO	0.928606	0.985385	NO	0.726686	0.626151	NO	1.48191	0.460628	0.468364	NO	NO
A0A2I3BRX7	ENSMUSG00000021891	67011	Mettl6	methyltransferase like 6	6	20.8	1.31647	1.28257	1.32685	1.26027	1.19979	1.1281	1.22041	1.0123	0.964417	0.998281	0.961455	0.89412	0.625174	0.622676	0.58396	0.603158	1.29654	0.608742	1.14015	0.954568	0.879378	0.00783485	NO	0.837231	0.00217601	NO	0.637714	6.38e-06	NO	2.12987	3.9e-09	9.22e-09	YES	Cluster1
A0A2I3BRX9	ENSMUSG00000021027	56784	Ralgapa1	Ral GTPase activating protein, alpha subunit 1	3	20.8	0.968395	1.02723	1.01945	1.03235	0.922477	0.938512	0.996684	0.968655	1.00788	1.06273	0.987026	1.02399	1.00162	1.01554	0.970861	1.0566	1.01186	1.01115	0.956582	1.02041	0.945373	0.129804	NO	1.06672	0.0700343	NO	0.99093	0.977025	NO	1.06672	0.0609481	0.0649087	NO	NO
A0A2I3BS49	ENSMUSG00000013701	53600	Timm23	translocase of inner mitochondrial membrane 23	6	34.5	1.02754	1.08608	1.03607	1.0009	0.954966	0.977018	1.00197	0.81585	1.05992	1.09923	1.01601	0.919345	1.01907	1.05024	0.91873	1.01708	1.03765	1.00128	0.937451	1.02363	0.903439	0.194134	NO	1.09192	0.300771	NO	0.978168	0.962432	NO	1.10688	0.200854	0.208239	NO	NO
A0A2K6EDK3	ENSMUSG00000038736	67429	Nudcd1	NudC domain containing 1	25	55.6	1.00754	1.08087	1.07665	1.00277	1.01152	1.02066	1.08843	1.03064	0.99234	1.04088	0.983867	1.0042	0.893634	0.930447	0.882159	0.953378	1.04196	0.914904	1.03781	1.00532	0.996021	0.998133	NO	0.968693	0.55877	NO	0.91006	0.0134595	NO	1.13887	0.000681935	0.000822028	NO	NO
A0A2K6EDM5	ENSMUSG00000022139	105559	Mbnl2	muscleblind like splicing factor 2	2	20.5	1.12898	1.20598	1.14355	1.18577	1.19411	1.12365	1.19559	0.891658	1.02473	1.14068	1.04033	0.96597	0.694134	0.721744	0.657068	0.686066	1.16607	0.689753	1.10125	1.04293	0.94441	0.697794	NO	0.94704	0.759252	NO	0.661363	0.000324009	NO	1.69056	1.56e-05	2.17e-05	NO	NO
Q80Y72-2	ENSMUSG00000055177	228756	Cstl1	cystatin-like 1	2	11.4	0.246046	0.252178	0.259218	0.25611	0.327398	0.532408	0.51355	0.529453	0.325255	0.354378	0.335461	0.397214	2.67611	2.90294	2.78181	3.31047	0.253388	2.91783	0.475702	0.353077	1.87737	0.201737	NO	0.742222	0.656257	NO	8.26402	5.19e-11	YES	11.5153	1.55e-11	7.79e-11	YES	Cluster4
A0A2R8VH97	ENSMUSG00000033047	223691	Eif3l	eukaryotic translation initiation factor 3, subunit L	2	100	0.936787	1.32945	1.09984	1.15124	1.12638	1.13594	1.11294	1.62882	1.06277	1.09722	0.945555	0.651838	0.729835	0.717213	0.645365	0.628801	1.12933	0.680304	1.25102	0.939347	1.10775	0.782861	NO	0.750866	0.126787	NO	0.72423	0.238493	NO	1.83891	0.0044995	0.00512606	NO	NO
A0A2R8VHC4	ENSMUSG00000022488	105855	Nckap1l	NCK associated protein 1 like	1	16.1	0.706112	0.772028	0.736747	0.786722	0.767495	0.772217	0.834016	0.819888	0.931322	0.977671	0.954893	0.956631	1.45906	1.51168	1.42745	1.58606	0.750403	1.49606	0.798404	0.955129	1.06397	0.436629	NO	1.1963	0.00132367	NO	1.56635	3.62e-09	NO	1.99368	4.85e-11	1.95e-10	NO	NO
A0A2R8VHH1	ENSMUSG00000022142	170762	Nup155	nucleoporin 155	37	35	1.07351	1.08216	1.09574	1.0566	0.946583	0.957055	1.00416	0.988163	0.971965	1.02745	0.969735	1.03827	0.948526	0.949283	0.908766	0.982027	1.077	0.947151	0.97399	1.00186	0.904351	0.00116679	NO	1.02861	0.524676	NO	0.945396	0.0738178	NO	1.1371	0.000184527	0.000233397	NO	NO
A0A2R8VHN6	ENSMUSG00000022515	72615	Anks3	ankyrin repeat and sterile alpha motif domain containing 3	2	7.1	1.13923	1.07957	1.10082	0.973017	1.0484	1.09157	1.25387	1.10319	1.02371	1.02612	0.993662	1.05678	0.822092	0.730151	0.806346	0.751474	1.07316	0.777515	1.12426	1.02507	1.04762	0.6647	NO	0.911772	0.167265	NO	0.758502	0.000586121	NO	1.44596	2.27e-05	3.1e-05	NO	NO
Q08EB1	ENSMUSG00000042564	75729	Fam227a	family with sequence similarity 227, member A	1	2.6	0.153834	0.264484	0.192903	0.23202	0.737067	0.795017	0.764511	0.65793	0.216315	0.2255	0.192445	0.169036	2.82366	2.889	2.72272	2.96355	0.21081	2.84973	0.738631	0.200824	3.50377	4.07e-07	YES	0.271887	3.31e-07	YES	14.1902	3.04e-14	YES	14.1902	1.01e-15	8.22e-13	YES	Cluster4
A0A2R8VHQ0	ENSMUSG00000037003	209039	Tns2	tensin 2	15	15.9	1.07416	1.14747	1.14961	1.13652	0.966494	0.983482	1.04352	1.03529	1.0543	1.0919	1.03379	0.983122	0.848375	0.863005	0.783563	0.805402	1.12694	0.825086	1.0072	1.04078	0.893743	0.00472024	NO	1.03334	0.630889	NO	0.79276	2.55e-05	NO	1.36585	1.2e-06	1.89e-06	NO	NO
A0A2R8VHS0	ENSMUSG00000022622	11434	Acr	acrosin prepropeptide	3	53.6	0.947743	1.31894	1.05015	1.0727	1.01438	1.02575	1.12462	1.11261	1.11392	1.23878	1.1257	0.889388	0.807442	0.816461	0.670137	0.671281	1.09738	0.741331	1.06934	1.09195	0.974447	0.986424	NO	1.02114	0.992757	NO	0.678907	0.00598762	NO	1.48029	0.00265697	0.00308397	NO	NO
A0A2R8VJM7	ENSMUSG00000052369	380967	Tmem106c	transmembrane protein 106C	1	12.1	1.05661	0.931695	1.00879	0.839366	0.956819	1.14046	1.05786	0.572686	0.991835	0.904844	0.810159	0.398971	1.40528	1.39994	1.33689	1.1878	0.959115	1.33248	0.931956	0.776452	0.971683	0.997113	NO	0.833143	0.678189	NO	1.71611	0.00763532	NO	1.71611	0.0103866	0.0115554	NO	NO
A0A2R8VHU8	ENSMUSG00000023055	67488	Calcoco1	calcium binding and coiled coil domain 1	39	61.4	1.05033	1.07658	1.08901	1.05439	1.04392	1.02807	1.08587	1.06599	0.928443	0.981706	0.92556	0.969609	0.915058	0.944403	0.879074	0.961974	1.06758	0.925127	1.05596	0.95133	0.989118	0.933386	NO	0.900912	0.000922243	NO	0.972457	0.563126	NO	1.15398	1.3e-05	1.82e-05	NO	NO
A0A2R8VHX5	ENSMUSG00000000552	29813	Zfp385a	zinc finger protein 385A	17	49.6	1.3543	1.41915	1.38723	1.37689	1.2457	1.19712	1.26082	1.32435	0.936197	1.00408	0.925508	0.975055	0.424933	0.417927	0.389686	0.361052	1.38439	0.398399	1.257	0.960211	0.907977	0.00212323	NO	0.763892	5.61e-07	NO	0.414908	4.18e-10	YES	3.47489	4.33e-13	7.38e-12	YES	Cluster1
A0A2R8VI43	ENSMUSG00000023000	13363	Dhh	desert hedgehog	1	8	0.521333	0.720747	0.669007	0.824033	0.74663	0.839756	0.73501	0.662068	0.548318	0.805309	0.538405	0.572687	2.01371	1.9457	1.83112	2.02616	0.68378	1.95417	0.745866	0.61618	1.0908	0.841539	NO	0.826127	0.354139	NO	3.17143	3.14e-09	YES	3.17143	1.13e-09	3e-09	YES	Cluster4
A0A2R8VI70	ENSMUSG00000053929	54151	Cyhr1	cysteine and histidine rich 1	3	41.2	0.961942	1.00608	0.98855	0.995916	1.05008	1.01516	1.06482	1.02411	1.11282	1.15588	1.06564	1.18452	0.859321	0.877483	0.769465	0.868212	0.988121	0.84362	1.03854	1.12972	1.05103	0.307067	NO	1.08779	0.0276745	NO	0.746754	1.25e-06	NO	1.33913	2.2e-06	3.34e-06	NO	NO
A0A2R8VI89	ENSMUSG00000023051	21357	Tarbp2	TARBP2, RISC loading complex RNA binding subunit	1	64.3	1.01161	1.05102	1.15993	0.983934	1.11988	0.942782	1.1136	1.15781	0.819807	1.01384	0.866665	1.19227	1.01477	0.812512	0.784741	0.954832	1.05163	0.891714	1.08352	0.973145	1.03033	0.98007	NO	0.898136	0.566258	NO	0.916322	0.764965	NO	1.21509	0.151245	0.157663	NO	NO
A0A2R8VJU7	ENSMUSG00000022542	71089	Septin12	septin 12	19	57.1	0.967311	1.04654	1.00785	1.01298	0.997554	0.997478	1.06464	1.02146	0.876583	0.955131	0.855089	0.911653	1.05525	1.11411	1.01588	1.1005	1.00867	1.07143	1.02028	0.899614	1.01151	0.973084	NO	0.88173	0.00404023	NO	1.19099	0.000204015	NO	1.19099	0.000319222	0.000396074	NO	NO
A0A2R8VJW0	ENSMUSG00000022477	11429	Aco2	aconitase 2, mitochondrial	1	58.1	0.646076	0.891165	0.958304	0.901265	0.743418	1.07733	1.14843	0.915591	0.92107	1.0228	0.857892	0.941668	1.26891	1.32523	1.1182	1.26264	0.849203	1.24375	0.971194	0.935858	1.14365	0.544339	NO	0.963616	0.97823	NO	1.32899	0.0220995	NO	1.4646	0.00497249	0.00564804	NO	NO
Q3TTL7	ENSMUSG00000024059	78785	Clip4	CAP-GLY domain containing linker protein family, member 4	11	25.1	0.347606	0.408095	0.390665	0.37329	0.593248	0.703381	0.71588	0.658473	0.46277	0.465222	0.441219	0.419991	2.44297	2.4773	2.39659	2.70331	0.379914	2.50504	0.667746	0.447301	1.75762	0.000799724	NO	0.669867	0.00655468	NO	5.60035	5.75e-13	YES	6.5937	8.42e-14	3.26e-12	YES	Cluster4
A0A2R8VK70	ENSMUSG00000055447	16423	Cd47	CD47 antigen (Rh-related antigen, integrin-associated signal transducer)	2	7.5	1.01927	1.08241	1.08016	1.03909	1.07366	1.04259	1.10382	0.967204	1.01552	1.12448	1.05942	1.07916	0.807699	0.812039	0.809507	0.883986	1.05523	0.828308	1.04682	1.06964	0.992027	0.992844	NO	1.0218	0.883546	NO	0.774378	2.83e-05	NO	1.29136	1.29e-05	1.81e-05	NO	NO
A0A2R8VKI7	ENSMUSG00000009733	21422	Tfcp2	transcription factor CP2	5	19	1.20631	1.20531	1.2232	1.19405	1.07992	1.04182	1.11413	1.14245	1.0236	1.0964	1.01789	1.11222	0.638445	0.646702	0.635712	0.621822	1.20722	0.63567	1.09458	1.06253	0.906696	0.0023363	NO	0.970717	0.551808	NO	0.598262	2.81e-09	NO	1.89913	8.81e-11	3.21e-10	NO	NO
A0A2R8W6G8	ENSMUSG00000022420	54152	Dnal4	dynein, axonemal, light chain 4	2	39	0.754749	1.32152	0.91176	1.09793	1.17837	1.03859	1.19524	0.886516	1.12119	1.07859	1.18041	0.844823	1.02407	1.04142	0.69938	0.625453	1.02149	0.847579	1.07468	1.05625	1.05207	0.9789	NO	0.982859	0.999067	NO	0.802439	0.450544	NO	1.26794	0.363919	0.371868	NO	NO
A0A2R8W6K8	ENSMUSG00000039200	75329	Atf7ip2	activating transcription factor 7 interacting protein 2	1	30.8	1.53724	1.61125	1.41274	1.37517	1.45498	1.36728	1.397	1.41043	0.988682	0.977503	0.882113	0.923795	0.151214	0.157269	0.188983	0.164361	1.4841	0.165457	1.40742	0.943023	0.948335	0.359393	NO	0.670036	1.27e-06	NO	0.175454	4.05e-09	YES	8.9697	4.68e-12	3.28e-11	YES	Cluster1
A0A2R8W6Q5	ENSMUSG00000027344	71313	Fsip1	fibrous sheath-interacting protein 1	4	26.5	0.671976	0.738883	0.767415	0.743454	0.776188	0.761148	0.801771	0.786842	1.56495	1.67233	1.59315	1.7911	0.816627	0.821677	0.799191	0.893302	0.730432	0.832699	0.781487	1.65538	1.0699	0.625057	NO	2.11824	4.8e-10	YES	0.503026	1e-09	NO	2.2663	9.19e-11	3.33e-10	YES	Cluster3
G5E846	ENSMUSG00000023484	19132	Prph	peripherin	1	9.3	0.53689	0.683873	0.619002	0.606476	0.609799	0.705288	0.728777	0.500251	2.05977	2.04994	2.05733	1.78083	0.738121	0.852583	0.760815	0.710258	0.61156	0.765444	0.636029	1.98697	1.04001	0.983397	NO	3.12402	9.36e-10	YES	0.385233	2.89e-09	YES	3.24901	2.35e-10	7.49e-10	YES	Cluster3
A0A2R8W6Z9	ENSMUSG00000079022	69700	Col22a1	collagen, type XXII, alpha 1	21	35.6	0.501857	0.587158	0.564179	0.563552	0.963287	1.016	1.06854	1.07995	1.04083	1.10834	1.02629	1.10099	1.31769	1.35142	1.29018	1.41973	0.554186	1.34475	1.03195	1.06911	1.86209	3.81e-08	NO	1.03602	0.693769	NO	1.25782	1.53e-05	NO	2.42654	2.21e-10	7.1e-10	YES	Cluster4
A0A2R8W747	ENSMUSG00000046897	68744	Zfp740	zinc finger protein 740	2	13.3	0.977173	1.21123	1.1854	1.18633	0.984988	1.00943	1.09275	1.14143	1.12745	1.2519	1.11262	1.25892	0.664231	0.682047	0.568183	0.545923	1.14004	0.615096	1.05715	1.18772	0.927293	0.521996	NO	1.12352	0.176423	NO	0.517879	2.66e-06	NO	1.93095	1.75e-06	2.69e-06	NO	NO
P61219	ENSMUSG00000033020	69833	Polr2f	polymerase (RNA) II (DNA directed) polypeptide F	3	12.6	1.19132	1.25091	1.22905	1.21198	1.05743	1.08621	1.11146	1.11615	1.23618	1.38359	1.29726	1.44795	0.347514	0.351556	0.345797	0.335639	1.22081	0.345126	1.09281	1.34125	0.895152	0.0167165	NO	1.22733	7.56e-05	NO	0.257318	6.91e-12	YES	3.88625	1.09e-11	6.01e-11	YES	Cluster2
A0A2U3TZ82	ENSMUSG00000033088	110253	Triobp	TRIO and F-actin binding protein	1	64.6	0.986342	1.03347	1.01929	1.00698	0.939866	0.941681	0.988485	0.965465	0.964547	1.0284	0.951015	1.00986	1.02716	1.0444	1.00202	1.09101	1.01152	1.04115	0.958874	0.988457	0.947953	0.118647	NO	1.03085	0.533861	NO	1.05331	0.118253	NO	1.0858	0.0147632	0.0163117	NO	NO
A0A338P673	ENSMUSG00000022843	12724	Clcn2	chloride channel, voltage-sensitive 2	2	2.3	0.714135	0.717895	0.755477	0.717292	0.819197	0.9094	0.927808	0.874612	0.74169	0.747459	0.721158	0.771464	1.61118	1.60841	1.62228	1.74054	0.7262	1.6456	0.882754	0.745443	1.21558	0.00102526	NO	0.844451	0.00296726	NO	2.20755	3.22e-12	YES	2.26605	1.89e-12	1.75e-11	YES	Cluster4
A0A338P693	ENSMUSG00000022938	52793	Fam3b	family with sequence similarity 3, member B	2	7.7	0.552803	0.636096	0.573875	0.619208	0.748721	0.803766	0.846821	0.85881	0.662725	0.684224	0.65967	0.754485	1.85924	1.89209	1.77877	2.06869	0.595495	1.8997	0.814529	0.690276	1.36782	0.00504315	NO	0.847453	0.123566	NO	2.75209	8.61e-11	YES	3.19012	2.2e-11	1.02e-10	YES	Cluster4
A0A338P697	ENSMUSG00000041215	208146	Yeats2	YEATS domain containing 2	3	3.4	1.19554	1.20011	1.13815	1.0904	1.04246	0.985754	1.02089	0.849636	1.24251	1.22181	1.15653	1.14092	0.68472	0.765676	0.596418	0.668484	1.15605	0.678824	0.974684	1.19044	0.843117	0.0101502	NO	1.22136	0.00286861	NO	0.570229	7.02e-07	NO	1.75368	4.58e-07	7.54e-07	NO	NO
A0A338P6B7	ENSMUSG00000022249	75777	Ttc23l	tetratricopeptide repeat domain 23-like	1	1.8	0.839829	0.818346	0.844564	0.81029	0.781288	0.788905	0.849203	0.874152	0.973266	1.01794	0.970483	1.09464	1.21807	1.3707	1.29775	1.45057	0.828257	1.33427	0.823387	1.01408	0.99412	0.999491	NO	1.2316	0.00476466	NO	1.31574	5.2e-05	NO	1.62047	1.86e-07	3.24e-07	NO	NO
E9Q440	ENSMUSG00000075254	77446	Heg1	heart development protein with EGF-like domains 1	4	2.7	0.9679	0.959163	0.959003	0.938965	1.17485	1.11321	1.19104	1.15313	0.913958	0.910913	0.885505	0.913157	1.01335	0.990422	0.928225	0.987216	0.956258	0.979802	1.15806	0.905883	1.21103	8.1e-07	NO	0.782244	6.72e-08	NO	1.0816	0.00887434	NO	1.27837	7.66e-08	1.41e-07	NO	NO
A0A338P6D5	ENSMUSG00000045942	193286	BC049762	cDNA sequence BC049762	5	22.8	0.334229	0.433065	0.394806	0.357053	0.635235	0.769052	0.764433	0.699119	0.919018	0.978999	0.897118	1.00939	1.90156	1.98422	1.81494	2.10776	0.379788	1.95212	0.71696	0.951132	1.88779	0.000253892	NO	1.32662	0.0052314	NO	2.05242	2.4e-09	YES	5.14002	1.41e-11	7.22e-11	YES	Cluster4
A0A338P6E5	ENSMUSG00000020886	13385	Dlg4	discs large MAGUK scaffold protein 4	2	5.1	1.0476	1.06511	1.03143	1.07054	1.0433	1.09429	1.05994	1.06053	1.1189	1.04172	1.02786	1.09288	0.8439	0.806901	0.792125	0.802981	1.05367	0.811476	1.06451	1.07034	1.01029	0.944792	NO	1.00547	0.990561	NO	0.758149	9.27e-08	NO	1.319	3.01e-08	5.95e-08	NO	NO
G5E8A0	ENSMUSG00000022807	106326	Osbpl11	oxysterol binding protein-like 11	19	36.6	0.88817	0.93431	0.938478	0.909135	0.916696	0.94548	1.00752	0.99699	0.866175	0.913947	0.85131	0.904882	1.22597	1.23233	1.19349	1.27512	0.917523	1.23173	0.966671	0.884078	1.05356	0.211334	NO	0.91456	0.0194319	NO	1.39323	2.41e-08	NO	1.39323	1.67e-08	3.46e-08	NO	NO
A0A338P6F7	ENSMUSG00000022883	19876	Robo1	roundabout guidance receptor 1	3	1.2	1.41366	1.45044	1.4182	1.34872	1.34914	1.32457	1.4345	1.45717	0.930733	0.860924	0.836807	0.72839	0.353328	0.430897	0.391806	0.270722	1.40776	0.361688	1.39134	0.839213	0.98834	0.984681	NO	0.603168	3.25e-07	NO	0.430985	1.59e-06	YES	3.89218	7.85e-11	2.92e-10	YES	Cluster1
A0A338P6G2	ENSMUSG00000090777	102638083	Ccdc188	coiled-coil domain containing 188	4	12.8	0.421666	0.480511	0.419555	0.420263	0.528173	0.666609	0.632461	0.667072	0.496646	0.496397	0.457025	0.547497	2.35534	2.40954	2.3558	2.64545	0.435499	2.44153	0.623579	0.499391	1.43187	0.0272542	NO	0.800847	0.181035	NO	4.88901	1.34e-12	YES	5.60629	3.07e-13	6.19e-12	YES	Cluster4
A0A338P6H6	ENSMUSG00000046991	71682	Wdr27	WD repeat domain 27	2	2.5	1.12538	1.19857	1.11492	1.18738	1.20066	1.11095	1.16876	1.8294	0.919823	0.940754	0.889292	1.12654	0.560887	0.551518	0.556152	0.519017	1.15656	0.546894	1.32744	0.969102	1.14775	0.547552	NO	0.730052	0.0619547	NO	0.564331	0.0256979	NO	2.42724	0.000298202	0.000370888	YES	Cluster1
A0A338P6I2	ENSMUSG00000021018	245841	Polr2h	polymerase (RNA) II (DNA directed) polypeptide H	6	45.5	1.16735	1.23447	1.20814	1.18663	1.02527	0.980144	1.05836	1.29134	1.12944	1.18294	1.06183	1.38764	0.540649	0.524052	0.496987	0.524784	1.19915	0.521618	1.08878	1.19046	0.907961	0.436366	NO	1.09339	0.502853	NO	0.438165	3.48e-06	YES	2.29889	1.3e-06	2.03e-06	YES	Cluster2
D3YUZ8	ENSMUSG00000052572	23859	Dlg2	discs large MAGUK scaffold protein 2	3	12.5	0.687781	0.69822	0.65943	0.618975	0.733232	0.825516	0.812762	0.829009	0.667513	0.699032	0.657968	0.687862	1.76419	1.94413	1.6819	2.03247	0.666101	1.85567	0.80013	0.678094	1.20121	0.176709	NO	0.84748	0.238076	NO	2.7366	1.21e-09	YES	2.78587	3.24e-10	9.9e-10	YES	Cluster4
A0A338P6J4	ENSMUSG00000034473	317717	Sec22a	SEC22 homolog A, vesicle trafficking protein	6	48.6	1.0598	1.08495	1.05793	1.04178	0.975822	1.03683	1.08734	0.950692	0.946972	0.961437	0.902508	0.962762	0.995444	0.969643	0.924061	1.04203	1.06111	0.982795	1.01267	0.94342	0.954346	0.414276	NO	0.931615	0.155499	NO	1.04174	0.579555	NO	1.12475	0.0140421	0.0155299	NO	NO
A0A338P6K2	ENSMUSG00000018830	17880	Myh11	myosin, heavy polypeptide 11, smooth muscle	1	66.8	1.45115	1.52842	1.49562	1.49063	0.963484	0.913583	0.978898	0.96489	1.17159	1.24417	1.13849	1.18724	0.381368	0.375545	0.358416	0.356492	1.49146	0.367955	0.955214	1.18537	0.640457	6.07e-11	NO	1.24095	1.24e-06	NO	0.310413	8.04e-13	YES	4.05337	1.92e-14	1.71e-12	YES	Cluster2
A0A338P6K3	ENSMUSG00000022811	22661	Zfp148	zinc finger protein 148	7	11	1.05421	1.29157	1.25253	1.23692	1.10065	1.02443	1.09936	1.03159	1.22657	1.22728	1.14929	1.03732	0.634618	0.575242	0.538251	0.520161	1.20881	0.567068	1.06401	1.16011	0.880212	0.0828809	NO	1.09032	0.331328	NO	0.488804	7.05e-07	YES	2.13168	1.83e-07	3.19e-07	YES	Cluster2
A0A338P6K9-2	ENSMUSG00000074994	99003	Qser1	glutamine and serine rich 1	9	5.5	1.31299	1.32558	1.30457	1.25764	1.18569	1.09484	1.12685	1.06473	1.06681	1.04676	1.01996	1.02356	0.575483	0.581123	0.518583	0.494822	1.30019	0.542503	1.11803	1.03927	0.859894	0.000105891	NO	0.929557	0.0549589	NO	0.522002	2.19e-09	NO	2.39666	1.95e-11	9.28e-11	YES	Cluster1
A0A338P6N4	ENSMUSG00000022723	224273	Crybg3	beta-gamma crystallin domain containing 3	132	44.9	1.11746	1.1498	1.12593	1.0826	1.09148	1.09308	1.13744	1.04454	0.895066	0.924979	0.86085	0.872316	0.887673	0.92871	0.85348	0.934592	1.11895	0.901114	1.09164	0.888303	0.975593	0.663417	NO	0.813735	9.11e-06	NO	1.01442	0.946755	NO	1.25965	3.19e-07	5.35e-07	NO	NO
A0A338P6N7	ENSMUSG00000062901	75785	Klhl24	kelch-like 24	1	3.6	0.863505	0.926029	0.930229	0.889982	0.765466	0.740052	0.858029	0.838596	1.43353	1.43499	1.35883	1.42654	0.939187	0.865631	0.858534	0.870868	0.902436	0.883555	0.800536	1.41347	0.887083	0.0213893	NO	1.76566	5.24e-10	NO	0.625095	2.8e-09	NO	1.76566	3.14e-10	9.65e-10	NO	NO
A0A338P6P0	ENSMUSG00000022761	66863	Lztr1	leucine-zipper-like transcriptional regulator, 1	7	8.3	1.1558	1.16438	1.15128	1.13509	1.04991	1.08702	1.09697	1.04505	0.856727	0.877779	0.840001	0.840034	0.931982	0.927624	0.906104	0.934261	1.15164	0.924993	1.06974	0.853635	0.928884	0.000178832	NO	0.797987	5.7e-09	NO	1.08359	0.000622028	NO	1.3491	8.97e-11	3.26e-10	NO	NO
D4AFX6	ENSMUSG00000049076	78618	Acap2	ArfGAP with coiled-coil, ankyrin repeat and PH domains 2	17	21.4	1.02571	1.06463	1.03615	1.016	1.07295	1.04097	1.09971	1.01861	0.934578	0.952608	0.900474	0.908388	0.975942	0.999847	0.949671	1.00376	1.03562	0.982306	1.05806	0.924012	1.02166	0.652119	NO	0.873308	7.07e-05	NO	1.06309	0.0429754	NO	1.14507	6.33e-05	8.31e-05	NO	NO
A0A338P6Q9	ENSMUSG00000003992	66970	Ssbp2	single-stranded DNA binding protein 2	1	9.4	1.49879	1.32523	1.42014	1.33	1.22073	1.07605	1.00559	0.938483	1.33049	1.32465	1.24902	1.29519	0.254752	0.264511	0.232809	0.233559	1.39354	0.246408	1.06021	1.29984	0.760804	0.000229807	NO	1.22602	0.00373247	NO	0.189568	1.06e-09	YES	5.65543	2.32e-10	7.42e-10	YES	Cluster2
A0A338P6U4	ENSMUSG00000033918	381038	Parl	presenilin associated, rhomboid-like	10	23	0.946558	0.953306	0.974931	0.949587	0.937154	0.978491	0.978757	0.981998	0.882906	0.918664	0.85347	0.839974	1.21504	1.16706	1.16924	1.25287	0.956096	1.20105	0.9691	0.873753	1.0136	0.923771	NO	0.901613	0.00324753	NO	1.37459	1.31e-08	NO	1.37459	1.74e-08	3.6e-08	NO	NO
E9Q6R4	ENSMUSG00000069729	239985	Arid1b	AT rich interactive domain 1B (SWI-like)	8	4.9	1.08441	1.10191	1.08572	1.02538	1.14782	1.08492	1.16025	1.12063	1.07228	1.06587	1.03859	1.04616	0.762829	0.763753	0.726399	0.713073	1.07436	0.741513	1.12841	1.05572	1.05031	0.076568	NO	0.935589	0.015027	NO	0.702374	1.13e-08	NO	1.52176	7.3e-10	2.02e-09	NO	NO
A0A338P6V2	ENSMUSG00000041774	69101	Ydjc	YdjC homolog (bacterial)	2	6	1.06851	1.09824	1.11349	1.02041	0.962106	0.967875	1.06074	0.681755	1.17229	1.15503	1.14978	0.877456	0.968645	0.960073	0.888556	0.855037	1.07516	0.918078	0.918119	1.08864	0.853934	0.256734	NO	1.18573	0.200202	NO	0.843325	0.200046	NO	1.18578	0.0862484	0.0911036	NO	NO
A0A338P6V9	ENSMUSG00000022833	239839	Ccdc14	coiled-coil domain containing 14	1	1.1	1.41127	1.36154	1.34807	1.81087	1.0762	1.05492	1.1176	1.08209	0.837723	0.795264	0.84607	0.814962	0.623609	0.6114	0.643215	0.565196	1.48294	0.610855	1.0827	0.823504	0.730109	0.00146885	NO	0.7606	0.0305875	NO	0.741775	0.0835917	NO	2.42764	9.07e-07	1.44e-06	YES	Cluster1
A0A338P7E3	ENSMUSG00000094724	68195	Rnaset2b	ribonuclease T2B	5	35.6	1.25945	1.24093	1.22345	1.20552	1.24872	1.19795	1.27517	1.23865	0.864002	0.916978	0.833289	0.860402	0.661385	0.691201	0.624735	0.658167	1.23234	0.658872	1.24012	0.868668	1.00632	0.981757	NO	0.700468	3.32e-09	NO	0.758486	1.9e-06	NO	1.88219	4.31e-12	3.08e-11	NO	NO
A0A338P725	ENSMUSG00000000386	17857	Mx1	MX dynamin-like GTPase 1	1	2.4	1.0327	1.05421	1.0206	1.07005	0.982149	1.0199	1.0749	1.01707	0.912652	1.04601	0.91958	1.0362	0.875755	0.98106	0.893852	1.06331	1.04439	0.953495	1.02351	0.978611	0.980004	0.960332	NO	0.956137	0.7253	NO	0.974335	0.934188	NO	1.09533	0.18829	0.195449	NO	NO
A0A338P734	ENSMUSG00000023806	100037282	Rsph3b	radial spoke 3B homolog (Chlamydomonas)	28	46.3	1.05394	1.12382	1.1069	1.11521	1.06201	1.04211	1.10216	1.06662	1.05554	1.11579	1.01278	1.0351	0.782603	0.797253	0.744309	0.783858	1.09997	0.777006	1.06822	1.0548	0.971139	0.520493	NO	0.987436	0.932136	NO	0.736637	1.97e-07	NO	1.41565	1.97e-08	4.02e-08	NO	NO
A0A338P769	ENSMUSG00000072214	18951	Septin5	septin 5	1	33.3	1.04489	1.11192	1.10321	1.11411	1.05403	1.03318	1.09333	1.21049	1.02528	1.10731	1.03479	1.14287	0.730778	0.747791	0.704822	0.741205	1.09353	0.731149	1.09776	1.07756	1.00386	0.999435	NO	0.981602	0.945813	NO	0.678522	3.77e-06	NO	1.50141	6.52e-07	1.05e-06	NO	NO
A0A338P7E9	ENSMUSG00000116564	67045	Riok2	RIO kinase 2	1	3.8	1.0109	1.11442	0.953344	0.979682	1.00741	0.952072	1.0012	0.903687	1.02984	1.13511	1.08166	0.909399	0.942691	0.982671	0.984684	1.01123	1.01459	0.980319	0.966092	1.039	0.952201	0.730899	NO	1.07547	0.434308	NO	0.94352	0.605104	NO	1.07547	0.426025	0.433866	NO	NO
A0A338P7I8	ENSMUSG00000022768	76872	Ccdc116	coiled-coil domain containing 116	8	16.3	0.45669	0.569253	0.552911	0.557489	0.661099	0.631927	0.671458	0.64904	2.05449	2.16903	2.04327	2.37072	0.663638	0.655818	0.613136	0.680026	0.534086	0.653154	0.653381	2.15938	1.22336	0.22149	NO	3.30493	2.01e-11	YES	0.302473	2e-11	YES	4.04313	5.37e-12	3.6e-11	YES	Cluster3
A0A384DV92	ENSMUSG00000023868	23984	Pde10a	phosphodiesterase 10A	30	38.6	0.953373	1.03454	0.995969	0.967992	1.08155	1.01595	1.09034	0.986787	0.935838	0.968465	0.939739	0.918383	1.0124	1.05192	0.990649	1.0561	0.98797	1.02777	1.04366	0.940606	1.05637	0.185567	NO	0.90126	0.00792547	NO	1.09266	0.0234448	NO	1.10956	0.00753949	0.00845829	NO	NO
A0A3B2W3I6	ENSMUSG00000024220	224656	Zfp523	zinc finger protein 523	3	13.6	1.00093	1.2677	1.29433	1.16044	1.13628	1.16941	1.22835	0.986377	0.937232	0.965511	0.888151	0.652658	0.915634	0.858609	0.746372	0.792003	1.18085	0.828154	1.13011	0.860888	0.957025	0.924808	NO	0.761777	0.0295546	NO	0.961977	0.977713	NO	1.42588	0.00157471	0.00185604	NO	NO
A0A3B2W3Z0	ENSMUSG00000040140	210510	Tdrd6	tudor domain containing 6	1	68.1	1.01225	1.05239	1.11203	1.10827	0.906335	0.995271	1.04261	0.875809	1.02012	0.9987	1.09539	0.84697	1.00876	1.06616	0.927698	0.931239	1.07123	0.983465	0.955005	0.990295	0.8915	0.195059	NO	1.03695	0.913414	NO	0.993103	0.999246	NO	1.12171	0.22184	0.229373	NO	NO
H7BX21	ENSMUSG00000050612	213272	Txndc2	thioredoxin domain containing 2 (spermatozoa)	31	67.6	0.223352	0.239994	0.222728	0.245243	0.417209	0.639071	0.635936	0.63307	0.325246	0.343463	0.336312	0.341221	2.59076	2.86259	2.67688	3.26693	0.232829	2.84929	0.581321	0.33656	2.49677	0.0414048	YES	0.578958	0.18925	NO	8.46591	2.2e-10	YES	12.2377	5.59e-11	2.19e-10	YES	Cluster4
A0A3B2W433	ENSMUSG00000045275	385668	Lca5l	Leber congenital amaurosis 5-like	16	27	1.36631	1.35288	1.39625	1.32603	1.15178	1.12898	1.2163	1.13439	0.750838	0.780473	0.750152	0.720218	0.744443	0.73858	0.718711	0.723657	1.36037	0.731348	1.15786	0.75042	0.851138	1.69e-06	NO	0.648108	6.96e-10	NO	0.974584	0.778701	NO	1.86009	9.38e-13	1.14e-11	NO	NO
A0A3B2WB50	ENSMUSG00000024053	246707	Emilin2	elastin microfibril interfacer 2	14	20.1	0.387862	0.414139	0.412747	0.418359	0.566919	0.697149	0.717534	0.742621	0.439282	0.455906	0.444423	0.454649	2.36697	2.42624	2.3846	2.6706	0.408277	2.4621	0.681056	0.448565	1.66812	0.0022801	NO	0.658632	0.00754199	NO	5.48884	1.14e-12	YES	6.03048	2.84e-13	5.96e-12	YES	Cluster4
F6Q269	ENSMUSG00000025736	72106	Jmjd8	jumonji domain containing 8	2	12.9	1.10054	1.09398	1.09586	1.12355	1.08078	1.02053	1.10768	1.0195	0.96119	0.941093	0.89655	0.952587	0.94793	0.911575	0.833166	0.913483	1.10348	0.901538	1.05712	0.937855	0.957986	0.321211	NO	0.887177	0.00284642	NO	0.961277	0.518389	NO	1.224	1.15e-05	1.61e-05	NO	NO
A0A3B2W725	ENSMUSG00000054321	72504	Taf4b	TATA-box binding protein associated factor 4b	10	17.7	1.12864	1.15437	1.10583	1.12276	1.02008	1.00995	1.05843	1.08561	1.21978	1.22376	1.17214	1.30053	0.609317	0.606907	0.595698	0.586207	1.1279	0.599532	1.04352	1.22905	0.925189	0.0186774	NO	1.17779	2.62e-05	NO	0.487801	1.6e-11	YES	2.05002	2.81e-11	1.24e-10	YES	Cluster2
A0A3B2W837	ENSMUSG00000024091	30960	Vapa	vesicle-associated membrane protein, associated protein A	3	76.7	0.91716	1.04212	0.967686	0.967234	0.93527	0.983351	1.00155	1.05923	0.823208	0.909283	0.825616	0.898643	1.09599	1.2559	1.06059	1.25717	0.973549	1.16741	0.994851	0.864188	1.02188	0.969045	NO	0.868661	0.0740901	NO	1.35088	0.000184259	NO	1.35088	0.000336219	0.000416309	NO	NO
Q3TTN6	ENSMUSG00000023873	66931	1700010I14Rik	RIKEN cDNA 1700010I14 gene	29	49.3	1.39414	1.44664	1.41843	1.37486	1.26988	1.20054	1.28169	1.20483	0.874313	0.896922	0.843891	0.798374	0.509556	0.521114	0.491405	0.473414	1.40852	0.498872	1.23924	0.853375	0.879816	0.00010381	NO	0.68863	1.52e-08	NO	0.584587	3.97e-08	NO	2.8234	5.33e-13	8.14e-12	YES	Cluster1
A0A3B2W8B4	ENSMUSG00000024223	67645	Armc12	armadillo repeat containing 12	16	44.5	0.286696	0.299732	0.293341	0.294614	0.413032	0.587405	0.566527	0.584224	0.316967	0.32489	0.322895	0.338482	2.70285	2.81158	2.67437	3.18239	0.293596	2.8428	0.537797	0.325809	1.83176	0.0694806	NO	0.605821	0.127773	NO	8.72536	5.3e-12	YES	9.6827	3.04e-12	2.41e-11	YES	Cluster4
P59672-2	ENSMUSG00000024219	224650	Anks1	ankyrin repeat and SAM domain containing 1	1	30.1	1.00588	0.980532	0.991765	0.863701	0.872537	0.950929	0.911032	0.966493	0.865236	0.889426	0.837456	0.888123	1.22277	1.13186	1.22431	1.39795	0.96047	1.24422	0.925248	0.87006	0.963328	0.886286	NO	0.940354	0.677892	NO	1.43004	2.97e-05	NO	1.43004	2.62e-05	3.56e-05	NO	NO
A0A3B2WBC2	ENSMUSG00000023971	224823	Rrp36	ribosomal RNA processing 36	1	11.2	1.63565	1.23497	1.14151	1.18651	1.00849	0.966853	0.984576	0.820502	1.23787	1.2721	1.23539	1.20519	0.475813	0.662489	0.432352	0.499729	1.29966	0.517596	0.945106	1.23764	0.727196	0.0117248	NO	1.30952	0.0375169	NO	0.418212	2.81e-05	YES	2.51095	8.44e-06	1.2e-05	YES	Cluster2
Q9JK23	ENSMUSG00000022913	56088	Psmg1	proteasome (prosome, macropain) assembly chaperone 1	15	43.6	1.05381	1.12459	1.12589	1.08867	1.01821	1.05098	1.09455	1.11162	0.9906	1.04041	0.978399	1.07878	0.818378	0.835372	0.758792	0.83096	1.09824	0.810875	1.06884	1.02205	0.973232	0.729337	NO	0.956221	0.385579	NO	0.793384	3.82e-05	NO	1.35439	1.16e-06	1.83e-06	NO	NO
A0A3B2WCC8	ENSMUSG00000040666	50795	Sh3bgr	SH3-binding domain glutamic acid-rich protein	3	32.3	1.2048	1.24671	1.25591	1.21042	0.97256	0.977406	1.05454	1.04504	0.933128	1.04033	0.957305	1.02474	0.764908	0.797125	0.736407	0.778676	1.22946	0.769279	1.01238	0.988875	0.823438	1.92e-05	NO	0.976778	0.82124	NO	0.777933	1.71e-05	NO	1.5982	1.15e-08	2.47e-08	NO	NO
A0A3B2WBC6	ENSMUSG00000032199	28015	Polr2m	polymerase (RNA) II (DNA directed) polypeptide M	4	60.7	1.2386	1.47029	1.43231	1.4188	1.23427	1.2267	1.31162	1.16397	1.10983	1.16852	1.08632	0.812609	0.369994	0.349653	0.322495	0.284024	1.39	0.331541	1.23414	1.04432	0.887869	0.183004	NO	0.846193	0.0847762	NO	0.317471	1.91e-06	YES	4.19254	2.25e-08	4.55e-08	YES	Cluster1
A0A3B2WBE1	ENSMUSG00000024044	13823	Epb41l3	erythrocyte membrane protein band 4.1 like 3	1	48.5	0.416079	0.449577	0.437674	0.442263	0.502642	0.634924	0.645661	0.709553	0.484181	0.474307	0.455938	0.457013	2.38077	2.47664	2.39153	2.64125	0.436398	2.47255	0.623195	0.46786	1.42804	0.0188521	NO	0.750744	0.0531335	NO	5.2848	6.65e-13	YES	5.6658	1.05e-13	3.68e-12	YES	Cluster4
A0A3B2WBH9	ENSMUSG00000024812	21873	Tjp2	tight junction protein 2	45	46.5	0.459017	0.531772	0.537859	0.528558	0.618429	0.674906	0.703034	0.662116	1.11535	1.17794	1.10335	1.19955	1.62527	1.66997	1.60879	1.78409	0.514302	1.67203	0.664621	1.14905	1.29228	0.00768298	NO	1.72887	1.01e-07	NO	1.45515	4.24e-08	NO	3.25107	2.91e-12	2.34e-11	YES	Cluster4
A0A3B2WBL1	ENSMUSG00000037805	19896	Rpl10a	ribosomal protein L10A	16	61.1	0.985964	1.07293	1.04718	1.02499	0.961518	0.987717	1.01888	1.16816	0.961668	1.03395	0.940578	1.06151	0.907365	0.948994	0.87786	1.00074	1.03277	0.93374	1.03407	0.999427	1.00126	0.999991	NO	0.966501	0.865007	NO	0.934276	0.485634	NO	1.10745	0.140813	0.147057	NO	NO
A0A3B2WCD8	ENSMUSG00000007670	16549	Khsrp	KH-type splicing regulatory protein	42	69.6	1.26741	1.31216	1.29705	1.269	1.13593	1.08692	1.13786	1.09485	1.19297	1.20839	1.16839	1.14272	0.439366	0.413844	0.424385	0.408754	1.2864	0.421587	1.11389	1.17812	0.865895	1.25e-06	NO	1.05766	0.0104313	NO	0.357848	1.36e-13	YES	3.05134	6.14e-15	1.11e-12	YES	Cluster2
A0A3B2WCF4	ENSMUSG00000117284	631624	Gm7072	predicted gene 7072	2	6.1	0.987083	0.978442	1.02876	0.90423	1.07197	1.12397	1.08617	1.02496	1.05456	1.07607	1.03206	1.00386	0.90441	0.921393	0.916662	0.885407	0.974629	0.906968	1.07677	1.04164	1.1048	0.0103749	NO	0.967374	0.562225	NO	0.870715	0.00128756	NO	1.18722	0.000161476	0.000205124	NO	NO
A0A3B2WCL5	ENSMUSG00000002372	71810	Ranbp3	RAN binding protein 3	22	44.3	1.07433	1.1605	1.12028	1.12705	1.09463	1.05459	1.13048	1.26875	1.06646	1.11736	1.02251	1.13644	0.66011	0.67967	0.631927	0.654936	1.12054	0.656661	1.13711	1.08569	1.01479	0.975387	NO	0.954782	0.59293	NO	0.604832	9.39e-07	NO	1.73165	1.06e-07	1.91e-07	NO	NO
A0A3B2WCZ8	ENSMUSG00000036196	224661	Slc26a8	solute carrier family 26, member 8	16	21	0.906152	0.963826	0.934995	0.90526	0.939025	0.933949	0.989126	0.943828	0.993537	1.02753	0.959142	1.00497	1.1214	1.12936	1.06685	1.18105	0.927558	1.12466	0.951482	0.996295	1.02579	0.742495	NO	1.0471	0.275854	NO	1.12885	0.000721948	NO	1.2125	1.07e-05	1.51e-05	NO	NO
Q3UN02	ENSMUSG00000054469	225010	Lclat1	lysocardiolipin acyltransferase 1	12	23.9	0.906939	1.05007	0.933702	1.0669	1.08326	0.946993	1.04993	0.960393	1.0223	1.04657	0.918497	1.02631	0.984844	1.03382	0.956239	1.01323	0.989404	0.997034	1.01014	1.00342	1.02096	0.963854	NO	0.993341	0.998649	NO	0.993638	0.998844	NO	1.02096	0.968922	0.969016	NO	NO
A0A3P9AQ15	ENSMUSG00000036292	207798	Gramd1c	GRAM domain containing 1C	1	44.4	1.19615	1.3032	1.3218	1.352	1.16344	1.11748	1.21808	1.06778	0.988498	1.06149	0.99866	0.853837	0.603977	0.614304	0.57168	0.567648	1.29328	0.589402	1.14169	0.97562	0.882786	0.0281454	NO	0.854538	0.0162001	NO	0.604131	1.17e-05	NO	2.19423	2.09e-08	4.25e-08	YES	Cluster1
A0A3Q4EBK4	ENSMUSG00000024381	30948	Bin1	bridging integrator 1	11	38.8	1.14555	1.16294	1.15368	1.13154	1.32098	1.23945	1.32086	1.42385	1.00348	1.02792	0.964424	1.0649	0.533162	0.533469	0.489354	0.484438	1.14843	0.510106	1.32628	1.01518	1.15487	0.000687334	NO	0.765433	2.88e-06	NO	0.502477	1.31e-08	NO	2.60002	6.49e-11	2.48e-10	YES	Cluster1
A0A3Q4L2R6	ENSMUSG00000079580	71138	Tmem217	transmembrane protein 217	3	25	0.976595	1.04926	0.981626	0.939685	1.07536	1.01854	1.05633	1.06455	1.18881	1.29044	1.1328	1.16679	0.797414	0.794355	0.719174	0.748268	0.986792	0.764803	1.0537	1.19471	1.0678	0.232285	NO	1.13383	0.00519015	NO	0.640158	1.02e-07	NO	1.56212	1.9e-07	3.3e-07	NO	NO
A0A3Q4EBU5	ENSMUSG00000054640	20541	Slc8a1	solute carrier family 8 (sodium/calcium exchanger), member 1	7	8.4	1.31509	1.35073	1.3668	1.33303	1.0719	1.03922	1.07206	1.05891	1.07661	1.08638	1.04335	1.04311	0.554298	0.535485	0.517486	0.535545	1.34141	0.535704	1.06052	1.06236	0.790603	5.39e-10	NO	1.00173	0.999054	NO	0.504257	5.4e-13	NO	2.50402	3.32e-15	9.91e-13	YES	Cluster1
E0CYY5	ENSMUSG00000052631	71130	Sh2d6	SH2 domain containing 6	7	29.6	0.970797	1.0683	1.02727	1.01216	0.977744	0.932676	0.992377	0.963305	1.32231	1.38152	1.3183	1.37848	0.689636	0.697947	0.618062	0.649107	1.01963	0.663688	0.966525	1.35015	0.947916	0.190326	NO	1.39692	1.32e-08	NO	0.491564	7.21e-12	YES	2.03432	3.44e-11	1.48e-10	YES	Cluster3
A0A3Q4EGT0	ENSMUSG00000042705	69456	Commd10	COMM domain containing 10	2	37.2	1.028	1.11073	1.04275	0.998133	0.987634	1.01216	1.07751	0.956861	0.979488	1.04456	0.968808	1.06258	0.969713	0.926721	0.897858	0.936496	1.0449	0.932697	1.00854	1.01386	0.965201	0.665397	NO	1.00527	0.998195	NO	0.919948	0.0976344	NO	1.1203	0.0234683	0.0256326	NO	NO
A0A3Q4EGN5	ENSMUSG00000039540	70901	4921524L21Rik	RIKEN cDNA 4921524L21 gene	1	13.8	0.971591	1.01124	0.938326	0.86656	0.930798	0.857097	1.01389	0.868496	1.08609	1.04816	1.02565	1.03368	1.19305	1.04242	0.984568	1.12839	0.946929	1.08711	0.91757	1.04839	0.968996	0.924774	NO	1.14258	0.0729678	NO	1.03693	0.847078	NO	1.18477	0.0112605	0.0125074	NO	NO
G3X8X1	ENSMUSG00000024424	72747	Ttc39c	tetratricopeptide repeat domain 39C	11	24.7	0.870812	0.940265	0.906057	0.900507	0.933378	0.946185	0.994166	0.945342	0.86154	0.92056	0.881378	0.890793	1.24825	1.26983	1.21032	1.28062	0.90441	1.25225	0.954768	0.888568	1.05568	0.100427	NO	0.930664	0.0251999	NO	1.40929	2.08e-09	NO	1.40929	8.9e-10	2.4e-09	NO	NO
A0A3Q4EGK1	ENSMUSG00000117477	NA	Gm50092	predicted gene, 50092	16	25.6	0.31808	0.340613	0.330781	0.330441	0.464408	0.625982	0.621868	0.622935	0.350999	0.358566	0.338084	0.346118	2.59483	2.75466	2.57675	3.02488	0.329979	2.73778	0.583798	0.348442	1.7692	0.0319832	NO	0.596853	0.0480978	NO	7.85722	3.03e-12	YES	8.29684	1.61e-12	1.59e-11	YES	Cluster4
A0A3Q4EGK3	ENSMUSG00000001870	268977	Ltbp1	latent transforming growth factor beta binding protein 1	2	1.3	0.927275	0.9628	1.00326	1.09828	0.970772	0.923888	0.993081	1.37655	0.706538	0.65385	0.743844	0.767605	1.23208	1.15921	1.14948	1.33148	0.997904	1.21806	1.06607	0.717959	1.06831	0.85486	NO	0.673462	0.00737185	NO	1.69657	0.000399677	NO	1.69657	0.000644998	0.000778415	NO	NO
A0A3Q4EGL6	ENSMUSG00000040888	11692	Gfer	growth factor, augmenter of liver regeneration	1	57.2	0.991467	1.15311	1.06888	0.709381	0.914397	0.962377	1.06701	0.802444	0.989684	1.07884	0.992444	1.01269	1.12085	1.05733	1.00652	1.07258	0.98071	1.06432	0.936557	1.01841	0.954978	0.946927	NO	1.0874	0.749608	NO	1.04508	0.94098	NO	1.13642	0.47344	0.481154	NO	NO
A0A3Q4EGQ6	ENSMUSG00000037013	268996	Ss18	SS18, nBAF chromatin remodeling complex subunit	2	49.2	1.21045	1.28024	1.24258	1.21414	1.09586	1.08174	1.09123	1.15273	1.22256	1.31393	1.22191	1.37386	0.388277	0.397333	0.360853	0.352312	1.23685	0.374694	1.10539	1.28306	0.893712	0.0064889	NO	1.16073	0.000585586	NO	0.29203	5.34e-12	YES	3.4243	5.51e-12	3.66e-11	YES	Cluster2
A0A3Q4EGQ9	ENSMUSG00000024242	225028	Map4k3	mitogen-activated protein kinase kinase kinase kinase 3	7	9.5	1.02805	1.12257	1.02113	1.07427	1.0226	0.869736	0.952225	0.880469	1.05938	1.0664	1.03272	1.01723	0.962612	1.00563	0.934481	0.950494	1.0615	0.963305	0.931257	1.04393	0.877298	0.00908613	NO	1.12099	0.0230553	NO	0.922764	0.12138	NO	1.13986	0.0050442	0.00572886	NO	NO
A0A3Q4EGR0	ENSMUSG00000008482	67504	Rnf151	ring finger protein 151	8	39.2	0.39508	0.503447	0.494197	0.452904	0.823025	0.873649	0.933962	0.94276	1.74711	1.86114	1.76888	1.88198	0.882632	0.889578	0.759852	0.789812	0.461407	0.830469	0.893349	1.81478	1.93614	1.5e-06	NO	2.03143	2.84e-10	YES	0.457615	1.11e-10	YES	3.93314	4.34e-12	3.09e-11	YES	Cluster3
A0A3Q4EGS7	ENSMUSG00000056121	225020	Fez2	fasciculation and elongation protein zeta 2 (zygin II)	1	4.5	0.826174	0.952749	0.824356	0.817804	0.952582	0.790686	0.907696	1.0117	0.88096	0.816393	0.867401	0.900761	1.30342	1.70914	1.23586	1.20231	0.855271	1.36269	0.915665	0.866379	1.07061	0.914094	NO	0.946174	0.950327	NO	1.57285	0.000892527	NO	1.59328	0.000358265	0.00044233	NO	NO
A0A3Q4EHL9	ENSMUSG00000041915	225339	Ammecr1l	AMME chromosomal region gene 1-like	3	16.7	1.23404	1.15652	1.13609	1.08313	1.06104	1.04193	1.0679	1.08808	0.914715	0.898493	0.880991	0.92359	0.897832	0.878803	0.853418	0.883426	1.15244	0.87837	1.06474	0.904447	0.923897	0.0191935	NO	0.849454	0.000165753	NO	0.971168	0.726905	NO	1.31203	2.74e-07	4.65e-07	NO	NO
A0A3Q4L2X7	ENSMUSG00000052712	80748	BC004004	cDNA sequence BC004004	3	12.2	1.08397	1.02798	0.947878	0.925014	1.0642	0.95825	1.01851	0.958848	0.980534	0.951226	0.897028	0.950213	0.973854	1.13564	1.01643	1.11042	0.996211	1.05909	0.999954	0.94475	1.00376	0.999757	NO	0.944794	0.596522	NO	1.12102	0.0884607	NO	1.12102	0.127064	0.132901	NO	NO
A0A3Q4L2S1	ENSMUSG00000039183	26426	Nubp2	nucleotide binding protein 2	9	55.4	1.23328	1.25127	1.16917	1.16066	1.13178	1.05544	1.111	1.08326	0.914048	0.946233	0.8816	0.892977	0.792362	0.821247	0.737352	0.81832	1.2036	0.79232	1.09537	0.908715	0.91008	0.00654646	NO	0.829597	6.14e-05	NO	0.871913	0.00383429	NO	1.51908	9.75e-09	2.12e-08	NO	NO
A0A3Q4L393	ENSMUSG00000024097	225027	Srsf7	serine and arginine-rich splicing factor 7	13	42.1	1.28047	1.36672	1.3618	1.28931	1.16141	1.11887	1.22565	1.03449	1.25218	1.31583	1.12546	1.16829	0.355368	0.327872	0.31964	0.296644	1.32457	0.324881	1.13511	1.21544	0.85696	0.00597612	NO	1.07077	0.330698	NO	0.267296	1.02e-09	YES	4.0771	1.48e-10	5.01e-10	YES	Cluster2
A0A452J893	ENSMUSG00000046822	106947	Slc39a3	solute carrier family 39 (zinc transporter), member 3	3	10.1	0.897499	0.884904	0.914343	0.889453	0.934085	0.990613	1.01295	1.00616	0.959325	0.999709	0.936434	1.0269	1.11357	1.12016	1.09312	1.22077	0.89655	1.13691	0.985952	0.980592	1.09972	0.0350185	NO	0.994563	0.997417	NO	1.15941	0.000628359	NO	1.26809	1.81e-05	2.5e-05	NO	NO
A0A494B8X0	ENSMUSG00000024352	71242	Spata24	spermatogenesis associated 24	6	58.9	0.736508	0.802004	0.784511	0.770262	0.78254	0.88528	0.899816	0.943343	0.712158	0.743694	0.70144	0.607488	1.59875	1.68638	1.60154	1.74428	0.773321	1.65774	0.877745	0.691195	1.13503	0.108316	NO	0.787467	0.00357607	NO	2.39837	1.12e-10	YES	2.39837	7.4e-11	2.77e-10	YES	Cluster4
A0A494B8Y8	ENSMUSG00000024875	68090	Yif1a	Yip1 interacting factor homolog A (S. cerevisiae)	5	27.4	1.01156	0.990576	0.994938	0.946008	0.99255	0.999567	1.05768	1.10683	0.991965	0.992769	0.933021	0.964381	1.01341	1.00327	0.991453	1.01002	0.98577	1.00454	1.03916	0.970534	1.05416	0.168986	NO	0.933962	0.0590049	NO	1.03504	0.509413	NO	1.07071	0.0690824	0.0733213	NO	NO
A0A494B8Z5	ENSMUSG00000033323	67655	Ctdp1	CTD (carboxy-terminal domain, RNA polymerase II, polypeptide A) phosphatase, subunit 1	1	27.7	1.05616	0.927178	0.898819	0.844054	0.986162	0.868976	1.07085	0.913272	0.943585	0.951084	0.9296	1.00241	1.14921	1.19225	1.12257	1.14382	0.931553	1.15196	0.959815	0.95667	1.03034	0.930203	NO	0.996724	0.999887	NO	1.20414	0.00643915	NO	1.2366	0.00180016	0.00211354	NO	NO
A0A494B923	ENSMUSG00000024899	23972	Papss2	3'-phosphoadenosine 5'-phosphosulfate synthase 2	5	12.1	1.02965	1.03553	1.08115	0.979617	1.32838	1.2855	1.35018	1.16476	0.961638	1.01589	1.01815	0.893289	0.741271	0.819195	0.635922	0.659879	1.03149	0.714067	1.28221	0.972242	1.24307	0.00119364	NO	0.758257	0.000182136	NO	0.734454	0.000932472	NO	1.79564	7.55e-07	1.21e-06	NO	NO
A0A494B939	ENSMUSG00000047810	78317	Ccdc88b	coiled-coil domain containing 88B	1	49.5	1.29073	1.25162	1.25197	1.10171	1.29123	1.20189	1.15016	1.22468	1.18058	1.22967	1.12365	1.1414	0.405345	0.392392	0.431871	0.331097	1.22401	0.390176	1.21699	1.16883	0.994266	0.998304	NO	0.960424	0.676845	NO	0.333819	2.26e-09	YES	3.13706	2.71e-10	8.48e-10	YES	Cluster2
A0A494BA39	ENSMUSG00000024589	83814	Nedd4l	neural precursor cell expressed, developmentally down-regulated gene 4-like	7	12	1.06387	1.107	1.08039	1.04289	0.991237	0.960255	1.01774	1.03726	1.01356	0.987663	0.98167	0.960228	0.939417	0.967073	0.884463	0.965286	1.07354	0.93906	1.00162	0.98578	0.93301	0.0284485	NO	0.984184	0.885091	NO	0.952605	0.19583	NO	1.14321	0.000439025	0.000537654	NO	NO
A0A494B972	ENSMUSG00000056185	225861	Snx32	sorting nexin 32	3	9.3	0.896739	0.941072	0.89287	0.916147	0.950776	0.95141	1.04337	1.00278	0.912088	0.939106	0.897627	0.912976	1.1309	1.21259	1.1276	1.27195	0.911707	1.18576	0.987085	0.915449	1.08268	0.121806	NO	0.927426	0.148013	NO	1.29528	7.73e-06	NO	1.30059	3.43e-06	5.11e-06	NO	NO
Q9R111	ENSMUSG00000058624	14544	Gda	guanine deaminase	3	8.8	0.585332	0.627426	0.621798	0.594599	0.646709	0.781281	0.800677	0.74369	0.608105	0.621798	0.615421	0.604166	1.9683	2.01441	1.93079	2.2355	0.607289	2.03725	0.743089	0.612372	1.22362	0.11238	NO	0.82409	0.13078	NO	3.32681	1.84e-11	YES	3.35466	9.59e-12	5.44e-11	YES	Cluster4
A0A494B990	ENSMUSG00000024696	107321	Lpxn	leupaxin	4	16.2	1.18415	1.22108	1.23521	1.18608	1.09511	1.09013	1.16205	1.10875	0.945169	0.911108	0.865902	0.783334	0.814904	0.779286	0.784019	0.833709	1.20663	0.80298	1.11401	0.876378	0.923238	0.0423928	NO	0.786688	2.33e-05	NO	0.916248	0.124186	NO	1.50269	3.32e-08	6.52e-08	NO	NO
A0A494B9B9	ENSMUSG00000024668	66072	Sdhaf2	succinate dehydrogenase complex assembly factor 2	3	19.9	1.18421	1.22001	1.21316	1.17426	0.908434	0.913086	0.963345	0.949708	1.21526	1.18653	1.12752	1.13481	0.742461	0.704568	0.641026	0.721619	1.19791	0.702418	0.933643	1.16603	0.779393	9.29e-07	NO	1.2489	3.7e-06	NO	0.602403	1.79e-09	NO	1.70541	3.78e-10	1.14e-09	NO	NO
A0A494B9F4	ENSMUSG00000034616	245857	Ssh3	slingshot protein phosphatase 3	1	6.5	1.01327	1.00261	0.94346	1.16725	1.13613	1.05503	1.09581	1.093	0.914231	0.917585	0.896694	0.871993	0.964231	1.04863	0.956588	0.923479	1.03165	0.973233	1.09499	0.900126	1.0614	0.444312	NO	0.822038	0.00231489	NO	1.08122	0.328412	NO	1.21649	0.00310055	0.00357945	NO	NO
A0A494B9F5	ENSMUSG00000024425	65113	Ndfip1	Nedd4 family interacting protein 1	3	17.1	0.97113	1.01636	1.00281	0.979351	1.12006	1.11868	1.20305	1.19176	0.908255	0.94242	0.892191	0.94594	0.923942	0.927085	0.902372	0.954613	0.992411	0.927003	1.15838	0.922201	1.16724	2.56e-05	NO	0.79611	6.17e-07	NO	1.00521	0.995746	NO	1.25611	3.19e-07	5.36e-07	NO	NO
A0A494B9G1	ENSMUSG00000007338	18120	Mrpl49	mitochondrial ribosomal protein L49	1	53.9	0.956452	1.10688	1.11125	0.941913	0.838227	1.09076	1.08074	0.896385	1.22892	0.990048	0.764428	0.627477	1.06029	1.10769	0.947898	1.25066	1.02912	1.09163	0.976527	0.902719	0.948893	0.968819	NO	0.924417	0.92097	NO	1.20927	0.410413	NO	1.20927	0.456008	0.463758	NO	NO
A0A494B9G5	ENSMUSG00000073421	14961	H2-Ab1	histocompatibility 2, class II antigen A, beta 1	2	10.9	1.06289	1.07655	0.851788	1.01036	0.850961	0.963679	1.01096	0.942597	0.990393	0.9322	1.04176	1.05811	1.24391	0.968324	0.911108	1.08442	1.0004	1.05194	0.942048	1.00561	0.941675	0.841265	NO	1.06748	0.805274	NO	1.04607	0.911543	NO	1.11665	0.510949	0.517944	NO	NO
A0A494B9I3	ENSMUSG00000024193	21652	Phf1	PHD finger protein 1	19	33.4	1.4354	1.42589	1.44186	1.38602	1.2072	1.18419	1.21225	1.24125	0.830476	0.852608	0.795251	0.846327	0.544095	0.561478	0.51898	0.516731	1.42229	0.535321	1.21122	0.831165	0.8516	1.67e-07	NO	0.68622	1.89e-10	NO	0.644061	3.81e-09	NO	2.65689	7.15e-15	1.15e-12	YES	Cluster1
A0A494B9L0	ENSMUSG00000002625	54194	Akap8l	A kinase (PRKA) anchor protein 8-like	29	56	1.10099	1.18082	1.1682	1.13394	1.07806	1.04382	1.08434	1.12302	1.29062	1.3741	1.2603	1.41445	0.456506	0.447452	0.42246	0.420923	1.14599	0.436835	1.08231	1.33487	0.944431	0.227388	NO	1.23335	1.74e-05	NO	0.32725	5.01e-12	YES	3.05577	1.18e-11	6.37e-11	YES	Cluster2
A0A494B9M3	ENSMUSG00000062202	224671	Btbd9	BTB (POZ) domain containing 9	8	12.7	0.524876	0.580681	0.600177	0.561866	0.760201	0.892003	0.925681	1.19594	0.588411	0.675876	0.592347	0.630531	1.74319	1.92608	1.77332	2.02882	0.5669	1.86785	0.943455	0.621791	1.66424	0.00305069	NO	0.659058	0.00960352	NO	3.00399	1.8e-08	YES	3.29486	6.23e-09	1.41e-08	YES	Cluster4
A0A494B9R1	ENSMUSG00000056612	18938	Ppp1r14b	protein phosphatase 1, regulatory inhibitor subunit 14B	4	37.6	1.02206	1.08891	1.08431	1.03192	1.04882	0.997151	1.09066	1.14397	1.32976	1.3318	1.25417	1.38155	0.567487	0.567189	0.513542	0.546694	1.0568	0.548728	1.07015	1.32432	1.01263	0.975757	NO	1.23751	2.52e-05	NO	0.414347	7.89e-11	YES	2.41344	1.7e-10	5.66e-10	YES	Cluster2
A0A494B9R5	ENSMUSG00000024037	57773	Wdr4	WD repeat domain 4	8	24.9	1.22762	1.26431	1.26686	1.21686	1.0906	1.06978	1.14751	1.15455	1.05213	1.10458	1.07213	1.1438	0.562366	0.561412	0.531373	0.534108	1.24391	0.547315	1.11561	1.09316	0.896854	0.000638229	NO	0.97988	0.769017	NO	0.500671	9.17e-11	NO	2.27276	5.49e-12	3.65e-11	YES	Cluster2
A0A494B9S9	ENSMUSG00000024853	319322	Sf3b2	splicing factor 3b, subunit 2	1	68.8	1.14113	1.14507	1.1537	1.07908	1.08941	0.995398	1.2054	0.799133	1.05983	1.05701	1.09932	0.937841	0.863783	0.817155	0.752522	0.804209	1.12975	0.809417	1.02234	1.0385	0.904927	0.432301	NO	1.01581	0.995145	NO	0.77941	0.0262498	NO	1.39575	0.00372991	0.00427534	NO	NO
A0A494B9U9	ENSMUSG00000038498	225865	Catsper1	cation channel, sperm associated 1	5	14.1	0.607412	0.756716	0.720608	0.881103	0.755821	0.731152	0.782727	0.85728	1.69601	1.80433	1.58157	1.91862	0.75224	0.753533	0.678582	0.722299	0.74146	0.726663	0.781745	1.75013	1.05433	0.934426	NO	2.23875	4.16e-08	YES	0.415205	2.22e-08	YES	2.40845	6.66e-09	1.49e-08	YES	Cluster3
A0A494B9V8	ENSMUSG00000074925	72351	Ptar1	protein prenyltransferase alpha subunit repeat containing 1	8	23.6	1.04215	0.978472	0.997058	0.959555	0.931716	0.986273	1.07435	1.28341	0.900262	1.04249	0.980428	0.888001	0.98068	1.09313	0.965216	0.896808	0.994308	0.98396	1.06894	0.952795	1.07506	0.697983	NO	0.891347	0.361894	NO	1.03271	0.966743	NO	1.1219	0.407219	0.415042	NO	NO
A0A494BAQ2	ENSMUSG00000025225	18034	Nfkb2	nuclear factor of kappa light polypeptide gene enhancer in B cells 2, p49/p100	6	10.1	1.09685	1.13857	1.14677	1.13001	1.03927	1.01395	1.04106	1.09309	1.06305	1.06831	0.984983	1.0007	0.829682	0.816289	0.749936	0.787499	1.12805	0.795852	1.04684	1.02926	0.928013	0.0248437	NO	0.983205	0.883325	NO	0.773227	2.64e-06	NO	1.41741	7.03e-08	1.31e-07	NO	NO
A0A494B9Y8	ENSMUSG00000024588	14151	Fech	ferrochelatase	1	47	1.29805	1.26504	1.25768	1.24284	1.29666	1.1805	1.19962	0.940369	1.30273	1.38424	1.29173	1.22715	0.305696	0.306662	0.276997	0.224022	1.2659	0.278344	1.15429	1.30146	0.91183	0.298722	NO	1.1275	0.122	NO	0.21387	5.24e-09	YES	4.67574	2.11e-09	5.27e-09	YES	Cluster2
A0A494BA22	ENSMUSG00000048720	209478	Tbc1d12	TBC1D12: TBC1 domain family, member 12	10	26.6	1.09394	1.10884	1.14512	1.06646	1.04775	1.08939	1.12986	0.928911	0.868277	0.89137	0.842832	0.779005	0.985552	1.02115	0.972048	1.02949	1.10359	1.00206	1.04898	0.845371	0.950514	0.507508	NO	0.8059	0.00090514	NO	1.18535	0.00702121	NO	1.30545	0.000133335	0.00017066	NO	NO
A0A494BA34	ENSMUSG00000025086	72133	Trub1	TruB pseudouridine (psi) synthase family member 1	2	13.5	1.15099	1.1543	1.24306	1.15567	1.01636	1.0395	1.04603	1.07545	1.07876	1.17212	1.13519	1.17961	0.643757	0.668346	0.60893	0.631914	1.17601	0.638237	1.04434	1.14142	0.888036	0.00128667	NO	1.09296	0.0125147	NO	0.55916	1.13e-09	NO	1.84259	2.7e-10	8.45e-10	NO	NO
A0A494BA44	ENSMUSG00000024927	19697	Rela	v-rel reticuloendotheliosis viral oncogene homolog A (avian)	16	62.9	1.09741	1.13996	1.12202	1.07438	1.03085	1.0197	1.09604	1.11816	1.03381	1.07936	1.02923	1.14029	0.761021	0.763945	0.722077	0.771741	1.10844	0.754696	1.06619	1.07067	0.961878	0.464894	NO	1.00421	0.998468	NO	0.70488	5.23e-07	NO	1.46873	7.95e-08	1.46e-07	NO	NO
Q3U4I7	ENSMUSG00000060224	74580	Pyroxd2	pyridine nucleotide-disulphide oxidoreductase domain 2	3	4.1	0.63557	1.18931	0.890397	0.907064	1.0134	1.07568	1.11018	1.17468	0.918526	0.872618	0.810539	0.503171	1.31383	1.25661	1.11153	1.2169	0.905586	1.22472	1.09348	0.776213	1.20749	0.366846	NO	0.709854	0.0598004	NO	1.57781	0.00757706	NO	1.57781	0.00765411	0.00858314	NO	NO
A0A494BA94	ENSMUSG00000024177	56520	Nme4	NME/NM23 nucleoside diphosphate kinase 4	4	23.6	1.02786	1.0679	1.05909	1.12781	0.841075	0.860109	0.914384	0.914478	1.01686	1.11905	1.04882	1.17254	0.916575	0.981356	0.936245	0.995844	1.07067	0.957505	0.882512	1.08932	0.824264	0.000708795	NO	1.23434	0.000306169	NO	0.878995	0.0110247	NO	1.23434	0.000164767	0.000208991	NO	NO
Q62422	ENSMUSG00000024725	20409	Ostf1	osteoclast stimulating factor 1	8	44.7	1.03262	1.05944	1.07181	1.0344	0.976088	0.993714	1.05559	1.07144	1.07603	1.14119	1.08016	1.20598	0.790621	0.814106	0.761538	0.835276	1.04957	0.800385	1.02421	1.12584	0.975837	0.833919	NO	1.09923	0.0247883	NO	0.710924	8.19e-07	NO	1.40662	1.06e-06	1.67e-06	NO	NO
A0A494BAF6	ENSMUSG00000024740	13194	Ddb1	damage specific DNA binding protein 1	2	62.6	1.22584	1.23211	1.27728	1.22374	1.04019	0.999643	1.05044	1.01255	1.14531	1.22462	1.12678	1.16384	0.582834	0.575859	0.57333	0.545644	1.23974	0.569417	1.0257	1.16513	0.827352	1.01e-06	NO	1.13594	8.44e-05	NO	0.488713	3.9e-12	YES	2.17722	1.51e-12	1.53e-11	YES	Cluster2
A0A494BAF9	ENSMUSG00000039963	207607	Ccdc40	coiled-coil domain containing 40	8	65.4	0.978377	1.03451	0.999694	1.01001	1.10359	1.06822	1.11127	1.13531	0.986053	1.03336	0.975326	1.04237	0.872304	0.902083	0.836099	0.911423	1.00565	0.880477	1.1046	1.00928	1.0984	0.00262393	NO	0.913704	0.00350318	NO	0.872384	0.000278023	NO	1.25455	2.21e-06	3.35e-06	NO	NO
A0A494BAI5	ENSMUSG00000024588	14151	Fech	ferrochelatase	5	49.4	0.985477	1.0156	1.01519	1.00246	0.918888	0.949849	0.980504	0.987263	0.916746	0.983386	0.897848	0.975123	1.07094	1.09721	1.04867	1.15485	1.00468	1.09292	0.959126	0.943276	0.954657	0.316499	NO	0.983474	0.920733	NO	1.15864	0.000344529	NO	1.15864	0.000296027	0.00036836	NO	NO
F6SLP4	ENSMUSG00000001576	67458	Ergic1	endoplasmic reticulum-golgi intermediate compartment (ERGIC) 1	10	59.7	1.03242	1.02558	1.02006	0.982981	0.946467	0.978113	0.981015	1.02942	0.919006	0.957889	0.876594	0.962102	1.05236	1.10816	0.997587	1.13026	1.01526	1.07209	0.983754	0.928898	0.968968	0.707016	NO	0.944239	0.285446	NO	1.15415	0.00175167	NO	1.15415	0.00275966	0.00319811	NO	NO
A0A494BAP7	ENSMUSG00000024926	81601	Kat5	K(lysine) acetyltransferase 5	12	24.5	1.02977	1.0772	1.08503	1.04503	0.976203	0.989551	1.03558	0.801573	0.908382	0.956963	0.905416	0.77759	1.0955	1.15329	1.06069	1.10224	1.05926	1.10293	0.950727	0.887088	0.897542	0.164313	NO	0.933063	0.567878	NO	1.24332	0.00361868	NO	1.24332	0.00279432	0.0032361	NO	NO
A0A494BAQ9	ENSMUSG00000035420	225497	Fam170a	family with sequence similarity 170, member A	16	36.8	0.888148	0.938329	0.885144	0.911081	0.914677	0.935283	0.96287	0.949669	1.04906	1.13567	0.99913	1.10969	1.05477	1.11345	0.997945	1.15509	0.905676	1.08031	0.940625	1.07339	1.03859	0.744842	NO	1.14114	0.0107185	NO	1.00645	0.996966	NO	1.19283	0.000362177	0.000446946	NO	NO
A0A494BAR6	ENSMUSG00000039330	78306	Tsga10ip	testis specific 10 interacting protein	14	30.7	1.14002	1.27801	1.26535	1.23158	1.16235	1.11357	1.21113	1.13252	1.00578	1.04762	0.960289	0.829955	0.672793	0.683018	0.635196	0.630834	1.22874	0.65546	1.15489	0.960913	0.939899	0.370058	NO	0.832039	0.00388339	NO	0.682123	7.46e-05	NO	1.87462	8e-08	1.47e-07	NO	NO
A0A494BAT9	ENSMUSG00000024958	107173	Gpr137	G protein-coupled receptor 137	8	31.8	0.837696	0.941907	0.905206	0.898662	0.954703	0.914477	1.00546	1.1193	1.10791	1.16535	1.04764	1.22506	0.983581	1	0.909697	0.983364	0.895868	0.96916	0.998485	1.13649	1.11455	0.174252	NO	1.13821	0.0491335	NO	0.852769	0.0162647	NO	1.26859	0.00174934	0.00205598	NO	NO
A0A494BB08	ENSMUSG00000047810	78317	Ccdc88b	coiled-coil domain containing 88B	22	26.6	1.17192	1.2194	1.22627	1.19539	1.14717	1.09876	1.17826	1.18077	0.951752	0.994385	0.943736	0.980423	0.67433	0.703618	0.646936	0.686882	1.20324	0.677941	1.15124	0.967574	0.956781	0.0940559	NO	0.840462	4.72e-06	NO	0.700661	3.07e-08	NO	1.77485	2.23e-11	1.03e-10	NO	NO
A0A494BB10	ENSMUSG00000117809	110599589	Gm50478	predicted gene, 50478	4	42.4	1.13357	1.15129	1.21138	1.15806	1.01366	1.00589	1.07516	1.08744	0.95504	1.03277	0.986808	1.08714	0.739796	0.773466	0.737628	0.850901	1.16357	0.775448	1.04554	1.01544	0.898556	0.0189152	NO	0.971214	0.805586	NO	0.763657	5.83e-05	NO	1.50052	6.38e-07	1.03e-06	NO	NO
A0A494BB75	ENSMUSG00000038733	226757	Wdr26	WD repeat domain 26	28	52.1	0.874027	0.930819	0.928721	0.916091	0.944983	0.932104	0.993159	1.12075	1.20179	1.28716	1.16798	1.43498	0.814731	0.817618	0.768382	0.866719	0.912414	0.816863	0.997749	1.27297	1.09353	0.434618	NO	1.27585	0.00143517	NO	0.641696	1.27e-05	NO	1.55837	1.61e-05	2.23e-05	NO	NO
A0A494BB95	ENSMUSG00000057561	13664	Eif1a	eukaryotic translation initiation factor 1A	1	31.9	1.07754	1.10669	1.0987	1.0869	1.07169	1.09675	1.1725	1.09002	0.829945	0.889496	0.804732	0.820585	0.966226	0.977507	0.922986	0.987744	1.09246	0.963616	1.10774	0.836189	1.01399	0.910919	NO	0.754862	3.44e-07	NO	1.15239	0.000699651	NO	1.32475	1.77e-07	3.08e-07	NO	NO
Q642K5	ENSMUSG00000038274	14109	Fau	Finkel-Biskis-Reilly murine sarcoma virus (FBR-MuSV) ubiquitously expressed (fox derived)	1	23.3	1.03917	1.05268	1.05742	1.04142	1.01246	1.02178	1.0648	0.942337	0.919506	1.02908	0.958566	0.949481	0.955538	1.0172	0.918419	1.02015	1.04767	0.977825	1.01034	0.964158	0.964366	0.615405	NO	0.954288	0.449352	NO	1.01418	0.967627	NO	1.08662	0.0697745	0.0740329	NO	NO
A0A494BBD3	ENSMUSG00000024941	78891	Scyl1	SCY1-like 1 (S. cerevisiae)	29	43.6	0.996922	1.07484	1.04186	1.05358	1.01952	1.00519	1.07517	1.06782	0.992316	1.05901	0.994024	1.04188	0.883982	0.914855	0.851152	0.927865	1.0418	0.894463	1.04193	1.02181	1.00012	1	NO	0.980691	0.835299	NO	0.875373	0.000923273	NO	1.16486	0.000111283	0.000143327	NO	NO
A0A494BBD8	ENSMUSG00000024659	16952	Anxa1	annexin A1	1	59.6	0.992719	1.03617	1.07792	0.94371	0.878442	0.920274	1.10851	1.00108	0.971792	0.919797	0.95323	1.06288	0.950803	1.07939	0.913492	1.18979	1.01263	1.03337	0.977076	0.976925	0.96489	0.944392	NO	0.999846	1	NO	1.05778	0.817413	NO	1.05778	0.7735	0.776973	NO	NO
A0A494BBJ5	ENSMUSG00000032688	240354	Malt1	MALT1 paracaspase	3	11.1	1.05765	1.08146	1.08963	1.03886	0.90533	0.900045	0.914992	0.837959	1.1051	1.16263	1.0684	1.23665	0.941252	0.894608	0.852837	0.912597	1.0669	0.900323	0.889581	1.1432	0.8338	0.000752322	NO	1.28509	2.6e-05	NO	0.78755	4.01e-05	NO	1.28509	8.03e-06	1.15e-05	NO	NO
A0A494BBK7	ENSMUSG00000036908	54445	Unc93b1	unc-93 homolog B1, TLR signaling regulator	2	8	0.959958	0.974936	1.05949	0.961206	1.03622	1.04065	1.07169	1.11558	0.956657	0.953234	0.830512	0.8808	1.04689	1.14461	0.973084	0.994504	0.988897	1.03977	1.06603	0.905301	1.078	0.277631	NO	0.849225	0.00880218	NO	1.14854	0.0273301	NO	1.17754	0.00922083	0.0102907	NO	NO
A0A494BBL8	ENSMUSG00000024937	114601	Ehbp1l1	EH domain binding protein 1-like 1	1	51.3	1.10421	1.08738	1.01523	0.930056	0.995375	1.11911	1.11639	0.900189	1.00585	1.04983	1.04192	1.16519	1.03168	0.824863	0.822768	0.789954	1.03422	0.867316	1.03277	1.0657	0.998594	0.999996	NO	1.03189	0.957146	NO	0.813849	0.0456362	NO	1.22873	0.0416989	0.0448354	NO	NO
A0A494BBN4	ENSMUSG00000117666	225852	Gm550	predicted gene 550	2	12	1.13424	1.07295	1.0859	1.07835	1.10324	1.05418	1.0807	0.954924	0.911256	0.973913	0.900038	0.844641	0.935915	1.00288	0.882497	0.984387	1.09286	0.951419	1.04826	0.907462	0.95919	0.629676	NO	0.865684	0.0110066	NO	1.04844	0.639886	NO	1.2043	0.000993498	0.00118456	NO	NO
A0A498WGD8	ENSMUSG00000024583	53382	Txnl1	thioredoxin-like 1	19	76	1.07682	1.11223	1.11008	1.09394	1.00538	0.999303	1.0562	1.06421	1.11332	1.16266	1.10258	1.19543	0.720445	0.733692	0.685854	0.767854	1.09827	0.726962	1.03128	1.1435	0.939002	0.0619106	NO	1.10882	0.00224152	NO	0.635736	3.33e-09	NO	1.57298	2.33e-09	5.76e-09	NO	NO
Q6ZPK0	ENSMUSG00000058318	192285	Phf21a	PHD finger protein 21A	6	12.9	1.22423	1.31504	1.24016	1.21556	1.12053	1.0852	1.14402	1.04431	0.930643	0.92873	0.878901	0.873607	0.759757	0.804069	0.705924	0.729325	1.24875	0.749769	1.09851	0.90297	0.879694	0.0011129	NO	0.821992	0.000103387	NO	0.830336	0.000943326	NO	1.66551	4.31e-09	1.01e-08	NO	NO
A0A498WGK2	ENSMUSG00000024587	70223	Nars	asparaginyl-tRNA synthetase	33	48.7	1.01757	1.05122	1.0801	1.02978	0.97076	1.03305	1.10511	1.0405	0.994343	1.0263	0.985271	1.06511	0.877837	0.892507	0.878919	0.951623	1.04467	0.900221	1.03736	1.01776	0.993002	0.993465	NO	0.981108	0.895635	NO	0.884515	0.00594592	NO	1.16045	0.000743002	0.000893443	NO	NO
A0A498WGT1	ENSMUSG00000037847	225994	Nmrk1	nicotinamide riboside kinase 1	1	6.1	1.01049	1.08035	1.0759	1.07438	1.08577	1.06726	1.13961	1.10962	0.979609	1.10001	1.07047	1.12662	0.76071	0.778677	0.765239	0.775269	1.06028	0.769974	1.10057	1.06918	1.038	0.499251	NO	0.971477	0.682905	NO	0.720155	8.98e-07	NO	1.42936	1.55e-07	2.73e-07	NO	NO
A0A571BD42	ENSMUSG00000062132	100504207	Arhgap33os	Rho GTPase activating protein 33, opposite strand	3	5.1	0.998016	1.01233	1.00081	0.974136	1.07913	0.982358	1.11703	0.807474	1.04082	0.930196	0.917979	0.77167	1.16077	1.12829	1.02589	1.05309	0.996324	1.09201	0.996499	0.915166	1.00018	1	NO	0.918381	0.626454	NO	1.19324	0.0855985	NO	1.19324	0.123371	0.129129	NO	NO
A0A571BD48	ENSMUSG00000041144	227058	Dnah7b	dynein, axonemal, heavy chain 7B	21	45.2	1.38457	1.38861	1.41836	1.36397	1.23372	1.22005	1.27907	1.24568	0.758515	0.790046	0.728299	0.726546	0.636234	0.621538	0.59586	0.608931	1.38888	0.615641	1.24463	0.750852	0.896141	1.12e-05	NO	0.603273	4.78e-12	NO	0.819924	2.18e-05	NO	2.25599	1.49e-14	1.59e-12	YES	Cluster1
A0A571BD95	ENSMUSG00000028960	63958	Ube4b	ubiquitination factor E4B	44	45.5	1.08308	1.10909	1.11295	1.09245	1.03981	1.03525	1.08924	1.06708	1.0119	1.06557	0.998111	1.08368	0.802714	0.812372	0.768984	0.827727	1.09939	0.802949	1.05784	1.03981	0.962207	0.210174	NO	0.982955	0.800955	NO	0.772205	2.73e-07	NO	1.36919	1.63e-08	3.4e-08	NO	NO
B1AQX7	ENSMUSG00000038453	56013	Srcin1	SRC kinase signaling inhibitor 1	13	12.8	0.544734	0.679413	0.658054	0.646035	0.727008	0.873252	0.890148	0.861634	0.614103	0.691754	0.635436	0.661525	1.81015	1.94991	1.76298	1.99386	0.632059	1.87923	0.838011	0.650704	1.32584	0.0100551	NO	0.776487	0.0186109	NO	2.88799	1.17e-10	YES	2.97318	4.35e-11	1.79e-10	YES	Cluster4
A0A571BDL9	ENSMUSG00000000037	107815	Scml2	Scm polycomb group protein like 2	1	58.3	0.935897	1.13793	1.04993	0.985249	0.901109	0.960133	1.01075	0.875917	1.08307	1.05142	1.10616	0.943695	1.0455	1.11714	0.928366	0.867736	1.02725	0.989683	0.936976	1.04609	0.91212	0.469115	NO	1.11645	0.316096	NO	0.94608	0.787102	NO	1.11645	0.328076	0.33611	NO	NO
A0A571BDP3	ENSMUSG00000049882	207965	Vcpkmt	valosin containing protein lysine (K) methyltransferase	1	8.1	0.550769	0.648633	0.636609	0.621718	0.685271	0.763494	0.761094	0.848085	0.847105	0.905148	0.802091	0.999094	1.75306	1.83704	1.68329	1.6575	0.614432	1.73272	0.764486	0.88836	1.24422	0.0475619	NO	1.16203	0.115109	NO	1.95047	5.55e-09	NO	2.82004	1.63e-10	5.46e-10	YES	Cluster4
D3YZ86	ENSMUSG00000024663	74760	Rab3il1	RAB3A interacting protein (rabin3)-like 1	1	46.7	0.396014	0.470163	0.452702	0.449926	0.513535	0.697561	0.690319	0.648235	0.593156	0.628682	0.591345	0.578068	2.18952	2.2415	2.29723	2.56204	0.442201	2.32257	0.637412	0.597813	1.44145	0.056151	NO	0.937875	0.933621	NO	3.88512	2.47e-11	YES	5.2523	6.43e-12	4.06e-11	YES	Cluster4
A0A571BDQ7	ENSMUSG00000089997	613264	1810020O05Rik	Riken cDNA 1810020O05 gene	7	8.2	0.724877	0.824637	0.77171	0.776591	0.958556	0.889461	0.947498	0.858193	1.5525	1.52275	1.44657	1.49049	0.856897	0.801987	0.79703	0.780252	0.774454	0.809041	0.913427	1.50308	1.17945	0.00265256	NO	1.64554	9.52e-10	NO	0.538257	1.09e-10	NO	1.94082	3.42e-11	1.47e-10	NO	NO
A0A571BEM6	ENSMUSG00000050122	70853	Vwa3b	von Willebrand factor A domain containing 3B	7	4.9	0.590958	0.657299	0.62111	0.604309	0.70539	0.769384	0.77825	0.644707	0.887611	0.890336	0.85225	0.771454	1.80575	1.80986	1.7737	1.83763	0.618419	1.80674	0.724433	0.850413	1.17143	0.0301357	NO	1.1739	0.0102863	NO	2.12454	4e-12	YES	2.92154	3.56e-13	6.77e-12	YES	Cluster4
A0A571BE80	ENSMUSG00000028613	16975	Lrp8	low density lipoprotein receptor-related protein 8, apolipoprotein e receptor	5	12.2	0.682205	0.693986	0.673085	0.64506	0.679925	0.725668	0.752981	0.658787	0.674368	0.697358	0.65817	0.721488	1.88051	1.91418	1.87424	2.06799	0.673584	1.93423	0.704341	0.687846	1.04566	0.844499	NO	0.976581	0.970472	NO	2.81201	1.64e-12	YES	2.87155	4.14e-13	7.24e-12	YES	Cluster4
F6RGI3	ENSMUSG00000025019	212391	Lcor	ligand dependent nuclear receptor corepressor	3	2.5	1.18757	1.20875	1.20596	1.17052	0.982702	0.908989	0.946161	0.956802	1.24222	1.19986	1.16846	1.20813	0.679379	0.710662	0.638767	0.585065	1.1932	0.653468	0.948664	1.20467	0.795058	2.69e-06	NO	1.26986	1.65e-06	NO	0.542447	2.82e-10	NO	1.8435	1.22e-10	4.24e-10	NO	NO
A0A571BEC9	ENSMUSG00000002831	57435	Plin4	perilipin 4	6	25.7	1.17456	1.24284	1.21796	1.19185	1.05822	1.06544	1.06444	1.1511	1.12081	1.15708	1.06789	1.22718	0.600502	0.57079	0.530559	0.55879	1.2068	0.56516	1.0848	1.14324	0.898906	0.0113585	NO	1.05387	0.307591	NO	0.494349	2.61e-09	YES	2.13532	4.37e-10	1.29e-09	YES	Cluster2
A0A571BED3	ENSMUSG00000078490	544678	Cfap74	cilia and flagella associated protein 74	46	30.1	1.1922	1.30533	1.27016	1.58516	1.19041	1.13892	1.20865	1.1632	0.895484	0.947872	0.882617	0.871853	0.613855	0.616322	0.555251	0.562701	1.33821	0.587032	1.1753	0.899456	0.878259	0.100507	NO	0.765301	0.0046782	NO	0.652652	0.00177999	NO	2.27962	3.22e-07	5.4e-07	YES	Cluster1
A0A571BEE2	ENSMUSG00000039555	74914	Cylc2	cylicin, basic protein of sperm head cytoskeleton 2	13	26.2	0.151169	0.165194	0.169913	0.171176	0.328935	0.51556	0.524586	0.526967	0.22229	0.2123	0.211449	0.20786	2.94541	3.18548	2.99113	3.47058	0.164363	3.14815	0.474012	0.213475	2.88394	0.0237814	YES	0.450357	0.0606281	NO	14.7472	2.01e-12	YES	19.1536	7.51e-13	9.99e-12	YES	Cluster4
A0A571BEE9	ENSMUSG00000118396	68265	AC152452	IQ motif containing F3	1	9.9	0.945428	0.972429	0.923994	0.928467	1.06459	1.08847	1.10943	1.13099	0.775373	0.904287	0.781536	0.896385	1.12025	1.15428	1.00908	1.19501	0.94258	1.11965	1.09837	0.839396	1.16528	0.00946922	NO	0.764219	0.000145422	NO	1.33388	6.82e-05	NO	1.33388	3.29e-05	4.43e-05	NO	NO
A0A571BEG7	ENSMUSG00000061859	12695	Patj	PATJ, crumbs cell polarity complex component	6	4.2	0.941601	0.908436	0.91988	0.861567	0.980452	0.896263	0.978338	0.897648	1.35649	1.31407	1.29497	1.38718	0.832775	0.813386	0.81827	0.798662	0.907871	0.815774	0.938175	1.33818	1.03338	0.653757	NO	1.42637	1.42e-08	NO	0.609614	7.32e-10	NO	1.64038	5.98e-10	1.69e-09	NO	NO
A0A571BEI2	ENSMUSG00000057230	269774	Aak1	AP2 associated kinase 1	10	45.5	0.825665	0.884853	0.867816	0.865432	0.812744	0.898661	0.926118	1.00591	0.917707	0.923931	0.889423	1.02277	1.30508	1.30593	1.20205	1.34591	0.860942	1.28974	0.910858	0.938458	1.05798	0.645768	NO	1.0303	0.911255	NO	1.37432	1.25e-05	NO	1.49806	1.02e-06	1.62e-06	NO	NO
A0A571BEJ5	ENSMUSG00000038485	192157	Socs7	suppressor of cytokine signaling 7	1	1.9	0.685521	0.867615	0.750641	0.746843	0.828862	1.0112	0.986653	0.958469	0.877083	0.794651	0.821018	0.798201	1.46435	1.50874	1.43468	1.46547	0.762655	1.46831	0.946297	0.822738	1.24079	0.00513415	NO	0.869429	0.0586042	NO	1.78466	1.99e-08	NO	1.92526	4.86e-09	1.12e-08	NO	NO
A0A571BEJ8	ENSMUSG00000028637	73332	Ccdc30	coiled-coil domain containing 30	17	40.9	0.946554	1.02903	1.00123	0.972005	0.995192	0.995975	1.05712	1.03338	0.926994	0.999487	0.933437	0.922641	1.04337	1.05637	1.00506	1.08217	0.987204	1.04674	1.02042	0.94564	1.03364	0.525316	NO	0.926718	0.0370752	NO	1.10691	0.00539094	NO	1.10691	0.00649004	0.00730884	NO	NO
A0A571BEK9	ENSMUSG00000021273	14137	Fdft1	farnesyl diphosphate farnesyl transferase 1	2	45.4	0.202955	0.239579	0.23554	0.241167	0.415279	0.60544	0.616678	0.474569	0.210485	0.217259	0.233182	0.289768	3.23311	3.03553	3.00645	2.74301	0.22981	3.00452	0.527991	0.237673	2.29751	0.0139492	YES	0.450146	0.016549	YES	12.6414	1.32e-12	YES	13.0739	3.89e-13	7.09e-12	YES	Cluster4
A0A571BEL4	ENSMUSG00000025983	78016	Ccdc150	coiled-coil domain containing 150	6	10.3	0.948342	0.982981	0.946348	0.957577	1.11586	1.09566	1.1521	1.11642	1.06635	1.10185	1.03652	1.08993	0.86827	0.888602	0.811694	0.821492	0.958812	0.847515	1.12001	1.07366	1.16812	1.35e-05	NO	0.958622	0.133552	NO	0.789366	3.62e-07	NO	1.32152	3.61e-08	7.05e-08	NO	NO
A0A571BEL8	ENSMUSG00000118462	16866	Lhb	luteinizing hormone beta	4	11.6	0.953665	0.995707	0.996882	0.946532	1.21779	1.19648	1.23822	1.23197	1.10501	1.20143	1.11181	1.1439	0.685637	0.685763	0.645651	0.643553	0.973197	0.665151	1.22112	1.14054	1.25475	3.23e-07	NO	0.934011	0.0113307	NO	0.583192	1.78e-10	NO	1.83585	2.72e-11	1.21e-10	NO	NO
A0A571BEV2	ENSMUSG00000091844	102636082	Gm8251	predicted gene 8251	43	7	0.587635	0.618561	0.575236	0.579254	0.681441	0.779609	0.795783	0.768533	0.555092	0.557004	0.526176	0.542203	2.06138	2.09025	2.03462	2.24723	0.590172	2.10837	0.756341	0.545119	1.28156	0.00546354	NO	0.720731	0.000810693	NO	3.86772	4.41e-13	YES	3.86772	8.22e-14	3.23e-12	YES	Cluster4
A0A571BEV3	ENSMUSG00000022002	75272	Erich6b	glutamate rich 6B	5	8.7	0.648413	0.717097	0.712992	0.715213	0.754149	0.839457	0.898652	0.544999	1.21344	1.24157	1.19873	1.03286	1.36965	1.38385	1.3681	1.36083	0.698429	1.37061	0.759314	1.17165	1.08717	0.78776	NO	1.54303	0.000193462	NO	1.16981	0.0433632	NO	1.96242	4.96e-07	8.12e-07	NO	NO
A0A571BF50	ENSMUSG00000118454	384605	Wdr88	WD repeat domain 88	20	43.9	1.14045	1.14027	1.14173	1.10921	1.11688	1.1087	1.15289	1.11221	0.985446	1.05379	0.962494	1.06021	0.730208	0.733529	0.706089	0.745898	1.13291	0.728931	1.12267	1.01548	0.990958	0.957155	NO	0.904527	0.00101572	NO	0.717816	4.35e-08	NO	1.55421	4.27e-10	1.26e-09	NO	NO
A0A571BGC6	ENSMUSG00000028649	11426	Macf1	microtubule-actin crosslinking factor 1	1	45.7	1.33935	1.38537	1.38821	1.32989	1.16925	1.19979	1.17544	1.23016	1.04208	1.16289	0.99991	1.16114	0.369074	0.386694	0.328997	0.33175	1.3607	0.354129	1.19366	1.0915	0.877239	0.0018896	NO	0.914416	0.0493054	NO	0.324441	3.41e-10	YES	3.8424	7.76e-12	4.66e-11	YES	Cluster1
A0A571BF98	ENSMUSG00000074579	624866	Lekr1	leucine, glutamate and lysine rich 1	9	13.5	1.37133	1.34865	1.31961	1.29564	1.14198	1.09062	1.16567	1.0925	0.832522	0.807352	0.767977	0.741575	0.769774	0.789471	0.708341	0.75699	1.33381	0.756144	1.12269	0.787356	0.841718	1.53e-05	NO	0.701312	1.03e-07	NO	0.960358	0.631858	NO	1.76396	6.9e-11	2.62e-10	NO	NO
A0A571BFV9	ENSMUSG00000091129	100041096	Iqcf6	IQ motif containing F6	3	21.2	0.59307	0.626818	0.626208	0.644586	0.657069	0.73473	0.78645	0.709643	0.678294	0.770755	0.695696	0.687808	1.88106	1.97576	1.8626	2.06944	0.622671	1.94722	0.721973	0.708138	1.15948	0.140164	NO	0.980838	0.987226	NO	2.74977	4.06e-12	YES	3.1272	1.37e-12	1.45e-11	YES	Cluster4
E9PZX1	ENSMUSG00000090326	100322896	Dthd1	death domain containing 1	1	2.1	0.961134	0.97283	0.97741	0.984281	1.00252	1.01283	1.03237	0.981991	0.958925	0.997613	0.996468	0.9815	1.0799	0.989434	1.00923	1.06157	0.973914	1.03503	1.00743	0.983626	1.03441	0.306744	NO	0.976374	0.58001	NO	1.05226	0.065918	NO	1.06276	0.0256206	0.0279211	NO	NO
D3YU59	ENSMUSG00000037736	77569	Limch1	LIM and calponin homology domains 1	33	44.1	0.466232	0.574021	0.536869	0.541087	0.730156	0.761565	0.783759	0.740312	1.51852	1.61771	1.55139	1.66009	1.10859	1.1373	1.08227	1.19013	0.529552	1.12957	0.753948	1.58693	1.42375	0.000104331	NO	2.10483	3.53e-11	YES	0.711797	5.44e-08	NO	2.99674	3.29e-12	2.56e-11	YES	Cluster3
E9PUE7	ENSMUSG00000017631	109934	Abr	active BCR-related gene	11	15.3	1.0658	1.07402	1.07583	1.07814	0.991232	0.94912	1.0027	1.06881	1.06836	1.12305	1.0618	1.22353	0.804891	0.815668	0.765072	0.831976	1.07345	0.804402	1.00297	1.11918	0.93434	0.203418	NO	1.11588	0.0202777	NO	0.718739	3.47e-06	NO	1.39133	3.41e-06	5.07e-06	NO	NO
A0A589P973	ENSMUSG00000009418	215690	Nav1	neuron navigator 1	1	1	0.967742	0.988704	0.99522	0.982378	1.01395	0.976712	1.05515	1.14133	0.929342	1.00425	0.981119	1.04756	0.960156	1.02858	0.914957	1.01285	0.983511	0.979136	1.04678	0.990569	1.06433	0.334019	NO	0.946297	0.429647	NO	0.988458	0.988153	NO	1.06909	0.251757	0.259601	NO	NO
Q3TQZ7	ENSMUSG00000046709	26414	Mapk10	mitogen-activated protein kinase 10	2	22.5	0.746236	0.76812	0.713612	0.733168	0.666615	0.788825	0.757101	0.796989	1.36014	1.21987	1.29533	1.23117	1.24187	1.3215	1.28754	1.07192	0.740284	1.23071	0.752382	1.27663	1.01634	0.994957	NO	1.69678	1.31e-06	NO	0.964032	0.802206	NO	1.72451	9.11e-08	1.66e-07	NO	NO
Q3U9D6	ENSMUSG00000053799	107371	Exoc6	exocyst complex component 6	14	18.5	0.675317	0.697465	0.68934	0.676634	0.716754	0.758696	0.808439	0.779722	0.656518	0.67641	0.653857	0.638461	1.84155	1.88161	1.83846	2.01077	0.684689	1.8931	0.765903	0.656312	1.11861	0.108904	NO	0.856912	0.0242114	NO	2.88445	6.21e-13	YES	2.88445	1.16e-13	3.85e-12	YES	Cluster4
A0A5F8MP96	ENSMUSG00000020486	18952	Septin4	septin 4	22	31.4	0.57404	0.655912	0.619697	0.621127	0.587774	0.683624	0.712645	0.657955	0.609315	0.623212	0.591289	0.551559	2.05279	2.12486	2.02778	2.30642	0.617694	2.12796	0.6605	0.593844	1.0693	0.834719	NO	0.899083	0.575679	NO	3.58337	3.26e-12	YES	3.58337	1.65e-12	1.62e-11	YES	Cluster4
A0A5F8MP98	ENSMUSG00000020422	319939	Tns3	tensin 3	4	4.1	0.704798	0.959023	0.900147	1.04043	1.01104	0.884489	1.01906	0.978351	1.00712	0.957954	0.908164	0.688053	1.25402	1.22178	1.30569	1.15988	0.9011	1.23534	0.973234	0.890323	1.08005	0.787965	NO	0.914808	0.711748	NO	1.38752	0.00371999	NO	1.38752	0.00245006	0.00284958	NO	NO
A0A5F8MPB9	ENSMUSG00000032050	19684	Rdx	radixin	18	55.6	0.989749	1.16806	1.09347	1.08075	1.03749	1.03384	1.0905	1.01809	1.026	1.06864	0.991377	0.980397	0.856264	0.879871	0.825084	0.86041	1.08301	0.855407	1.04498	1.0166	0.964886	0.655195	NO	0.972843	0.818149	NO	0.841437	0.0016124	NO	1.26607	7.43e-05	9.71e-05	NO	NO
A0A5F8MPC6	ENSMUSG00000022773	106369	Ypel1	yippee like 1	4	50	0.993925	1.15738	1.09349	1.08797	0.974135	1.01443	1.07844	1.03347	0.710458	0.746359	0.694961	0.6848	0.946473	1.01028	1.06452	1.7089	1.08319	1.18254	1.02512	0.709144	0.946387	0.968151	NO	0.691768	0.119025	NO	1.66757	0.014513	NO	1.66757	0.0172515	0.0189876	NO	NO
A0A5F8MPD6	ENSMUSG00000034898	70598	Filip1	filamin A interacting protein 1	4	4.4	0.964364	0.956608	0.94622	0.936155	0.858084	0.908315	0.960209	0.92983	0.837678	0.832045	0.767733	0.778213	1.3001	1.31072	1.30324	1.41049	0.950837	1.33114	0.91411	0.803917	0.961374	0.563784	NO	0.879454	0.00848455	NO	1.65581	1.46e-09	NO	1.65581	1.47e-09	3.81e-09	NO	NO
A0A5F8MPF3	ENSMUSG00000051586	194401	Mical3	microtubule associated monooxygenase, calponin and LIM domain containing 3	23	14.5	0.652518	0.669975	0.658066	0.647011	0.645516	0.726391	0.744102	0.6838	0.693586	0.709092	0.680822	0.690347	1.90185	1.92487	1.88841	2.08365	0.656892	1.94969	0.699952	0.693462	1.06555	0.641484	NO	0.990727	0.997809	NO	2.81154	1.2e-12	YES	2.96806	2.08e-13	5.14e-12	YES	Cluster4
A0A5F8MPF5	ENSMUSG00000075232	11702	Amd1	S-adenosylmethionine decarboxylase 1	1	2.8	1.83499	1.75224	1.54837	1.45229	1.36183	1.13625	1.25562	1.20623	0.634391	0.551302	0.630003	0.61954	0.48671	0.5931	0.460607	0.476533	1.64697	0.504238	1.23998	0.608809	0.752884	0.000799115	NO	0.490983	1.22e-05	YES	0.828236	0.530085	NO	3.26626	8.05e-09	1.77e-08	YES	Cluster1
A0A5F8MPF6	ENSMUSG00000004568	102098	Arhgef18	rho/rac guanine nucleotide exchange factor (GEF) 18	4	3.6	0.931624	0.975256	0.983165	1.03266	0.984256	0.89924	1.07657	1.07486	0.92017	0.940691	0.937623	0.890446	1.05325	1.09156	1.06545	1.14317	0.980676	1.08836	1.00873	0.922233	1.02861	0.872511	NO	0.91425	0.145398	NO	1.18014	0.00364983	NO	1.18014	0.00586158	0.00662429	NO	NO
A0A5F8MPG6	ENSMUSG00000038042	218232	Ptpdc1	protein tyrosine phosphatase domain containing 1	42	54.2	1.23655	1.26519	1.27764	1.22842	1.20319	1.18112	1.23888	1.06526	1.05746	1.10087	1.02734	0.98692	0.563927	0.533644	0.519063	0.514531	1.25195	0.532791	1.17211	1.04315	0.93623	0.134069	NO	0.889971	0.0108025	NO	0.510754	1.72e-08	NO	2.34979	2.55e-10	8.05e-10	YES	Cluster1
A0A5F8MPX2	ENSMUSG00000030616	83671	Sytl2	synaptotagmin-like 2	3	1.8	1.34015	1.28506	1.26736	1.25748	1.13616	0.984932	1.10402	1.10066	0.964273	0.964719	0.857722	1.03228	0.701954	0.67522	0.664709	0.663291	1.28751	0.676294	1.08144	0.954749	0.839947	0.000693578	NO	0.882848	0.024712	NO	0.708347	4.18e-05	NO	1.90378	1.44e-08	3.03e-08	NO	NO
Q91ZZ2	ENSMUSG00000039844	107746	Rapgef1	Rap guanine nucleotide exchange factor (GEF) 1	6	5.5	1.10148	1.15121	1.16393	1.12636	1.12173	1.1162	1.16248	0.988276	0.875624	0.881928	0.853672	0.72656	1.00548	0.937549	0.884969	0.902545	1.13575	0.932636	1.09717	0.834446	0.966037	0.803878	NO	0.760542	0.000251599	NO	1.11767	0.153244	NO	1.36108	3.77e-05	5.05e-05	NO	NO
Q9EP69	ENSMUSG00000025240	83493	Sacm1l	SAC1 suppressor of actin mutations 1-like (yeast)	26	47.5	0.929195	0.926538	0.926065	0.897834	0.885668	0.91947	0.947662	0.893602	0.863638	0.897106	0.834364	0.873324	1.26867	1.33147	1.21985	1.38553	0.919908	1.30138	0.9116	0.867108	0.990969	0.991713	NO	0.951193	0.459899	NO	1.50083	2.42e-08	NO	1.50083	1.28e-08	2.71e-08	NO	NO
Q3TWS4	ENSMUSG00000033419	20616	Snap91	synaptosomal-associated protein 91	2	6.7	0.966484	1.06967	1.00784	1.02553	0.964915	0.929758	1.02211	0.993439	0.998289	1.01177	0.952792	0.937103	0.999073	1.00613	0.995721	1.11938	1.01738	1.03008	0.977555	0.974988	0.960853	0.613782	NO	0.997374	0.999805	NO	1.0565	0.356789	NO	1.0565	0.260983	0.268899	NO	NO
A0A5F8MPN1	ENSMUSG00000056602	320365	Fry	FRY microtubule binding protein	2	1.6	1.01255	1.07244	1.03267	0.943467	0.899291	0.891932	0.972694	0.93326	0.994923	0.97915	0.954395	0.835926	1.12471	1.12241	1.09267	1.13752	1.01528	1.11933	0.924294	0.941099	0.910382	0.0942982	NO	1.01818	0.962225	NO	1.18938	0.00132407	NO	1.21101	0.000469473	0.000573714	NO	NO
A0A5F8MPN7	ENSMUSG00000022704	106248	Qtrt2	queuine tRNA-ribosyltransferase accessory subunit 2	6	16.6	1.00325	1.06127	1.05318	1.00447	0.976657	0.972201	1.04209	1.05018	1.02311	1.06904	1.04385	1.15476	0.907005	0.863555	0.850102	0.925278	1.03054	0.886485	1.01028	1.07269	0.98034	0.906003	NO	1.06177	0.218399	NO	0.826412	0.000243876	NO	1.21005	0.000312876	0.000388434	NO	NO
F7C583	ENSMUSG00000040624	213783	Plekhg1	pleckstrin homology domain containing, family G (with RhoGef domain) member 1	4	4	0.772378	0.852821	0.82312	0.878197	0.838292	0.838791	0.920643	0.861069	0.892294	0.875579	0.844257	0.827992	1.46337	1.45024	1.41283	1.44813	0.831629	1.44364	0.864699	0.860031	1.03976	0.558368	NO	0.994602	0.997478	NO	1.67859	8.96e-11	NO	1.73592	1.97e-11	9.35e-11	NO	NO
E9Q5L4	ENSMUSG00000036377	320827	Cracd	capping protein inhibiting regulator of actin	68	57.1	0.582705	0.685902	0.658898	0.665506	0.766395	0.796278	0.826004	0.804446	1.21266	1.284	1.19227	1.25392	1.2804	1.32987	1.26028	1.40047	0.648253	1.31776	0.798281	1.23571	1.23143	0.00260733	NO	1.54797	6.06e-08	NO	1.06639	0.100643	NO	2.03278	1.32e-10	4.54e-10	YES	Cluster4
A0A5F8MPP4	ENSMUSG00000022867	30940	Usp25	ubiquitin specific peptidase 25	37	38	0.418331	0.452505	0.449591	0.442745	0.666939	0.78548	0.809841	0.743042	0.591209	0.628031	0.586529	0.594097	2.10438	2.2068	2.11128	2.4092	0.440793	2.20792	0.751325	0.599967	1.70449	0.000593025	NO	0.798544	0.0761438	NO	3.68006	4.72e-12	YES	5.00896	1.79e-12	1.68e-11	YES	Cluster4
A0A5F8MPP5	ENSMUSG00000102483	631584	Catspere1	cation channel sperm associated auxiliary subunit epsilon 1	29	31.6	1.24391	1.24751	1.25846	1.22882	1.07314	1.05997	1.14026	1.0556	0.856141	0.898477	0.834348	0.870914	0.802144	0.815752	0.768793	0.845766	1.24467	0.808114	1.08224	0.86497	0.869499	2.43e-05	NO	0.799239	1.14e-06	NO	0.934268	0.0740089	NO	1.54022	2.35e-10	7.48e-10	NO	NO
A0A5F8MPP7	ENSMUSG00000040711	268396	Sh3pxd2b	SH3 and PX domains 2B	5	5.2	1.03183	1.17812	1.07445	1.12881	1.08062	0.941849	1.05905	0.882401	1.08827	1.04222	0.990217	0.91138	0.930631	1.00559	0.853006	0.801556	1.1033	0.897696	0.990979	1.00802	0.898192	0.262284	NO	1.0172	0.990636	NO	0.890552	0.275533	NO	1.22904	0.0292609	0.0317806	NO	NO
E9PUK3	ENSMUSG00000039735	214459	Fnbp1l	formin binding protein 1-like	12	22.7	0.987495	1.0509	1.02071	1.0491	0.945317	0.926636	1.00964	0.983804	1.07399	1.14913	1.05942	1.0703	0.923599	0.936185	0.866317	0.947465	1.02705	0.918392	0.966349	1.08821	0.940897	0.137704	NO	1.1261	0.0023135	NO	0.843949	0.000126807	NO	1.18491	0.000148168	0.000188965	NO	NO
A0A5F8MPR6	ENSMUSG00000002031	76568	Ift46	intraflagellar transport 46	12	45.7	0.99309	1.18997	1.12982	1.10014	1.05722	1.08124	1.12316	1.12033	0.946057	1.06738	0.925332	0.7302	0.887113	0.891554	0.852797	0.904608	1.10326	0.884018	1.09548	0.917241	0.992956	0.999132	NO	0.837293	0.0453491	NO	0.963779	0.940889	NO	1.248	0.00394001	0.00450712	NO	NO
A0A5F8MPS7	ENSMUSG00000002103	11432	Acp2	acid phosphatase 2, lysosomal	10	21.9	0.78806	0.741282	0.785602	0.784311	0.84925	1.03807	0.963217	0.876367	0.780729	0.838503	0.794433	0.833171	1.99841	1.33232	1.23322	1.36306	0.774814	1.48175	0.931726	0.811709	1.20252	0.62143	NO	0.871189	0.784473	NO	1.82547	0.00101558	NO	1.9124	0.000414247	0.000508884	NO	NO
Z4YML9	ENSMUSG00000014353	72477	Tmem87b	transmembrane protein 87B	2	5.1	1.11521	1.06381	1.06291	1.06548	0.826052	0.8763	0.897304	0.874036	0.949898	1.02407	0.953007	1.02069	1.01564	1.0451	1.06139	1.14911	1.07685	1.06781	0.868423	0.986915	0.806446	4.94e-05	NO	1.13644	0.00643272	NO	1.08197	0.063533	NO	1.24001	3.01e-05	4.07e-05	NO	NO
A0A5F8MPT5	ENSMUSG00000022603	69439	Mroh4	maestro heat-like repeat family member 4	2	23.1	0.79424	0.822987	0.759828	0.765169	0.806477	0.902608	0.937345	0.768373	0.788598	0.93154	0.861462	0.784558	1.53233	1.5637	1.47138	1.50939	0.785556	1.5192	0.853701	0.841539	1.08675	0.385429	NO	0.985754	0.990519	NO	1.80527	7.1e-09	NO	1.93392	1.18e-09	3.11e-09	NO	NO
E9QMC1	ENSMUSG00000068876	70737	Cgn	cingulin	2	55.5	0.577941	0.632304	0.615016	0.612478	0.619152	0.706467	0.732992	0.709018	0.718987	0.762638	0.720671	0.697985	1.89452	1.98405	1.87917	2.13661	0.609435	1.97359	0.691907	0.72507	1.13533	0.340508	NO	1.04793	0.89316	NO	2.72193	1.44e-11	YES	3.23839	3.56e-12	2.7e-11	YES	Cluster4
A0A5F8MPU3	ENSMUSG00000072295	73463	C2cd6	C2 calcium dependent domain containing 6	21	18.7	0.711678	0.772932	0.76156	0.750752	0.844399	0.86646	0.91753	0.850427	1.07041	1.13867	1.05554	1.10313	1.26258	1.30946	1.22362	1.36085	0.74923	1.28913	0.869704	1.09194	1.1608	0.00621807	NO	1.25553	2.94e-05	NO	1.18059	9.51e-05	NO	1.7206	1.51e-09	3.91e-09	NO	NO
A0A5F8MPX1	ENSMUSG00000031540	244349	Kat6a	K(lysine) acetyltransferase 6A	1	1.4	1.30088	1.33238	1.34654	1.40946	0.964215	0.847035	1.50181	0.827634	1.16204	1.20071	1.2225	1.13197	0.418021	0.516822	0.52281	0.295182	1.34731	0.438209	1.03517	1.1793	0.768323	0.0939829	NO	1.13923	0.638673	NO	0.371582	0.000243861	YES	3.0746	3.9e-05	5.22e-05	YES	Cluster2
E9Q7G6	ENSMUSG00000040043	56516	Rbms2	RNA binding motif, single stranded interacting protein 2	3	12.1	1.11033	1.15588	1.18598	1.08041	1.14966	1.13569	1.1544	0.823835	0.945536	1.0239	0.957171	0.797119	0.862617	0.925776	0.851783	0.839902	1.13315	0.87002	1.0659	0.930932	0.94065	0.771711	NO	0.873378	0.264986	NO	0.934569	0.818477	NO	1.30244	0.00977319	0.0108894	NO	NO
A0A5F8MPX8	ENSMUSG00000030619	13626	Eed	embryonic ectoderm development	24	47.2	1.30976	1.31143	1.33944	1.31238	1.05982	1.03589	1.08249	1.06519	1.08581	1.13901	1.09225	1.15611	0.519098	0.512016	0.481288	0.498011	1.31825	0.502603	1.06085	1.1183	0.804736	9.29e-09	NO	1.05415	0.0168747	NO	0.449436	5.86e-13	YES	2.62285	1.55e-14	1.61e-12	YES	Cluster2
A0A5F8MPY0	ENSMUSG00000098332	66364	Pigbos1	Pigb opposite strand 1	1	14	1.14225	1.11691	1.18471	1.14403	1.24065	1.17204	1.21344	1.21505	0.8048	0.763876	0.778071	0.854905	0.871776	0.842762	0.853736	0.800991	1.14697	0.842316	1.2103	0.800413	1.05521	0.0672091	NO	0.661336	2.59e-09	NO	1.05235	0.298398	NO	1.51209	4.33e-10	1.28e-09	NO	NO
A0A5F8MPY3	ENSMUSG00000022607	14083	Ptk2	PTK2 protein tyrosine kinase 2	33	38.4	1.09492	1.15486	1.11887	1.0978	1.01246	0.973496	1.04732	0.984798	1.14239	1.18947	1.11243	1.18309	0.728264	0.740948	0.69317	0.725696	1.11662	0.722019	1.00452	1.15685	0.899611	0.000926765	NO	1.15164	5.52e-05	NO	0.624128	5.94e-10	NO	1.60224	3.94e-10	1.18e-09	NO	NO
Q7TNF4	ENSMUSG00000021288	16593	Klc1	kinesin light chain 1	15	42.6	1.10174	1.15952	1.15644	1.10625	1.01549	0.991477	1.04507	0.894371	1.13406	1.20224	1.12418	1.12706	0.744393	0.743215	0.716779	0.737719	1.13099	0.735527	0.986602	1.14689	0.872339	0.0016253	NO	1.16246	0.000673877	NO	0.641325	4.02e-08	NO	1.55927	2.27e-08	4.6e-08	NO	NO
A0A5F8MPZ4	ENSMUSG00000033502	229776	Cdc14a	CDC14 cell division cycle 14A	3	6.8	0.647595	0.665716	0.645118	0.662707	0.711327	0.785057	0.784084	0.713572	0.774055	0.769639	0.745658	0.696896	1.81815	1.86216	1.78679	1.93147	0.655284	1.84964	0.74851	0.746562	1.14227	0.0368021	NO	0.997398	0.999892	NO	2.47755	7.56e-13	YES	2.82266	7.37e-14	3.11e-12	YES	Cluster4
E9Q9V9	ENSMUSG00000015843	20183	Rxrg	retinoid X receptor gamma	2	15.6	0.968284	1.08766	1.02044	1.08747	0.97663	0.883379	0.966365	0.895799	1.28108	1.26516	1.14616	1.17779	0.858039	0.824471	0.76559	0.795688	1.04096	0.810947	0.930543	1.21755	0.893926	0.0553456	NO	1.30843	3.43e-05	NO	0.66605	8.89e-07	NO	1.50139	1.31e-06	2.04e-06	NO	NO
D3YUI2	ENSMUSG00000042292	223701	Mrtfa	myocardin related transcription factor A	11	13.7	1.03059	1.1174	1.07607	1.10802	1.05087	1.03914	1.07304	1.11481	1.12359	1.21649	1.14077	1.24189	0.685377	0.687453	0.639279	0.65521	1.08302	0.66683	1.06947	1.18069	0.987489	0.963057	NO	1.10399	0.00977227	NO	0.564782	2.7e-09	NO	1.77059	2.28e-09	5.66e-09	NO	NO
A0A5F8MQ70	ENSMUSG00000026837	12831	Col5a1	collagen, type V, alpha 1	1	3.8	0.777471	1.16687	1.02371	1.03104	0.921562	1.02323	1.14396	1.21542	1.16213	1.14118	1.08845	1.07217	0.925235	0.989022	0.692512	0.626052	0.999772	0.808205	1.07604	1.11598	1.07629	0.860918	NO	1.03712	0.97573	NO	0.72421	0.0360218	NO	1.38081	0.0363013	0.0392162	NO	NO
A0A5F8MQD2	ENSMUSG00000051502	70240	Ufsp1	UFM1-specific peptidase 1	2	18.8	1.14047	1.14872	1.09993	1.10735	1.07508	0.943782	0.978547	1.04755	1.07634	1.07989	1.02455	1.09823	0.790779	0.859737	0.8051	0.723951	1.12412	0.794892	1.01124	1.06975	0.899586	0.0201569	NO	1.05786	0.315974	NO	0.743062	1.05e-05	NO	1.41418	1.63e-06	2.52e-06	NO	NO
B1AUS7	ENSMUSG00000062814	385338	Ssxa1	synovial sarcoma, X member A1	3	28.7	0.474931	0.667386	0.613006	0.592992	0.714538	0.692678	0.748292	0.731016	1.82624	1.83972	1.713	1.38179	0.991342	1.04352	0.949976	1.01956	0.587079	1.0011	0.721631	1.69019	1.22919	0.397439	NO	2.34218	3.19e-07	YES	0.5923	1.23e-05	NO	2.87898	6.49e-08	1.21e-07	YES	Cluster3
A0A5K1VVQ7	ENSMUSG00000000782	21414	Tcf7	transcription factor 7, T cell specific	2	13.6	1.15837	1.20664	1.26995	1.20324	0.957358	0.970304	1.07038	1.09142	1.14081	1.11832	1.10834	1.16901	0.663532	0.645747	0.60196	0.624638	1.20955	0.633969	1.02236	1.13412	0.845245	0.000398026	NO	1.10931	0.0201873	NO	0.558997	1.29e-08	NO	1.9079	2.28e-09	5.66e-09	NO	NO
E9Q8N1	ENSMUSG00000051747	22138	Ttn	titin	6	0.2	1.08734	1.10438	1.09085	1.05605	1.02547	1.09508	1.13969	0.572737	1.0021	1.07082	1.0285	0.614506	1.0317	1.06008	1.01485	1.00586	1.08465	1.02812	0.958246	0.928979	0.883459	0.71958	NO	0.969458	0.994539	NO	1.10672	0.839044	NO	1.16757	0.575534	0.581752	NO	NO
Q99KD5	ENSMUSG00000030533	101869	Unc45a	unc-45 myosin chaperone A	25	37.2	0.986308	1.06012	1.03541	1.01797	0.877068	0.882935	0.953762	0.886704	1.09797	1.14465	1.09309	1.12567	0.960973	0.980933	0.922724	0.973722	1.02495	0.959588	0.900117	1.11534	0.878206	0.00033634	NO	1.23911	1.42e-06	NO	0.860351	4.1e-05	NO	1.23911	1.89e-06	2.9e-06	NO	NO
A0A668KL36	ENSMUSG00000038127	67501	Ccdc50	coiled-coil domain containing 50	13	25.2	0.60821	0.642842	0.63305	0.620944	0.693863	0.746089	0.794728	0.763559	0.704985	0.7155	0.703519	0.664189	1.90222	1.91013	1.87289	2.02328	0.626261	1.92713	0.74956	0.697048	1.19688	0.00580835	NO	0.929944	0.324064	NO	2.7647	2.87e-13	YES	3.0772	2.29e-14	1.77e-12	YES	Cluster4
Q7TSH8	ENSMUSG00000020747	71947	Tmem94	transmembrane protein 94	8	7	0.931709	0.997074	1.00041	0.964109	0.970804	0.974085	1.0309	0.855695	1.00092	1.03972	0.991992	0.927837	1.00813	1.0477	1.03321	1.22571	0.973325	1.07869	0.957871	0.990117	0.984122	0.987912	NO	1.03366	0.905959	NO	1.08945	0.301328	NO	1.12613	0.106053	0.111468	NO	NO
A0A668KL68	ENSMUSG00000044149	77286	Nkrf	NF-kappaB repressing factor	10	14.2	1.17506	1.2211	1.21339	1.18776	1.0193	1.04078	1.07563	0.926211	1.22467	1.26756	1.21482	1.07646	0.601797	0.596108	0.586156	0.573198	1.19933	0.589315	1.01548	1.19588	0.846709	0.00199447	NO	1.17765	0.00231973	NO	0.492789	1.02e-08	YES	2.03512	4.41e-09	1.03e-08	YES	Cluster2
A0A668KL73	ENSMUSG00000039110	104601	Mycbpap	MYCBP associated protein	32	34.5	0.670759	0.761156	0.723932	0.727338	0.835372	0.842124	0.890203	0.843346	1.2536	1.32638	1.23933	1.33072	1.12321	1.16346	1.07932	1.18974	0.720796	1.13893	0.852761	1.28751	1.18308	0.00305724	NO	1.50981	1.9e-08	NO	0.884602	0.00117725	NO	1.78623	5.7e-10	1.62e-09	NO	NO
A0A668KL86	ENSMUSG00000045064	72350	Zc2hc1c	zinc finger, C2HC-type containing 1C	2	6.3	2.22848	2.12649	2.04126	1.73937	1.4934	1.35962	1.33121	0.624178	0.654305	0.531286	0.48516	0.327028	0.322298	0.302583	0.243025	0.190287	2.0339	0.264548	1.2021	0.499445	0.591033	0.00147365	NO	0.415476	0.0054606	YES	0.529684	0.512883	NO	7.68821	7.29e-07	1.17e-06	YES	Cluster1
A0A668KLA9	ENSMUSG00000024500	72930	Ppp2r2b	protein phosphatase 2, regulatory subunit B, beta	2	18.4	0.578671	0.631319	0.620199	0.524723	0.707242	0.763436	0.739677	0.689054	0.674741	0.65226	0.59426	0.539058	2.15357	2.1339	1.93416	2.06373	0.588728	2.07134	0.724852	0.61508	1.23122	0.0514142	NO	0.848559	0.134007	NO	3.3676	2.27e-12	YES	3.51833	8.94e-13	1.12e-11	YES	Cluster4
G3UZG4	ENSMUSG00000046408	73453	1700067K01Rik	RIKEN cDNA 1700067K01 gene	1	24.5	0.909603	0.899861	0.924447	0.881793	0.791647	0.81225	0.914853	0.988148	1.42446	1.40332	1.3331	1.62654	0.783008	0.71251	0.787122	0.807346	0.903926	0.772496	0.876724	1.44685	0.969907	0.963362	NO	1.65029	2.01e-06	NO	0.533915	3.21e-07	NO	1.87296	2.53e-07	4.3e-07	NO	NO
A0A668KLB5	ENSMUSG00000028360	242259	Slc44a5	solute carrier family 44, member 5	8	12.1	0.325515	0.412481	0.395852	0.388678	0.425422	0.538941	0.568533	0.498956	0.955736	0.997621	0.936246	1.00046	2.06037	2.15094	2.01576	2.32849	0.380631	2.13889	0.507963	0.972516	1.33453	0.162904	NO	1.91454	1.44e-05	NO	2.19934	5.57e-10	YES	5.61932	2.62e-12	2.19e-11	YES	Cluster4
A0A668KLC6	ENSMUSG00000015222	17756	Map2	microtubule-associated protein 2	2	8.1	0.772389	0.808324	0.801544	0.834167	0.669592	0.806368	0.889764	0.85482	0.778622	0.813044	0.830281	0.908801	1.39134	1.49075	1.59699	1.75322	0.804106	1.55807	0.805136	0.832687	1.00128	0.999999	NO	1.03422	0.976505	NO	1.87114	9.34e-07	NO	1.93764	1.71e-07	2.99e-07	NO	NO
A0A668KLC8	ENSMUSG00000118638	100042465	Gm3858	predicted gene 3858	1	6.3	0.668237	0.88212	0.767447	0.722997	0.860904	1.01712	0.935415	0.983337	1.03614	1.08311	1.01431	1.24853	1.17246	1.21977	1.15238	1.23572	0.7602	1.19508	0.949194	1.09552	1.24861	0.0261637	NO	1.15416	0.0957069	NO	1.09088	0.337569	NO	1.57206	3.35e-05	4.51e-05	NO	NO
A0A668KLV9	ENSMUSG00000038587	83397	Akap12	A kinase (PRKA) anchor protein (gravin) 12	76	55	0.816553	0.858263	0.850803	0.837081	0.946365	0.978002	1.01895	1.0024	0.754914	0.777294	0.730738	0.722189	1.39396	1.42886	1.35404	1.52959	0.840675	1.42661	0.986428	0.746284	1.17338	0.00237973	NO	0.756552	2.54e-05	NO	1.91162	2.37e-10	NO	1.91162	2.17e-10	7e-10	NO	NO
A0A668KLF4	ENSMUSG00000060771	211484	Tsga10	testis specific 10	1	48.5	0.850597	0.856401	0.86508	0.869701	0.794131	0.847836	0.970629	0.841017	0.858317	0.889593	0.866488	0.906274	1.36307	1.44698	1.32915	1.44473	0.860445	1.39598	0.863403	0.880168	1.00344	0.999768	NO	1.01942	0.961986	NO	1.58604	2.4e-08	NO	1.6224	4.25e-09	9.99e-09	NO	NO
A0A668KLG2	ENSMUSG00000025006	20411	Sorbs1	sorbin and SH3 domain containing 1	1	13.9	1.43601	1.39658	1.4815	1.29964	1.01003	0.978242	0.998568	1.03855	1.22905	1.34966	1.11052	1.29463	0.377805	0.325498	0.321602	0.352118	1.40343	0.344256	1.00635	1.24596	0.717062	1.19e-05	NO	1.23811	0.0013632	NO	0.276297	1.46e-09	YES	4.07671	1.93e-10	6.33e-10	YES	Cluster2
G3UY24	ENSMUSG00000024955	26379	Esrra	estrogen related receptor, alpha	2	10.4	1.26011	1.19628	1.27297	1.13044	1.14664	1.05193	1.19361	1.11529	1.17436	1.11901	1.12625	1.17284	0.520946	0.486761	0.515039	0.517526	1.21495	0.510068	1.12687	1.14811	0.927502	0.0885821	NO	1.01885	0.918663	NO	0.444266	1.46e-09	YES	2.38194	2.03e-10	6.59e-10	YES	Cluster2
A0A668KM50	ENSMUSG00000118559	432999	A930007A09Rik	RIKEN cDNA A930007A09 gene	3	8.5	1.19091	1.20573	1.23263	1.17741	1.13249	1.08009	1.19723	1.17972	0.899662	0.921186	0.89599	0.940147	0.754381	0.740843	0.691434	0.760146	1.20167	0.736701	1.14738	0.914246	0.954822	0.168809	NO	0.79681	2.91e-06	NO	0.805801	4.8e-05	NO	1.63115	6.77e-10	1.89e-09	NO	NO
A0A6E0D3Q4	ENSMUSG00000046408	73453	1700067K01Rik	RIKEN cDNA 1700067K01 gene	1	20.8	0.851196	0.893164	0.923395	0.891167	0.905867	0.891414	0.970346	0.933517	1.34957	1.39679	1.32616	1.52462	0.784652	0.793562	0.777538	0.787054	0.889731	0.785702	0.925286	1.39928	1.03996	0.74849	NO	1.51227	7.2e-08	NO	0.561503	4.03e-09	NO	1.78093	3.37e-09	8.07e-09	NO	NO
Q5SS00	ENSMUSG00000027520	73884	Zdbf2	zinc finger, DBF-type containing 2	4	1.8	0.745039	0.797784	0.792404	0.821633	0.771938	0.823852	0.85236	0.820691	0.829787	0.868777	0.819859	0.934446	1.43927	1.53406	1.48253	1.66556	0.789215	1.53036	0.81721	0.863217	1.03547	0.910612	NO	1.0563	0.706621	NO	1.77285	1.23e-08	NO	1.93909	1.37e-09	3.57e-09	NO	NO
A0A6I8MWX8	ENSMUSG00000014195	56354	Dnajc7	DnaJ heat shock protein family (Hsp40) member C7	3	66.5	1.30892	1.42392	1.39306	1.37217	1.26544	1.22455	1.29038	1.18435	0.903183	0.957692	0.879009	0.797216	0.525944	0.518528	0.477279	0.478353	1.37452	0.500026	1.24118	0.884275	0.902992	0.0109494	NO	0.712447	1.4e-06	NO	0.565465	6.29e-07	NO	2.74889	3.94e-11	1.65e-10	YES	Cluster1
Z4YJU8	ENSMUSG00000002546	99412	Golga2	golgi autoantigen, golgin subfamily a, 2	48	58.8	0.983867	1.02766	1.0153	1.00734	0.942981	0.958379	1.00715	1.03264	0.905113	0.943498	0.883995	0.949103	1.05947	1.09645	1.03111	1.15596	1.00854	1.08575	0.985287	0.920427	0.976944	0.829003	NO	0.934172	0.135232	NO	1.17961	0.000288687	NO	1.17961	0.000530522	0.000644872	NO	NO
A0A6I8MWZ8	ENSMUSG00000064068	17827	Mtx1	metaxin 1	8	40.3	0.8766	0.923868	0.88907	0.884616	0.883081	0.919016	0.939993	0.882927	0.970338	1.02449	0.936553	0.997827	1.18751	1.25419	1.12882	1.30109	0.893539	1.21791	0.906254	0.982301	1.01423	0.978362	NO	1.08391	0.139917	NO	1.23985	4.92e-05	NO	1.36301	1.02e-06	1.62e-06	NO	NO
A0A6I8MX08	ENSMUSG00000032740	108686	Ccdc88a	coiled coil domain containing 88A	91	37.6	0.781214	0.838932	0.838123	0.836359	0.867387	0.926649	0.974073	0.940471	0.916208	0.984808	0.921428	0.937677	1.26994	1.31965	1.25774	1.38935	0.823657	1.30917	0.927145	0.94003	1.12564	0.0228611	NO	1.0139	0.972983	NO	1.39269	2.14e-07	NO	1.58946	1.01e-08	2.19e-08	NO	NO
A0A6I8MX15	ENSMUSG00000039201	209815	Tbc1d25	TBC1 domain family, member 25	8	15.8	0.861709	0.888584	0.964365	0.904165	0.905025	0.957248	1.0115	0.579837	1.16955	1.1826	1.18942	0.784665	1.1925	1.17571	1.15308	1.08004	0.904706	1.15033	0.863402	1.08156	0.954345	0.975708	NO	1.25267	0.188244	NO	1.06359	0.90174	NO	1.33233	0.0415567	0.0446919	NO	NO
A0A6I8MX18	ENSMUSG00000041530	236511	Ago1	argonaute RISC catalytic subunit 1	8	27.6	1.09959	1.10504	1.11702	1.03677	1.0278	1.00883	1.03014	0.947935	1.07733	1.12176	1.06907	1.02884	0.870701	0.856729	0.788791	0.813657	1.08961	0.83247	1.00368	1.07425	0.921138	0.031651	NO	1.07031	0.0854637	NO	0.774932	5.17e-06	NO	1.30888	1.76e-06	2.71e-06	NO	NO
A0A6I8MX27	ENSMUSG00000030246	16832	Ldhb	lactate dehydrogenase B	14	46.9	0.492074	0.52932	0.490898	0.493646	0.745422	0.841168	0.906006	0.899526	0.515843	0.57123	0.506129	0.565927	2.0217	2.16964	1.9356	2.31587	0.501484	2.1107	0.848031	0.539782	1.69104	0.00103618	NO	0.636513	0.00268614	NO	3.91029	8.25e-11	YES	4.20891	3.43e-11	1.47e-10	YES	Cluster4
A0A6Q6PKE1	ENSMUSG00000020308	110012	Tpgs1	tubulin polyglutamylase complex subunit 1	14	51.9	1.04007	1.09681	1.04975	1.03979	1.06849	1.0296	1.08461	1.0667	1.05395	1.08668	1.00392	1.11114	0.825909	0.830106	0.780022	0.832457	1.0566	0.817124	1.06235	1.06392	1.00544	0.99383	NO	1.00147	0.999872	NO	0.768031	6.89e-07	NO	1.30203	1.91e-07	3.32e-07	NO	NO
A0A6Q6PKH4	ENSMUSG00000020286	67358	1700093K21Rik	RIKEN cDNA 1700093K21 gene	4	15.7	0.300971	0.368823	0.333458	0.320408	0.505287	0.616591	0.602538	0.690443	0.765413	0.800562	0.733516	0.878444	2.10052	2.32563	2.09937	2.55803	0.330915	2.27089	0.603715	0.794484	1.82438	0.033978	NO	1.31599	0.169821	NO	2.85832	4.3e-09	YES	6.86245	1.37e-10	4.68e-10	YES	Cluster4
A0A6Q6PUT5	ENSMUSG00000061136	56194	Prpf40a	pre-mRNA processing factor 40A	1	30.5	1.16707	1.23078	1.21751	1.2023	1.13681	1.07837	1.15846	1.13122	1.28425	1.36566	1.24623	1.40252	0.374341	0.356881	0.331342	0.316256	1.20442	0.344705	1.12621	1.32466	0.935069	0.108409	NO	1.17621	0.000179935	NO	0.260221	2.33e-12	YES	3.84289	2.47e-12	2.1e-11	YES	Cluster2
A0A7D9N0L4	ENSMUSG00000102018	432964	Iqank1	IQ motif and ankyrin repeat containing 1	30	49.7	0.751113	0.854971	0.81903	0.804671	0.820037	0.886947	0.924281	0.851049	1.01322	1.04608	0.995412	1.01742	1.27595	1.31826	1.2494	1.37216	0.807446	1.30394	0.870579	1.01803	1.07819	0.206483	NO	1.16938	0.00174734	NO	1.28084	3.15e-06	NO	1.6149	5.82e-09	1.32e-08	NO	NO
A0A7N9T6T7		NA			2	2.6	1.64719	1.61687	1.63269	1.58945	1.09977	1.12288	1.10615	0.944452	0.677387	0.663821	0.644005	0.581329	0.677215	0.684084	0.651995	0.660709	1.62155	0.668501	1.06831	0.641635	0.658824	9.77e-09	NO	0.600605	1.85e-07	NO	1.04187	0.863047	NO	2.52721	5.91e-12	3.85e-11	YES	Cluster1
Q8BTV1	ENSMUSG00000118664	80286	AC168314	tumor suppressor candidate 3	12	26.8	0.776392	0.79067	0.76494	0.795074	0.811144	0.841431	0.88727	0.883595	0.866614	0.941829	0.853642	0.942619	1.38328	1.49221	1.37796	1.59133	0.781769	1.4612	0.85586	0.901176	1.09477	0.334923	NO	1.05295	0.707642	NO	1.62143	7.69e-08	NO	1.86909	5.35e-09	1.22e-08	NO	NO
A0A7N9VR94		NA			5	15.1	0.767241	0.854172	0.826102	0.798941	1.46376	1.38445	1.51498	1.44607	0.925126	0.962439	0.901024	1.01176	0.809472	0.822852	0.744997	0.766608	0.811614	0.785982	1.45232	0.950087	1.78942	6.84e-10	NO	0.654188	1.02e-08	NO	0.827274	0.00107872	NO	1.84777	1.99e-10	6.48e-10	NO	NO
A0A7N9VRA1		NA			2	10.4	1.32358	1.30103	1.26738	1.2717	1.16498	1.07034	1.19696	1.07038	0.867016	0.820346	0.850653	0.781207	0.737326	0.773909	0.726123	0.77707	1.29092	0.753607	1.12566	0.829805	0.871982	0.000604073	NO	0.73717	1.92e-06	NO	0.908173	0.0983293	NO	1.71299	1.12e-09	2.97e-09	NO	NO
A0A7N9VSG0		NA			5	7.9	0.895074	0.943644	0.933313	0.930075	0.917791	0.961273	1.02136	0.882533	0.98399	1.01349	0.94205	0.956698	1.15627	1.17488	1.09496	1.19261	0.925526	1.15468	0.945738	0.974058	1.02184	0.898144	NO	1.02994	0.768701	NO	1.18543	0.000237495	NO	1.24759	1.59e-05	2.21e-05	NO	NO
A0A7N9VT24		NA			1	6.8	0.0812468	0.185627	0.120003	0.097094	0.130247	0.333306	0.295547	0.285033	0.478512	0.474741	0.502709	0.250106	3.21252	3.20013	3.24125	3.11192	0.120993	3.19146	0.261033	0.426517	2.15743	0.129963	NO	1.63396	0.0628058	NO	7.48261	9.44e-14	YES	26.3773	2.9e-15	9.62e-13	YES	Cluster4
[truncated: 9,164 more rows]
