# Supplementary material for: Stage‐Resolved Phosphoproteomic Landscape of Mouse Spermiogenesis Reveals Key Kinase Signaling in Sperm Morphogenesis
Source: Adv Sci (Weinh). 2025 Sep 3;12(44):e08538. doi: 10.1002/advs.202508538 (PMC12667522; doi:10.1002/advs.202508538)
Supplement: Supplementary file 4 — Supplemental Table 2 [file ADVS-12-e08538-s006.xlsx]

## Sheet: a. All step diff proteins
Table 2a. The enriched gene ontology terms in spermatid proteome of different developmental stages.
ONTOLOGY	ID	Description	GeneRatio	BgRatio	RichFactor	FoldEnrichment	zScore	pvalue	p.adjust	geneID	Count	category	subcategory
BP	GO:0008380	RNA splicing	264/3418	464/28928	0.568966	4.8154	30.3273	2.13402e-123	1.2802e-119	Rbmyf1/Snw1/Supt20/Zfp638/Tra2a/Zfp326/Thoc5/Ppp4r2/Polr2a/Srpk2/Rbpms2/Ddx41/Thoc7/Eny2/Rbmxl1/Scaf11/Khsrp/Srsf7/Prpf40a/Dhx8/Srrm1/Ppp1r8/Eftud2/Setx/Psip1/Mettl4/Cwc22/Hnrnpk/Rbm25/Lmntd2/Mfap1b/Sf1/Hnrnph3/Rbm24/Prpf40b/Zranb2/Wdr83/Wtap/Ubl5/Ptbp1/Sap18/Ythdc1/Ahnak/Prpf39/Habp4/Dhx9/Taf12/Tdrd6/Thrap3/Esrp1/Sf3a2/Jmjd6/Ddx39b/Mettl14/Obi1/Dhx16/Alyref2/Sf3b1/Hnrnpl/Srsf1/Rbm48/Son/Rbmyf6/A…	264
BP	GO:0000375	RNA splicing, via transesterification reactions	191/3418	315/28928	0.606349	5.13179	26.9895	5.47763e-96	8.21507e-93	Rbmyf1/Snw1/Tra2a/Srpk2/Rbpms2/Ddx41/Rbmxl1/Scaf11/Srsf7/Prpf40a/Dhx8/Srrm1/Eftud2/Setx/Psip1/Cwc22/Hnrnpk/Rbm25/Lmntd2/Mfap1b/Sf1/Rbm24/Prpf40b/Wdr83/Wtap/Ubl5/Ptbp1/Sap18/Ythdc1/Prpf39/Dhx9/Tdrd6/Thrap3/Esrp1/Sf3a2/Jmjd6/Ddx39b/Mettl14/Obi1/Dhx16/Sf3b1/Hnrnpl/Srsf1/Son/Rbmyf6/Srsf5/Ess2/Srpk1/Hnrnpa2b1/Zbtb7a/Ncl/U2af2/Snrpb/Celf1/Exosc10/Snrpa1/Sf3b6/Cirbp/Magoh/Snrpe/Snrpf/Snrpg/Snrpd1/Snrpd2…	191
BP	GO:0000377	RNA splicing, via transesterification reactions with bulged adenosine as nucleophile	191/3418	315/28928	0.606349	5.13179	26.9895	5.47763e-96	8.21507e-93	Rbmyf1/Snw1/Tra2a/Srpk2/Rbpms2/Ddx41/Rbmxl1/Scaf11/Srsf7/Prpf40a/Dhx8/Srrm1/Eftud2/Setx/Psip1/Cwc22/Hnrnpk/Rbm25/Lmntd2/Mfap1b/Sf1/Rbm24/Prpf40b/Wdr83/Wtap/Ubl5/Ptbp1/Sap18/Ythdc1/Prpf39/Dhx9/Tdrd6/Thrap3/Esrp1/Sf3a2/Jmjd6/Ddx39b/Mettl14/Obi1/Dhx16/Sf3b1/Hnrnpl/Srsf1/Son/Rbmyf6/Srsf5/Ess2/Srpk1/Hnrnpa2b1/Zbtb7a/Ncl/U2af2/Snrpb/Celf1/Exosc10/Snrpa1/Sf3b6/Cirbp/Magoh/Snrpe/Snrpf/Snrpg/Snrpd1/Snrpd2…	191
BP	GO:0000398	mRNA splicing, via spliceosome	191/3418	315/28928	0.606349	5.13179	26.9895	5.47763e-96	8.21507e-93	Rbmyf1/Snw1/Tra2a/Srpk2/Rbpms2/Ddx41/Rbmxl1/Scaf11/Srsf7/Prpf40a/Dhx8/Srrm1/Eftud2/Setx/Psip1/Cwc22/Hnrnpk/Rbm25/Lmntd2/Mfap1b/Sf1/Rbm24/Prpf40b/Wdr83/Wtap/Ubl5/Ptbp1/Sap18/Ythdc1/Prpf39/Dhx9/Tdrd6/Thrap3/Esrp1/Sf3a2/Jmjd6/Ddx39b/Mettl14/Obi1/Dhx16/Sf3b1/Hnrnpl/Srsf1/Son/Rbmyf6/Srsf5/Ess2/Srpk1/Hnrnpa2b1/Zbtb7a/Ncl/U2af2/Snrpb/Celf1/Exosc10/Snrpa1/Sf3b6/Cirbp/Magoh/Snrpe/Snrpf/Snrpg/Snrpd1/Snrpd2…	191
BP	GO:0022613	ribonucleoprotein complex biogenesis	207/3418	452/28928	0.457965	3.87595	22.5576	7.9132e-74	9.49426e-71	Sdad1/Srpk2/Scaf11/Rrp36/Suv39h1/Setx/Rexo4/Mdn1/Psip1/Rexo5/Bud23/Gar1/Nop16/Mettl5/Urb1/Ythdc1/Urb2/Naf1/Prpf39/Utp20/Nol8/Nop2/Dhx9/Tdrd6/Kri1/Sf3a2/Ddx39b/Krr1/Rpf2/Heatr1/Utp23/Sf3b1/Srsf1/Noc2l/Ercc2/Emg1/C1d/Bysl/Srpk1/Rpp30/Ncl/Rpl7/U2af2/Snrpb/Xrcc5/Celf1/Fbl/Rrp1/Exosc10/Slx9/Ruvbl1/Snrpe/Snrpf/Snrpg/Snrpd1/Snrpd2/Snrpd3/Fau/Surf6/Frg1/Bop1/Lyar/Rpusd2/Wdr36/Cul4a/Khdc4/LTO1/Usp39/Srsf6…	207
BP	GO:0006302	double-strand break repair	141/3418	312/28928	0.451923	3.82482	18.3631	1.29783e-49	1.29761e-46	Hsf1/Nucks1/Actr5/Swi5/Fancd2/Xrcc4/Uimc1/Ppp4r2/Smarca4/Xrcc6/Rad51ap1/Bcl7c/Bend2/Zmynd8/Ppp4r3c2/Meioc/Setx/Rad21l/Tdp1/Ing3/Pogz/Brd8/Pbrm1/Dpf2/Rad51/Mta1/Rnf168/Ppp4r3a/Setd2/Actb/Arid2/Chd4/Ercc5/Ep400/Zcwpw1/Tex15/Crebbp/Ercc6/Cdc45/Tonsl/Pnkp/Smarca2/Phf10/Ogg1/Chek1/Smarce1/Parp2/Brd7/Zbtb7a/Ercc1/Mcm3/Xrcc5/H2ax/Pola1/Lig1/Msh2/Brca1/Mcm4/Mcm5/Fus/Tnks1bp1/Ruvbl1/Trp53bp1/Mcm2/Mcm6/Sma…	141
BP	GO:0006310	DNA recombination	148/3418	341/28928	0.434018	3.67328	18.1769	2.60089e-49	2.22897e-46	Msh3/Nucks1/Actr5/Swi5/Rnf212/Hmgb1/Fancd2/Xrcc4/Ino80b/Chtf18/Ppp4r2/Xrcc6/Rad51ap1/Foxp1/Zmynd8/Setx/Rad21l/Sycp3/Syce3/Ing3/Pogz/Terf2/Brd8/Ino80c/Rnf212b/Lef1/Rad51/Rnf168/Setd2/Actb/Arid2/Chd4/Ercc5/Ep400/Zcwpw1/Tex15/Crebbp/Ercc6/Tfpt/Cdc45/Tonsl/H1f6/Rpain/Ercc2/Psmc3ip/Chek1/Bard1/Tgfb1/Ercc1/H1f0/H1f2/Mcm3/Xrcc5/H2ax/Apex1/Hmgb2/Lig1/Msh2/H1f4/H1f1/H1f5/H1f3/Brca1/Pcyt1a/Mcm4/Mcm5/Msh6/F…	148
BP	GO:0043484	regulation of RNA splicing	106/3418	194/28928	0.546392	4.62435	18.5402	1.6658e-47	1.24914e-44	Rbmyf1/Snw1/Supt20/Zfp638/Tra2a/Zfp326/Polr2a/Rbpms2/Eny2/Rbmxl1/Srsf7/Srrm1/Setx/Mettl4/Hnrnpk/Rbm25/Lmntd2/Sf1/Hnrnph3/Rbm24/Wtap/Ptbp1/Sap18/Ythdc1/Ahnak/Habp4/Taf12/Thrap3/Esrp1/Jmjd6/Obi1/Hnrnpl/Srsf1/Son/Rbmyf6/Srsf5/Hnrnph1/Hnrnpa2b1/Zbtb7a/Ncl/Cdk11b/U2af2/Celf1/Fus/Exosc10/Cirbp/Magoh/Tra2b/Hnrnph2/Srsf3/Larp7/Rbm15/Cdk12/Srsf6/Ddx17/Puf60/Smu1/Arglu1/Upf3a/Upf3b/Sfswap/Ncbp1/Srsf4/Usp22…	106
BP	GO:0042254	ribosome biogenesis	139/3418	320/28928	0.434375	3.6763	17.6217	2.01331e-46	1.34198e-43	Sdad1/Rrp36/Suv39h1/Rexo4/Mdn1/Rexo5/Bud23/Gar1/Nop16/Mettl5/Urb1/Urb2/Naf1/Utp20/Nol8/Nop2/Kri1/Krr1/Rpf2/Heatr1/Utp23/Noc2l/Ercc2/Emg1/C1d/Bysl/Rpp30/Ncl/Rpl7/Xrcc5/Fbl/Rrp1/Exosc10/Slx9/Fau/Surf6/Frg1/Bop1/Lyar/Rpusd2/Wdr36/Cul4a/LTO1/Ddx17/Znhit6/Esf1/Airim/Wdr18/Drosha/Nol10/Pes1/Utp18/Mettl16/Npm1/Utp14a/Cdkn2a/Nop58/Ltv1/Dcaf13/Bms1/Wdr43/Mybbp1a/Ddx10/Mak16/Wdr3/Noc4l/Nol11/Nop53/Heatr3/P…	139
BP	GO:0016072	rRNA metabolic process	121/3418	258/28928	0.468992	3.96928	17.536	8.07995e-45	4.84716e-42	Smarca4/Rrp36/Suv39h1/Rexo4/Rexo5/Bud23/Gar1/Mettl5/Urb1/Naf1/Utp20/Nol8/Nop2/Kri1/Ercc6/Krr1/Rpf2/Heatr1/Utp23/Tcof1/Ercc2/Emg1/C1d/Cavin1/Bysl/Rpp30/Ncl/Rpl7/Fbl/Ercc3/Rrp1/Exosc10/Slx9/Polr1d/Frg1/Bop1/Top1/Lyar/Rpusd2/Wdr36/Ddx17/Znhit6/Esf1/Wdr18/Drosha/Nol10/Pes1/Utp18/Mettl16/Npm1/Utp14a/Cdkn2a/Ddx11/Dcaf13/Bms1/Wdr43/Polr2e/Ddx10/Mak16/Wdr3/Nol11/Nop53/Pwp2/Nob1/Tbl3/Utp15/Macroh2a2/Sde2/…	121
BP	GO:0007059	chromosome segregation	163/3418	433/28928	0.376443	3.186	16.7762	2.49242e-44	1.35928e-41	Clasp1/Atf6b/Klhdc8b/Rnf212/Fancd2/Dlgap5/Chtf18/Smarca4/Bcl7c/Bub3/Bend2/Cenpq/Mlh3/Akap8l/Ddb1/Cep85/Stag2/Meioc/Tpx2/Rad21l/Ehmt2/Sycp3/Tlk2/Syce3/Flna/Wapl/Cit/Pbrm1/Rnf212b/Dpf2/Pttg1/Kifc5b/Mki67/Ncaph2/Smc4/Actb/Arid2/Numa1/Nsl1/Sun1/Zcwpw1/Cpeb1/Tpr/Tex15/Ube2i/Zwilch/Smarca2/Phf10/Ercc2/Psmc3ip/Smarce1/Aurkb/Birc5/Srpk1/Stag3/Brd7/Kif4/Ttk/Brca1/Cenpc1/Slc25a5/Gtf2b/Aurka/Smarcc1/Brca2/T…	163
BP	GO:0006364	rRNA processing	109/3418	217/28928	0.502304	4.25122	17.5968	4.10267e-44	2.05099e-41	Rrp36/Suv39h1/Rexo4/Rexo5/Bud23/Gar1/Mettl5/Urb1/Naf1/Utp20/Nol8/Nop2/Kri1/Krr1/Rpf2/Heatr1/Utp23/Ercc2/Emg1/C1d/Bysl/Rpp30/Ncl/Rpl7/Fbl/Rrp1/Exosc10/Slx9/Frg1/Bop1/Lyar/Rpusd2/Wdr36/Ddx17/Znhit6/Esf1/Wdr18/Drosha/Nol10/Pes1/Utp18/Mettl16/Npm1/Utp14a/Cdkn2a/Dcaf13/Bms1/Wdr43/Ddx10/Mak16/Wdr3/Nol11/Nop53/Pwp2/Nob1/Tbl3/Utp15/Sde2/Nat10/Gtf2h5/Ddx52/Ddx18/Utp4/Nop14/Nol6/Utp6/Ak6/Eif4a3/Rrp9/Rrp1b/…	109
BP	GO:0000280	nuclear division	168/3418	468/28928	0.358974	3.03815	16.2714	1.75502e-42	8.09874e-40	Hsf1/Clasp1/Atf6b/Klhdc8b/Rnf212/Tdrkh/Fancd2/Suv39h2/Chtf18/Mybl1/Rad51ap1/Bub3/Bend2/Cdc14b/Mlh3/Akap8l/Ddb1/Cdc14a/Cep85/Stag2/Meioc/Tpx2/Rad21l/Nfib/Ehmt2/Sycp3/Syce3/Flna/Wapl/Cit/Ccdc8/Rnf212b/Igf2/Rad51/Pttg1/Kifc5b/Nfix/Mki67/Ncaph2/Smc4/Numa1/Nsl1/Sun1/Zcwpw1/Cpeb1/Tpr/Tex15/Zwilch/Psmc3ip/Chek1/Bcl2l11/Aurkb/Birc5/Stag3/Orc4/Tgfb1/Zfy2/Gja1/Cdk11b/Kif4/Ttk/Tgfa/Cenpc1/Aurka/Brca2/Top2a/…	168
BP	GO:0050684	regulation of mRNA processing	86/3418	149/28928	0.577181	4.88493	17.4029	2.49644e-41	1.06972e-38	Rbmyf1/Snw1/Tra2a/Srpk2/Rbpms2/Rbmxl1/Srsf7/Srrm1/Hnrnpk/Rbm25/Lmntd2/Safb/Sf1/Rbm24/Wtap/Ptbp1/Sap18/Ythdc1/Dhx9/Cpeb1/Thrap3/Adam3/Jmjd6/Obi1/Hnrnpl/Son/Rbmyf6/Srpk1/Hnrnpa2b1/Zbtb7a/Ncl/U2af2/Celf1/Exosc10/Cirbp/Magoh/Tra2b/Srsf3/Larp7/Rbm15/Alkbh5/Srsf6/Ddx17/Puf60/Smu1/Arglu1/Upf3a/Upf3b/Sfswap/Ncbp1/Srsf4/Nsrp1/Mettl16/Khdrbs1/Ddx5/Npm1/Pabpc2/Srsf2/Snrnp70/Supt6/Prdx6/Celf4/Safb2/Prdx6b/Rb…	86
BP	GO:0006260	DNA replication	120/3418	273/28928	0.43956	3.72019	16.5296	7.23669e-41	2.8942e-38	Nucks1/Actr5/Rfc1/Pole3/Ino80b/Chtf18/Wdhd1/Ino80e/Jade3/Rbbp7/Ciz1/Nfib/Ehmt2/Mettl4/Nasp/Wapl/Dscc1/Ino80c/Rad51/Pole4/Nfix/Rbms1/Bod1l/Poli/Dhx9/Pds5a/Wiz/Tfpt/Cdc45/Tonsl/Baz1a/Obi1/Supt16/Gmnn/Chtf8/Rpain/Bard1/Orc4/Rrm1/Pcna/Prim1/Mcm3/Pola1/Prim2/Pola2/Lig1/Brca1/Mcm4/Mcm5/Pold1/Ruvbl1/Atf1/Mcm2/Mcm6/Rbbp6/Brca2/Yy1/Nfia/Top1/Ssrp1/Rtel1/Rpa2/Dtl/Atad5/Wdr18/Polk/Rad50/Kat7/Sin3a/Orc2/Rbbp…	120
BP	GO:0048515	spermatid differentiation	130/3418	325/28928	0.4	3.38537	15.8298	7.98118e-39	2.99244e-36	Catsper2/Sun5/Ccdc63/Bscl2/Cib1/Adgb/Cylc1/Spem3/Iqcn/Dhh/Armc12/Cylc2/Septin4/Sppl2c/Chd5/Tcp11x2/Meioc/Xlr5b/Sox3/Fam209/Nphp1/Fsip2/Gm1140/Xlr4a/Ehmt2/Sycp3/Gm1993/Gm14525/Xlr3c/Tcp11/Catsper4/Garin1b/Cep57/Cfap70/Dnhd1/Galntl5/Ube2j1/Ccdc136/Tssk2/Xlr/Prm2/Tnp2/Zfy2/Celf1/Hmgb2/Nectin2/Rfx2/Pln/Tbpl1/Xlr4b/Gm773/Dcaf17/Drc1/Bbof1/Cfap65/Rimbp3/Tmprss12/Spag6/Acrbp/Chn2/Slc22a14/Gm5935/Gm10488…	130
BP	GO:0071824	protein-DNA complex organization	96/3418	193/28928	0.497409	4.20979	16.3769	1.54891e-38	5.46583e-36	Hmgb1/Pole3/Dlgap5/Smarca4/Taf4/Taf4b/Kat6a/Med22/Set/Nasp/Pogz/Rad51/Rsf1/Setd2/Arid2/Taf12/Cdc45/Baz1a/Med11/Brf1/Supt16/Atad2/Gmnn/Smarca2/H1f6/Smarce1/Pias1/H1f0/H1f2/Tbp/H1f4/H1f1/H1f5/H1f3/Cenpc1/Cebpg/Taf13/Gtf2b/Mcm2/Smarcc1/Creb1/Ssrp1/Hp1bp3/Smarcc2/Daxx/Taf7l2/Taf3/Rbbp4/Npm1/Taf6/Supt6/Spty2d1/Tspyl5/Brd2/Shprh/Gtf2a2/Med19/Kntc1/Macroh2a2/Cenpo/Taf10/Gtf2h5/Gtf2f2/Med17/Med9/Dr1/Smar…	96
BP	GO:0098813	nuclear chromosome segregation	130/3418	328/28928	0.396341	3.35441	15.6971	2.53991e-38	8.46495e-36	Clasp1/Atf6b/Klhdc8b/Rnf212/Fancd2/Smarca4/Bcl7c/Bub3/Bend2/Cenpq/Mlh3/Akap8l/Ddb1/Stag2/Meioc/Tpx2/Rad21l/Ehmt2/Sycp3/Syce3/Flna/Wapl/Cit/Pbrm1/Rnf212b/Dpf2/Pttg1/Kifc5b/Ncaph2/Smc4/Actb/Arid2/Numa1/Nsl1/Sun1/Zcwpw1/Cpeb1/Tpr/Tex15/Zwilch/Smarca2/Phf10/Psmc3ip/Smarce1/Aurkb/Birc5/Stag3/Brd7/Kif4/Ttk/Cenpc1/Aurka/Smarcc1/Brca2/Top2a/Ect2/Plk1/BC005624/Spc25/Smarcc2/Ccdc61/Sirt1/Syce2/Syce1l/Meiki…	130
BP	GO:0007286	spermatid development	126/3418	314/28928	0.401274	3.39615	15.6269	7.79852e-38	2.46228e-35	Catsper2/Sun5/Ccdc63/Cib1/Adgb/Cylc1/Spem3/Iqcn/Dhh/Armc12/Cylc2/Septin4/Sppl2c/Chd5/Tcp11x2/Meioc/Xlr5b/Fam209/Fsip2/Gm1140/Xlr4a/Ehmt2/Sycp3/Gm1993/Gm14525/Xlr3c/Tcp11/Catsper4/Garin1b/Cep57/Cfap70/Dnhd1/Galntl5/Ube2j1/Ccdc136/Tssk2/Xlr/Prm2/Tnp2/Zfy2/Celf1/Hmgb2/Nectin2/Rfx2/Pln/Tbpl1/Xlr4b/Gm773/Dcaf17/Drc1/Bbof1/Cfap65/Rimbp3/Tmprss12/Spag6/Acrbp/Chn2/Slc22a14/Gm5935/Gm10488/Zpbp/Psme4/Adad1…	126
BP	GO:0065004	protein-DNA complex assembly	89/3418	172/28928	0.517442	4.37933	16.271	1.40739e-37	4.22147e-35	Hmgb1/Pole3/Dlgap5/Smarca4/Taf4/Taf4b/Kat6a/Med22/Set/Nasp/Pogz/Rad51/Rsf1/Taf12/Cdc45/Baz1a/Med11/Brf1/Supt16/Atad2/Gmnn/Smarca2/H1f6/Pias1/H1f0/H1f2/Tbp/H1f4/H1f1/H1f5/H1f3/Cenpc1/Taf13/Gtf2b/Mcm2/Creb1/Ssrp1/Hp1bp3/Daxx/Taf7l2/Taf3/Rbbp4/Npm1/Taf6/Spty2d1/Tspyl5/Brd2/Shprh/Gtf2a2/Med19/Kntc1/Macroh2a2/Cenpo/Taf10/Gtf2h5/Gtf2f2/Med17/Med9/Dr1/Smarca5/Med28/Med6/Rad51c/Med1/Taf11/Gtf2a1/H2al2a/I…	89
BP	GO:1903311	regulation of mRNA metabolic process	127/3418	320/28928	0.396875	3.35892	15.532	1.55226e-37	4.4343e-35	Rbmyf1/Snw1/Tra2a/Srpk2/Rbpms2/Zc3h14/Rbmxl1/Khsrp/Srsf7/Srrm1/Meioc/Tnrc6c/Tent5d/Hnrnpk/Rbm25/Lmntd2/Mex3d/Gtsf1/Safb/Sf1/Cpeb3/Rbm24/Rbm33/Wtap/Ptbp1/Sap18/Ythdc1/Dhx9/Cpeb1/Thrap3/Adam3/Jmjd6/Boll/Mettl14/Brf1/Obi1/Hnrnpd/Hnrnpl/Srsf1/Son/Rbmyf6/Srpk1/Hnrnpa2b1/Zbtb7a/Ncl/Vim/Zfp36l2/U2af2/Apex1/Celf1/Fus/Exosc10/Cirbp/Magoh/Polr2g/Tra2b/Elavl1/Srsf3/Larp7/Rbm15/Alkbh5/Srsf6/Ddx17/Puf60/Smu1/…	127
BP	GO:0051321	meiotic cell cycle	134/3418	361/28928	0.371191	3.14155	14.9876	7.27279e-36	1.98316e-33	Hsf1/Rnf212/Tdrkh/Fancd2/Suv39h2/Chtf18/Mybl1/Rad51ap1/Bub3/Bend2/Mlh3/Ddb1/Stag2/Meioc/Xlr5b/Rad21l/Gm1140/Xlr4a/Ehmt2/Sycp3/Gm1993/Gm14525/Xlr3c/Prr19/Syce3/Rnf212b/Rad51/Pttg1/Mki67/Ncaph2/Smc4/Numa1/Sun1/Zcwpw1/Cpeb1/Tex15/Boll/Psmc3ip/Bcl2l11/Birc5/Stag3/Aurkc/Orc4/Xlr/Zfy2/Gja1/Mcm3/H2ax/Ttk/Cenpc1/Mcm4/Mcm5/Mcm2/Mcm6/Aurka/Brca2/Top2a/Zscan21/Plk1/Tdrd9/Xlr4b/Gm773/BC005624/Ddx4/Gm5935/Gm1…	134
BP	GO:0033044	regulation of chromosome organization	109/3418	257/28928	0.424125	3.58955	15.2634	1.69447e-35	4.41962e-33	Actr5/Xrcc4/Ino80b/Smarca4/Wdhd1/Bcl7c/Ino80e/Bub3/Atf7ip2/Wapl/Cit/Ylpm1/Setdb1/Terf2/Pbrm1/Ino80c/Dpf2/Mcph1/Ncaph2/Smc4/Actb/Arid2/Numa1/Naf1/Tpr/Pkib/Tfpt/Pphln1/Zwilch/Hnrnpd/Pnkp/Smarca2/Phf10/Smarce1/Aurkb/Birc5/Hnrnpa2b1/Brd7/H3f3a/Src/Ercc1/Sub1/Xrcc5/Ttk/Lmna/Exosc10/Ruvbl1/Mcm2/Smarcc1/Yy1/Top2a/Plk1/Rtel1/Mphosph8/Spc25/Smarcc2/Sirt1/Rad50/Xrcc1/Klf4/Prpf4b/Mre11a/Rad21/Trim28/Tasor/M…	109
BP	GO:0048024	regulation of mRNA splicing, via spliceosome	72/3418	123/28928	0.585366	4.9542	16.0864	2.20884e-35	5.52119e-33	Rbmyf1/Snw1/Tra2a/Rbpms2/Rbmxl1/Srsf7/Srrm1/Hnrnpk/Rbm25/Lmntd2/Sf1/Rbm24/Wtap/Ptbp1/Sap18/Ythdc1/Thrap3/Jmjd6/Obi1/Hnrnpl/Son/Rbmyf6/Hnrnpa2b1/Zbtb7a/Ncl/U2af2/Celf1/Exosc10/Cirbp/Magoh/Tra2b/Srsf3/Larp7/Rbm15/Srsf6/Ddx17/Puf60/Smu1/Arglu1/Upf3a/Upf3b/Sfswap/Ncbp1/Srsf4/Nsrp1/Mettl16/Khdrbs1/Ddx5/Npm1/Srsf2/Snrnp70/Prdx6/Celf4/Prdx6b/Rbfox2/Hnrnpu/Rbm42/Eif4a3/Rbm5/Rbm10/Prpf19/Rnps1/Rbm7/Rbm8a/…	72
BP	GO:0006354	DNA-templated transcription elongation	71/3418	121/28928	0.586777	4.96614	16.0028	5.26038e-35	1.26228e-32	Zfp326/Eny2/Polr2m/Zmynd8/Med22/Rtf1/Zmynd11/Glyr1/Pbrm1/Rnf168/Setd2/Usp7/Ercc6/Med11/Supt16/Ercc2/Ell/Supt5/Tcea1/Nelfe/Ercc3/Elof1/Polr2i/Supt4a/Polr1d/Cdk12/Gtf2f1/Brd4/Ncbp1/Eapp/Kat7/Leo1/Ctr9/Supt6/Scaf8/Zc3h4/Wdr43/Polr2e/Wdr82/Nelfa/Med19/Nelfb/Eloa/Cdc73/Paf1/Gtf2h5/Gtf2f2/Hexim1/Med17/Med9/Ccar2/Hnrnpu/Med28/Med6/Parp1/Nelfcd/Med1/Ncbp2/Med4/Med30/Med10/Med18/Med7/Med8/Med27/Med29/Skic…	71
BP	GO:0040029	epigenetic regulation of gene expression	121/3418	319/28928	0.37931	3.21027	14.5302	1.48025e-33	3.4154e-31	H2al1b/Stpg4/Ehmt1/Hdac2/Suv39h2/Pole3/Lmnb2/Smarca4/Wdhd1/Men1/Znhit1/Rbbp5/Baz2a/Atf7ip2/Phf1/Ddb1/Eed/Suv39h1/Spen/Ehmt2/Mettl4/Ezhip/Hnrnpk/H2ac13/Setdb1/Glyr1/Mta1/Setd1a/Rnf168/Ythdc1/Tpr/Dot1l/Tex15/Usp7/Pphln1/Baz1a/Atad2/Smarca2/Dnmt1/Ogg1/Chek1/Dnmt3a/Dnmt3b/Brd7/H3f3a/H2az2/H1f0/Lmnb1/Atf2/Zfy2/Cbx3/H2ax/Apex1/Lmna/Brca1/Wdr5/Cbx1/Wbp2/Rbm15/Tdrd9/Mphosph8/Lbr/Kmt2e/Sirt1/Kdm5a/Ddx4/H2…	121
BP	GO:0045814	negative regulation of gene expression, epigenetic	97/3418	220/28928	0.440909	3.7316	14.8871	2.07629e-33	4.6132e-31	H2al1b/Ehmt1/Hdac2/Suv39h2/Pole3/Lmnb2/Smarca4/Wdhd1/Baz2a/Atf7ip2/Phf1/Eed/Suv39h1/Spen/Ehmt2/Mettl4/Hnrnpk/H2ac13/Setdb1/Mta1/Ythdc1/Tpr/Dot1l/Tex15/Usp7/Pphln1/Baz1a/Smarca2/Dnmt1/Chek1/Dnmt3a/Dnmt3b/H3f3a/H2az2/H1f0/Lmnb1/Zfy2/Cbx3/H2ax/Lmna/Brca1/Cbx1/Rbm15/Tdrd9/Mphosph8/Lbr/Sirt1/Kdm5a/Ddx4/H2al1n/Bahd1/Tasor2/Sin3a/Hells/Ctcf/Cbx5/Ctr9/Trim27/Jarid2/Trim28/H2ac21/Spty2d1/Tasor/Morc2a/H2ac…	97
BP	GO:0009566	fertilization	101/3418	237/28928	0.42616	3.60678	14.7499	3.36409e-33	7.20757e-31	Catsper2/Tdrkh/Ubap2l/Cd46/Dcst2/Cylc1/Spata33/Cast/Catsper1/Cylc2/Sppl2c/Spaca5/Rad21l/Ehmt2/Aldoa/Garin1b/Cfap70/Kcnu1/Zan/Folr1/Fam170b/Apob/Cecr2/Trim36/Map7/Rnase10/Ccdc136/Tex15/Adam3/Zp3r/H1f6/H3f3a/Tmem95/Tnp2/Hspa1l/Acr/Nectin2/Nr2f2/Spam1/Arsa/Rab3a/Tsx/Col6a1/Dcst1/Tdrd9/Prss55/Gm773/Adam5/Plb1/Drc1/Bbof1/Rimbp3/Spag8/Tmprss12/Acrbp/Spata46/Zpbp/Spata22/Adam1a/Vdac2/Atp8b3/Zpbp2/Ube2q1…	101
BP	GO:0006352	DNA-templated transcription initiation	91/3418	198/28928	0.459596	3.88976	14.9351	3.72295e-33	7.70136e-31	Mterf1b/Hmgb1/Smarca4/Men1/Znhit1/Rbbp5/Maz/Taf4/Taf4b/Med12/Setx/Med22/Taf9b/Glyr1/Rsf1/Setd1a/Lipe/Mdc1/Taf12/Snapc5/Ercc6/Bclaf1/Med11/Brf1/Atad2/Ogg1/Ercc2/Crcp/Cavin1/Brd7/Ercc1/Sub1/Atf2/Apex1/Tbp/Tfam/Ercc3/Mnat1/Polr2i/Taf13/Wdr5/Tbpl1/Polr2g/Gtf2b/Wbp2/Creb1/Cdk7/Gtf2f1/Taf7l2/Taf3/Kat7/Med13/Taf6/Vps72/Gtf2a2/Med19/Eloa/Kdm1b/Taf10/Gtf2h5/Gtf2f2/Gtf2a1l/Med17/Med9/Dr1/Smarca5/Med28/Med6…	91
BP	GO:0031507	heterochromatin formation	84/3418	176/28928	0.477273	4.03936	14.8043	3.33763e-32	6.67415e-30	H2al1b/Ehmt1/Hdac2/Pole3/Lmnb2/Smarca4/Wdhd1/Baz2a/Atf7ip2/Eed/Suv39h1/Spen/Ehmt2/Hnrnpk/H2ac13/Setdb1/Ythdc1/Tpr/Dot1l/Tex15/Pphln1/Baz1a/Smarca2/Dnmt1/Dnmt3a/Dnmt3b/H3f3a/H2az2/H1f0/Lmnb1/Zfy2/Cbx3/H2ax/Lmna/Brca1/Cbx1/Rbm15/Tdrd9/Mphosph8/Lbr/Sirt1/Kdm5a/Ddx4/H2al1n/Bahd1/Sin3a/Hells/Ctcf/Cbx5/Jarid2/Trim28/H2ac21/Spty2d1/Tasor/Morc2a/H2ac19/Smchd1/Rif1/Ubr2/Phf8/Suz12/Hat1/Morc2b/Macroh2a2/Lr…	84
BP	GO:0022618	protein-RNA complex assembly	86/3418	184/28928	0.467391	3.95573	14.7225	4.38351e-32	8.4828e-30	Srpk2/Scaf11/Setx/Mdn1/Psip1/Ythdc1/Naf1/Prpf39/Nop2/Dhx9/Tdrd6/Sf3a2/Ddx39b/Rpf2/Sf3b1/Srsf1/Srpk1/U2af2/Snrpb/Xrcc5/Celf1/Ruvbl1/Snrpe/Snrpf/Snrpg/Snrpd1/Snrpd2/Snrpd3/Fau/Bop1/Khdc4/Usp39/Srsf6/Rsrp1/Puf60/Znhit6/Eif3j1/Sfswap/Ncbp1/Ddx46/Coil/Luc7l3/Prpf4b/Snrpc/Isy1/Snrnp200/Shq1/Luc7l2/Celf4/Ddx42/Htatsf1/Slu7/Nop53/Prpf18/Pwp2/Prpf31/Ago3/Sf3a1/Rbm5/Ptbp2/Prpf3/Prpf19/Clp1/Dhx30/Prpf8/Denr…	86
BP	GO:0071826	protein-RNA complex organization	88/3418	193/28928	0.455959	3.85897	14.587	8.77688e-32	1.64539e-29	Srpk2/Scaf11/Setx/Mdn1/Psip1/Ythdc1/Naf1/Prpf39/Nop2/Dhx9/Tdrd6/Sf3a2/Ddx39b/Rpf2/Sf3b1/Srsf1/Srpk1/U2af2/Snrpb/Xrcc5/Celf1/Ruvbl1/Snrpe/Snrpf/Snrpg/Snrpd1/Snrpd2/Snrpd3/Fau/Bop1/Khdc4/Usp39/Srsf6/Rsrp1/Puf60/Znhit6/Eif3j1/Sfswap/Ncbp1/Ddx46/Coil/Luc7l3/Prpf4b/Snrpc/Isy1/Snrnp200/Shq1/Luc7l2/Celf4/Ddx42/Htatsf1/Slu7/Nop53/Prpf18/Pwp2/Prpf31/Ago3/Sf3a1/Dnajc17/Rbm5/Ptbp2/Prpf3/Prpf19/Clp1/Dhx30/Pr…	88
BP	GO:0097722	sperm motility	100/3418	244/28928	0.409836	3.46862	14.1746	3.47152e-31	6.3108e-29	Catsper2/Spmip5/Saxo4/Spem3/Spata33/Txndc2/Armc12/Catsper1/Septin4/Cfap210/Ttll9/Fsip2/Ttll8/Tektip1/Dusp3/Catsper4/Garin2/Cfap70/Dnhd1/Irgc/Apob/Cimap1a/Rnase10/Adam3/Tekt5/H1f6/Dnaaf11/Akap3/Ldhc/Pgk2/Tnp2/Anxa5/Tppp2/Tekt4/Prss55/Spmip6/Dnaaf6rt/Dcaf17/Drc1/Wfdc6a/Bbof1/Ddx4/Cfap65/Spag8/Tmprss12/Spag6/Slc22a14/Pierce1/Akap4/Meig1/Mns1/Gapdhs/Spmip8/Cfap161/Enkur/Drc7/Rhox8/Nme8/Spaca9/Catsper…	100
BP	GO:1901987	regulation of cell cycle phase transition	150/3418	475/28928	0.315789	2.67266	13.4547	7.39421e-31	1.30464e-28	Hsf1/Clock/Fancd2/Uimc1/Smarca4/Men1/Bcl7c/Bub3/Cdkn2d/Usp47/Cdc14b/Ddb1/Cdc14a/Psme3/Wdr76/Pbrm1/Dpf2/Rad51/Pbx1/Eif4g1/Wac/Actb/Arid2/Mdc1/Tpr/Dot1l/Crebbp/Ercc6/D7Ertd443e/Zwilch/Smarca2/Phf10/Ercc2/Pkd1/Pkd2/Chek1/Smarce1/Aurkb/Aif1/Birc5/Bard1/Brd7/Tgfb1/Rrm1/Lmnb1/Atf2/Zfy2/Zfp36l2/H2ax/Apex1/Ttk/Msh2/Wee1/Brca1/Ercc3/Cdk5/Xpc/Mnat1/Cirbp/Trp53bp1/Fhl1/Aurka/Smarcc1/Brca2/Cdk7/Cdk16/Cdk18/L…	150
BP	GO:0006367	transcription initiation at RNA polymerase II promoter	77/3418	159/28928	0.484277	4.09864	14.3413	3.57677e-30	6.13058e-28	Hmgb1/Smarca4/Men1/Znhit1/Rbbp5/Maz/Taf4/Taf4b/Med12/Med22/Glyr1/Setd1a/Mdc1/Taf12/Ercc6/Med11/Atad2/Ogg1/Ercc2/Brd7/Ercc1/Sub1/Atf2/Apex1/Tbp/Ercc3/Mnat1/Polr2i/Taf13/Wdr5/Polr2g/Gtf2b/Wbp2/Creb1/Cdk7/Gtf2f1/Taf7l2/Taf3/Kat7/Med13/Taf6/Vps72/Gtf2a2/Med19/Eloa/Kdm1b/Taf10/Gtf2h5/Gtf2f2/Gtf2a1l/Med17/Med9/Dr1/Med28/Med6/Med1/Taf11/Gtf2a1/Med4/Med30/Med10/Med18/Med7/Gtf2e1/Taf7l/Polr2d/Med8/Gtf2e2/…	77
BP	GO:0000725	recombinational repair	83/3418	183/28928	0.453552	3.8386	14.1004	7.47529e-30	1.24567e-27	Nucks1/Swi5/Ppp4r2/Xrcc6/Rad51ap1/Zmynd8/Rad21l/Ing3/Pogz/Brd8/Rad51/Setd2/Actb/Arid2/Chd4/Ercc5/Ep400/Tex15/Crebbp/Ercc6/Cdc45/Tonsl/Chek1/Mcm3/Xrcc5/H2ax/Brca1/Mcm4/Mcm5/Fus/Ruvbl1/Trp53bp1/Mcm2/Mcm6/Brca2/Yy1/Plk1/Rtel1/Rpa2/Inip/Kdm4d/Hdgfl2/Rad50/Xrcc1/Mre11a/Rad21/Mcm7/Vps72/Nipbl/Slx4/Smchd1/Rad54b/Rif1/Ino80/Topbp1/Rbbp8/Htatsf1/Spidr/Sfr1/Rec8/Epc1/Smc5/Rfwd3/Rpa1/Exd2/Sfpq/Nsmce2/Parp1/…	83
BP	GO:0000724	double-strand break repair via homologous recombination	81/3418	178/28928	0.455056	3.85134	13.9676	2.72847e-29	4.4238e-27	Nucks1/Swi5/Ppp4r2/Rad51ap1/Zmynd8/Rad21l/Ing3/Pogz/Brd8/Rad51/Setd2/Actb/Arid2/Chd4/Ercc5/Ep400/Tex15/Crebbp/Ercc6/Cdc45/Tonsl/Chek1/Mcm3/H2ax/Brca1/Mcm4/Mcm5/Fus/Ruvbl1/Trp53bp1/Mcm2/Mcm6/Brca2/Yy1/Plk1/Rtel1/Rpa2/Inip/Kdm4d/Hdgfl2/Rad50/Xrcc1/Mre11a/Rad21/Mcm7/Vps72/Nipbl/Slx4/Smchd1/Rad54b/Rif1/Ino80/Topbp1/Rbbp8/Htatsf1/Spidr/Sfr1/Rec8/Epc1/Smc5/Rfwd3/Rpa1/Exd2/Sfpq/Nsmce2/Parp1/Rad51c/Smc6/…	81
BP	GO:0003341	cilium movement	110/3418	299/28928	0.367893	3.11364	13.4476	2.8598e-29	4.51472e-27	Catsper2/Spmip5/Saxo4/Ccdc63/Dnah3/Spem3/Spata33/Txndc2/Armc12/Catsper1/Dnah7b/Septin4/Cfap210/Ttll9/Fsip2/Ttll8/Tektip1/Dusp3/Catsper4/Garin2/Cfap70/Dnhd1/Irgc/Apob/Ulk4/Cimap1a/Rnase10/Adam3/Tekt5/H1f6/Dnaaf11/Akap3/Ldhc/Pgk2/Tnp2/Anxa5/Nherf1/Tppp2/Tekt4/Prss55/Spmip6/Dnaaf6rt/Drc1/Wfdc6a/Bbof1/Ddx4/Cfap65/Spag8/Spag6/Slc22a14/Pierce1/Akap4/Meig1/Mns1/Gapdhs/Stk36/Spmip8/Cfap161/Enkur/Drc7/Nme…	110
BP	GO:0006261	DNA-templated DNA replication	75/3418	156/28928	0.480769	4.06896	14.0686	3.65624e-29	5.62404e-27	Nucks1/Rfc1/Pole3/Chtf18/Wdhd1/Ciz1/Mettl4/Dscc1/Rad51/Pole4/Bod1l/Wiz/Cdc45/Tonsl/Baz1a/Gmnn/Chtf8/Rpain/Bard1/Orc4/Rrm1/Pcna/Prim1/Mcm3/Pola1/Prim2/Pola2/Lig1/Brca1/Mcm4/Mcm5/Pold1/Mcm2/Mcm6/Brca2/Rtel1/Atad5/Wdr18/Rad50/Kat7/Orc2/Mre11a/Mcm7/Orc6/Ddx11/Zranb3/Mtnap1/Ino80/Topbp1/Rbbp8/Lig3/Pold3/Eme1/Rfwd3/Ilkap/Zfp830/Exd2/Tipin/Wrnip1/Senp2/Parp1/Rfc4/Rtf2/Gins4/Asf1a/Gins3/Gins2/Upf1/Orc3/C…	75
BP	GO:0006368	transcription elongation by RNA polymerase II	60/3418	105/28928	0.571429	4.83625	14.415	6.44324e-29	9.5409e-27	Eny2/Polr2m/Zmynd8/Med22/Rtf1/Zmynd11/Glyr1/Pbrm1/Rnf168/Setd2/Usp7/Ercc6/Med11/Supt16/Ell/Supt5/Tcea1/Nelfe/Elof1/Polr2i/Supt4a/Cdk12/Gtf2f1/Brd4/Ncbp1/Eapp/Leo1/Ctr9/Supt6/Wdr43/Nelfa/Med19/Nelfb/Eloa/Cdc73/Paf1/Gtf2f2/Hexim1/Med17/Med9/Hnrnpu/Med28/Med6/Parp1/Nelfcd/Med1/Ncbp2/Med4/Med30/Med10/Med18/Med7/Med8/Med27/Med29/Skic8/Sart3/Tcea2/Ccnt1/Med20	60
BP	GO:1903046	meiotic cell cycle process	98/3418	249/28928	0.393574	3.33099	13.522	6.5207e-29	9.5409e-27	Hsf1/Rnf212/Tdrkh/Fancd2/Suv39h2/Chtf18/Mybl1/Rad51ap1/Bend2/Mlh3/Ddb1/Meioc/Rad21l/Ehmt2/Sycp3/Syce3/Rnf212b/Rad51/Pttg1/Ncaph2/Smc4/Sun1/Zcwpw1/Cpeb1/Tex15/Psmc3ip/Bcl2l11/Birc5/Stag3/Orc4/Zfy2/Gja1/Mcm3/Ttk/Cenpc1/Mcm4/Mcm5/Mcm2/Mcm6/Aurka/Brca2/Top2a/Zscan21/Plk1/Tdrd9/BC005624/Ddx4/Syce2/Kctd19/Syce1l/Pnma5/Meikin/Hsf5/Rad50/Spata22/Brip1/Mre11a/Mcm7/Sycp1/Dazl/Top2b/Brme1/Slx4/Dcaf13/Iho1/R…	98
BP	GO:0006282	regulation of DNA repair	91/3418	220/28928	0.413636	3.50078	13.6291	7.31834e-29	1.0453e-26	Hsf1/Actr5/Supt20/Hmgb1/Uimc1/Ino80b/Ppp4r2/Smarca4/Rad51ap1/Bcl7c/Eny2/Suv39h1/Ppp4r3c2/Ing3/Brd8/Pbrm1/Ino80c/Dpf2/Rad51/Rnf168/Ppp4r3a/Setd2/Actb/Arid2/Dhx9/Taf12/Ep400/Zcwpw1/Tex15/Crebbp/Ercc6/Tfpt/Pnkp/Smarca2/Phf10/Ogg1/Chek1/Smarce1/Bard1/Brd7/Pcna/Brca1/Cebpg/Fus/Ruvbl1/Trp53bp1/Smarcc1/Yy1/Plk1/Rtel1/Cul4a/Rpa2/Kdm4d/Smarcc2/Hdgfl2/Sirt1/Ppp4r3c1/Usp22/Kat7/Xrcc1/Mre11a/Taf6/Trim28/Vps7…	91
BP	GO:0030317	flagellated sperm motility	94/3418	236/28928	0.398305	3.37103	13.3873	2.94541e-28	4.10919e-26	Catsper2/Spmip5/Saxo4/Spem3/Spata33/Txndc2/Armc12/Catsper1/Septin4/Cfap210/Ttll9/Fsip2/Ttll8/Tektip1/Dusp3/Catsper4/Garin2/Cfap70/Dnhd1/Irgc/Apob/Cimap1a/Rnase10/Adam3/Tekt5/H1f6/Dnaaf11/Akap3/Ldhc/Pgk2/Tnp2/Anxa5/Tppp2/Tekt4/Prss55/Spmip6/Dnaaf6rt/Drc1/Wfdc6a/Bbof1/Ddx4/Cfap65/Spag8/Spag6/Slc22a14/Pierce1/Akap4/Meig1/Mns1/Gapdhs/Spmip8/Cfap161/Enkur/Drc7/Nme8/Spaca9/Catsper3/Hoatz/Dnajb13/Dzip1/…	94
BP	GO:0140013	meiotic nuclear division	90/3418	220/28928	0.409091	3.46231	13.4195	3.92369e-28	5.34959e-26	Hsf1/Rnf212/Tdrkh/Fancd2/Suv39h2/Chtf18/Mybl1/Rad51ap1/Bend2/Mlh3/Ddb1/Meioc/Rad21l/Ehmt2/Sycp3/Syce3/Rnf212b/Rad51/Pttg1/Ncaph2/Smc4/Sun1/Zcwpw1/Cpeb1/Tex15/Psmc3ip/Bcl2l11/Birc5/Stag3/Orc4/Zfy2/Gja1/Ttk/Cenpc1/Aurka/Brca2/Top2a/Zscan21/Plk1/Tdrd9/BC005624/Ddx4/Syce2/Kctd19/Syce1l/Pnma5/Meikin/Hsf5/Spata22/Brip1/Mre11a/Sycp1/Dazl/Top2b/Brme1/Slx4/Dcaf13/Iho1/Rad54b/Ubr2/Topbp1/Chfr/Marf1/Eme1/Te…	90
BP	GO:0000380	alternative mRNA splicing, via spliceosome	52/3418	84/28928	0.619048	5.23927	14.2425	1.3312e-27	1.77464e-25	Rbpms2/Rbmxl1/Rbm25/Rbm24/Wtap/Ptbp1/Sap18/Ythdc1/Dhx9/Thrap3/Esrp1/Hnrnpl/Srsf1/Zbtb7a/Celf1/Magoh/Tra2b/Hnrnpul2/Rbm15/Rsrc1/Srsf6/Ddx17/Puf60/Smu1/Arglu1/Sfswap/Ncbp1/Hnrnpa1/Nsrp1/Khdrbs1/Ddx5/Srsf2/Celf4/Slu7/Rbfox2/Rbm17/Hnrnpul1/Hnrnpu/Sfpq/Eif4a3/Pqbp1/Rbm5/Rnps1/Ncbp2/Rbm7/Rbm8a/Srsf9/Hnrnpm/Bcas2/Khdrbs3/Rbmx/Celf2	52
BP	GO:0001539	cilium or flagellum-dependent cell motility	97/3418	259/28928	0.374517	3.1697	12.8388	1.1632e-26	1.48468e-24	Catsper2/Spmip5/Saxo4/Dnah3/Spem3/Spata33/Txndc2/Armc12/Catsper1/Dnah7b/Septin4/Cfap210/Ttll9/Fsip2/Ttll8/Tektip1/Dusp3/Catsper4/Garin2/Cfap70/Dnhd1/Irgc/Apob/Cimap1a/Rnase10/Adam3/Tekt5/H1f6/Dnaaf11/Akap3/Ldhc/Pgk2/Tnp2/Anxa5/Tppp2/Tekt4/Prss55/Spmip6/Dnaaf6rt/Drc1/Wfdc6a/Bbof1/Ddx4/Cfap65/Spag8/Spag6/Slc22a14/Pierce1/Akap4/Meig1/Mns1/Gapdhs/Spmip8/Cfap161/Enkur/Drc7/Nme8/Spaca9/Catsper3/Hoatz/D…	97
BP	GO:0060285	cilium-dependent cell motility	97/3418	259/28928	0.374517	3.1697	12.8388	1.1632e-26	1.48468e-24	Catsper2/Spmip5/Saxo4/Dnah3/Spem3/Spata33/Txndc2/Armc12/Catsper1/Dnah7b/Septin4/Cfap210/Ttll9/Fsip2/Ttll8/Tektip1/Dusp3/Catsper4/Garin2/Cfap70/Dnhd1/Irgc/Apob/Cimap1a/Rnase10/Adam3/Tekt5/H1f6/Dnaaf11/Akap3/Ldhc/Pgk2/Tnp2/Anxa5/Tppp2/Tekt4/Prss55/Spmip6/Dnaaf6rt/Drc1/Wfdc6a/Bbof1/Ddx4/Cfap65/Spag8/Spag6/Slc22a14/Pierce1/Akap4/Meig1/Mns1/Gapdhs/Spmip8/Cfap161/Enkur/Drc7/Nme8/Spaca9/Catsper3/Hoatz/D…	97
BP	GO:0060294	cilium movement involved in cell motility	96/3418	255/28928	0.376471	3.18623	12.8355	1.33438e-26	1.6677e-24	Catsper2/Spmip5/Saxo4/Dnah3/Spem3/Spata33/Txndc2/Armc12/Catsper1/Dnah7b/Septin4/Cfap210/Ttll9/Fsip2/Ttll8/Tektip1/Dusp3/Catsper4/Garin2/Cfap70/Dnhd1/Irgc/Apob/Cimap1a/Rnase10/Adam3/Tekt5/H1f6/Dnaaf11/Akap3/Ldhc/Pgk2/Tnp2/Anxa5/Tppp2/Tekt4/Prss55/Spmip6/Dnaaf6rt/Drc1/Wfdc6a/Bbof1/Ddx4/Cfap65/Spag8/Spag6/Slc22a14/Pierce1/Akap4/Meig1/Mns1/Gapdhs/Spmip8/Cfap161/Enkur/Drc7/Nme8/Spaca9/Catsper3/Hoatz/D…	96
BP	GO:0006403	RNA localization	78/3418	182/28928	0.428571	3.62718	13.0143	3.80356e-26	4.65665e-24	Hsf1/Fubp3/Slbp/Thoc5/Thoc7/Eny2/Zfp385a/Khsrp/Srsf7/Akap8l/Stau1/Rbm33/Stau2/Chtop/Peg10/Thoc2l/Setd2/Ythdc1/Dhx9/Cpeb1/Tpr/Ddx39b/Alyref2/Phax/Cpsf6/Srsf1/Alyref/Cetn3/Hnrnpa2b1/Kif5c/Ssb/Fbl/Tst/Exosc10/Magoh/Srsf3/Yy1/Alkbh5/Znhit6/Ncbp1/Nxf2/Nxf3/Hnrnpa1/Thoc6/Khdrbs1/Fxr1/Supt6/Nop58/Zc3h11a/Snupn/Hnrnpa3/Poldip3/Ncbp3/Pabpn1/Zc3h3/Casc3/Ddx19b/Thoc1/Nol6/Ddx39a/Thoc3/Hnrnpu/Eif4a3/Fyttd1/S…	78
BP	GO:0044772	mitotic cell cycle phase transition	137/3418	455/28928	0.301099	2.54833	12.1853	5.18791e-26	6.22445e-24	Clasp1/Ube2a/Uimc1/Smarca4/Men1/Bcl7c/Bub3/Cdkn2d/Usp47/Cdc14b/Ddb1/Cdc14a/Psme3/Nfib/Nasp/Cit/Pbrm1/Dpf2/Pbx1/Nfix/Eif4g1/Wac/Actb/Arid2/Kat14/Tpr/Crebbp/D7Ertd443e/Zwilch/Smarca2/Phf10/Ercc2/Pkd1/Pkd2/Chek1/Smarce1/Aurkb/Aif1/Birc5/Bard1/Brd7/Pias1/Tgfb1/Rrm1/Lmnb1/Zfp36l2/Apex1/Ttk/Wee1/Brca1/Ercc3/Xpc/Mnat1/Arpp19/Ensa/Fhl1/Smarcc1/Nfia/Cdk7/Larp7/Plk1/Cul4a/Rpa2/Dtl/Inip/Spc25/Kmt2e/Brd4/Sma…	137
BP	GO:0000245	spliceosomal complex assembly	38/3418	50/28928	0.76	6.43221	14.0721	1.34211e-25	1.57869e-23	Srpk2/Scaf11/Setx/Psip1/Ythdc1/Prpf39/Sf3a2/Ddx39b/Sf3b1/Srsf1/Srpk1/U2af2/Celf1/Khdc4/Usp39/Srsf6/Rsrp1/Puf60/Sfswap/Ncbp1/Ddx46/Luc7l3/Snrpc/Isy1/Luc7l2/Celf4/Ddx42/Htatsf1/Slu7/Sf3a1/Rbm5/Ptbp2/Prpf19/Luc7l/Sf3a3/Srsf10/Rbmx/Celf2	38
BP	GO:1901990	regulation of mitotic cell cycle phase transition	114/3418	354/28928	0.322034	2.72551	11.9568	1.51933e-24	1.75278e-22	Uimc1/Smarca4/Men1/Bcl7c/Bub3/Cdkn2d/Usp47/Cdc14b/Ddb1/Cdc14a/Psme3/Pbrm1/Dpf2/Pbx1/Eif4g1/Wac/Actb/Arid2/Tpr/Crebbp/D7Ertd443e/Zwilch/Smarca2/Phf10/Ercc2/Pkd1/Pkd2/Chek1/Smarce1/Aurkb/Aif1/Birc5/Bard1/Brd7/Tgfb1/Rrm1/Lmnb1/Zfp36l2/Apex1/Ttk/Wee1/Brca1/Ercc3/Xpc/Mnat1/Fhl1/Smarcc1/Cdk7/Larp7/Plk1/Cul4a/Rpa2/Dtl/Inip/Spc25/Kmt2e/Brd4/Smarcc2/Atad5/Rad50/Sin3a/Klf4/Prpf4b/Mre11a/Rad21/Cdkn2a/Rbl1/R…	114
BP	GO:0034502	protein localization to chromosome	60/3418	123/28928	0.487805	4.1285	12.7273	4.90398e-24	5.55075e-22	Xrcc4/Bub3/Cenpq/Zmynd8/Scml2/Wapl/Terf2/Lef1/Setd2/Mdc1/Tex15/Tonsl/Pphln1/Zwilch/Aurkb/Stag3/Xrcc5/H2ax/Ttk/Msh2/H1f5/Trp53bp1/Wbp2/Brca2/Plk1/Rpa2/Daxx/Ctcf/Rad21/Jarid2/Tasor/Brme1/Nipbl/Rad17/Topbp1/Brd2/Vrk1/Htatsf1/Spidr/Mtbp/Rcc2/Lrwd1/Kntc1/Macroh2a2/Smc5/Gnl3/Champ1/Slf1/Rpa1/Parp1/Mcm8/Pinx1/Aplf/Dkc1/Macroh2a1/Nbn/Spo11/Ruvbl2/Ik/Bub1b	60
BP	GO:0007127	meiosis I	64/3418	139/28928	0.460432	3.89683	12.5314	8.64671e-24	9.60586e-22	Rnf212/Fancd2/Chtf18/Mybl1/Rad51ap1/Bend2/Mlh3/Meioc/Rad21l/Ehmt2/Sycp3/Syce3/Rnf212b/Rad51/Pttg1/Sun1/Zcwpw1/Cpeb1/Tex15/Psmc3ip/Bcl2l11/Birc5/Stag3/Cenpc1/Aurka/Brca2/Top2a/Zscan21/Plk1/Tdrd9/BC005624/Ddx4/Syce2/Syce1l/Pnma5/Meikin/Spata22/Brip1/Mre11a/Sycp1/Top2b/Brme1/Slx4/Iho1/Rad54b/Ubr2/Topbp1/Eme1/Terb1/Rec8/Morc2b/Piwil2/Brdt/Rad51c/Tex12/Sycp2/Ndc80/Hsf2bp/Majin/Ing2/Dmrt1/Ercc4/Spo11/B…	64
BP	GO:0000819	sister chromatid segregation	86/3418	230/28928	0.373913	3.16459	12.0641	9.70426e-24	1.0574e-21	Clasp1/Atf6b/Smarca4/Bcl7c/Bub3/Akap8l/Stag2/Tpx2/Flna/Wapl/Cit/Pbrm1/Dpf2/Kifc5b/Ncaph2/Smc4/Actb/Arid2/Numa1/Nsl1/Tpr/Zwilch/Smarca2/Phf10/Smarce1/Aurkb/Birc5/Brd7/Kif4/Ttk/Cenpc1/Smarcc1/Top2a/Plk1/Spc25/Smarcc2/Ccdc61/Sirt1/Prpf4b/Rad21/Top2b/Nipbl/Tacc3/Kif11/Kif18b/Ino80/Spag5/Chfr/Cdca8/Chmp2b/Ncaph/Ska3/Kntc1/Spice1/Smc2/Dis3l2/Champ1/Cdk5rap2/Ccsap/Uhrf1/Hnrnpu/Nsmce2/Kif18a/Smarca5/Bcl7…	86
BP	GO:0032784	regulation of DNA-templated transcription elongation	48/3418	83/28928	0.578313	4.89451	13.0059	9.87076e-24	1.0574e-21	Zfp326/Zmynd8/Med22/Zmynd11/Rnf168/Ercc6/Med11/Ell/Supt5/Nelfe/Supt4a/Cdk12/Gtf2f1/Brd4/Ncbp1/Eapp/Kat7/Leo1/Supt6/Scaf8/Zc3h4/Wdr43/Wdr82/Nelfa/Med19/Nelfb/Cdc73/Hexim1/Med17/Med9/Ccar2/Hnrnpu/Med28/Med6/Parp1/Nelfcd/Med1/Ncbp2/Med4/Med30/Med10/Med18/Med7/Med8/Med27/Med29/Ccnt1/Med20	48
BP	GO:0010948	negative regulation of cell cycle process	107/3418	330/28928	0.324242	2.7442	11.6646	2.20195e-23	2.31746e-21	Hsf1/Clock/Fancd2/Uimc1/Chtf18/Men1/Znhit1/Bub3/Cdkn2d/Usp47/Cdc14b/Wdr76/Mdm1/Wapl/Rad51/Wac/Mdc1/Tpr/Dot1l/Ercc6/D7Ertd443e/Zwilch/Pkd2/Chek1/Aurkb/Birc5/Bard1/Brd7/Atf2/Zfy2/Zfp36l2/H2ax/Ttk/Msh2/Wee1/Brca1/Xpc/Trp53bp1/Fhl1/Aurka/Brca2/Plk1/Cul4a/Rpa2/Dtl/Inip/Spc25/Brd4/Sirt1/Tom1l2/Rad50/Klf4/Prpf4b/Mre11a/Rad21/Npm1/Rbl1/Cdc5l/Rad17/Rad9b/Jade1/Topbp1/Ppp1r10/Rbbp8/Rnaseh2b/Chfr/Cdca8/Mtbp…	107
BP	GO:0006289	nucleotide-excision repair	45/3418	75/28928	0.6	5.07806	12.9441	2.89913e-23	2.9986e-21	Hmgb1/Smarca4/Bcl7c/Pbrm1/Dpf2/Actb/Arid2/Ercc5/Usp7/Ercc6/Smarca2/Phf10/Ogg1/Ercc2/Smarce1/Gtf2h4/Brd7/Ercc1/Hmgn1/Ercc3/Xpc/Mnat1/Pold1/Polr2i/Smarcc1/Brca2/Cul4a/Rpa2/Smarcc2/Sirt1/Polk/Kat7/Brip1/Slx4/Pold3/Gtf2h5/Rpa1/Bcl7b/Ddb2/Rpa3/Xab2/Gtf2h2/Ercc4/Cetn2/Pole	45
BP	GO:0051054	positive regulation of DNA metabolic process	103/3418	312/28928	0.330128	2.79402	11.6622	3.10317e-23	3.15524e-21	Hsf1/Actr5/Hmgb1/Uimc1/Ino80b/Chtf18/Smarca4/Rad51ap1/Bcl7c/Ciz1/Ing3/Dscc1/Terf2/Brd8/Pbrm1/Ino80c/Dpf2/Rad51/Rnf168/Ptk2b/Actb/Arid2/Naf1/Dhx9/Ep400/Zcwpw1/Wiz/Pkib/Crebbp/Ercc6/Tfpt/Baz1a/Ddx39b/Hnrnpd/Pnkp/Chtf8/Smarca2/Phf10/Ercc2/Smarce1/Aurkb/Hnrnpa2b1/Brd7/Tgfb1/Ercc1/Pcna/Xrcc5/Prim2/Msh2/Igfbp3/Brca1/Cebpg/Fus/Ruvbl1/Trp53bp1/Atf1/Smarcc1/Yy1/Rtel1/Kdm4d/Smarcc2/Hdgfl2/Sirt1/Atad5/Rad50…	103
BP	GO:0061982	meiosis I cell cycle process	65/3418	146/28928	0.445205	3.76796	12.2732	3.89906e-23	3.89841e-21	Rnf212/Fancd2/Chtf18/Mybl1/Rad51ap1/Bend2/Mlh3/Meioc/Rad21l/Ehmt2/Sycp3/Syce3/Rnf212b/Rad51/Pttg1/Sun1/Zcwpw1/Cpeb1/Tex15/Psmc3ip/Bcl2l11/Birc5/Stag3/Cenpc1/Aurka/Brca2/Top2a/Zscan21/Plk1/Tdrd9/BC005624/Ddx4/Syce2/Syce1l/Pnma5/Meikin/Spata22/Brip1/Mre11a/Sycp1/Top2b/Brme1/Slx4/Iho1/Rad54b/Ubr2/Topbp1/Eme1/Terb1/Rec8/Morc2b/Piwil2/Brdt/Rad51c/Tex12/Sycp2/Ndc80/Hsf2bp/Majin/Ing2/Cdc20/Dmrt1/Ercc4/S…	65
BP	GO:0051983	regulation of chromosome segregation	61/3418	134/28928	0.455224	3.85275	12.1157	2.01917e-22	1.98574e-20	Chtf18/Smarca4/Bcl7c/Bub3/Cit/Pbrm1/Dpf2/Mki67/Ncaph2/Smc4/Actb/Arid2/Numa1/Tpr/Zwilch/Smarca2/Phf10/Smarce1/Aurkb/Birc5/Brd7/Ttk/Smarcc1/Plk1/Cdca2/BC005624/Spc25/Smarcc2/Sirt1/Prpf4b/Rad21/Tacc3/Iho1/Pum1/Chfr/Cdca8/Rcc2/Kif2b/Ncaph/Ska3/Kntc1/Smc5/Smc2/Cdk5rap2/Hnrnpu/Nsmce2/Bcl7b/Kif2c/Smc6/Nuf2/Spc24/Ndc80/Ube2c/Cdc20/Zfp207/Rad18/Mad1l1/Incenp/Mad2l1/Ik/Bub1b	61
BP	GO:0050657	nucleic acid transport	66/3418	154/28928	0.428571	3.62718	11.9656	2.40946e-22	2.29251e-20	Hsf1/Slbp/Thoc5/Thoc7/Eny2/Khsrp/Srsf7/Akap8l/Rbm33/Chtop/Peg10/Thoc2l/Setd2/Ythdc1/Dhx9/Cpeb1/Tpr/Ddx39b/Alyref2/Phax/Cpsf6/Srsf1/Alyref/Cetn3/Hnrnpa2b1/Kif5c/Ssb/Tst/Magoh/Srsf3/Alkbh5/Ncbp1/Nxf2/Nxf3/Hnrnpa1/Thoc6/Khdrbs1/Fxr1/Supt6/Zc3h11a/Snupn/Hnrnpa3/Poldip3/Ncbp3/Pabpn1/Zc3h3/Casc3/Ddx19b/Thoc1/Nol6/Ddx39a/Thoc3/Eif4a3/Fyttd1/Senp2/Xpo5/Nxf1/Ncbp2/Rbm8a/Sarnp/Nup50/Ddx25/Qki/Nxt1/Cetn2/Arc	66
BP	GO:0050658	RNA transport	66/3418	154/28928	0.428571	3.62718	11.9656	2.40946e-22	2.29251e-20	Hsf1/Slbp/Thoc5/Thoc7/Eny2/Khsrp/Srsf7/Akap8l/Rbm33/Chtop/Peg10/Thoc2l/Setd2/Ythdc1/Dhx9/Cpeb1/Tpr/Ddx39b/Alyref2/Phax/Cpsf6/Srsf1/Alyref/Cetn3/Hnrnpa2b1/Kif5c/Ssb/Tst/Magoh/Srsf3/Alkbh5/Ncbp1/Nxf2/Nxf3/Hnrnpa1/Thoc6/Khdrbs1/Fxr1/Supt6/Zc3h11a/Snupn/Hnrnpa3/Poldip3/Ncbp3/Pabpn1/Zc3h3/Casc3/Ddx19b/Thoc1/Nol6/Ddx39a/Thoc3/Eif4a3/Fyttd1/Senp2/Xpo5/Nxf1/Ncbp2/Rbm8a/Sarnp/Nup50/Ddx25/Qki/Nxt1/Cetn2/Arc	66
BP	GO:1901988	negative regulation of cell cycle phase transition	96/3418	286/28928	0.335664	2.84087	11.4522	2.44575e-22	2.29251e-20	Hsf1/Clock/Fancd2/Uimc1/Men1/Bub3/Cdkn2d/Usp47/Cdc14b/Wdr76/Rad51/Wac/Mdc1/Tpr/Dot1l/Ercc6/D7Ertd443e/Zwilch/Pkd2/Chek1/Aurkb/Birc5/Bard1/Brd7/Atf2/Zfy2/Zfp36l2/H2ax/Ttk/Msh2/Wee1/Brca1/Xpc/Trp53bp1/Fhl1/Aurka/Brca2/Plk1/Cul4a/Rpa2/Dtl/Inip/Spc25/Brd4/Rad50/Klf4/Prpf4b/Mre11a/Rad21/Rbl1/Cdc5l/Rad17/Rad9b/Jade1/Topbp1/Ppp1r10/Rbbp8/Rnaseh2b/Chfr/Cdca8/Mtbp/Eme1/Nop53/Kank2/Ska3/Kntc1/Rfwd3/Cdc73/D…	96
BP	GO:0140014	mitotic nuclear division	95/3418	282/28928	0.336879	2.85116	11.4345	3.01356e-22	2.78129e-20	Clasp1/Atf6b/Klhdc8b/Bub3/Cdc14b/Akap8l/Cdc14a/Cep85/Stag2/Tpx2/Nfib/Flna/Wapl/Cit/Ccdc8/Igf2/Kifc5b/Nfix/Mki67/Ncaph2/Smc4/Numa1/Nsl1/Tpr/Zwilch/Chek1/Aurkb/Birc5/Tgfb1/Cdk11b/Kif4/Ttk/Tgfa/Cenpc1/Aurka/Nfia/Plk1/Ubxn2b/Cdca2/Spc25/Ccdc61/Sirt1/Tom1l2/Prpf4b/Rad21/Nipbl/Kif11/Kif18b/Ino80/Spag5/Ctdp1/Cdca8/Chmp2b/Mtbp/Bora/Ncaph/Ska3/Kntc1/Spice1/Smc2/Dis3l2/Champ1/Cdk5rap2/Ccsap/Uhrf1/Hnrnpu/Ns…	95
BP	GO:0007338	single fertilization	73/3418	186/28928	0.392473	3.32167	11.6273	8.23774e-22	7.48761e-20	Ubap2l/Cd46/Dcst2/Cylc1/Cast/Catsper1/Cylc2/Sppl2c/Spaca5/Aldoa/Garin1b/Cfap70/Zan/Folr1/Fam170b/Cecr2/Trim36/Rnase10/Ccdc136/Adam3/Zp3r/H1f6/H3f3a/Tmem95/Tnp2/Hspa1l/Acr/Spam1/Arsa/Rab3a/Col6a1/Dcst1/Prss55/Gm773/Adam5/Plb1/Drc1/Bbof1/Spag8/Tmprss12/Spata46/Zpbp/Adam1a/Vdac2/Atp8b3/Zpbp2/Spaca4/Hyal5/Pmis2/Frey1/Actl9/Plcd4/Adam32/Plcz1/Adam1b/Iftap/Ly6k/Snu13/Cfap57/Spaca7/Wbp2nl/Spesp1/Lyzl4/I…	73
BP	GO:0051236	establishment of RNA localization	66/3418	157/28928	0.420382	3.55787	11.7634	8.71592e-22	7.804e-20	Hsf1/Slbp/Thoc5/Thoc7/Eny2/Khsrp/Srsf7/Akap8l/Rbm33/Chtop/Peg10/Thoc2l/Setd2/Ythdc1/Dhx9/Cpeb1/Tpr/Ddx39b/Alyref2/Phax/Cpsf6/Srsf1/Alyref/Cetn3/Hnrnpa2b1/Kif5c/Ssb/Tst/Magoh/Srsf3/Alkbh5/Ncbp1/Nxf2/Nxf3/Hnrnpa1/Thoc6/Khdrbs1/Fxr1/Supt6/Zc3h11a/Snupn/Hnrnpa3/Poldip3/Ncbp3/Pabpn1/Zc3h3/Casc3/Ddx19b/Thoc1/Nol6/Ddx39a/Thoc3/Eif4a3/Fyttd1/Senp2/Xpo5/Nxf1/Ncbp2/Rbm8a/Sarnp/Nup50/Ddx25/Qki/Nxt1/Cetn2/Arc	66
BP	GO:0051168	nuclear export	71/3418	178/28928	0.398876	3.37586	11.6384	9.86456e-22	8.70257e-20	Sdad1/Thoc5/Thoc7/Eny2/Akap8l/Mdn1/Rbm33/Chtop/Thoc2l/Setd2/Ythdc1/Dhx9/Tpr/Ddx39b/Ube2i/Alyref2/Phax/Cpsf6/Emd/Alyref/Pkd1/Bard1/Hnrnpa2b1/Tgfb1/Camk4/Ssb/Rangap1/Ppm1a/Cdk5/Magoh/Frat1/Srsf3/Alkbh5/Ncbp1/Nxf2/Nxf3/Hnrnpa1/Thoc6/Khdrbs1/Prpf4b/Gas6/Npm1/Supt6/Cdkn2a/Ltv1/Zc3h11a/Ctdspl2/Poldip3/Rbm22/Ncbp3/Pabpn1/Wipf1/Casc3/Ddx19b/Thoc1/Nol6/Ddx39a/Thoc3/Eif4a3/Lzts2/Fyttd1/Xpo5/Nxf1/Rbm10/Ncbp…	71
BP	GO:0051028	mRNA transport	58/3418	126/28928	0.460317	3.89586	11.9243	1.09176e-21	9.49199e-20	Hsf1/Slbp/Thoc5/Thoc7/Eny2/Khsrp/Srsf7/Akap8l/Rbm33/Chtop/Peg10/Thoc2l/Setd2/Ythdc1/Dhx9/Cpeb1/Tpr/Ddx39b/Alyref2/Srsf1/Alyref/Cetn3/Hnrnpa2b1/Kif5c/Magoh/Srsf3/Alkbh5/Ncbp1/Nxf2/Nxf3/Hnrnpa1/Thoc6/Fxr1/Supt6/Zc3h11a/Hnrnpa3/Poldip3/Ncbp3/Pabpn1/Zc3h3/Casc3/Ddx19b/Thoc1/Ddx39a/Thoc3/Eif4a3/Fyttd1/Senp2/Nxf1/Ncbp2/Rbm8a/Sarnp/Nup50/Ddx25/Qki/Nxt1/Cetn2/Arc	58
BP	GO:0042274	ribosomal small subunit biogenesis	53/3418	108/28928	0.490741	4.15335	12.0176	1.48623e-21	1.2737e-19	Rrp36/Utp20/Kri1/Krr1/Heatr1/Utp23/Ercc2/Emg1/Bysl/Xrcc5/Fbl/Exosc10/Slx9/Fau/Surf6/Wdr36/Nol10/Utp18/Npm1/Nop58/Ltv1/Dcaf13/Bms1/Wdr43/Wdr3/Nol11/Pwp2/Nob1/Tbl3/Rps19bp1/Utp15/2810004N23Rik/Nat10/Gtf2h5/Ddx52/Utp4/Nop14/Nol6/Utp6/Ak6/Rrp9/Imp3/Srfbp1/Utp11/Dimt1/Snu13/Rrp7a/Nop56/Ngdn/Utp3/Aatf/Abt1/Wdr46	53
BP	GO:0045786	negative regulation of cell cycle	120/3418	413/28928	0.290557	2.45911	10.9322	1.66674e-21	1.40828e-19	Hsf1/Clock/Fancd2/Uimc1/Chtf18/Men1/Znhit1/Bub3/Cdkn2d/Usp47/Cdc14b/Suv39h1/Meioc/Wdr76/Mdm1/Wapl/Rad51/Wac/Mdc1/Tpr/Dot1l/Ercc6/D7Ertd443e/Zwilch/Gmnn/Pkd2/Chek1/Aurkb/Birc5/Bard1/Brd7/Tgfb1/Atf2/Zfy2/Zfp36l2/H2ax/Ttk/Nr2f2/Msh2/Wee1/Brca1/Cdk5/Xpc/Trp53bp1/Nherf1/Fhl1/Aurka/Brca2/Plk1/Cul4a/Rpa2/Dtl/Inip/Spc25/Brd4/Sirt1/Nupr2/Tom1l2/Rad50/Klf4/Prpf4b/Mre11a/Rad21/Npm1/Taf6/Cdkn2a/Rbl1/Cdc5l/Ra…	120
BP	GO:2000779	regulation of double-strand break repair	62/3418	143/28928	0.433566	3.66946	11.7136	2.13655e-21	1.78016e-19	Hsf1/Ppp4r2/Smarca4/Rad51ap1/Bcl7c/Ppp4r3c2/Ing3/Brd8/Pbrm1/Dpf2/Rad51/Ppp4r3a/Setd2/Actb/Arid2/Ep400/Zcwpw1/Tex15/Crebbp/Ercc6/Pnkp/Smarca2/Phf10/Ogg1/Chek1/Smarce1/Brd7/Fus/Ruvbl1/Trp53bp1/Smarcc1/Plk1/Rtel1/Rpa2/Kdm4d/Smarcc2/Hdgfl2/Sirt1/Ppp4r3c1/Mre11a/Vps72/Top2b/Ddx11/Smchd1/Rif1/Kmt5c/Dek/Spidr/Nsd2/Epc1/Slf1/Nudt16l1/Parp1/Bcl7b/Ppp4r3b/Yeats4/Mrgbp/Senp3/Dmap1/Morf4l2/Timeless/Ruvbl2	62
BP	GO:0006360	transcription by RNA polymerase I	41/3418	71/28928	0.577465	4.88733	12.0043	1.91509e-20	1.57378e-18	Actr6/Smarca4/Baz2a/Polr2f/Flna/Maf1/Lipe/Crebbp/Bnc1/Ercc6/Heatr1/Sf3b1/Tcof1/Ercc2/Cavin1/Ncl/Tbp/Ercc3/Polr1c/Polr2l/Polr1d/Lyar/Pdcd7/Spty2d1/Ddx11/Wdr43/Dek/Mybbp1a/Phf8/Polr2e/Dhx33/Nol11/Nop53/Utp15/Macroh2a2/Gtf2h5/Smarca5/Pwp1/Ddx21/Macroh2a1/Baz1b	41
BP	GO:0034728	nucleosome organization	44/3418	81/28928	0.54321	4.59742	11.8677	2.15645e-20	1.74818e-18	Pole3/Smarca4/Kat6a/Set/Nasp/Rsf1/Setd2/Arid2/Baz1a/Supt16/Atad2/Smarca2/H1f6/Smarce1/H1f0/H1f2/H1f4/H1f1/H1f5/H1f3/Cebpg/Mcm2/Smarcc1/Ssrp1/Hp1bp3/Smarcc2/Daxx/Rbbp4/Npm1/Supt6/Spty2d1/Tspyl5/Brd2/Shprh/Macroh2a2/Smarca5/H2al2a/Asf1a/Asf1b/Anp32b/Chrac1/Sart3/H1f9/Macroh2a1	44
BP	GO:0051123	RNA polymerase II preinitiation complex assembly	37/3418	59/28928	0.627119	5.30757	12.1234	2.53087e-20	2.02436e-18	Hmgb1/Taf4/Taf4b/Med22/Taf12/Med11/Tbp/Taf13/Gtf2b/Creb1/Taf7l2/Taf3/Taf6/Gtf2a2/Med19/Taf10/Gtf2f2/Med17/Med9/Dr1/Med28/Med6/Med1/Taf11/Gtf2a1/Med4/Med30/Med10/Med18/Med7/Taf7l/Med8/Med27/Med29/Taf8/Med20/Taf7	37
BP	GO:0000075	cell cycle checkpoint signaling	78/3418	218/28928	0.357798	3.0282	11.0028	2.62487e-20	2.07192e-18	Hsf1/Clock/Fancd2/Uimc1/Bub3/Cdc14b/Wdr76/Rad51/Wac/Mdc1/Tpr/Dot1l/Ercc6/D7Ertd443e/Zwilch/Chek1/Aurkb/Birc5/Bard1/Atf2/Zfy2/H2ax/Ttk/Msh2/Brca1/Xpc/Trp53bp1/Aurka/Brca2/Plk1/Cul4a/Rpa2/Dtl/Inip/Spc25/Brd4/Rad50/Prpf4b/Mre11a/Cdc5l/Rad17/Rad9b/Topbp1/Ppp1r10/Rbbp8/Rnaseh2b/Chfr/Cdca8/Mtbp/Eme1/Nop53/Ska3/Kntc1/Rfwd3/Sde2/Cdk5rap2/Zfp830/Ccar2/Tipin/Prpf19/Nuf2/Sycp2/Spc24/Ndc80/Syf2/Pabir3/Cdc20/…	78
BP	GO:0006913	nucleocytoplasmic transport	108/3418	366/28928	0.295082	2.49741	10.5528	4.79992e-20	3.69163e-18	Tmem53/Sdad1/Thoc5/Ppp1r12a/Thoc7/Nolc1/Eny2/Akap8l/Mdn1/Akirin2/Flna/Pttg1ip2/Rbm33/Anp32a/Chtop/Thoc2l/Setd2/Ythdc1/Dhx9/Cited1/Tpr/Ddx39b/Ube2i/Alyref2/Phax/Cpsf6/Rpain/Emd/Alyref/Akap1/Pkd1/Kpna3/Bard1/Hnrnpa2b1/Tgfb1/Camk4/Atf2/Ssb/Pola2/Rangap1/Lmna/Brca1/Ppm1a/Cdk5/Kpna2/Magoh/Sumo1/Frat1/Elavl1/Srsf3/Ect2/Cd36/Rsrc1/Alkbh5/Ncbp1/Nup50l/Nxf2/Nxf3/Hnrnpa1/Thoc6/Khdrbs1/Prpf4b/Gas6/Ddx5/Npm1…	108
BP	GO:0051169	nuclear transport	108/3418	366/28928	0.295082	2.49741	10.5528	4.79992e-20	3.69163e-18	Tmem53/Sdad1/Thoc5/Ppp1r12a/Thoc7/Nolc1/Eny2/Akap8l/Mdn1/Akirin2/Flna/Pttg1ip2/Rbm33/Anp32a/Chtop/Thoc2l/Setd2/Ythdc1/Dhx9/Cited1/Tpr/Ddx39b/Ube2i/Alyref2/Phax/Cpsf6/Rpain/Emd/Alyref/Akap1/Pkd1/Kpna3/Bard1/Hnrnpa2b1/Tgfb1/Camk4/Atf2/Ssb/Pola2/Rangap1/Lmna/Brca1/Ppm1a/Cdk5/Kpna2/Magoh/Sumo1/Frat1/Elavl1/Srsf3/Ect2/Cd36/Rsrc1/Alkbh5/Ncbp1/Nup50l/Nxf2/Nxf3/Hnrnpa1/Thoc6/Khdrbs1/Prpf4b/Gas6/Ddx5/Npm1…	108
BP	GO:0034243	regulation of transcription elongation by RNA polymerase II	42/3418	76/28928	0.552632	4.67716	11.7493	6.53365e-20	4.96144e-18	Zmynd8/Med22/Zmynd11/Rnf168/Ercc6/Med11/Ell/Supt5/Nelfe/Supt4a/Cdk12/Gtf2f1/Brd4/Ncbp1/Eapp/Leo1/Supt6/Wdr43/Nelfa/Med19/Nelfb/Cdc73/Hexim1/Med17/Med9/Hnrnpu/Med28/Med6/Parp1/Nelfcd/Med1/Ncbp2/Med4/Med30/Med10/Med18/Med7/Med8/Med27/Med29/Ccnt1/Med20	42
BP	GO:0045292	mRNA cis splicing, via spliceosome	24/3418	27/28928	0.888889	7.52305	12.4125	1.04282e-19	7.81986e-18	Srsf7/Prpf40a/Psip1/Prpf40b/Prpf39/Srsf1/Exosc10/BC005624/Upf3a/Upf3b/Sfswap/Wbp4/Prpf4b/Snrpc/Rbm22/Rbm17/Sde2/Sf3a1/Ncbp2/Cactin/Dcps/Upf1/Cwc15/Sart1	24
BP	GO:0045132	meiotic chromosome segregation	51/3418	109/28928	0.46789	3.95995	11.3329	1.23583e-19	9.1528e-18	Rnf212/Fancd2/Bend2/Mlh3/Ddb1/Meioc/Rad21l/Ehmt2/Sycp3/Syce3/Rnf212b/Pttg1/Ncaph2/Smc4/Sun1/Zcwpw1/Cpeb1/Tex15/Psmc3ip/Stag3/Ttk/Cenpc1/Aurka/Brca2/Top2a/Plk1/BC005624/Syce2/Syce1l/Meikin/Spata22/Brip1/Mre11a/Sycp1/Dcaf13/Iho1/Chfr/Terb1/Ncaph/Ska3/Rec8/Morc2b/Smc2/Nuf2/Ska2/Tex12/Sycp2/Ndc80/Majin/Spo11/Bag6	51
BP	GO:0000018	regulation of DNA recombination	59/3418	141/28928	0.41844	3.54143	11.0732	1.64147e-19	1.20088e-17	Msh3/Ppp4r2/Rad51ap1/Ing3/Terf2/Brd8/Rad51/Setd2/Actb/Arid2/Ep400/Zcwpw1/Tex15/Crebbp/Ercc6/H1f6/Ercc2/Chek1/Tgfb1/H1f0/H1f2/Msh2/H1f4/H1f1/H1f5/H1f3/Msh6/Fus/Ruvbl1/Trp53bp1/Plk1/Rtel1/Rpa2/Hdgfl2/Atad5/Rad50/Supt6/Vps72/Zranb3/Smchd1/Rif1/Kmt5c/Lig3/Spidr/Nsd2/Epc1/Hmces/Parp1/Pagr1a/Yeats4/Aplf/Mrgbp/Senp3/Dmap1/Rad18/H1f9/Morf4l2/Timeless/Ruvbl2	59
BP	GO:0045739	positive regulation of DNA repair	58/3418	137/28928	0.423358	3.58306	11.093	1.68224e-19	1.21588e-17	Actr5/Hmgb1/Uimc1/Ino80b/Smarca4/Rad51ap1/Bcl7c/Ing3/Brd8/Pbrm1/Ino80c/Dpf2/Rnf168/Actb/Arid2/Dhx9/Ep400/Zcwpw1/Crebbp/Ercc6/Tfpt/Pnkp/Smarca2/Phf10/Smarce1/Brd7/Pcna/Brca1/Cebpg/Fus/Ruvbl1/Smarcc1/Yy1/Kdm4d/Smarcc2/Hdgfl2/Sirt1/Xrcc1/Trim28/Vps72/Top2b/Ddx11/Smchd1/Rif1/Kmt5c/Ino80/Spidr/Epc1/Slf1/Parp1/Bcl7b/Yeats4/Mrgbp/Dmap1/Cbx8/Morf4l2/Timeless/Ruvbl2	58
BP	GO:0006405	RNA export from nucleus	46/3418	92/28928	0.5	4.23171	11.3643	2.55619e-19	1.82554e-17	Thoc5/Thoc7/Eny2/Akap8l/Rbm33/Chtop/Thoc2l/Setd2/Ythdc1/Dhx9/Tpr/Ddx39b/Alyref2/Phax/Cpsf6/Alyref/Hnrnpa2b1/Ssb/Magoh/Srsf3/Alkbh5/Ncbp1/Nxf2/Nxf3/Thoc6/Khdrbs1/Supt6/Zc3h11a/Poldip3/Ncbp3/Pabpn1/Casc3/Ddx19b/Thoc1/Nol6/Ddx39a/Thoc3/Eif4a3/Fyttd1/Xpo5/Nxf1/Ncbp2/Rbm8a/Sarnp/Ddx25/Nxt1	46
BP	GO:0006334	nucleosome assembly	37/3418	62/28928	0.596774	5.05076	11.6875	2.89656e-19	2.04429e-17	Pole3/Smarca4/Kat6a/Set/Nasp/Rsf1/Baz1a/Supt16/Atad2/Smarca2/H1f6/H1f0/H1f2/H1f4/H1f1/H1f5/H1f3/Mcm2/Ssrp1/Hp1bp3/Daxx/Rbbp4/Npm1/Spty2d1/Tspyl5/Brd2/Shprh/Macroh2a2/Smarca5/H2al2a/Asf1a/Asf1b/Anp32b/Chrac1/Sart3/H1f9/Macroh2a1	37
BP	GO:0060261	positive regulation of transcription initiation by RNA polymerase II	39/3418	69/28928	0.565217	4.78368	11.5181	4.63495e-19	3.23315e-17	Znhit1/Taf4/Taf4b/Med12/Med22/Mdc1/Taf12/Ercc6/Med11/Ercc1/Sub1/Tbp/Taf13/Creb1/Taf3/Med13/Taf6/Gtf2a2/Med19/Taf10/Med17/Med9/Med28/Med6/Med1/Taf11/Gtf2a1/Med4/Med30/Med10/Med18/Med7/Med8/Med27/Med29/Taf8/Srf/Med20/Taf7	39
BP	GO:0141188	nucleic acid catabolic process	101/3418	341/28928	0.296188	2.50676	10.2452	5.80414e-19	4.00219e-17	Hsf1/Zc3h14/Khsrp/Meioc/Rexo4/Tnrc6c/Tent5d/Zcchc7/Mex3d/Gtsf1/Cpeb3/Rbm24/Rbm33/Ptbp1/Dnase1/Gtpbp2/Naf1/Dhx9/Thrap3/Boll/Mettl14/Brf1/Zc3h18/Edc4/Hnrnpd/Phax/Srsf1/Hbs1l/Dffa/Dffb/Tesk1/Vim/Zfp36l2/Apex1/Celf1/Ssb/Igfbp3/Fus/Exosc10/Cirbp/Magoh/Polr2g/Elavl1/Alkbh5/Upf3a/Upf3b/Ncbp1/Lin28b/Mettl16/Fxr1/Ddx5/Npm1/Cdkn2a/Dazl/Zc3h4/Syncrip/Pum1/Rnaseh2b/Wdr82/Fto/Tnrc6b/Lsm14b/Taf15/Etf1/Zhx2/Sam…	101
BP	GO:2000144	positive regulation of DNA-templated transcription initiation	41/3418	76/28928	0.539474	4.5658	11.3935	5.95209e-19	4.05757e-17	Znhit1/Taf4/Taf4b/Med12/Setx/Med22/Mdc1/Taf12/Ercc6/Bclaf1/Med11/Ercc1/Sub1/Tbp/Taf13/Creb1/Taf3/Med13/Taf6/Gtf2a2/Med19/Taf10/Med17/Med9/Med28/Med6/Med1/Taf11/Gtf2a1/Med4/Med30/Med10/Med18/Med7/Med8/Med27/Med29/Taf8/Srf/Med20/Taf7	41
BP	GO:0000070	mitotic sister chromatid segregation	69/3418	190/28928	0.363158	3.07356	10.4966	1.56298e-18	1.05352e-16	Clasp1/Atf6b/Bub3/Akap8l/Stag2/Tpx2/Flna/Wapl/Cit/Kifc5b/Ncaph2/Smc4/Numa1/Nsl1/Tpr/Zwilch/Aurkb/Birc5/Kif4/Ttk/Cenpc1/Plk1/Spc25/Ccdc61/Sirt1/Prpf4b/Rad21/Nipbl/Kif11/Kif18b/Ino80/Spag5/Cdca8/Chmp2b/Ncaph/Ska3/Kntc1/Spice1/Smc2/Dis3l2/Champ1/Cdk5rap2/Ccsap/Uhrf1/Hnrnpu/Nsmce2/Kif18a/Smarca5/Kif2c/Nuf2/Ska2/Smc1a/Smc3/Bccip/Mis12/Pinx1/Spc24/Ndc80/Ube2c/Knstrn/Cdc20/Zfp207/Kifc1/Mad1l1/Incenp/Mad…	69
BP	GO:0070897	transcription preinitiation complex assembly	38/3418	68/28928	0.558824	4.72956	11.2706	2.24319e-18	1.49521e-16	Hmgb1/Taf4/Taf4b/Med22/Taf12/Med11/Brf1/Tbp/Taf13/Gtf2b/Creb1/Taf7l2/Taf3/Taf6/Gtf2a2/Med19/Taf10/Gtf2f2/Med17/Med9/Dr1/Med28/Med6/Med1/Taf11/Gtf2a1/Med4/Med30/Med10/Med18/Med7/Taf7l/Med8/Med27/Med29/Taf8/Med20/Taf7	38
BP	GO:0006401	RNA catabolic process	94/3418	312/28928	0.301282	2.54988	10.0752	2.74091e-18	1.80689e-16	Zc3h14/Khsrp/Meioc/Tnrc6c/Tent5d/Zcchc7/Mex3d/Gtsf1/Cpeb3/Rbm24/Rbm33/Ptbp1/Gtpbp2/Naf1/Dhx9/Thrap3/Boll/Mettl14/Brf1/Zc3h18/Edc4/Hnrnpd/Phax/Srsf1/Hbs1l/Tesk1/Vim/Zfp36l2/Apex1/Celf1/Ssb/Fus/Exosc10/Cirbp/Magoh/Polr2g/Elavl1/Alkbh5/Upf3a/Upf3b/Ncbp1/Lin28b/Mettl16/Fxr1/Ddx5/Npm1/Dazl/Zc3h4/Syncrip/Pum1/Rnaseh2b/Wdr82/Fto/Tnrc6b/Lsm14b/Taf15/Etf1/Zhx2/Samd4/Piwil2/Dis3l2/Ago3/Trnt1/Pop1/Casc3/Tar…	94
BP	GO:0032786	positive regulation of DNA-templated transcription, elongation	35/3418	60/28928	0.583333	4.937	11.1742	7.46982e-18	4.87081e-16	Zmynd8/Med22/Ercc6/Med11/Ell/Supt5/Supt4a/Cdk12/Gtf2f1/Brd4/Ncbp1/Eapp/Kat7/Leo1/Supt6/Scaf8/Med19/Cdc73/Med17/Med9/Med28/Med6/Parp1/Med1/Ncbp2/Med4/Med30/Med10/Med18/Med7/Med8/Med27/Med29/Ccnt1/Med20	35
BP	GO:0033120	positive regulation of RNA splicing	34/3418	58/28928	0.586207	4.96132	11.0538	1.78204e-17	1.14951e-15	Rbmyf1/Snw1/Tra2a/Polr2a/Rbmxl1/Setx/Hnrnpk/Lmntd2/Habp4/Thrap3/Obi1/Srsf1/Rbmyf6/Srsf5/Ncl/U2af2/Exosc10/Cirbp/Tra2b/Upf3a/Upf3b/Ncbp1/Snrnp70/Prdx6/Celf4/Prdx6b/Rbm22/Eif4a3/Hnrnpll/Prpf19/Rbmxl2/Upf1/Khdrbs3/Rbmx	34
BP	GO:0060260	regulation of transcription initiation by RNA polymerase II	40/3418	79/28928	0.506329	4.28528	10.7029	3.09852e-17	1.97745e-15	Hmgb1/Znhit1/Taf4/Taf4b/Med12/Med22/Mdc1/Taf12/Ercc6/Med11/Ercc1/Sub1/Tbp/Taf13/Creb1/Taf3/Med13/Taf6/Gtf2a2/Med19/Taf10/Med17/Med9/Med28/Med6/Med1/Taf11/Gtf2a1/Med4/Med30/Med10/Med18/Med7/Med8/Med27/Med29/Taf8/Srf/Med20/Taf7	40
BP	GO:0031124	mRNA 3'-end processing	29/3418	44/28928	0.659091	5.57817	11.1243	4.30473e-17	2.71833e-15	Slbp/Rprd1b/Cstf2/Ythdc1/Papola/Pcf11/Cpeb1/Cpsf6/Cpsf2/Ncbp1/Leo1/Pabpc2/Rprd2/Rbfox2/Cpsf7/Lsm11/Pabpn1/Zc3h3/Cdc73/Paf1/Wdr33/Tut1/Rprd1a/Cstf3/Clp1/Ncbp2/Ssu72/Zcchc8/Fip1l1	29
BP	GO:0010639	negative regulation of organelle organization	107/3418	393/28928	0.272265	2.30429	9.52938	4.38592e-17	2.74074e-15	Clasp1/Xrcc4/Cib1/Bub3/Cracd/Tmsb15b1/Tpx2/Ehmt2/Mphosph9/Phf23/Mtm1/Mdm1/Wapl/Terf2/Carmil1/Ctnna2/Tpr/Lmod1/Zwilch/Ppp1r9a/Arhgef2/Chek1/Aurkb/Tesk1/Birc5/F11r/H3f3a/Src/Ercc1/Spta1/Sub1/Gsn/Map1b/Zfy2/Ttk/Capzb/Lmna/Slc25a4/Slc25a5/Stmn1/Stmn2/Exosc10/Capza3/Mcm2/Top2a/Plk1/Rtel1/Map2/Spc25/Bbof1/Ckap2/Tom1l2/Rad50/Ssh2/Xrcc1/Prpf4b/Rad21/Npm1/Vil1/Slx4/Eml2/Rdx/Camsap3/Wasf2/Cdca8/Mtbp/Rhpn2/…	107
BP	GO:2001251	negative regulation of chromosome organization	46/3418	102/28928	0.45098	3.81684	10.4316	4.55436e-17	2.81666e-15	Xrcc4/Bub3/Wapl/Terf2/Tpr/Zwilch/Aurkb/Birc5/H3f3a/Src/Ercc1/Sub1/Ttk/Exosc10/Mcm2/Top2a/Plk1/Rtel1/Spc25/Rad50/Xrcc1/Prpf4b/Rad21/Slx4/Cdca8/Ska3/Kntc1/Nat10/Cdk5rap2/Hnrnpu/Smarca5/Parp1/Nuf2/Pinx1/Spc24/Ndc80/Cdc20/Zfp207/Ercc4/Nbn/Mad1l1/Incenp/Mad2l1/Ik/Bub1b/Baz1b	46
BP	GO:0006997	nucleus organization	59/3418	156/28928	0.378205	3.20091	10.0893	5.16875e-17	3.16401e-15	Actr6/Lmnb2/Srpk2/Baz2a/Nolc1/Bin1/Akap8l/Chd5/Suv39h1/Sycp3/Sf1/Tor1aip1/Nemp1/Habp4/Map7/Sun1/Tpr/Emd/Emg1/Chek1/Prm2/Tnp2/Lmnb1/Hmgb2/Des/Nectin2/Lmna/Tbpl1/Sumo1/Plk1/Ubxn2b/Gm773/Daxx/Sirt1/Pes1/Psme4/Fxr1/Sycp1/Cdkn2a/Ddx11/Usp50/Kdm3a/Phf8/Vrk1/Chmp2b/Epc1/Cdan1/H1f7/Tardbp/Brdt/Smarca5/Tssk6/H2al2a/Serbp1/Wbp2nl/Ndel1/Tsga8/Piwil1/Phf2	59
BP	GO:0000381	regulation of alternative mRNA splicing, via spliceosome	35/3418	63/28928	0.555556	4.7019	10.7669	6.30589e-17	3.82111e-15	Rbpms2/Rbmxl1/Rbm25/Rbm24/Wtap/Ptbp1/Sap18/Ythdc1/Thrap3/Hnrnpl/Zbtb7a/Celf1/Magoh/Tra2b/Rbm15/Srsf6/Ddx17/Puf60/Smu1/Arglu1/Nsrp1/Khdrbs1/Ddx5/Srsf2/Celf4/Rbfox2/Hnrnpu/Eif4a3/Rbm5/Rnps1/Rbm7/Rbm8a/Khdrbs3/Rbmx/Celf2	35
BP	GO:0071103	DNA conformation change	41/3418	84/28928	0.488095	4.13096	10.5189	6.80056e-17	4.07966e-15	Mterf1b/Hmgb1/Chtf18/Xrcc6/Dscc1/Rad51/Dhx9/Cdc45/Chtf8/Ercc2/Hmgb3/Hnrnpa2b1/Sub1/Mcm3/Xrcc5/Hmgb2/Ercc3/Mcm4/Mcm5/Ruvbl1/Mcm2/Mcm6/Top2a/Top1/Rtel1/Rad50/Brip1/Mre11a/Mcm7/Top2b/Ddx11/Zranb3/Rfc4/Gins4/Mcm8/Chd1l/Gins3/Gins2/Upf1/Nbn/Ruvbl2	41
BP	GO:2001252	positive regulation of chromosome organization	50/3418	119/28928	0.420168	3.55606	10.2274	7.56421e-17	4.49284e-15	Actr5/Ino80b/Atf7ip2/Setdb1/Terf2/Ino80c/Ncaph2/Smc4/Numa1/Naf1/Tpr/Pkib/Tfpt/Pphln1/Hnrnpd/Pnkp/Aurkb/Hnrnpa2b1/Ercc1/Xrcc5/Ruvbl1/Yy1/Rtel1/Mphosph8/Rad50/Klf4/Mre11a/Rad21/Trim28/Tasor/Morc2a/Ddx11/Slx4/Ino80/Ppp1r10/Ncaph/Ska3/Morc2b/Smc5/Smc2/Gnl3/Slf1/Sfpq/Nsmce2/Nvl/Dkc1/Macroh2a1/Nbn/Ruvbl2/Mad1l1	50
BP	GO:2000142	regulation of DNA-templated transcription initiation	42/3418	88/28928	0.477273	4.03936	10.4522	8.07431e-17	4.7488e-15	Hmgb1/Znhit1/Taf4/Taf4b/Med12/Setx/Med22/Mdc1/Taf12/Ercc6/Bclaf1/Med11/Ercc1/Sub1/Tbp/Taf13/Creb1/Taf3/Med13/Taf6/Gtf2a2/Med19/Taf10/Med17/Med9/Med28/Med6/Med1/Taf11/Gtf2a1/Med4/Med30/Med10/Med18/Med7/Med8/Med27/Med29/Taf8/Srf/Med20/Taf7	42
BP	GO:0006406	mRNA export from nucleus	38/3418	74/28928	0.513514	4.34609	10.5495	1.03361e-16	6.02001e-15	Thoc5/Thoc7/Eny2/Akap8l/Chtop/Thoc2l/Setd2/Ythdc1/Tpr/Ddx39b/Alyref2/Alyref/Hnrnpa2b1/Magoh/Srsf3/Alkbh5/Ncbp1/Nxf2/Nxf3/Thoc6/Supt6/Zc3h11a/Poldip3/Ncbp3/Pabpn1/Casc3/Ddx19b/Thoc1/Ddx39a/Thoc3/Eif4a3/Fyttd1/Nxf1/Ncbp2/Rbm8a/Sarnp/Ddx25/Nxt1	38
BP	GO:0032200	telomere organization	59/3418	159/28928	0.371069	3.14052	9.90689	1.46e-16	8.42167e-15	Actr5/Xrcc4/Ino80b/Xrcc6/Ylpm1/Terf2/Gar1/Ino80c/Rad51/Naf1/Dot1l/Pkib/Tfpt/Hnrnpd/Pnkp/Aurkb/Hnrnpa2b1/H3f3a/Src/Ercc1/Pcna/Xrcc5/Apex1/Lmna/Exosc10/Ruvbl1/Brca2/Yy1/Rtel1/Zbtb48/Rpa2/LTO1/Rad50/Xrcc1/Klf4/Mre11a/Slx4/Rif1/Ino80/Ppp1r10/Hat1/Smc5/Gnl3/Nat10/Rpa1/Hnrnpu/Nsmce2/Parp1/Rad51c/Smc6/Nop10/Nhp2/Pinx1/Nvl/Upf1/Dkc1/Ercc4/Nbn/Ruvbl2	59
BP	GO:0032392	DNA geometric change	38/3418	75/28928	0.506667	4.28814	10.4368	1.85684e-16	1.06087e-14	Mterf1b/Hmgb1/Chtf18/Xrcc6/Dscc1/Rad51/Dhx9/Cdc45/Chtf8/Ercc2/Hmgb3/Hnrnpa2b1/Sub1/Mcm3/Xrcc5/Ercc3/Mcm4/Mcm5/Ruvbl1/Mcm2/Mcm6/Top2a/Rtel1/Rad50/Brip1/Mre11a/Mcm7/Ddx11/Zranb3/Rfc4/Gins4/Mcm8/Chd1l/Gins3/Gins2/Upf1/Nbn/Ruvbl2	38
BP	GO:0140694	non-membrane-bounded organelle assembly	113/3418	435/28928	0.25977	2.19855	9.21961	2.428e-16	1.37411e-14	Hsf1/Clasp1/Ubap2l/Hdac2/Dlgap5/Bscl2/Rnf213/Myh11/Ddb1/Cep85/Stag2/Mdn1/Tpx2/Klhl41/Mdm1/Flna/Pogz/Kifc5b/Numa1/Nop2/Casq2/Tpr/Lmod1/Jmjd6/D7Ertd443e/Rpf2/Arhgef2/Aurkb/Birc5/Src/Gsn/Xrcc5/Kif4/Cenpc1/Fus/Cirbp/Fau/Gtf2b/Surf6/Csrp2/Csrp1/Bop1/Aurka/Tubb5/Myh6/Grb7/Plk1/Cep76/Ccdc69/Alkbh5/Ogfod1/Ccdc61/Ncor1/Cep295nl/Cep44/Fscn1/Fxr1/Npm1/Vil1/Sqstm1/Kif11/Dcaf13/Mapre3/Ccdc57/Ino80/Deup1/Spag5…	113
BP	GO:0031123	RNA 3'-end processing	43/3418	95/28928	0.452632	3.83082	10.116	4.02622e-16	2.25732e-14	Slbp/Rprd1b/Papolb/Cstf2/Rexo5/Ythdc1/Papola/Pcf11/Cpeb1/Cpsf6/Cpsf2/Ssb/Fbl/Exosc10/Larp7/Ncbp1/Lin28b/Leo1/Pabpc2/Rprd2/Papolg/Elac2/Rbfox2/Cpsf7/Lsm11/Pabpn1/Zc3h3/Ints5/Cdc73/Trnt1/Paf1/Wdr33/Tut1/Ints14/Rprd1a/Cstf3/Clp1/Ncbp2/Ssu72/Zcchc8/Toe1/Fip1l1/Dkc1	43
BP	GO:1903313	positive regulation of mRNA metabolic process	56/3418	149/28928	0.375839	3.18089	9.76946	4.41961e-16	2.45493e-14	Rbmyf1/Snw1/Tra2a/Rbmxl1/Khsrp/Tnrc6c/Lmntd2/Mex3d/Gtsf1/Cpeb3/Rbm24/Dhx9/Thrap3/Mettl14/Obi1/Hnrnpd/Rbmyf6/Ncl/Zfp36l2/Celf1/Exosc10/Cirbp/Polr2g/Tra2b/Elavl1/Alkbh5/Upf3a/Upf3b/Ncbp1/Mettl16/Fxr1/Snrnp70/Prdx6/Syncrip/Celf4/Pum1/Prdx6b/Fto/Tnrc6b/Samd4/Piwil2/Dis3l2/Ago3/Cdc73/Tardbp/Hnrnpu/Hnrnpr/Eif4a3/Prpf19/Cnot8/Rbmxl2/Dcps/Upf1/Piwil1/Qki/Rbmx	56
BP	GO:0015931	nucleobase-containing compound transport	72/3418	224/28928	0.321429	2.72039	9.46154	5.63512e-16	3.10138e-14	Hsf1/Slbp/Thoc5/Thoc7/Eny2/Khsrp/Srsf7/Akap8l/Rbm33/Chtop/Peg10/Thoc2l/Setd2/Ythdc1/Dhx9/Cpeb1/Tpr/Ddx39b/Alyref2/Phax/Cpsf6/Srsf1/Slc35a5/Alyref/Cetn3/Hnrnpa2b1/Gja1/Kif5c/Ssb/Abcd1/Slc25a4/Slc25a5/Tst/Magoh/Srsf3/Alkbh5/Ncbp1/Nxf2/Nxf3/Hnrnpa1/Thoc6/Khdrbs1/Fxr1/Supt6/Zc3h11a/Snupn/Hnrnpa3/Poldip3/Slc35d3/Ncbp3/Pabpn1/Zc3h3/Casc3/Ddx19b/Thoc1/Nol6/Ddx39a/Thoc3/Eif4a3/Fyttd1/Senp2/Xpo5/Nxf1/Ncbp…	72
BP	GO:0045930	negative regulation of mitotic cell cycle	77/3418	249/28928	0.309237	2.6172	9.38135	6.22338e-16	3.39401e-14	Fancd2/Uimc1/Bub3/Usp47/Cdc14b/Meioc/Wac/Tpr/D7Ertd443e/Zwilch/Pkd2/Chek1/Aurkb/Birc5/Bard1/Brd7/Atf2/Zfp36l2/Ttk/Msh2/Wee1/Brca1/Xpc/Nherf1/Fhl1/Plk1/Rpa2/Dtl/Inip/Spc25/Tom1l2/Rad50/Klf4/Prpf4b/Mre11a/Rad21/Rbl1/Rad17/Rad9b/Jade1/Topbp1/Ppp1r10/Rbbp8/Chfr/Cdca8/Mtbp/Eme1/Nop53/Kank2/Ska3/Kntc1/Rfwd3/Cdc73/Dcun1d3/Sde2/Cdk5rap2/Zfp830/Nle1/Tipin/Nuf2/Pinx1/Spc24/Ndc80/Syf2/Pabir3/Cdc20/Zfp207/Do…	77
BP	GO:0009411	response to UV	59/3418	164/28928	0.359756	3.04477	9.61223	7.66209e-16	4.14098e-14	Col6a3/Actr5/Rev1/Crip1/Ube2a/Men1/Cdkn2d/Usp47/Fech/Ddb1/Rnf168/Poli/Ercc5/Crebbp/Ercc6/D7Ertd443e/Ube4b/Sprtn/Noc2l/Rpain/Ercc2/Aurkb/Ercc1/Pcna/Hmgn1/Msh2/Ercc3/Xpc/Pold1/Msh6/Cirbp/Casp7/Brca2/Yy1/Col6a2/Col6a1/Cul4a/Dtl/Sirt1/Pierce1/Polk/Npm1/Zranb3/Ino80/Pold3/Usp1/Dcun1d3/Sde2/Ccar2/Tipin/Parp1/Ddb2/Nscme3l/Mfap4/Pbk/Rad18/Ercc4/Ruvbl2/Nedd4	59
BP	GO:0007093	mitotic cell cycle checkpoint signaling	58/3418	160/28928	0.3625	3.06799	9.60145	9.03002e-16	4.83671e-14	Fancd2/Uimc1/Bub3/Cdc14b/Wac/Tpr/D7Ertd443e/Zwilch/Chek1/Aurkb/Birc5/Bard1/Atf2/Ttk/Msh2/Brca1/Xpc/Plk1/Rpa2/Dtl/Inip/Spc25/Rad50/Prpf4b/Mre11a/Rad17/Rad9b/Topbp1/Ppp1r10/Rbbp8/Chfr/Cdca8/Mtbp/Eme1/Nop53/Ska3/Kntc1/Rfwd3/Sde2/Cdk5rap2/Zfp830/Tipin/Nuf2/Spc24/Ndc80/Syf2/Pabir3/Cdc20/Zfp207/Donson/Nbn/Mad1l1/Incenp/Rad9a/Mad2l1/Ik/Orc1/Bub1b	58
BP	GO:2000781	positive regulation of double-strand break repair	42/3418	93/28928	0.451613	3.82219	9.97817	9.75867e-16	5.18073e-14	Smarca4/Rad51ap1/Bcl7c/Ing3/Brd8/Pbrm1/Dpf2/Actb/Arid2/Ep400/Zcwpw1/Crebbp/Ercc6/Pnkp/Smarca2/Phf10/Smarce1/Brd7/Fus/Ruvbl1/Smarcc1/Kdm4d/Smarcc2/Hdgfl2/Sirt1/Vps72/Top2b/Ddx11/Smchd1/Rif1/Kmt5c/Spidr/Epc1/Slf1/Parp1/Bcl7b/Yeats4/Mrgbp/Dmap1/Morf4l2/Timeless/Ruvbl2	42
BP	GO:0051053	negative regulation of DNA metabolic process	52/3418	134/28928	0.38806	3.28432	9.70153	1.02866e-15	5.41307e-14	Hsf1/Msh3/Xrcc4/Wapl/Terf2/Pds5a/Ercc6/Gmnn/H1f6/Ogg1/Chek1/Dffa/Dffb/Src/Ercc1/H1f0/Sub1/H1f2/Gja1/Xrcc5/Msh2/H1f4/H1f1/H1f5/H1f3/Msh6/Exosc10/Trp53bp1/Plk1/Rtel1/Rad50/Xrcc1/Mre11a/Rad17/Zranb3/Slx4/Smchd1/Rif1/Lig3/Nat10/Hnrnpu/Nudt16l1/Tipin/Parp1/Gtpbp4/Pinx1/Senp3/Rad18/H1f9/Ercc4/Timeless/Nbn	52
BP	GO:0000723	telomere maintenance	56/3418	153/28928	0.366013	3.09773	9.5229	1.72338e-15	8.99004e-14	Actr5/Xrcc4/Ino80b/Xrcc6/Ylpm1/Terf2/Gar1/Ino80c/Rad51/Naf1/Pkib/Tfpt/Hnrnpd/Pnkp/Aurkb/Hnrnpa2b1/Src/Ercc1/Pcna/Xrcc5/Apex1/Lmna/Exosc10/Ruvbl1/Brca2/Yy1/Rtel1/Zbtb48/Rpa2/LTO1/Rad50/Xrcc1/Klf4/Mre11a/Slx4/Rif1/Ino80/Ppp1r10/Smc5/Gnl3/Nat10/Rpa1/Hnrnpu/Nsmce2/Parp1/Rad51c/Smc6/Nop10/Nhp2/Pinx1/Nvl/Upf1/Dkc1/Ercc4/Nbn/Ruvbl2	56
BP	GO:0042273	ribosomal large subunit biogenesis	34/3418	65/28928	0.523077	4.42702	10.1248	2.02973e-15	1.04969e-13	Sdad1/Mdn1/Nop16/Urb1/Nop2/Rpf2/Noc2l/Rpl7/Surf6/Bop1/LTO1/Znhit6/Airim/Pes1/Npm1/Mak16/Nop53/Heatr3/Ddx18/Nle1/Gtpbp4/Dhx30/Tma16/Nsa2/Nip7/Rrp15/Mrto4/Rpl7l1/Ebna1bp2/Ftsj3/Nvl/Brix1/Pak1ip1/Wdr12	34
BP	GO:0070192	chromosome organization involved in meiotic cell cycle	37/3418	76/28928	0.486842	4.12035	9.97023	2.43512e-15	1.24857e-13	Rnf212/Fancd2/Bend2/Mlh3/Meioc/Rad21l/Ehmt2/Sycp3/Syce3/Rnf212b/Rad51/Ncaph2/Smc4/Sun1/Zcwpw1/Cpeb1/Tex15/Psmc3ip/Stag3/Syce2/Syce1l/Rad50/Spata22/Brip1/Mre11a/Sycp1/Iho1/Terb1/Ncaph/Rec8/Morc2b/Smc2/Tex12/Sycp2/Majin/Spo11/Bag6	37
BP	GO:0006356	regulation of transcription by RNA polymerase I	28/3418	46/28928	0.608696	5.15165	10.315	3.14587e-15	1.59933e-13	Actr6/Smarca4/Baz2a/Flna/Maf1/Crebbp/Bnc1/Ercc6/Heatr1/Sf3b1/Ncl/Lyar/Pdcd7/Ddx11/Wdr43/Dek/Mybbp1a/Phf8/Dhx33/Nol11/Nop53/Utp15/Macroh2a2/Smarca5/Pwp1/Ddx21/Macroh2a1/Baz1b	28
BP	GO:0044782	cilium organization	113/3418	450/28928	0.251111	2.12526	8.80617	3.25428e-15	1.64054e-13	Rilpl1/Cdkl5/Ccdc63/Ssx2ip/Lrrc61/Hyls1/Tub/Pcnt/Rab3ip/Cdc14b/Togaram1/Cc2d2b/Armc12/Dnah7b/Cfap74/Ptpdc1/Cdc14a/Septin9/Kif19a/Spata6/Entr1/Kif17/Fsip2/Odf2/Ttll8/Mphosph9/Flna/Cfap70/Dnhd1/Adamts16/2700049A03Rik/Ulk4/Cep350/Ablim1/Asap1/Syne2/Kctd17/Tekt5/Pkd2/Tesk1/Dnaaf11/Gsn/Nectin2/Rfx2/Nherf1/Aurka/Ttc21b/Tekt4/Dnaaf6rt/Exoc5/Drc1/Dnaaf3/Bbof1/Cfap65/Spag6/Pierce1/Dcdc2a/Ccdc42/Akap4/Lama…	113
BP	GO:0045143	homologous chromosome segregation	37/3418	77/28928	0.480519	4.06684	9.86368	4.15487e-15	2.07709e-13	Rnf212/Fancd2/Bend2/Mlh3/Meioc/Rad21l/Ehmt2/Sycp3/Syce3/Rnf212b/Pttg1/Sun1/Zcwpw1/Cpeb1/Tex15/Psmc3ip/Stag3/Cenpc1/Brca2/Plk1/BC005624/Syce2/Syce1l/Meikin/Spata22/Brip1/Mre11a/Sycp1/Iho1/Terb1/Rec8/Morc2b/Tex12/Sycp2/Majin/Spo11/Bag6	37
BP	GO:0006376	mRNA splice site recognition	21/3418	27/28928	0.777778	6.58267	10.6231	4.56469e-15	2.2631e-13	Setx/Psip1/Ythdc1/Prpf39/Srsf1/Celf1/Khdc4/Srsf6/Puf60/Sfswap/Luc7l3/Snrpc/Isy1/Luc7l2/Celf4/Slu7/Ptbp2/Luc7l/Srsf10/Rbmx/Celf2	21
BP	GO:0033045	regulation of sister chromatid segregation	45/3418	109/28928	0.412844	3.49408	9.54918	5.74547e-15	2.82517e-13	Smarca4/Bcl7c/Bub3/Cit/Pbrm1/Dpf2/Actb/Arid2/Numa1/Tpr/Zwilch/Smarca2/Phf10/Smarce1/Aurkb/Birc5/Brd7/Ttk/Smarcc1/Plk1/Spc25/Smarcc2/Sirt1/Prpf4b/Rad21/Tacc3/Chfr/Cdca8/Ska3/Kntc1/Cdk5rap2/Hnrnpu/Nsmce2/Bcl7b/Nuf2/Spc24/Ndc80/Ube2c/Cdc20/Zfp207/Mad1l1/Incenp/Mad2l1/Ik/Bub1b	45
BP	GO:0035036	sperm-egg recognition	32/3418	60/28928	0.533333	4.51383	9.9731	6.51332e-15	3.1767e-13	Ubap2l/Dcst2/Aldoa/Zan/Folr1/Adam3/Zp3r/H1f6/Tnp2/Hspa1l/Acr/Arsa/Dcst1/Prss55/Adam5/Tmprss12/Zpbp/Adam1a/Vdac2/Atp8b3/Zpbp2/Spaca4/Pmis2/Frey1/Adam32/Adam1b/Ly6k/Spesp1/Izumo1/Spaca3/Prss37/Glipr1l1	32
BP	GO:0045787	positive regulation of cell cycle	96/3418	360/28928	0.266667	2.25691	8.78415	7.41496e-15	3.58729e-13	Hsf1/Usp19/Hmgb1/Srpk2/Rad51ap1/Cdc14b/Cdc14a/Meioc/Dusp3/Cit/Fntb/Igf2/Lef1/Pbx1/Eif4g1/Ncaph2/Smc4/Numa1/Wiz/Tpr/Crebbp/Chek1/Bcl2l11/Aurkb/Aif1/Birc5/Bard1/Tgfb1/Rrm1/Lmnb1/Gja1/Apex1/Tgfa/Brca1/Mnat1/Dynlt3/Aurka/Brca2/Larp7/Ect2/Ubxn2b/Cul4a/Dtl/Kmt2e/Brd4/Atad5/Usp22/Spdye4a/Sin3a/Asns/Rad21/Npm1/Dazl/Ddx11/Mapre3/Ccdc57/Ino80/Spag5/Rdx/Ppp1r10/Kif20b/Cdca8/Mtbp/Rcc2/Lsm11/Ncaph/Ska3/Piwil2…	96
BP	GO:0006402	mRNA catabolic process	78/3418	265/28928	0.29434	2.49112	8.92602	8.29073e-15	3.97889e-13	Zc3h14/Khsrp/Meioc/Tnrc6c/Tent5d/Zcchc7/Mex3d/Gtsf1/Cpeb3/Rbm24/Rbm33/Ptbp1/Gtpbp2/Dhx9/Thrap3/Boll/Mettl14/Brf1/Edc4/Hnrnpd/Srsf1/Hbs1l/Tesk1/Vim/Zfp36l2/Apex1/Celf1/Ssb/Fus/Exosc10/Cirbp/Magoh/Polr2g/Elavl1/Alkbh5/Upf3a/Upf3b/Ncbp1/Mettl16/Fxr1/Ddx5/Npm1/Dazl/Syncrip/Pum1/Fto/Tnrc6b/Lsm14b/Taf15/Etf1/Zhx2/Samd4/Piwil2/Dis3l2/Ago3/Casc3/Tardbp/Hnrnpu/Hnrnpr/Eif4a3/Hnrnpab/Rbm10/Rnps1/Ncbp2/Lsm7/…	78
BP	GO:1901991	negative regulation of mitotic cell cycle phase transition	63/3418	191/28928	0.329843	2.7916	9.09327	9.44224e-15	4.49556e-13	Uimc1/Bub3/Usp47/Cdc14b/Wac/Tpr/D7Ertd443e/Zwilch/Pkd2/Chek1/Aurkb/Birc5/Bard1/Brd7/Zfp36l2/Ttk/Wee1/Brca1/Fhl1/Plk1/Rpa2/Dtl/Inip/Spc25/Rad50/Klf4/Prpf4b/Mre11a/Rad21/Rbl1/Rad17/Jade1/Topbp1/Rbbp8/Chfr/Cdca8/Nop53/Kank2/Ska3/Kntc1/Rfwd3/Cdc73/Dcun1d3/Sde2/Cdk5rap2/Zfp830/Nuf2/Pinx1/Spc24/Ndc80/Syf2/Pabir3/Cdc20/Zfp207/Donson/Nbn/Mad1l1/Incenp/Ppp2r3d/Mad2l1/Ik/Orc1/Bub1b	63
BP	GO:0044784	metaphase/anaphase transition of cell cycle	42/3418	101/28928	0.415842	3.51945	9.28428	3.38169e-14	1.59738e-12	Smarca4/Bcl7c/Bub3/Cit/Pbrm1/Dpf2/Actb/Arid2/Tpr/Zwilch/Smarca2/Phf10/Smarce1/Aurkb/Birc5/Brd7/Ttk/Smarcc1/Plk1/Spc25/Smarcc2/Prpf4b/Rad21/Tacc3/Chfr/Cdca8/Ska3/Kntc1/Cdk5rap2/Nsmce2/Bcl7b/Nuf2/Spc24/Ndc80/Ube2c/Cdc20/Zfp207/Mad1l1/Incenp/Mad2l1/Ik/Bub1b	42
BP	GO:0006275	regulation of DNA replication	47/3418	123/28928	0.382114	3.23399	9.08831	4.77544e-14	2.23811e-12	Nucks1/Actr5/Pole3/Ino80b/Chtf18/Ino80e/Jade3/Ciz1/Ehmt2/Mettl4/Wapl/Dscc1/Ino80c/Dhx9/Pds5a/Wiz/Tfpt/Baz1a/Obi1/Gmnn/Chtf8/Pcna/Ruvbl1/Atf1/Rbbp6/Yy1/Atad5/Kat7/Npm1/Rad17/Mtnap1/Jade1/Ino80/Lig3/Ilkap/Tipin/Wrnip1/Smarca5/Senp2/Rfc4/Gtpbp4/Smc3/Ing5/Orc3/Chrac1/Timeless/Ruvbl2	47
BP	GO:0032968	positive regulation of transcription elongation by RNA polymerase II	29/3418	53/28928	0.54717	4.63093	9.68451	4.95361e-14	2.30362e-12	Zmynd8/Med22/Med11/Ell/Cdk12/Gtf2f1/Brd4/Ncbp1/Eapp/Leo1/Supt6/Med19/Cdc73/Med17/Med9/Med28/Med6/Med1/Ncbp2/Med4/Med30/Med10/Med18/Med7/Med8/Med27/Med29/Ccnt1/Med20	29
BP	GO:0007091	metaphase/anaphase transition of mitotic cell cycle	41/3418	98/28928	0.418367	3.54082	9.22248	5.31095e-14	2.4508e-12	Smarca4/Bcl7c/Bub3/Cit/Pbrm1/Dpf2/Actb/Arid2/Tpr/Zwilch/Smarca2/Phf10/Smarce1/Aurkb/Birc5/Brd7/Ttk/Smarcc1/Plk1/Spc25/Smarcc2/Prpf4b/Rad21/Tacc3/Cdca8/Ska3/Kntc1/Cdk5rap2/Nsmce2/Bcl7b/Nuf2/Spc24/Ndc80/Ube2c/Cdc20/Zfp207/Mad1l1/Incenp/Mad2l1/Ik/Bub1b	41
BP	GO:0030490	maturation of SSU-rRNA	28/3418	50/28928	0.56	4.73952	9.68723	6.13169e-14	2.80794e-12	Rrp36/Kri1/Heatr1/Utp23/Ercc2/Bysl/Slx9/Nol10/Dcaf13/Bms1/Wdr43/Wdr3/Nol11/Pwp2/Nob1/Tbl3/Nat10/Gtf2h5/Ddx52/Utp4/Nop14/Utp6/Srfbp1/Snu13/Ngdn/Utp3/Abt1/Wdr46	28
BP	GO:0032259	methylation	65/3418	208/28928	0.3125	2.64482	8.71447	6.46188e-14	2.93673e-12	Ehmt1/Tpmt/Suv39h2/Trmt10a/Mettl9/Trmt5/Nsd1/Mettl6/Wdr4/Vcpkmt/Rab3b/Suv39h1/Prdm12/Ehmt2/Mettl4/Tyw3/Setdb1/Bud23/Nsd3/Mettl5/Pcmt1/Trmt2a/Setd1a/Setd2/Nop2/Trmo/Mettl14/Comtd1/Dnmt1/Emg1/Bhmt/Gamt/Dnmt3a/Dnmt3b/Tyms/Snrpb/Fbl/Pcif1/Wdr5/Snrpd3/Thumpd3/Larp7/Rbm15/Spout1/Mettl16/Kmt5c/Fam98b/Nsd2/Etf1/Henmt1/Trmt6/Mepce/Ntmt1/Hnmt/Bcdin3d/Tgs1/Mrm1/Ramac/Setd6/Thumpd2/Trmt10b/Dimt1/Rnmt/Ftsj3/I…	65
BP	GO:0035825	homologous recombination	32/3418	64/28928	0.5	4.23171	9.47387	7.1141e-14	3.20883e-12	Rnf212/Fancd2/Chtf18/Rad51ap1/Sycp3/Syce3/Rnf212b/Rad51/Psmc3ip/Bard1/Brca1/Top2a/Rad50/Brip1/Mre11a/Sycp1/Top2b/Brme1/Slx4/Rad54b/Ubr2/Topbp1/Rbbp8/Eme1/Terb1/Morc2b/Rad51c/Hsf2bp/Majin/Ercc4/Nbn/Spo11	32
BP	GO:0007129	homologous chromosome pairing at meiosis	31/3418	61/28928	0.508197	4.30109	9.44721	9.83409e-14	4.40259e-12	Rnf212/Fancd2/Bend2/Mlh3/Meioc/Rad21l/Ehmt2/Sycp3/Syce3/Rnf212b/Sun1/Zcwpw1/Cpeb1/Tex15/Psmc3ip/Stag3/Syce2/Syce1l/Spata22/Brip1/Mre11a/Sycp1/Iho1/Terb1/Rec8/Morc2b/Tex12/Sycp2/Majin/Spo11/Bag6	31
BP	GO:0060271	cilium assembly	103/3418	415/28928	0.248193	2.10056	8.26608	1.20395e-13	5.35001e-12	Rilpl1/Cdkl5/Ccdc63/Ssx2ip/Lrrc61/Hyls1/Pcnt/Rab3ip/Cdc14b/Togaram1/Cc2d2b/Armc12/Dnah7b/Cfap74/Ptpdc1/Cdc14a/Septin9/Spata6/Entr1/Fsip2/Odf2/Ttll8/Mphosph9/Flna/Cfap70/Dnhd1/Adamts16/2700049A03Rik/Ulk4/Cep350/Ablim1/Asap1/Syne2/Kctd17/Tekt5/Tesk1/Dnaaf11/Gsn/Rfx2/Ttc21b/Tekt4/Dnaaf6rt/Exoc5/Drc1/Dnaaf3/Bbof1/Cfap65/Spag6/Pierce1/Dcdc2a/Ccdc42/Akap4/Lama5/Meig1/Mns1/Stk36/Cfap161/Ccdc57/Drc7/Nme8…	103
BP	GO:1902099	regulation of metaphase/anaphase transition of cell cycle	40/3418	96/28928	0.416667	3.52643	9.07586	1.26403e-13	5.57569e-12	Smarca4/Bcl7c/Bub3/Pbrm1/Dpf2/Actb/Arid2/Tpr/Zwilch/Smarca2/Phf10/Smarce1/Aurkb/Birc5/Brd7/Ttk/Smarcc1/Plk1/Spc25/Smarcc2/Prpf4b/Rad21/Chfr/Cdca8/Ska3/Kntc1/Cdk5rap2/Nsmce2/Bcl7b/Nuf2/Spc24/Ndc80/Ube2c/Cdc20/Zfp207/Mad1l1/Incenp/Mad2l1/Ik/Bub1b	40
BP	GO:0007062	sister chromatid cohesion	30/3418	58/28928	0.517241	4.37764	9.4251	1.33647e-13	5.8522e-12	Stag2/Rad21l/Sycp3/Wapl/Pogz/Dscc1/Pttg1/Pds5a/Pds5b/Chtf8/Stag3/Cdk11b/Gtf2b/Meikin/Mre11a/Rad21/Ddx11/Nipbl/Rec8/Smc5/Slf1/Sfpq/Nsmce2/Smc1b/Rad51c/Smc1a/Smc3/Cdc20/Macroh2a1/Bub1b	30
BP	GO:0032508	DNA duplex unwinding	33/3418	69/28928	0.478261	4.04773	9.27775	1.48459e-13	6.45365e-12	Chtf18/Xrcc6/Dscc1/Rad51/Dhx9/Cdc45/Chtf8/Ercc2/Sub1/Mcm3/Xrcc5/Ercc3/Mcm4/Mcm5/Ruvbl1/Mcm2/Mcm6/Top2a/Rtel1/Rad50/Brip1/Mre11a/Mcm7/Ddx11/Rfc4/Gins4/Mcm8/Chd1l/Gins3/Gins2/Upf1/Nbn/Ruvbl2	33
BP	GO:0098727	maintenance of cell number	69/3418	232/28928	0.297414	2.51714	8.49262	1.6512e-13	7.12628e-12	Fancd2/Hdac2/Smarca4/Bcl7c/Cylc1/Ss18/Cylc2/Kat6a/Stag2/Rbbp7/Med12/Rtf1/Nfib/Cfap70/Kdm2b/Dpf2/Nfix/Mcph1/Setd1a/Actb/Crebbp/Mettl14/Jmjd1c/Smarca2/Phf10/Smarce1/Sap30/Zfp36l2/Ptn/Elavl1/Smarcc1/Cul4a/Brms1l/Leo1/Sin3a/Klf4/Rbbp4/Fzd7/Ctr9/Vps72/Cdkn2a/Nipbl/Kdm3a/Rif1/Wdr43/Sall4/Zhx2/Piwil2/Smc5/Bicral/Gnl3/Dis3l2/Cdc73/Paf1/Med17/Sav1/Med28/Med6/Bcl7b/Srrt/Med30/Smc1a/Smc3/Setd6/Med10/Med7/Zf…	69
BP	GO:0030071	regulation of mitotic metaphase/anaphase transition	39/3418	93/28928	0.419355	3.54918	9.0129	1.98388e-13	8.50093e-12	Smarca4/Bcl7c/Bub3/Pbrm1/Dpf2/Actb/Arid2/Tpr/Zwilch/Smarca2/Phf10/Smarce1/Aurkb/Birc5/Brd7/Ttk/Smarcc1/Plk1/Spc25/Smarcc2/Prpf4b/Rad21/Cdca8/Ska3/Kntc1/Cdk5rap2/Nsmce2/Bcl7b/Nuf2/Spc24/Ndc80/Ube2c/Cdc20/Zfp207/Mad1l1/Incenp/Mad2l1/Ik/Bub1b	39
BP	GO:0022616	DNA strand elongation	23/3418	36/28928	0.638889	5.40719	9.68516	2.13022e-13	9.06325e-12	Nucks1/Actr5/Pole3/Ino80b/Ino80e/Ino80c/Tfpt/Pcna/Mcm3/Pola1/Lig1/Mcm4/Ruvbl1/Yy1/Rad50/Mre11a/Mcm7/Ino80/Lig3/Pold3/Nbn/Ruvbl2/Pole	23
BP	GO:0140719	constitutive heterochromatin formation	30/3418	59/28928	0.508475	4.30344	9.29734	2.41153e-13	1.01879e-11	Ehmt1/Baz2a/Atf7ip2/Ehmt2/Setdb1/Dot1l/Tex15/Pphln1/Dnmt1/Dnmt3a/Dnmt3b/H3f3a/Tdrd9/Mphosph8/Ddx4/Hells/Ctcf/Trim28/Tasor/Morc2a/Rif1/Hat1/Morc2b/Piwil2/Fkbp6/Smarca5/Tdrd1/Mbd3l1/Ppm1d/Mbd3	30
BP	GO:1903312	negative regulation of mRNA metabolic process	41/3418	102/28928	0.401961	3.40197	8.89523	2.66792e-13	1.11922e-11	Rbmxl1/Srsf7/Meioc/Tent5d/Hnrnpk/Rbm24/Ptbp1/Sap18/Dhx9/Thrap3/Boll/Mettl14/Hnrnpd/Srsf1/Hnrnpa2b1/U2af2/Fus/Cirbp/Elavl1/Srsf6/Upf3a/Sfswap/Srsf4/Mettl16/Fxr1/Npm1/Dazl/Syncrip/Celf4/Taf15/Bag4/Tardbp/Hnrnpu/Rbm42/Hnrnpab/Rbm10/Rnps1/Hnrnpa0/Srsf9/Qki/Srsf10	41
BP	GO:0090068	positive regulation of cell cycle process	77/3418	276/28928	0.278986	2.36117	8.31712	2.73258e-13	1.13838e-11	Usp19/Rad51ap1/Cdc14b/Cdc14a/Cit/Igf2/Lef1/Pbx1/Eif4g1/Ncaph2/Smc4/Numa1/Wiz/Tpr/Crebbp/Aurkb/Aif1/Birc5/Tgfb1/Rrm1/Lmnb1/Gja1/Apex1/Tgfa/Aurka/Larp7/Ect2/Ubxn2b/Cul4a/Dtl/Kmt2e/Brd4/Atad5/Sin3a/Rad21/Npm1/Dazl/Ddx11/Ino80/Spag5/Rdx/Ppp1r10/Kif20b/Cdca8/Mtbp/Rcc2/Lsm11/Ncaph/Ska3/Piwil2/Smc5/Smc2/Rab11fip3/Cdc73/Paf1/Mepce/Slf1/Hnrnpu/Sfpq/Nsmce2/Sh2b1/Plrg1/Rad51c/Smc6/Med1/Pagr1a/Ndc80/Ube2c/An…	77
BP	GO:0009314	response to radiation	112/3418	474/28928	0.236287	1.9998	8.03363	3.51588e-13	1.4546e-11	Hsf1/Nucks1/Col6a3/Actr5/Swi5/Rev1/Crip1/Clock/Ube2a/Fancd2/Xrcc4/Uimc1/Xrcc6/Eef1d/Rad51ap1/Men1/Deaf1/Cdkn2d/Usp47/Fech/Ddb1/Tank/Tlk2/Grb2/Rad51/Mta1/Rnf168/Poli/Ercc5/Crebbp/Ercc6/D7Ertd443e/Ube4b/Sprtn/Noc2l/Rpain/Ogg1/Ercc2/Aurkb/Bard1/Dnmt3a/Best1/Pias1/Tgfb1/Rrm1/Ercc1/Pcna/Hmgn1/Xrcc5/H2ax/Msh2/Brca1/Ercc3/Cdk5/Xpc/Pold1/Msh6/Tnks1bp1/Cirbp/Pln/Trp53bp1/Casp7/Brca2/Atp8a2/Yy1/Creb1/Col6a…	112
BP	GO:0007342	fusion of sperm to egg plasma membrane involved in single fertilization	19/3418	26/28928	0.730769	6.18481	9.6814	6.54293e-13	2.68843e-11	Dcst2/Catsper1/Sppl2c/Spaca5/Folr1/Tmem95/Spam1/Dcst1/Spata46/Adam1a/Hyal5/Frey1/Spesp1/Lyzl4/Izumo1/Eqtn/Spaca3/Lyzl6/Glipr1l1	19
BP	GO:0019827	stem cell population maintenance	66/3418	224/28928	0.294643	2.49369	8.21477	8.88248e-13	3.6249e-11	Fancd2/Hdac2/Smarca4/Bcl7c/Ss18/Kat6a/Stag2/Rbbp7/Med12/Rtf1/Nfib/Kdm2b/Dpf2/Nfix/Mcph1/Setd1a/Actb/Crebbp/Mettl14/Jmjd1c/Smarca2/Phf10/Smarce1/Sap30/Zfp36l2/Ptn/Elavl1/Smarcc1/Cul4a/Brms1l/Leo1/Sin3a/Klf4/Rbbp4/Fzd7/Ctr9/Vps72/Cdkn2a/Nipbl/Kdm3a/Rif1/Wdr43/Sall4/Zhx2/Piwil2/Smc5/Bicral/Gnl3/Dis3l2/Cdc73/Paf1/Med17/Sav1/Med28/Med6/Bcl7b/Srrt/Med30/Smc1a/Smc3/Setd6/Med10/Med7/Zfp706/Med27/Ing2	66
BP	GO:0007051	spindle organization	62/3418	204/28928	0.303922	2.57222	8.24875	9.61628e-13	3.89784e-11	Clasp1/Dlgap5/Tacc2/Pcnt/Ddb1/Stag2/Tpx2/Chd3/Flna/Eml1/Kifc5b/Pde4dip/Trim36/Numa1/Tpr/Pkd1/Aurkb/Birc5/Aurkc/Kif4/Stmn1/Gtf2b/Aurka/Tubb5/Plk1/Ccdc69/Spc25/Ccdc61/Ncor1/Tacc3/Kif11/Dcaf13/Mapre3/Ino80/Spag5/Haus4/Haus1/Cdca8/Chmp2b/Bora/Ska3/Spice1/Ccsap/Ints13/Fam110a/Ntmt1/Uhrf1/Hnrnpu/Lzts2/Nuf2/Ska2/Smc1a/Smc3/Bccip/Ndc80/Bcas2/Cep72/Knstrn/Cdc20/Zfp207/Kifc1/Incenp	62
BP	GO:0048026	positive regulation of mRNA splicing, via spliceosome	24/3418	41/28928	0.585366	4.9542	9.27432	1.01594e-12	4.09037e-11	Rbmyf1/Snw1/Tra2a/Rbmxl1/Lmntd2/Thrap3/Obi1/Rbmyf6/Ncl/Exosc10/Cirbp/Tra2b/Upf3a/Upf3b/Ncbp1/Snrnp70/Prdx6/Celf4/Prdx6b/Eif4a3/Prpf19/Rbmxl2/Upf1/Rbmx	24
BP	GO:0033260	nuclear DNA replication	23/3418	38/28928	0.605263	5.1226	9.30833	1.124e-12	4.49527e-11	Rad51/Wiz/Cdc45/Gmnn/Pcna/Mcm3/Pola1/Lig1/Mcm4/Mcm5/Mcm2/Mcm6/Brca2/Rtel1/Atad5/Mcm7/Ino80/Ilkap/Zfp830/Rtf2/Gins3/Upf1/Donson	23
BP	GO:0006270	DNA replication initiation	22/3418	35/28928	0.628571	5.31987	9.36032	1.16178e-12	4.61557e-11	Ciz1/Cdc45/Gmnn/Orc4/Prim1/Mcm3/Pola1/Prim2/Pola2/Mcm4/Mcm5/Mcm2/Mcm6/Kat7/Orc2/Mcm7/Orc6/Topbp1/Wrnip1/Gins3/Orc3/Orc1	22
BP	GO:0044839	cell cycle G2/M phase transition	53/3418	161/28928	0.329193	2.7861	8.31866	1.32143e-12	5.2153e-11	Ube2a/Uimc1/Usp47/Cdc14b/Akap8l/Cit/Pbx1/Kat14/D7Ertd443e/Chek1/Aurkb/Birc5/Bard1/Rrm1/Lmnb1/Wee1/Brca1/Arpp19/Ensa/Fhl1/Plk1/Dtl/Inip/Brd4/Atad5/Usp22/Rad50/Sin3a/Mre11a/Rad21/Npm1/Rad17/Usp50/Ccdc57/Topbp1/Rbbp8/Rnaseh2b/Chfr/Nop53/Rcc2/Ing4/Zfp830/Rad51c/Pagr1a/Pinx1/Ndc80/Syf2/Pabir3/Donson/Ppm1d/Macroh2a1/Nbn/Orc1	53
BP	GO:0050685	positive regulation of mRNA processing	25/3418	45/28928	0.555556	4.7019	9.09689	1.73817e-12	6.81521e-11	Rbmyf1/Snw1/Tra2a/Rbmxl1/Lmntd2/Thrap3/Obi1/Rbmyf6/Ncl/Exosc10/Cirbp/Tra2b/Upf3a/Upf3b/Ncbp1/Snrnp70/Prdx6/Celf4/Prdx6b/Cdc73/Eif4a3/Prpf19/Rbmxl2/Upf1/Rbmx	25
BP	GO:0001675	acrosome assembly	23/3418	39/28928	0.589744	4.99125	9.12973	2.43231e-12	9.47496e-11	Cylc1/Cylc2/Sppl2c/Fam209/Garin1b/Ccdc136/Nectin2/Rfx2/Pln/Tbpl1/Dcaf17/Tmprss12/Acrbp/Chn2/Zpbp/Ccdc42/Zpbp2/Spink2/Ccdc38/Actl9/Eqtn/Spaca1/Actl7a	23
BP	GO:0001578	microtubule bundle formation	50/3418	149/28928	0.33557	2.84008	8.24278	2.504e-12	9.69128e-11	Clasp1/Ccdc63/Lrrc61/Ccser2/Togaram1/Dnah7b/Cfap74/Fsip2/Ttll8/Ulk4/Trim36/Numa1/Map7/Clip1/Capn6/Dnaaf11/Map1b/Plk1/Tppp2/Dnaaf6rt/Map2/Drc1/Dnaaf3/Bbof1/Cfap65/Spag6/Pierce1/Meig1/Mns1/Stk36/Drc7/Spaca9/Cfap100/Hoatz/Dnajb13/Rsph6a/Mark4/Gas2l1/Cdk5rap2/Dnaaf4/Ccdc65/Tekt2/Spef1/Zmynd10/Cfap57/Odad4/Tbc1d21/Spag6l/Zfp207/Pierce2	50
BP	GO:0006346	DNA methylation-dependent heterochromatin formation	26/3418	49/28928	0.530612	4.4908	8.95188	2.61506e-12	1.00562e-10	Ehmt1/Baz2a/Atf7ip2/Ehmt2/Setdb1/Tex15/Pphln1/Dnmt1/Dnmt3a/Dnmt3b/Tdrd9/Mphosph8/Ddx4/Hells/Ctcf/Trim28/Tasor/Morc2a/Morc2b/Piwil2/Fkbp6/Smarca5/Tdrd1/Mbd3l1/Ppm1d/Mbd3	26
BP	GO:0051303	establishment of chromosome localization	43/3418	117/28928	0.367521	3.11049	8.37297	2.64122e-12	1.00922e-10	Bub3/Cenpq/Meioc/Rad21l/Kifc5b/Numa1/Nsl1/Sun1/Aurkb/Birc5/Ttk/Cenpc1/Brca2/Ect2/Spc25/Sirt1/Spag5/Cdca8/Chmp2b/Rcc2/Kif2b/Terb1/Ska3/Spice1/Champ1/Hnrnpu/Kif18a/Kif2c/Nuf2/Ska2/Mis12/Dsn1/Pinx1/Spc24/Ndc80/Majin/Knstrn/Ndel1/Zfp207/Kifc1/Spo11/Mad1l1/Incenp	43
BP	GO:0071478	cellular response to radiation	58/3418	189/28928	0.306878	2.59724	8.06396	3.28802e-12	1.24841e-10	Hsf1/Nucks1/Actr5/Swi5/Crip1/Clock/Xrcc6/Eef1d/Rad51ap1/Usp47/Ddb1/Tank/Tlk2/Grb2/Rad51/Rnf168/Poli/Crebbp/Noc2l/Aurkb/Bard1/Tgfb1/Ercc1/Pcna/Xrcc5/H2ax/Brca1/Xpc/Pold1/Tnks1bp1/Trp53bp1/Brca2/Yy1/Ect2/Cul4a/Kdm4d/Sirt1/Pierce1/Polk/Npm1/Tspyl5/Nipbl/Rad9b/Ino80/Spidr/Pold3/Sde2/Gtf2h5/Parp1/Ddb2/Nscme3l/Mfap4/Pbk/Ercc4/Rpgr/Ruvbl2/Rad9a/Nedd4	58
BP	GO:0044786	cell cycle DNA replication	24/3418	43/28928	0.55814	4.72377	8.94466	4.22705e-12	1.59485e-10	Rad51/Wiz/Cdc45/Gmnn/Pcna/Mcm3/Pola1/Lig1/Mcm4/Mcm5/Mcm2/Mcm6/Brca2/Rtel1/Atad5/Mcm7/Ino80/Ilkap/Zfp830/Senp2/Rtf2/Gins3/Upf1/Donson	24
BP	GO:0050000	chromosome localization	44/3418	124/28928	0.354839	3.00315	8.1824	5.93491e-12	2.22522e-10	Bub3/Cenpq/Meioc/Rad21l/Kifc5b/Numa1/Nsl1/Sun1/Aurkb/Birc5/Ttk/Lmna/Cenpc1/Brca2/Ect2/Spc25/Sirt1/Spag5/Cdca8/Chmp2b/Rcc2/Kif2b/Terb1/Ska3/Spice1/Champ1/Hnrnpu/Kif18a/Kif2c/Nuf2/Ska2/Mis12/Dsn1/Pinx1/Spc24/Ndc80/Majin/Knstrn/Ndel1/Zfp207/Kifc1/Spo11/Mad1l1/Incenp	44
BP	GO:0006383	transcription by RNA polymerase III	27/3418	54/28928	0.5	4.23171	8.70079	6.32393e-12	2.35635e-10	Gtf3c6/Polr2f/Snapc4/Polr3a/Polr3gl/Maf1/Snapc5/Ercc6/Brf1/Sf3b1/Ell/Crcp/Tbp/Polr1c/Polr2l/Polr1d/Ice2/Dek/Mybbp1a/Polr2e/Snapc1/Polr3d/Smarca5/Polr3h/Ddx21/Zc3h8/Baz1b	27
BP	GO:0032204	regulation of telomere maintenance	39/3418	102/28928	0.382353	3.23602	8.28067	6.48415e-12	2.40114e-10	Actr5/Xrcc4/Ino80b/Ylpm1/Terf2/Ino80c/Naf1/Pkib/Tfpt/Hnrnpd/Pnkp/Aurkb/Hnrnpa2b1/Src/Ercc1/Xrcc5/Lmna/Exosc10/Ruvbl1/Yy1/Rtel1/Rad50/Xrcc1/Klf4/Mre11a/Slx4/Ino80/Ppp1r10/Gnl3/Nat10/Hnrnpu/Parp1/Pinx1/Nvl/Upf1/Dkc1/Ercc4/Nbn/Ruvbl2	39
BP	GO:0009988	cell-cell recognition	34/3418	81/28928	0.419753	3.55255	8.42072	6.61293e-12	2.4338e-10	Ubap2l/Dcst2/Aldoa/Zan/Folr1/Adam3/Zp3r/H1f6/Nck2/Tnp2/Hspa1l/Acr/Arsa/Dcst1/Prss55/Adam5/Tmprss12/Git1/Zpbp/Adam1a/Vdac2/Atp8b3/Zpbp2/Spaca4/Pmis2/Frey1/Adam32/Adam1b/Ly6k/Spesp1/Izumo1/Spaca3/Prss37/Glipr1l1	34
BP	GO:0006303	double-strand break repair via nonhomologous end joining	31/3418	70/28928	0.442857	3.74809	8.42615	1.0244e-11	3.74719e-10	Hsf1/Xrcc4/Xrcc6/Bend2/Rnf168/Ercc6/Pnkp/Zbtb7a/Ercc1/Xrcc5/Pola1/Lig1/Trp53bp1/Plk1/Kdm4d/Xrcc1/Mre11a/Top2b/Smchd1/Rif1/Kmt5c/Topbp1/Dek/Lig3/Nsd2/Hmces/Nudt16l1/Prpf19/Aplf/Ercc4/Nbn	31
BP	GO:0045026	plasma membrane fusion	19/3418	29/28928	0.655172	5.54501	8.96343	1.39775e-11	5.08188e-10	Dcst2/Catsper1/Sppl2c/Spaca5/Folr1/Tmem95/Spam1/Dcst1/Spata46/Adam1a/Hyal5/Frey1/Spesp1/Lyzl4/Izumo1/Eqtn/Spaca3/Lyzl6/Glipr1l1	19
BP	GO:0071897	DNA biosynthetic process	54/3418	175/28928	0.308571	2.61157	7.82726	1.42771e-11	5.15952e-10	Rev1/Chtf18/Jade3/Cdkn2d/Sycp3/Dscc1/Terf2/Gar1/Ptk2b/Poli/Faap20/Pkib/Ddx39b/Sprtn/Hnrnpd/Pnkp/Chtf8/Chek1/Aurkb/Src/Rrm1/Pcna/Gja1/Xrcc5/Pola1/Lig1/Pold1/Exosc10/Dtl/Sirt1/Polk/Rad50/Spata22/Kat7/Sycp1/Jade1/Lig3/Pold3/Ing4/Lin9/Nat10/Rpa1/Hnrnpu/Wrnip1/Sh2b1/Rfc4/Nop10/Tex12/Nhp2/Pinx1/Ing5/Dkc1/Chrac1/Pole	54
BP	GO:0009451	RNA modification	49/3418	151/28928	0.324503	2.74641	7.8758	1.64705e-11	5.91656e-10	Dus3l/Trmt10a/Trmt5/Mettl6/Wdr4/Mettl4/Tyw3/Bud23/Gar1/Mettl5/Wtap/Naf1/Nop2/Trmo/Jmjd6/Mettl14/Emg1/Fbl/Thumpd3/Larp7/Rbm15/Rpusd2/Adad1/Mettl16/Syncrip/Cdk5rap1/Henmt1/Pus7l/Trmt6/Bag4/Nat10/Mepce/Tprkb/Bcdin3d/Tgs1/Hnrnpab/Mrm1/Thumpd1/Nop10/Ramac/Nhp2/Thumpd2/Trmt10b/Dimt1/Rnmt/Trmu/Ftsj3/Dkc1/Pus3	49
BP	GO:0051304	chromosome separation	35/3418	88/28928	0.397727	3.36614	8.13703	2.07213e-11	7.39922e-10	Bub3/Sycp3/Ncaph2/Smc4/Numa1/Tpr/Zwilch/Aurkb/Birc5/Ttk/Top2a/Plk1/Spc25/Prpf4b/Rad21/Chfr/Cdca8/Ncaph/Ska3/Kntc1/Smc2/Dis3l2/Cdk5rap2/Nsmce2/Nuf2/Spc24/Ndc80/Ube2c/Cdc20/Zfp207/Mad1l1/Incenp/Mad2l1/Ik/Bub1b	35
BP	GO:0008584	male gonad development	56/3418	187/28928	0.299465	2.5345	7.70584	2.26892e-11	8.054e-10	Rbmyf1/Adam25/Dhh/Sox3/Rad21l/Prdx4/Adam6a/Gm4787/Flna/Sf1/Map7/Rnase10/Adam3/Tfpt/Jmjd1c/Adam29/Rbmyf6/Bcl2l11/Dnaaf11/Ctsl/Rrm1/Ercc1/Ace/Gja1/Amh/Hmgb2/Msh2/Ncoa1/Tsx/Adam5/Kdm5a/Patz1/Insl3/Brip1/Adam1a/Adam6b/Adam39/Adam20/Adam34l/Safb2/Spink2/Rec8/Adam4/Adam32/Amhr2/Adam1b/Kif18a/Klhl10/Rab13/Ing2/Adam21/Ybx3/Insl6/Dmrt1/Adam26a/Adam24	56
BP	GO:1901976	regulation of cell cycle checkpoint	26/3418	53/28928	0.490566	4.15187	8.40674	2.70614e-11	9.5495e-10	Hsf1/Wdr76/Rad51/Tpr/Aurkb/Birc5/Bard1/Atf2/Brca1/Aurka/Brca2/Cul4a/Rpa2/Brd4/Prpf4b/Ppp1r10/Rnaseh2b/Cdca8/Ska3/Rfwd3/Cdk5rap2/Ccar2/Ndc80/Mad1l1/Incenp/Mad2l1	26
BP	GO:0046546	development of primary male sexual characteristics	56/3418	188/28928	0.297872	2.52102	7.65867	2.86285e-11	1.00434e-09	Rbmyf1/Adam25/Dhh/Sox3/Rad21l/Prdx4/Adam6a/Gm4787/Flna/Sf1/Map7/Rnase10/Adam3/Tfpt/Jmjd1c/Adam29/Rbmyf6/Bcl2l11/Dnaaf11/Ctsl/Rrm1/Ercc1/Ace/Gja1/Amh/Hmgb2/Msh2/Ncoa1/Tsx/Adam5/Kdm5a/Patz1/Insl3/Brip1/Adam1a/Adam6b/Adam39/Adam20/Adam34l/Safb2/Spink2/Rec8/Adam4/Adam32/Amhr2/Adam1b/Kif18a/Klhl10/Rab13/Ing2/Adam21/Ybx3/Insl6/Dmrt1/Adam26a/Adam24	56
BP	GO:0006417	regulation of translation	91/3418	381/28928	0.238845	2.02145	7.34652	3.03626e-11	1.05898e-09	Pum3/Dus3l/Rnf139/Nolc1/Zfp385a/Fech/Mif4gd/Tnrc6c/Cpeb3/Rbm24/Mettl5/Eif4g1/Ptbp1/Ptk2b/Habp4/Dhx9/Cpeb1/Tpr/Ddx39b/Boll/Mettl14/Hnrnpd/Tcof1/Hbs1l/Eef2k/Nck2/Gzmb/Tyms/Gzmc/Ncl/S100a9/Ssb/Srp9/Cnbp/Pcif1/Pcbp1/Cirbp/Magoh/Polr2g/Elavl1/Grb7/Caprin2/Trim3/Alkbh5/Ogfod1/Upf3a/Upf3b/Ncbp1/Cpeb4/Khdrbs1/Fxr1/Npm1/Dazl/Gzmn/Syncrip/Pum1/Ireb2/Poldip3/Eif5a2/Tnrc6b/Lsm14b/Cdk5rap1/Etf1/Samd4/Piwil2/A…	91
BP	GO:0000462	maturation of SSU-rRNA from tricistronic rRNA transcript (SSU-rRNA, 5.8S rRNA, LSU-rRNA)	20/3418	33/28928	0.606061	5.12935	8.6878	3.28739e-11	1.13994e-09	Rrp36/Kri1/Heatr1/Utp23/Ercc2/Bysl/Slx9/Nol10/Dcaf13/Bms1/Wdr43/Pwp2/Tbl3/Gtf2h5/Utp4/Utp6/Ngdn/Utp3/Abt1/Wdr46	20
BP	GO:0061013	regulation of mRNA catabolic process	57/3418	194/28928	0.293814	2.48668	7.60505	3.50002e-11	1.2067e-09	Zc3h14/Khsrp/Meioc/Tnrc6c/Tent5d/Mex3d/Gtsf1/Cpeb3/Rbm24/Rbm33/Ptbp1/Dhx9/Thrap3/Boll/Mettl14/Brf1/Hnrnpd/Srsf1/Vim/Zfp36l2/Apex1/Celf1/Fus/Cirbp/Magoh/Polr2g/Elavl1/Alkbh5/Upf3a/Mettl16/Fxr1/Npm1/Dazl/Syncrip/Pum1/Fto/Tnrc6b/Taf15/Samd4/Piwil2/Dis3l2/Ago3/Casc3/Tardbp/Hnrnpu/Hnrnpr/Eif4a3/Hnrnpab/Rbm10/Carhsp1/Rbm8a/Hnrnpa0/Cnot8/Dcps/Upf1/Piwil1/Qki	57
BP	GO:0010569	regulation of double-strand break repair via homologous recombination	33/3418	81/28928	0.407407	3.44806	8.07602	3.56249e-11	1.22122e-09	Ppp4r2/Rad51ap1/Ing3/Brd8/Rad51/Setd2/Actb/Arid2/Ep400/Tex15/Crebbp/Ercc6/Chek1/Fus/Ruvbl1/Trp53bp1/Plk1/Rtel1/Rpa2/Hdgfl2/Vps72/Smchd1/Rif1/Spidr/Epc1/Parp1/Yeats4/Mrgbp/Senp3/Dmap1/Morf4l2/Timeless/Ruvbl2	33
BP	GO:1902850	microtubule cytoskeleton organization involved in mitosis	51/3418	164/28928	0.310976	2.63192	7.67147	3.78536e-11	1.29025e-09	Clasp1/Dlgap5/Tacc2/Pcnt/Stag2/Tpx2/Flna/Eml1/Kifc5b/Mcph1/Setd2/Numa1/Tpr/Arhgef2/Pkd1/Aurkb/Birc5/Aurkc/Gja1/Kif4/Stmn1/Aurka/Plk1/Ubxn2b/Spc25/Ccdc61/Tacc3/Kif11/Enkd1/Cdca8/Chmp2b/Bora/Spice1/Cdk5rap2/Ccsap/Ints13/Fam110a/Uhrf1/Hnrnpu/Nuf2/Smc1a/Smc3/Bccip/Ndc80/Sapcd2/Ndel1/Cdc20/Zfp207/Kifc1/Incenp/Mad2l1	51
BP	GO:0070918	regulatory ncRNA processing	30/3418	69/28928	0.434783	3.67975	8.15757	3.88806e-11	1.31777e-09	Tdrd7/Tdrkh/Gtsf1/Tdrd6/Hnrnpa2b1/Tgfb1/Srsf3/Tdrd9/Spout1/Ncbp1/Ddx4/Lin28b/Drosha/Ddx5/Pum1/Snip1/Henmt1/Exd1/Piwil2/Ago3/Zc3h10/Fkbp6/Bcdin3d/Srrt/Tdrd1/Stk31/Ncbp2/Dgcr8/Piwil1/Prkra	30
BP	GO:0031570	DNA integrity checkpoint signaling	46/3418	140/28928	0.328571	2.78084	7.73154	4.20529e-11	1.41728e-09	Clock/Fancd2/Uimc1/Cdc14b/Wdr76/Rad51/Wac/Mdc1/Dot1l/Ercc6/D7Ertd443e/Chek1/Bard1/Atf2/H2ax/Msh2/Brca1/Xpc/Trp53bp1/Brca2/Plk1/Cul4a/Rpa2/Dtl/Brd4/Mre11a/Cdc5l/Rad17/Rad9b/Topbp1/Ppp1r10/Rnaseh2b/Eme1/Nop53/Rfwd3/Sde2/Zfp830/Ccar2/Tipin/Prpf19/Syf2/Donson/Timeless/Nbn/Rad9a/Orc1	46
BP	GO:0043414	macromolecule methylation	43/3418	126/28928	0.34127	2.88831	7.77554	4.46367e-11	1.49595e-09	Ehmt1/Trmt10a/Trmt5/Mettl6/Wdr4/Vcpkmt/Rab3b/Prdm12/Ehmt2/Tyw3/Bud23/Mettl5/Pcmt1/Setd2/Nop2/Trmo/Mettl14/Emg1/Snrpb/Fbl/Wdr5/Snrpd3/Thumpd3/Larp7/Rbm15/Mettl16/Fam98b/Etf1/Henmt1/Trmt6/Mepce/Ntmt1/Bcdin3d/Tgs1/Mrm1/Ramac/Setd6/Thumpd2/Trmt10b/Dimt1/Rnmt/Ftsj3/Ilf3	43
BP	GO:0007292	female gamete generation	56/3418	190/28928	0.294737	2.49448	7.56523	4.52746e-11	1.50057e-09	Hsf1/Tdrd7/Tdrkh/Mlh3/Taf4b/Ddb1/Meioc/Ehmt2/Sycp3/Ezhip/Ncaph2/Ptk2b/Ythdc1/Tdrd6/Bnc1/Orc4/H3f3a/Src/Ercc1/Mdk/Amh/Ttk/Magoh/Ptn/Aurka/Brca2/Top2a/Zscan21/Plk1/Sirt1/Paqr5/Meikin/Insl3/Dazl/Brme1/Dcaf13/Iho1/Marf1/Lsm14b/Ncaph/Ska3/Rec8/Piwil2/Zfp830/Tdrd1/Stk31/Ska2/Sycp2/Mcm8/Ndc80/Bcas2/Hsf2bp/Majin/Ddx20/Dmrt1/Spo11	56
BP	GO:0043487	regulation of RNA stability	56/3418	190/28928	0.294737	2.49448	7.56523	4.52746e-11	1.50057e-09	Zc3h14/Khsrp/Meioc/Tnrc6c/Tent5d/Mex3d/Gtsf1/Cpeb3/Rbm24/Rbm33/Ptbp1/Naf1/Dhx9/Thrap3/Boll/Mettl14/Brf1/Zc3h18/Hnrnpd/Phax/Srsf1/Vim/Zfp36l2/Apex1/Celf1/Fus/Cirbp/Polr2g/Elavl1/Alkbh5/Lin28b/Mettl16/Fxr1/Npm1/Dazl/Syncrip/Pum1/Fto/Tnrc6b/Taf15/Samd4/Piwil2/Dis3l2/Ago3/Tardbp/Hnrnpu/Hnrnpr/Rbm10/Carhsp1/Hnrnpa0/Cnot8/Dcps/Upf1/Dkc1/Piwil1/Qki	56
BP	GO:0071168	protein localization to chromatin	24/3418	47/28928	0.510638	4.32175	8.34243	5.28749e-11	1.74284e-09	Zmynd8/Wapl/Lef1/Setd2/Tonsl/Pphln1/Msh2/H1f5/Wbp2/Plk1/Daxx/Rad21/Jarid2/Tasor/Nipbl/Brd2/Vrk1/Lrwd1/Macroh2a2/Parp1/Mcm8/Aplf/Macroh2a1/Ruvbl2	24
BP	GO:0042770	signal transduction in response to DNA damage	57/3418	196/28928	0.290816	2.4613	7.51394	5.47331e-11	1.79423e-09	Clock/Fancd2/Uimc1/Znhit1/Cdc14b/Zfp385a/Wdr76/Grb2/Rad51/Wac/Myo6/Dot1l/Ercc6/D7Ertd443e/Chek1/Bard1/Atf2/H2ax/Msh2/Brca1/Xpc/Trp53bp1/Brca2/Plk1/Cul4a/Rpa2/Dtl/Brd4/Sirt1/Atad5/Mre11a/Ddx5/Npm1/Pla2r1/Cdkn2a/Cdc5l/Rad17/Rad9b/Topbp1/Ppp1r10/Rnaseh2b/Eme1/Nop53/Ing4/Rfwd3/Sde2/Pttg1ip/Zfp830/Ccar2/Tipin/Prpf19/Syf2/Yju2/Donson/Ppm1d/Nbn/Rad9a	57
BP	GO:1905818	regulation of chromosome separation	32/3418	78/28928	0.410256	3.47218	8.0027	5.64972e-11	1.84199e-09	Bub3/Ncaph2/Smc4/Numa1/Tpr/Zwilch/Aurkb/Birc5/Ttk/Plk1/Spc25/Prpf4b/Rad21/Chfr/Cdca8/Ncaph/Ska3/Kntc1/Smc2/Cdk5rap2/Nsmce2/Nuf2/Spc24/Ndc80/Ube2c/Cdc20/Zfp207/Mad1l1/Incenp/Mad2l1/Ik/Bub1b	32
BP	GO:0008608	attachment of spindle microtubules to kinetochore	25/3418	51/28928	0.490196	4.14874	8.23812	6.64718e-11	2.15548e-09	Bub3/Nsl1/Aurkb/Birc5/Cenpc1/Ect2/Spc25/Sirt1/Spag5/Cdca8/Rcc2/Ska3/Champ1/Hnrnpu/Kif2c/Nuf2/Ska2/Mis12/Dsn1/Spc24/Ndc80/Knstrn/Zfp207/Mad1l1/Incenp	25
BP	GO:0048025	negative regulation of mRNA splicing, via spliceosome	17/3418	25/28928	0.68	5.75513	8.7065	6.94821e-11	2.229e-09	Rbmxl1/Srsf7/Hnrnpk/Ptbp1/Sap18/Hnrnpa2b1/U2af2/Srsf6/Sfswap/Srsf4/Npm1/Celf4/Rbm42/Rbm10/Rnps1/Srsf9/Srsf10	17
BP	GO:0050686	negative regulation of mRNA processing	17/3418	25/28928	0.68	5.75513	8.7065	6.94821e-11	2.229e-09	Rbmxl1/Srsf7/Hnrnpk/Ptbp1/Sap18/Hnrnpa2b1/U2af2/Srsf6/Sfswap/Srsf4/Npm1/Celf4/Rbm42/Rbm10/Rnps1/Srsf9/Srsf10	17
BP	GO:0030261	chromosome condensation	23/3418	44/28928	0.522727	4.42407	8.31998	7.16192e-11	2.28534e-09	Atf6b/Akap8l/Mcph1/Ncaph2/Smc4/H1f6/Dffb/H3f3a/Prm2/H1f0/H1f2/H1f4/H1f1/H1f5/H1f3/Top2a/Ncaph/Smc5/Smc2/H1f7/Smarca5/H1f9/Baz1b	23
BP	GO:0031577	spindle checkpoint signaling	27/3418	59/28928	0.457627	3.87309	8.08616	8.64945e-11	2.73095e-09	Hsf1/Bub3/Tpr/Zwilch/Aurkb/Birc5/Ttk/Aurka/Plk1/Spc25/Prpf4b/Chfr/Cdca8/Mtbp/Ska3/Kntc1/Cdk5rap2/Nuf2/Spc24/Ndc80/Cdc20/Zfp207/Mad1l1/Incenp/Mad2l1/Ik/Bub1b	27
BP	GO:0051985	negative regulation of chromosome segregation	27/3418	59/28928	0.457627	3.87309	8.08616	8.64945e-11	2.73095e-09	Chtf18/Bub3/Tpr/Zwilch/Aurkb/Birc5/Ttk/Plk1/Spc25/Sirt1/Prpf4b/Rad21/Chfr/Cdca8/Ska3/Kntc1/Cdk5rap2/Nuf2/Spc24/Ndc80/Cdc20/Zfp207/Mad1l1/Incenp/Mad2l1/Ik/Bub1b	27
BP	GO:0032886	regulation of microtubule-based process	72/3418	280/28928	0.257143	2.17631	7.23996	1.02305e-10	3.21322e-09	Clasp1/Cib1/Tacc2/Togaram1/Gda/Catsper1/Macf1/Tpx2/Mdm1/Irgc/Mcph1/Kif21a/Pde4dip/Trim36/Numa1/Rnase10/Tpr/Clip1/D7Ertd443e/Arhgef2/Pkd1/Aurkb/Map1b/Cdk11b/Anxa5/Cav1/Stmn1/Stmn2/Plk1/Ttc21b/Tppp2/Cep76/Map2/Sirt1/Drc1/Wfdc6a/Bbof1/Ckap2/Cep295nl/Git1/Npm1/Gba2/Tacc3/Mapre3/Spag5/Eml2/Camsap3/Rhot1/Chmp2b/Cfap298/Bora/Kif9/Ska3/Spice1/Mark4/Gas2l1/Nat10/Cdk5rap2/Ccsap/Hnrnpu/Ccdc65/Kif18a/Spef1/D…	72
BP	GO:1902749	regulation of cell cycle G2/M phase transition	42/3418	125/28928	0.336	2.84371	7.56157	1.30958e-10	4.09177e-09	Uimc1/Usp47/Cdc14b/Pbx1/D7Ertd443e/Chek1/Aurkb/Bard1/Rrm1/Lmnb1/Wee1/Brca1/Fhl1/Plk1/Dtl/Inip/Brd4/Atad5/Rad50/Sin3a/Mre11a/Rad21/Npm1/Rad17/Usp50/Topbp1/Rbbp8/Rnaseh2b/Chfr/Nop53/Rcc2/Ing4/Zfp830/Rad51c/Pagr1a/Pinx1/Syf2/Pabir3/Donson/Macroh2a1/Nbn/Orc1	42
BP	GO:0051310	metaphase chromosome alignment	37/3418	102/28928	0.362745	3.07007	7.66611	1.33871e-10	4.1611e-09	Bub3/Cenpq/Meioc/Kifc5b/Numa1/Nsl1/Aurkb/Birc5/Ttk/Cenpc1/Brca2/Ect2/Spc25/Sirt1/Spag5/Cdca8/Chmp2b/Rcc2/Kif2b/Ska3/Spice1/Champ1/Hnrnpu/Kif18a/Kif2c/Nuf2/Ska2/Mis12/Dsn1/Pinx1/Spc24/Ndc80/Knstrn/Zfp207/Kifc1/Mad1l1/Incenp	37
BP	GO:0045943	positive regulation of transcription by RNA polymerase I	20/3418	35/28928	0.571429	4.83625	8.3124	1.47048e-10	4.54713e-09	Actr6/Smarca4/Bnc1/Ercc6/Heatr1/Sf3b1/Ncl/Lyar/Ddx11/Wdr43/Dek/Mybbp1a/Phf8/Dhx33/Nol11/Utp15/Smarca5/Pwp1/Ddx21/Baz1b	20
BP	GO:0007339	binding of sperm to zona pellucida	24/3418	49/28928	0.489796	4.14535	8.06601	1.63363e-10	5.02571e-09	Ubap2l/Aldoa/Zan/Adam3/Zp3r/H1f6/Tnp2/Hspa1l/Acr/Arsa/Prss55/Adam5/Tmprss12/Zpbp/Adam1a/Vdac2/Atp8b3/Zpbp2/Pmis2/Adam32/Adam1b/Ly6k/Prss37/Glipr1l1	24
BP	GO:0046661	male sex differentiation	60/3418	217/28928	0.276498	2.34012	7.25323	1.65116e-10	5.05374e-09	Rbmyf1/Adam25/Dhh/Sox3/Rad21l/Prdx4/Adam6a/Gm4787/Flna/Sf1/Map7/Rnase10/Tex15/Adam3/Tfpt/Jmjd1c/Adam29/Rbmyf6/Bcl2l11/Dnaaf11/Ctsl/Rrm1/Ercc1/Ace/Gja1/Amh/Hmgb2/Msh2/Ncoa1/Tsx/Smad5/Adam5/Kdm5a/Patz1/Insl3/Brip1/Adam1a/Adam6b/Adam39/Adam20/Adam34l/Safb2/Spink2/Rec8/Adam4/Adam32/Amhr2/Adam1b/Kif18a/Sycp2/Klhl10/Rab13/Ing2/Adam21/Ybx3/Insl6/Dmrt1/Adam26a/Adam24/Asb1	60
BP	GO:0007131	reciprocal meiotic recombination	26/3418	57/28928	0.45614	3.86051	7.91285	2.10783e-10	6.38629e-09	Rnf212/Fancd2/Chtf18/Rad51ap1/Sycp3/Syce3/Rnf212b/Rad51/Psmc3ip/Top2a/Brip1/Sycp1/Top2b/Brme1/Slx4/Rad54b/Ubr2/Topbp1/Eme1/Terb1/Morc2b/Rad51c/Hsf2bp/Majin/Ercc4/Spo11	26
BP	GO:0140527	reciprocal homologous recombination	26/3418	57/28928	0.45614	3.86051	7.91285	2.10783e-10	6.38629e-09	Rnf212/Fancd2/Chtf18/Rad51ap1/Sycp3/Syce3/Rnf212b/Rad51/Psmc3ip/Top2a/Brip1/Sycp1/Top2b/Brme1/Slx4/Rad54b/Ubr2/Topbp1/Eme1/Terb1/Morc2b/Rad51c/Hsf2bp/Majin/Ercc4/Spo11	26
BP	GO:0000077	DNA damage checkpoint signaling	43/3418	132/28928	0.325758	2.75703	7.40596	2.43822e-10	7.3502e-09	Clock/Fancd2/Uimc1/Cdc14b/Wdr76/Rad51/Wac/Dot1l/Ercc6/D7Ertd443e/Chek1/Bard1/Atf2/H2ax/Msh2/Brca1/Xpc/Trp53bp1/Brca2/Plk1/Cul4a/Rpa2/Dtl/Brd4/Mre11a/Cdc5l/Rad17/Rad9b/Topbp1/Ppp1r10/Rnaseh2b/Eme1/Nop53/Rfwd3/Sde2/Zfp830/Ccar2/Tipin/Prpf19/Syf2/Donson/Nbn/Rad9a	43
BP	GO:0045911	positive regulation of DNA recombination	31/3418	78/28928	0.397436	3.36367	7.65145	2.92687e-10	8.77913e-09	Rad51ap1/Ing3/Brd8/Actb/Arid2/Ep400/Zcwpw1/Crebbp/Ercc6/Ercc2/Tgfb1/Msh2/Fus/Ruvbl1/Trp53bp1/Hdgfl2/Atad5/Vps72/Rif1/Kmt5c/Nsd2/Epc1/Hmces/Parp1/Pagr1a/Yeats4/Mrgbp/Dmap1/Morf4l2/Timeless/Ruvbl2	31
BP	GO:0000086	G2/M transition of mitotic cell cycle	45/3418	143/28928	0.314685	2.66332	7.29865	3.39028e-10	1.01186e-08	Ube2a/Uimc1/Usp47/Cdc14b/Cit/Pbx1/Kat14/D7Ertd443e/Chek1/Aurkb/Birc5/Bard1/Rrm1/Lmnb1/Wee1/Brca1/Arpp19/Ensa/Fhl1/Plk1/Dtl/Inip/Brd4/Usp22/Rad50/Sin3a/Mre11a/Rad21/Rad17/Ccdc57/Topbp1/Rbbp8/Rnaseh2b/Chfr/Nop53/Rcc2/Zfp830/Rad51c/Pinx1/Syf2/Pabir3/Donson/Ppm1d/Nbn/Orc1	45
BP	GO:0033047	regulation of mitotic sister chromatid segregation	27/3418	62/28928	0.435484	3.68569	7.74891	3.49309e-10	1.03738e-08	Bub3/Numa1/Tpr/Zwilch/Aurkb/Birc5/Ttk/Plk1/Spc25/Sirt1/Prpf4b/Rad21/Cdca8/Ska3/Kntc1/Cdk5rap2/Hnrnpu/Nuf2/Spc24/Ndc80/Cdc20/Zfp207/Mad1l1/Incenp/Mad2l1/Ik/Bub1b	27
BP	GO:0000956	nuclear-transcribed mRNA catabolic process	41/3418	124/28928	0.330645	2.79839	7.34601	3.78339e-10	1.11806e-08	Tnrc6c/Zcchc7/Cpeb3/Ptbp1/Gtpbp2/Dhx9/Thrap3/Edc4/Hnrnpd/Hbs1l/Tesk1/Zfp36l2/Ssb/Exosc10/Magoh/Polr2g/Upf3a/Upf3b/Ncbp1/Ddx5/Syncrip/Tnrc6b/Etf1/Samd4/Dis3l2/Casc3/Hnrnpu/Eif4a3/Hnrnpab/Rnps1/Ncbp2/Lsm7/Rbm8a/Lsm4/Mrto4/Cnot8/Dcps/Smg9/Xrn2/Upf1/Skic8	41
BP	GO:0043488	regulation of mRNA stability	51/3418	174/28928	0.293103	2.48066	7.17073	4.05493e-10	1.19085e-08	Zc3h14/Khsrp/Meioc/Tnrc6c/Tent5d/Mex3d/Gtsf1/Cpeb3/Rbm24/Rbm33/Ptbp1/Dhx9/Thrap3/Boll/Mettl14/Brf1/Hnrnpd/Srsf1/Vim/Zfp36l2/Apex1/Celf1/Fus/Cirbp/Polr2g/Elavl1/Alkbh5/Mettl16/Fxr1/Npm1/Dazl/Syncrip/Pum1/Fto/Tnrc6b/Taf15/Samd4/Piwil2/Dis3l2/Ago3/Tardbp/Hnrnpu/Hnrnpr/Rbm10/Carhsp1/Hnrnpa0/Cnot8/Dcps/Upf1/Piwil1/Qki	51
BP	GO:0033119	negative regulation of RNA splicing	18/3418	30/28928	0.6	5.07806	8.18017	4.06943e-10	1.19085e-08	Rbmxl1/Srsf7/Hnrnpk/Ptbp1/Sap18/Hnrnpa2b1/U2af2/Srsf6/Sfswap/Srsf4/Npm1/Celf4/Rbm42/Ptbp2/Rbm10/Rnps1/Srsf9/Srsf10	18
BP	GO:0034504	protein localization to nucleus	81/3418	340/28928	0.238235	2.01629	6.89996	4.12667e-10	1.20174e-08	Cdkl5/Lmnb2/Nolc1/Ywhaz/Ciz1/Akirin2/Flna/Pttg1ip2/Tor1aip1/Nol8/Sun1/Tpr/Morc3/Crebbp/Rpf2/Srsf1/Rpain/Akap1/Kpna3/Dnajb6/Tesk1/Bard1/Zbtb7a/Tgfb1/Src/Col1a1/Lmnb1/Atf2/Pola2/Fyn/Rangap1/Lmna/Brca1/Cdk5/Hdgf/Kpna2/Sumo1/Elavl1/Larp7/Ect2/Plk1/Cd36/Ilrun/Sirt1/Zbtb16/Nup50l/Taf3/Sin3a/Ddx5/Npm1/Trim28/Sqstm1/Cdkn2a/Snupn/Topors/Rbm22/Nop53/Ipo5/Heatr3/Tor1aip2/Paf1/Mepce/Ints13/Tardbp/Pttg1ip/Hnr…	81
BP	GO:0032386	regulation of intracellular transport	74/3418	301/28928	0.245847	2.08071	6.89901	5.19309e-10	1.50499e-08	Tmem53/Oaz3/Rufy3/Thoc5/Rnf139/Svip/Pcnt/Ppp1r12a/Nolc1/Akap8l/Asph/Atp9a/Septin8/Flna/Setd2/Numa1/Dhx9/Ube2j1/Tpr/Usp7/Hrc/Cpsf6/Emd/Akap1/Bard1/Tgfb1/Src/Camk4/Map1b/Rangap1/Brca1/Ppm1a/Cdk5/Ube2g2/Pln/Sumo1/Frat1/Ect2/Cd36/Ttc21b/Map2/Alkbh5/Khdrbs1/Prpf4b/Gas6/Trim28/Supt6/Cdkn2a/Spag5/Rdx/Kif20b/Ctdspl2/Rhot1/Slc35d3/Reep1/Ehd2/Rbm22/Ipo5/Ndrg4/Yod1/Rab11fip3/Wipf1/Tardbp/Atp2a1/Tmem97/Rbm10…	74
BP	GO:0051306	mitotic sister chromatid separation	28/3418	67/28928	0.41791	3.53696	7.60987	5.29841e-10	1.52813e-08	Bub3/Ncaph2/Tpr/Zwilch/Aurkb/Birc5/Ttk/Plk1/Spc25/Prpf4b/Rad21/Cdca8/Ska3/Kntc1/Dis3l2/Cdk5rap2/Nsmce2/Nuf2/Spc24/Ndc80/Ube2c/Cdc20/Zfp207/Mad1l1/Incenp/Mad2l1/Ik/Bub1b	28
BP	GO:0051225	spindle assembly	43/3418	135/28928	0.318519	2.69576	7.22886	5.42178e-10	1.55623e-08	Clasp1/Ddb1/Stag2/Tpx2/Flna/Kifc5b/Numa1/Tpr/Aurkb/Birc5/Kif4/Gtf2b/Aurka/Tubb5/Plk1/Ccdc69/Ccdc61/Ncor1/Kif11/Dcaf13/Mapre3/Ino80/Spag5/Haus4/Haus1/Cdca8/Chmp2b/Ska3/Spice1/Ccsap/Uhrf1/Hnrnpu/Lzts2/Ska2/Smc1a/Smc3/Bccip/Ndc80/Bcas2/Cdc20/Zfp207/Kifc1/Incenp	43
BP	GO:1902275	regulation of chromatin organization	20/3418	37/28928	0.540541	4.57483	7.96447	5.68515e-10	1.62406e-08	Atf7ip2/Tlk2/Ing3/Setdb1/Mki67/Setd1a/Tpr/Pphln1/Baz1a/Ssrp1/Mphosph8/Trim28/Tasor/Morc2a/Phf8/Lsm11/Morc2b/Epc1/Hnrnpu/Phf2	20
BP	GO:0033363	secretory granule organization	30/3418	76/28928	0.394737	3.34083	7.47947	6.8674e-10	1.95249e-08	Cylc1/Zfp385a/Cylc2/Sppl2c/Fam209/Garin1b/Mta1/Ptbp1/Ccdc136/Nectin2/Rfx2/Pln/Tbpl1/Creb1/Dcaf17/Tmprss12/Acrbp/Chn2/Zpbp/Ccdc42/Zpbp2/Slc35d3/Hps6/Spink2/Ap3s2/Ccdc38/Actl9/Eqtn/Spaca1/Actl7a	30
BP	GO:0045005	DNA-templated DNA replication maintenance of fidelity	25/3418	56/28928	0.446429	3.77832	7.61763	8.23707e-10	2.33086e-08	Nucks1/Rad51/Bod1l/Tonsl/Bard1/Pcna/Brca1/Pold1/Brca2/Rtel1/Rad50/Mre11a/Ddx11/Zranb3/Rbbp8/Eme1/Rfwd3/Exd2/Tipin/Parp1/Asf1a/Donson/Timeless/Nbn/Pole	25
BP	GO:0000470	maturation of LSU-rRNA	17/3418	28/28928	0.607143	5.13851	8.01967	9.70146e-10	2.73235e-08	Urb1/Nop2/Rpf2/Rpl7/Bop1/Znhit6/Pes1/Npm1/Mak16/Ddx18/Gtpbp4/Nsa2/Rrp15/Rpl7l1/Ftsj3/Pak1ip1/Wdr12	17
BP	GO:0051784	negative regulation of nuclear division	30/3418	77/28928	0.38961	3.29744	7.3891	9.98181e-10	2.79817e-08	Bub3/Tpr/Zwilch/Chek1/Aurkb/Birc5/Zfy2/Ttk/Plk1/Spc25/Tom1l2/Prpf4b/Rad21/Cdca8/Mtbp/Ska3/Kntc1/Cdk5rap2/Nuf2/Sycp2/Spc24/Ndc80/Cdc20/Zfp207/Dmrt1/Mad1l1/Incenp/Mad2l1/Ik/Bub1b	30
BP	GO:0001510	RNA methylation	28/3418	69/28928	0.405797	3.43443	7.41079	1.1937e-09	3.33071e-08	Trmt10a/Trmt5/Mettl6/Wdr4/Tyw3/Bud23/Mettl5/Nop2/Trmo/Mettl14/Emg1/Fbl/Thumpd3/Larp7/Rbm15/Mettl16/Henmt1/Trmt6/Mepce/Bcdin3d/Tgs1/Mrm1/Ramac/Thumpd2/Trmt10b/Dimt1/Rnmt/Ftsj3	28
BP	GO:0045839	negative regulation of mitotic nuclear division	27/3418	65/28928	0.415385	3.51558	7.43201	1.26432e-09	3.51143e-08	Bub3/Tpr/Zwilch/Chek1/Aurkb/Birc5/Ttk/Plk1/Spc25/Tom1l2/Prpf4b/Rad21/Cdca8/Mtbp/Ska3/Kntc1/Cdk5rap2/Nuf2/Spc24/Ndc80/Cdc20/Zfp207/Mad1l1/Incenp/Mad2l1/Ik/Bub1b	27
BP	GO:1902100	negative regulation of metaphase/anaphase transition of cell cycle	25/3418	57/28928	0.438596	3.71203	7.50211	1.30255e-09	3.58442e-08	Bub3/Tpr/Zwilch/Aurkb/Birc5/Ttk/Plk1/Spc25/Prpf4b/Rad21/Chfr/Cdca8/Ska3/Kntc1/Cdk5rap2/Nuf2/Spc24/Ndc80/Cdc20/Zfp207/Mad1l1/Incenp/Mad2l1/Ik/Bub1b	25
BP	GO:1905819	negative regulation of chromosome separation	25/3418	57/28928	0.438596	3.71203	7.50211	1.30255e-09	3.58442e-08	Bub3/Tpr/Zwilch/Aurkb/Birc5/Ttk/Plk1/Spc25/Prpf4b/Rad21/Chfr/Cdca8/Ska3/Kntc1/Cdk5rap2/Nuf2/Spc24/Ndc80/Cdc20/Zfp207/Mad1l1/Incenp/Mad2l1/Ik/Bub1b	25
BP	GO:2000045	regulation of G1/S transition of mitotic cell cycle	49/3418	170/28928	0.288235	2.43946	6.89012	1.65556e-09	4.53502e-08	Smarca4/Men1/Bcl7c/Cdkn2d/Psme3/Pbrm1/Dpf2/Eif4g1/Wac/Actb/Arid2/Crebbp/Smarca2/Phf10/Pkd1/Pkd2/Smarce1/Aif1/Brd7/Rrm1/Apex1/Mnat1/Fhl1/Smarcc1/Cdk7/Larp7/Cul4a/Rpa2/Kmt2e/Smarcc2/Klf4/Cdkn2a/Rbl1/Jade1/Ino80/Rdx/Mtbp/Lsm11/Kank2/Rfwd3/Cdc73/Dcun1d3/Sde2/Mepce/Senp2/Bcl7b/Plrg1/Anp32b/Ppp2r3d	49
BP	GO:0007140	male meiotic nuclear division	26/3418	62/28928	0.419355	3.54918	7.35505	1.99342e-09	5.43571e-08	Tdrkh/Suv39h2/Chtf18/Mybl1/Mlh3/Meioc/Tex15/Brca2/Zscan21/Tdrd9/Ddx4/Kctd19/Meikin/Hsf5/Brme1/Ubr2/Rec8/Asz1/Kif18a/Brdt/Rad51c/Sycp2/Hsf2bp/Ing2/Tesmin/Spo11	26
BP	GO:0007549	sex-chromosome dosage compensation	17/3418	29/28928	0.586207	4.96132	7.81232	2.08512e-09	5.66002e-08	Spen/Hnrnpk/Ythdc1/Zfy2/Brca1/Rbm15/Lbr/Ctcf/Jarid2/Smchd1/Suz12/Macroh2a2/Lrif1/Hnrnpu/Macroh2a1/Cdyl/Rlim	17
BP	GO:1902750	negative regulation of cell cycle G2/M phase transition	29/3418	75/28928	0.386667	3.27253	7.21318	2.32644e-09	6.28663e-08	Uimc1/Usp47/Cdc14b/D7Ertd443e/Chek1/Aurkb/Bard1/Wee1/Brca1/Fhl1/Plk1/Dtl/Inip/Rad50/Mre11a/Rad21/Rad17/Topbp1/Rbbp8/Chfr/Nop53/Zfp830/Pinx1/Syf2/Pabir3/Donson/Macroh2a1/Nbn/Orc1	29
BP	GO:0000722	telomere maintenance via recombination	12/3418	15/28928	0.8	6.77074	8.18301	2.34526e-09	6.30907e-08	Xrcc4/Terf2/Rad51/Ercc1/Brca2/Rad50/Xrcc1/Smc5/Nsmce2/Rad51c/Smc6/Ercc4	12
BP	GO:0007052	mitotic spindle organization	41/3418	131/28928	0.312977	2.64886	6.92354	2.4316e-09	6.51213e-08	Clasp1/Dlgap5/Tacc2/Pcnt/Stag2/Tpx2/Flna/Eml1/Kifc5b/Numa1/Tpr/Pkd1/Aurkb/Birc5/Aurkc/Kif4/Stmn1/Aurka/Plk1/Spc25/Ccdc61/Tacc3/Kif11/Cdca8/Chmp2b/Bora/Spice1/Ccsap/Ints13/Fam110a/Uhrf1/Hnrnpu/Nuf2/Smc1a/Smc3/Bccip/Ndc80/Cdc20/Zfp207/Kifc1/Incenp	41
BP	GO:0033046	negative regulation of sister chromatid segregation	24/3418	55/28928	0.436364	3.69313	7.31772	3.15139e-09	8.25555e-08	Bub3/Tpr/Zwilch/Aurkb/Birc5/Ttk/Plk1/Spc25/Prpf4b/Rad21/Cdca8/Ska3/Kntc1/Cdk5rap2/Nuf2/Spc24/Ndc80/Cdc20/Zfp207/Mad1l1/Incenp/Mad2l1/Ik/Bub1b	24
BP	GO:0033048	negative regulation of mitotic sister chromatid segregation	24/3418	55/28928	0.436364	3.69313	7.31772	3.15139e-09	8.25555e-08	Bub3/Tpr/Zwilch/Aurkb/Birc5/Ttk/Plk1/Spc25/Prpf4b/Rad21/Cdca8/Ska3/Kntc1/Cdk5rap2/Nuf2/Spc24/Ndc80/Cdc20/Zfp207/Mad1l1/Incenp/Mad2l1/Ik/Bub1b	24
BP	GO:0045841	negative regulation of mitotic metaphase/anaphase transition	24/3418	55/28928	0.436364	3.69313	7.31772	3.15139e-09	8.25555e-08	Bub3/Tpr/Zwilch/Aurkb/Birc5/Ttk/Plk1/Spc25/Prpf4b/Rad21/Cdca8/Ska3/Kntc1/Cdk5rap2/Nuf2/Spc24/Ndc80/Cdc20/Zfp207/Mad1l1/Incenp/Mad2l1/Ik/Bub1b	24
BP	GO:0071174	mitotic spindle checkpoint signaling	24/3418	55/28928	0.436364	3.69313	7.31772	3.15139e-09	8.25555e-08	Bub3/Tpr/Zwilch/Aurkb/Birc5/Ttk/Plk1/Spc25/Prpf4b/Cdca8/Mtbp/Ska3/Kntc1/Cdk5rap2/Nuf2/Spc24/Ndc80/Cdc20/Zfp207/Mad1l1/Incenp/Mad2l1/Ik/Bub1b	24
BP	GO:2000816	negative regulation of mitotic sister chromatid separation	24/3418	55/28928	0.436364	3.69313	7.31772	3.15139e-09	8.25555e-08	Bub3/Tpr/Zwilch/Aurkb/Birc5/Ttk/Plk1/Spc25/Prpf4b/Rad21/Cdca8/Ska3/Kntc1/Cdk5rap2/Nuf2/Spc24/Ndc80/Cdc20/Zfp207/Mad1l1/Incenp/Mad2l1/Ik/Bub1b	24
BP	GO:0010212	response to ionizing radiation	46/3418	158/28928	0.291139	2.46404	6.7545	3.62836e-09	9.4637e-08	Hsf1/Nucks1/Swi5/Clock/Fancd2/Xrcc4/Uimc1/Xrcc6/Eef1d/Rad51ap1/Men1/Tank/Tlk2/Grb2/Rad51/Mta1/Rnf168/Ercc6/D7Ertd443e/Bard1/Dnmt3a/Tgfb1/Rrm1/Ercc1/Xrcc5/H2ax/Msh2/Brca1/Tnks1bp1/Trp53bp1/Brca2/Ect2/Inip/Kdm4d/Sirt1/Tspyl5/Nipbl/Rad54b/Rad9b/Ino80/Topbp1/Spidr/Rfwd3/Dcun1d3/Gtf2h5/Rad9a	46
BP	GO:0000463	maturation of LSU-rRNA from tricistronic rRNA transcript (SSU-rRNA, 5.8S rRNA, LSU-rRNA)	13/3418	18/28928	0.722222	6.11248	7.94193	4.11993e-09	1.06993e-07	Urb1/Rpf2/Rpl7/Bop1/Znhit6/Pes1/Npm1/Ddx18/Gtpbp4/Rpl7l1/Ftsj3/Pak1ip1/Wdr12	13
BP	GO:0001824	blastocyst development	47/3418	164/28928	0.286585	2.42549	6.70109	4.32491e-09	1.11833e-07	Ube2a/Thoc5/Smarca4/Ankrd7/Agbl4/Suv39h1/Rtf1/Nasp/Ttll4/Setdb1/Pbrm1/G2e3/Nop2/Sp1/Sf3b1/Emg1/Chek1/Bysl/Sp3/Akap3/Atp1b1/Cdk11b/Sf3b6/Brca2/Gabpa/Brd4/Ptpn18/Klf4/Ctr9/Supt6/Rbbp8/Sall4/N4bp2l2/Matr3/Zfp830/Nle1/Gins4/Coprs/Rrp7a/Phf6/Rpl7l1/Asf1b/Xab2/Taf8/Ndel1/Srf/Nbn	47
BP	GO:0010965	regulation of mitotic sister chromatid separation	26/3418	64/28928	0.40625	3.43827	7.14785	4.50468e-09	1.15981e-07	Bub3/Tpr/Zwilch/Aurkb/Birc5/Ttk/Plk1/Spc25/Prpf4b/Rad21/Cdca8/Ska3/Kntc1/Cdk5rap2/Nsmce2/Nuf2/Spc24/Ndc80/Ube2c/Cdc20/Zfp207/Mad1l1/Incenp/Mad2l1/Ik/Bub1b	26
BP	GO:0007143	female meiotic nuclear division	22/3418	48/28928	0.458333	3.87907	7.3073	4.6086e-09	1.1815e-07	Hsf1/Mlh3/Ddb1/Meioc/Sycp3/Ncaph2/Orc4/Ttk/Aurka/Top2a/Plk1/Meikin/Dazl/Brme1/Dcaf13/Marf1/Ncaph/Ska3/Ska2/Sycp2/Ndc80/Hsf2bp	22
BP	GO:0000387	spliceosomal snRNP assembly	19/3418	37/28928	0.513514	4.34609	7.45485	4.80113e-09	1.22042e-07	Tdrd6/Snrpb/Snrpe/Snrpf/Snrpg/Snrpd1/Snrpd2/Snrpd3/Coil/Prpf4b/Snrpc/Prpf31/Prpf3/Prpf19/Prpf8/Lsm4/Aar2/Ddx20/Sart3	19
BP	GO:0000731	DNA synthesis involved in DNA repair	19/3418	37/28928	0.513514	4.34609	7.45485	4.80113e-09	1.22042e-07	Rev1/Cdkn2d/Sycp3/Poli/Faap20/Sprtn/Rrm1/Pcna/Pola1/Pold1/Dtl/Sirt1/Polk/Spata22/Sycp1/Pold3/Wrnip1/Tex12/Pole	19
BP	GO:0010972	negative regulation of G2/M transition of mitotic cell cycle	28/3418	73/28928	0.383562	3.24625	7.03381	5.40904e-09	1.36915e-07	Uimc1/Usp47/Cdc14b/D7Ertd443e/Chek1/Aurkb/Bard1/Wee1/Brca1/Fhl1/Plk1/Dtl/Inip/Rad50/Mre11a/Rad21/Rad17/Topbp1/Rbbp8/Chfr/Nop53/Zfp830/Pinx1/Syf2/Pabir3/Donson/Nbn/Orc1	28
BP	GO:1902806	regulation of cell cycle G1/S phase transition	53/3418	198/28928	0.267677	2.26546	6.54029	6.45334e-09	1.62662e-07	Smarca4/Men1/Bcl7c/Cdkn2d/Psme3/Pbrm1/Dpf2/Eif4g1/Wac/Actb/Arid2/Crebbp/Smarca2/Phf10/Pkd1/Pkd2/Smarce1/Aif1/Brd7/Rrm1/Apex1/Mnat1/Cirbp/Fhl1/Smarcc1/Cdk7/Larp7/Cul4a/Rpa2/Kmt2e/Smarcc2/Klf4/Cdkn2a/Rbl1/Jade1/Ino80/Rdx/Mtbp/Lsm11/Kank2/Rfwd3/Cdc73/Mlf1/Dcun1d3/Sde2/Paf1/Mepce/Senp2/Bcl7b/Plrg1/Pagr1a/Anp32b/Ppp2r3d	53
BP	GO:0042789	mRNA transcription by RNA polymerase II	22/3418	49/28928	0.44898	3.79991	7.18014	7.42973e-09	1.86489e-07	Taf4/Taf4b/Flna/Taf12/Sp1/S100a10/Atf2/Tbp/Taf13/Ncoa1/Creb1/Ncbp1/Taf3/Ncoa2/Taf6/Ncbp3/Taf10/Med1/Taf11/Ncbp2/Taf8/Taf7	22
BP	GO:0007094	mitotic spindle assembly checkpoint signaling	23/3418	53/28928	0.433962	3.67281	7.12898	7.62013e-09	1.89681e-07	Bub3/Tpr/Zwilch/Aurkb/Birc5/Ttk/Plk1/Spc25/Prpf4b/Cdca8/Ska3/Kntc1/Cdk5rap2/Nuf2/Spc24/Ndc80/Cdc20/Zfp207/Mad1l1/Incenp/Mad2l1/Ik/Bub1b	23
BP	GO:0071173	spindle assembly checkpoint signaling	23/3418	53/28928	0.433962	3.67281	7.12898	7.62013e-09	1.89681e-07	Bub3/Tpr/Zwilch/Aurkb/Birc5/Ttk/Plk1/Spc25/Prpf4b/Cdca8/Ska3/Kntc1/Cdk5rap2/Nuf2/Spc24/Ndc80/Cdc20/Zfp207/Mad1l1/Incenp/Mad2l1/Ik/Bub1b	23
BP	GO:0010389	regulation of G2/M transition of mitotic cell cycle	36/3418	111/28928	0.324324	2.7449	6.74201	7.80117e-09	1.93385e-07	Uimc1/Usp47/Cdc14b/Pbx1/D7Ertd443e/Chek1/Aurkb/Bard1/Rrm1/Lmnb1/Wee1/Brca1/Fhl1/Plk1/Dtl/Inip/Brd4/Rad50/Sin3a/Mre11a/Rad21/Rad17/Topbp1/Rbbp8/Rnaseh2b/Chfr/Nop53/Rcc2/Zfp830/Rad51c/Pinx1/Syf2/Pabir3/Donson/Nbn/Orc1	36
BP	GO:0070193	synaptonemal complex organization	17/3418	31/28928	0.548387	4.64124	7.42482	8.42881e-09	2.08084e-07	Mlh3/Meioc/Rad21l/Ehmt2/Sycp3/Syce3/Cpeb1/Tex15/Plk1/Syce2/Syce1l/Sycp1/Rec8/Tex12/Sycp2/Spo11/Bag6	17
BP	GO:0007130	synaptonemal complex assembly	16/3418	28/28928	0.571429	4.83625	7.43394	1.04419e-08	2.55677e-07	Mlh3/Meioc/Rad21l/Ehmt2/Sycp3/Syce3/Cpeb1/Tex15/Syce2/Syce1l/Sycp1/Rec8/Tex12/Sycp2/Spo11/Bag6	16
BP	GO:2000819	regulation of nucleotide-excision repair	16/3418	28/28928	0.571429	4.83625	7.43394	1.04419e-08	2.55677e-07	Hmgb1/Smarca4/Bcl7c/Pbrm1/Dpf2/Actb/Arid2/Smarca2/Phf10/Smarce1/Brd7/Smarcc1/Cul4a/Smarcc2/Kat7/Bcl7b	16
BP	GO:0051656	establishment of organelle localization	103/3418	500/28928	0.206	1.74347	6.13841	1.08159e-08	2.63759e-07	Clasp1/Kif1a/Sdad1/Lmnb2/Bub3/Tacc2/Btbd8/Cenpq/Actn4/Ywhaz/Exoc6/Agbl4/Meioc/Mdn1/Atp9a/Rad21l/Dync1i1/Mgarp/Kifc5b/Mcph1/Numa1/Nsl1/Syne2/Pdpk1/Sun1/Myo5b/Arhgef2/Pkd1/Aurkb/Tesk1/Birc5/Naglu/Lmnb1/Map1b/Gja1/Kif5c/Nectin2/Ttk/Lmna/Cenpc1/Cdk5/Rab3a/Nherf1/Myo7a/Brca2/Ect2/Plk1/Ubxn2b/Map2/Exoc5/Spc25/Sirt1/Syne3/Npm1/Ltv1/Tacc3/Exoc1/Kifbp/Spag5/Enkd1/Rhot1/Cdca8/Chmp2b/Tspan9/Rcc2/Ap3s2/Kif2b…	103
BP	GO:1904505	regulation of telomere maintenance in response to DNA damage	13/3418	19/28928	0.684211	5.79077	7.64624	1.16242e-08	2.82323e-07	Actr5/Xrcc4/Ino80b/Ino80c/Tfpt/Ercc1/Ruvbl1/Yy1/Rtel1/Xrcc1/Ino80/Ercc4/Ruvbl2	13
BP	GO:0009299	mRNA transcription	23/3418	54/28928	0.425926	3.60479	7.01293	1.17896e-08	2.85185e-07	Taf4/Taf4b/Flna/Taf12/Sp1/S100a10/Atf2/Tbp/Taf13/Ncoa1/Creb1/Ncbp1/Taf3/Ncoa2/Ddx5/Taf6/Ncbp3/Taf10/Med1/Taf11/Ncbp2/Taf8/Taf7	23
BP	GO:0006312	mitotic recombination	15/3418	25/28928	0.6	5.07806	7.4668	1.20998e-08	2.90347e-07	Msh3/Xrcc4/Terf2/Rad51/Ercc2/Ercc1/Msh2/Brca2/Rad50/Xrcc1/Smc5/Nsmce2/Rad51c/Smc6/Ercc4	15
BP	GO:0051315	attachment of mitotic spindle microtubules to kinetochore	15/3418	25/28928	0.6	5.07806	7.4668	1.20998e-08	2.90347e-07	Aurkb/Birc5/Cenpc1/Sirt1/Cdca8/Ska3/Champ1/Hnrnpu/Kif2c/Nuf2/Ska2/Mis12/Ndc80/Mad1l1/Incenp	15
BP	GO:0007015	actin filament organization	99/3418	476/28928	0.207983	1.76025	6.1219	1.25033e-08	2.98835e-07	Clasp1/Aif1l/Enah/Rufy3/Cdc42ep1/Jmy/Actn4/Inf2/Sorbs1/Bin1/Limch1/Mical3/Cracd/Actn1/Sh3bp1/Tmsb15b1/Grb2/Gas7/Flna/Cit/Carmil1/Ctnna2/Dpysl3/Rasa1/Rhobtb1/Ptk2b/Myo6/Cald1/Lmod1/Itgb5/Myo5b/Ppp1r9a/Arhgef2/Pakap/Nck2/Tesk1/Aif1/Pdlim3/Pdlim1/Emp2/F11r/Src/Spta1/S100a10/Gsn/Tgfb3/Gja1/Capzb/Stmn1/Capza3/Myo7a/Cnn1/Cnn2/Shroom4/Iqgap2/Ssh2/Cttn/Fscn1/Pacsin1/Trim27/Vil1/Gba2/Sh3d21/Rdx/Daam2/Abit…	99
BP	GO:0031109	microtubule polymerization or depolymerization	42/3418	144/28928	0.291667	2.4685	6.46639	1.60519e-08	3.82125e-07	Clasp1/Cib1/Pcnt/Togaram1/Gda/Kif19a/Map7d3/Tpx2/Kif21a/Pde4dip/Numa1/Clip1/Arhgef2/Aurkb/Map1b/Cav1/Stmn1/Stmn2/Tppp2/Map2/Bbof1/Ckap2/Git1/Gba2/Mapre3/Kif18b/Ccdc57/Eml2/Camsap3/Kif2b/Ska3/Gas2l1/Cdk5rap2/Ccsap/Kif18a/Kif2c/Spef1/Ska2/Tubb4a/Ndel1/Zfp207/Hdgfl3	42
BP	GO:0009303	rRNA transcription	20/3418	43/28928	0.465116	3.93648	7.05354	1.69113e-08	3.99413e-07	Smarca4/Ercc6/Tcof1/Ercc2/Cavin1/Ncl/Ercc3/Polr1d/Top1/Npm1/Cdkn2a/Ddx11/Polr2e/Nol11/Nop53/Macroh2a2/Gtf2h5/Pwp1/Npm3/Macroh2a1	20
BP	GO:1905168	positive regulation of double-strand break repair via homologous recombination	20/3418	43/28928	0.465116	3.93648	7.05354	1.69113e-08	3.99413e-07	Rad51ap1/Ing3/Brd8/Actb/Arid2/Ep400/Crebbp/Ercc6/Fus/Ruvbl1/Hdgfl2/Vps72/Epc1/Parp1/Yeats4/Mrgbp/Dmap1/Morf4l2/Timeless/Ruvbl2	20
BP	GO:0031297	replication fork processing	22/3418	51/28928	0.431373	3.65089	6.93559	1.84139e-08	4.33196e-07	Nucks1/Rad51/Bod1l/Tonsl/Bard1/Pcna/Brca1/Brca2/Rtel1/Rad50/Mre11a/Ddx11/Zranb3/Rbbp8/Eme1/Rfwd3/Exd2/Tipin/Parp1/Asf1a/Donson/Nbn	22
BP	GO:0051261	protein depolymerization	40/3418	135/28928	0.296296	2.50768	6.42711	2.14766e-08	5.03274e-07	Clasp1/Cib1/Mical3/Cracd/Sh3bp1/Kif19a/Asph/Sh3gl2/Tpx2/Carmil1/Kif21a/Lmod1/Arhgef2/Aurkb/Spta1/Gsn/Map1b/Capzb/Stmn1/Stmn2/Capza3/Map2/Bbof1/Ckap2/Sh3gl1/Vil1/Kif18b/Rdx/Camsap3/Kif2b/Gas2l1/Ccsap/Kif18a/Kif2c/Spef1/Capza1b/Lima1/Tmod2/Hdgfl3/Add2	40
BP	GO:0007088	regulation of mitotic nuclear division	38/3418	125/28928	0.304	2.57288	6.45082	2.22851e-08	5.20188e-07	Bub3/Ccdc8/Igf2/Mki67/Tpr/Zwilch/Chek1/Aurkb/Birc5/Cdk11b/Ttk/Tgfa/Plk1/Cdca2/Spc25/Tom1l2/Prpf4b/Rad21/Cdca8/Mtbp/Bora/Ska3/Kntc1/Cdk5rap2/Nsmce2/Sh2b1/Nuf2/Spc24/Ndc80/Ube2c/Cdc20/Zfp207/Dmrt1/Mad1l1/Incenp/Mad2l1/Ik/Bub1b	38
BP	GO:0042790	nucleolar large rRNA transcription by RNA polymerase I	15/3418	26/28928	0.576923	4.88275	7.25011	2.54591e-08	5.91973e-07	Smarca4/Ercc6/Tcof1/Ercc2/Ncl/Ercc3/Polr1d/Ddx11/Polr2e/Nol11/Nop53/Macroh2a2/Gtf2h5/Pwp1/Macroh2a1	15
BP	GO:0007289	spermatid nucleus differentiation	17/3418	33/28928	0.515152	4.35995	7.06904	2.93449e-08	6.77078e-07	Chd5/Sycp3/Tnp2/Hmgb2/Nectin2/Tbpl1/Gm773/Psme4/Sycp1/Kdm3a/Epc1/H1f7/Brdt/Tssk6/H2al2a/Tsga8/Piwil1	17
BP	GO:0043247	telomere maintenance in response to DNA damage	17/3418	33/28928	0.515152	4.35995	7.06904	2.93449e-08	6.77078e-07	Actr5/Xrcc4/Ino80b/Terf2/Ino80c/Tfpt/Ercc1/Apex1/Ruvbl1/Yy1/Rtel1/Xrcc1/Rif1/Ino80/Ercc4/Nbn/Ruvbl2	17
BP	GO:0032785	negative regulation of DNA-templated transcription, elongation	13/3418	20/28928	0.65	5.50123	7.37088	2.9594e-08	6.80208e-07	Rnf168/Supt5/Nelfe/Supt4a/Eapp/Zc3h4/Wdr82/Nelfa/Nelfb/Hexim1/Hnrnpu/Parp1/Nelfcd	13
BP	GO:0045137	development of primary sexual characteristics	69/3418	300/28928	0.23	1.94659	6.03266	3.55614e-08	8.14248e-07	Rbmyf1/Adam25/Taf4/Dhh/Sox3/Rad21l/Prdx4/Hnrnpk/Adam6a/Gm4787/Flna/Sf1/Map7/Rnase10/Adam3/Tfpt/Jmjd1c/Adam29/Rbmyf6/Bcl2l11/Dnaaf11/Src/Ctsl/Rrm1/Ercc1/Ace/Gja1/Amh/Cbx2/Hmgb2/Nr2f2/Msh2/Ncoa1/Tsx/Brca2/Adam5/Sirt1/Kdm5a/Patz1/Insl3/Brip1/Adam1a/Adam6b/Adam39/Adam20/Adam34l/Safb2/Lsm14b/Spink2/Rec8/Adam4/Adam32/Amhr2/Zfp830/Adam1b/Kif18a/Bcas2/Klhl10/Ccdc182/Rab13/Fancg/Ing2/Adam21/Ybx3/Insl6/Dmr…	69
BP	GO:0031023	microtubule organizing center organization	43/3418	153/28928	0.281046	2.37861	6.25838	3.61911e-08	8.25515e-07	Clasp1/Ssx2ip/Ppp1r12a/Cep85/Chd3/Mdm1/Mcph1/Pde4dip/Ulk4/D7Ertd443e/Chek1/Cdk11b/Brca1/Aurka/Brca2/Plk1/Ubxn2b/Cep76/Ccdc61/Sirt1/Cep295nl/Cep44/Ccdc42/Npm1/Kif11/Ccdc57/Deup1/Sdccag8/Haus4/Haus1/Chmp2b/Dzip1/Spice1/Cntrob/Mark4/Nat10/Cdk5rap2/Cetn4/Ndc80/Cep72/Ndel1/Kifc1/Cetn2	43
BP	GO:0035082	axoneme assembly	35/3418	112/28928	0.3125	2.64482	6.38401	3.63835e-08	8.2676e-07	Ccdc63/Lrrc61/Togaram1/Dnah7b/Cfap74/Fsip2/Ttll8/Ulk4/Dnaaf11/Dnaaf6rt/Drc1/Dnaaf3/Bbof1/Cfap65/Spag6/Pierce1/Meig1/Mns1/Stk36/Drc7/Spaca9/Cfap100/Hoatz/Dnajb13/Rsph6a/Dnaaf4/Ccdc65/Tekt2/Spef1/Zmynd10/Cfap57/Odad4/Tbc1d21/Spag6l/Pierce2	35
BP	GO:0032984	protein-containing complex disassembly	63/3418	265/28928	0.237736	2.01206	6.0583	3.76434e-08	8.52161e-07	Clasp1/Smarca4/Cib1/Mical3/Cracd/Sh3bp1/Kif19a/Setx/Asph/Sh3gl2/Tpx2/Phf23/Carmil1/Kif21a/Arid2/Lmod1/Supt16/Atad2/Arhgef2/Eef2k/Smarce1/Aurkb/Spta1/Gsn/Map1b/Lamp2/Capzb/Cebpg/Stmn1/Stmn2/Capza3/Smarcc1/Ssrp1/Map2/Ogfod1/Smarcc2/Bbof1/Ckap2/Sh3gl1/Vil1/Scaf8/Kif18b/Rdx/Camsap3/Eif5a2/Chmp2b/Etf1/Kif2b/Gas2l1/Ccsap/Gabarapl1/Map1lc3a/Kif18a/Dnajc17/Kif2c/Spef1/Capza1b/Upf1/Tfip11/Lima1/Tmod2/Hdgf…	63
BP	GO:0016479	negative regulation of transcription by RNA polymerase I	9/3418	10/28928	0.9	7.61709	7.66064	3.97501e-08	8.96468e-07	Actr6/Baz2a/Flna/Maf1/Crebbp/Nop53/Macroh2a2/Smarca5/Macroh2a1	9
BP	GO:0071479	cellular response to ionizing radiation	29/3418	84/28928	0.345238	2.9219	6.45691	4.59854e-08	1.03321e-06	Hsf1/Nucks1/Swi5/Clock/Xrcc6/Eef1d/Rad51ap1/Tank/Tlk2/Grb2/Rad51/Bard1/Tgfb1/Xrcc5/H2ax/Brca1/Tnks1bp1/Trp53bp1/Brca2/Ect2/Kdm4d/Sirt1/Tspyl5/Nipbl/Rad9b/Ino80/Spidr/Gtf2h5/Rad9a	29
BP	GO:0008406	gonad development	68/3418	296/28928	0.22973	1.9443	5.97741	4.67251e-08	1.04591e-06	Rbmyf1/Adam25/Taf4/Dhh/Sox3/Rad21l/Prdx4/Hnrnpk/Adam6a/Gm4787/Flna/Sf1/Map7/Rnase10/Adam3/Tfpt/Jmjd1c/Adam29/Rbmyf6/Bcl2l11/Dnaaf11/Src/Ctsl/Rrm1/Ercc1/Ace/Gja1/Amh/Hmgb2/Nr2f2/Msh2/Ncoa1/Tsx/Brca2/Adam5/Sirt1/Kdm5a/Patz1/Insl3/Brip1/Adam1a/Adam6b/Adam39/Adam20/Adam34l/Safb2/Lsm14b/Spink2/Rec8/Adam4/Adam32/Amhr2/Zfp830/Adam1b/Kif18a/Bcas2/Klhl10/Ccdc182/Rab13/Fancg/Ing2/Adam21/Ybx3/Insl6/Dmrt1/Ad…	68
BP	GO:0009048	dosage compensation by inactivation of X chromosome	15/3418	27/28928	0.555556	4.7019	7.04422	5.09961e-08	1.13727e-06	Spen/Hnrnpk/Ythdc1/Zfy2/Brca1/Rbm15/Lbr/Ctcf/Jarid2/Smchd1/Suz12/Lrif1/Hnrnpu/Cdyl/Rlim	15
BP	GO:0046822	regulation of nucleocytoplasmic transport	40/3418	139/28928	0.28777	2.43552	6.20991	5.25238e-08	1.167e-06	Tmem53/Thoc5/Ppp1r12a/Nolc1/Akap8l/Flna/Setd2/Dhx9/Tpr/Cpsf6/Emd/Akap1/Bard1/Tgfb1/Camk4/Rangap1/Brca1/Ppm1a/Cdk5/Sumo1/Frat1/Ect2/Cd36/Alkbh5/Khdrbs1/Prpf4b/Gas6/Trim28/Supt6/Cdkn2a/Ctdspl2/Rbm22/Ipo5/Wipf1/Tardbp/Rbm10/Ncbp2/Anp32b/Dmap1/Nedd4	40
BP	GO:0000082	G1/S transition of mitotic cell cycle	57/3418	233/28928	0.244635	2.07045	6.00516	5.76205e-08	1.27552e-06	Smarca4/Men1/Bcl7c/Cdkn2d/Psme3/Nasp/Pbrm1/Dpf2/Eif4g1/Wac/Actb/Arid2/Crebbp/Smarca2/Phf10/Pkd1/Pkd2/Smarce1/Aif1/Brd7/Pias1/Rrm1/Apex1/Mnat1/Fhl1/Smarcc1/Cdk7/Larp7/Cul4a/Rpa2/Kmt2e/Smarcc2/Klf4/Ccna1/Cdkn2a/Rbl1/Jade1/Ino80/Rdx/Phf8/Rbbp8/Mtbp/Lsm11/Kank2/Rfwd3/Cdc73/Taf10/Dcun1d3/Sde2/Mepce/Senp2/Bcl7b/Plrg1/Usp26/Anp32b/Pole/Ppp2r3d	57
BP	GO:0022411	cellular component disassembly	90/3418	433/28928	0.207852	1.75914	5.82593	5.81609e-08	1.28275e-06	Hsf1/Clasp1/Smarca4/Cib1/Akap8l/Mical3/Cracd/Sh3bp1/Kif19a/Setx/Asph/Sh3gl2/Tpx2/Phf23/Dusp3/Carmil1/Kif21a/Nemp1/Arid2/Gtpbp2/Lmod1/Lamc1/Supt16/Atad2/Arhgef2/Hbs1l/Eef2k/Dffa/Dffb/Smarce1/Aurkb/Spta1/Gsn/Map1b/Lamp2/Tgfb3/Capzb/Igfbp3/Cdk5/Cebpg/Stmn1/Stmn2/Capza3/Aurka/Smarcc1/Top2a/Col6a1/Plk1/Ssrp1/Map2/Ogfod1/Smarcc2/Bbof1/Ckap2/Fscn1/Sh3gl1/Vil1/Cdkn2a/Scaf8/Kif18b/Rdx/Camsap3/Vrk1/Eif5a2/…	90
BP	GO:0050779	RNA destabilization	33/3418	104/28928	0.317308	2.68551	6.30309	5.8603e-08	1.28776e-06	Khsrp/Tnrc6c/Mex3d/Gtsf1/Cpeb3/Rbm24/Dhx9/Mettl14/Zc3h18/Hnrnpd/Zfp36l2/Celf1/Polr2g/Elavl1/Alkbh5/Lin28b/Mettl16/Fxr1/Syncrip/Pum1/Fto/Tnrc6b/Samd4/Piwil2/Dis3l2/Ago3/Tardbp/Hnrnpu/Hnrnpr/Cnot8/Dcps/Upf1/Piwil1	33
BP	GO:0051783	regulation of nuclear division	44/3418	161/28928	0.273292	2.31299	6.11517	6.21813e-08	1.36141e-06	Rad51ap1/Bub3/Ccdc8/Igf2/Mki67/Tpr/Zwilch/Chek1/Aurkb/Birc5/Zfy2/Gja1/Cdk11b/Ttk/Tgfa/Plk1/Cdca2/Spc25/Tom1l2/Prpf4b/Rad21/Dazl/Cdca8/Mtbp/Bora/Ska3/Kntc1/Piwil2/Cdk5rap2/Nsmce2/Sh2b1/Nuf2/Sycp2/Spc24/Ndc80/Ube2c/Cdc20/Zfp207/Dmrt1/Mad1l1/Incenp/Mad2l1/Ik/Bub1b	44
BP	GO:0044843	cell cycle G1/S phase transition	62/3418	263/28928	0.235741	1.99518	5.93453	6.6741e-08	1.45593e-06	Smarca4/Men1/Bcl7c/Cdkn2d/Psme3/Nasp/Pbrm1/Dpf2/Eif4g1/Wac/Actb/Arid2/Crebbp/Smarca2/Phf10/Pkd1/Pkd2/Smarce1/Aif1/Brd7/Pias1/Rrm1/Apex1/Mnat1/Cirbp/Fhl1/Smarcc1/Cdk7/Larp7/Cul4a/Rpa2/Kmt2e/Smarcc2/Klf4/Ccna1/Cdkn2a/Rbl1/Jade1/Ino80/Rdx/Phf8/Rbbp8/Mtbp/Npat/Lsm11/Kank2/Rfwd3/Cdc73/Mlf1/Taf10/Dcun1d3/Sde2/Paf1/Mepce/Senp2/Bcl7b/Plrg1/Pagr1a/Usp26/Anp32b/Pole/Ppp2r3d	62
BP	GO:0032206	positive regulation of telomere maintenance	27/3418	76/28928	0.355263	3.00674	6.412	6.6997e-08	1.45621e-06	Actr5/Ino80b/Terf2/Ino80c/Naf1/Pkib/Tfpt/Hnrnpd/Pnkp/Aurkb/Hnrnpa2b1/Ercc1/Xrcc5/Ruvbl1/Yy1/Rtel1/Rad50/Klf4/Mre11a/Slx4/Ino80/Ppp1r10/Gnl3/Nvl/Dkc1/Nbn/Ruvbl2	27
BP	GO:0034587	piRNA processing	13/3418	21/28928	0.619048	5.23927	7.11347	6.92268e-08	1.49925e-06	Tdrd7/Tdrkh/Gtsf1/Tdrd6/Tdrd9/Ddx4/Henmt1/Exd1/Piwil2/Fkbp6/Tdrd1/Stk31/Piwil1	13
BP	GO:0008037	cell recognition	45/3418	167/28928	0.269461	2.28056	6.07492	6.98932e-08	1.50823e-06	Ubap2l/Nexn/Tub/Dcst2/Ywhaz/Robo1/Aldoa/Zan/Folr1/Adam3/Jmjd6/Zp3r/H1f6/Casp6/Nck2/Tnp2/Hspa1l/Emb/Acr/Sftpd/Arsa/Dcst1/Cd36/Prss55/Adam5/Tmprss12/Git1/Zpbp/Adam1a/Vdac2/Scarb1/Atp8b3/Zpbp2/Spaca4/Pmis2/Frey1/Adam32/Adam1b/Ly6k/Spesp1/Izumo1/Spaca3/Prss37/Glipr1l1/Cntn6	45
BP	GO:0007009	plasma membrane organization	47/3418	178/28928	0.264045	2.23473	6.04845	7.10409e-08	1.52751e-06	Xrcc4/Dcst2/Epb41l3/Bin1/Catsper1/Sppl2c/Spaca5/Sh3gl2/Folr1/Asap1/Emp2/Slc4a1/Spta1/S100a10/Tmem95/Gsn/S100a9/Abcd1/Spam1/Cav1/Rab3a/Nherf1/Casp7/Col6a1/Dcst1/Clu/Spata46/Adam1a/Vdac2/Abcd2/Pacsin1/Cavin2/Hyal5/Ehd2/Chmp2b/Ank2/Frey1/Spesp1/Lyzl4/Izumo1/Eqtn/Spaca3/Lyzl6/Glipr1l1/Baiap2l1/Pals1/Sytl4	47
BP	GO:0000154	rRNA modification	16/3418	31/28928	0.516129	4.36822	6.86812	7.26927e-08	1.5519e-06	Bud23/Gar1/Mettl5/Naf1/Nop2/Emg1/Fbl/Rpusd2/Mettl16/Nat10/Mrm1/Nop10/Nhp2/Dimt1/Ftsj3/Dkc1	16
BP	GO:0051984	positive regulation of chromosome segregation	16/3418	31/28928	0.516129	4.36822	6.86812	7.26927e-08	1.5519e-06	Ncaph2/Smc4/Numa1/Aurkb/Birc5/Cdca8/Rcc2/Ncaph/Ska3/Smc5/Smc2/Hnrnpu/Smc6/Rad18/Mad1l1/Incenp	16
BP	GO:0006266	DNA ligation	10/3418	13/28928	0.769231	6.51033	7.27395	1.06749e-07	2.26284e-06	Hmgb1/Xrcc4/Rad51/Pnkp/Lig1/Top2a/Xrcc1/Aptx/Lig3/Aplf	10
BP	GO:0006271	DNA strand elongation involved in DNA replication	10/3418	13/28928	0.769231	6.51033	7.27395	1.06749e-07	2.26284e-06	Pole3/Pcna/Mcm3/Pola1/Lig1/Mcm4/Mcm7/Lig3/Pold3/Pole	10
BP	GO:0051258	protein polymerization	67/3418	297/28928	0.225589	1.90926	5.7654	1.21504e-07	2.56656e-06	Clasp1/Cdc42ep1/Pcnt/Togaram1/Bin1/Gda/Cracd/Map7d3/Tmsb15b1/Tpx2/Grb2/Gas7/Carmil1/Rasa1/Kif21a/Pde4dip/Ptk2b/Numa1/Casq2/Clip1/Lmod1/Ppp1r9a/Nck2/Aif1/Gpx4/Orc4/Spta1/Gsn/Map1b/Capzb/Cav1/Stmn1/Stmn2/Capza3/Tppp2/Map2/Fgg/Git1/Ssh2/Cttn/Vdac2/Vil1/Gba2/Mapre3/Ccdc57/Eml2/Rdx/Daam2/Camsap3/Abitram/Kank2/Tmsb15l/Bag4/Cdk5rap2/Nck1/Capza1b/Ube2c/Tmsb15a/Tubb4a/Pfn3/Baiap2l1/Ndel1/Tmod2/Cdc42ep4/Zf…	67
BP	GO:0071459	protein localization to chromosome, centromeric region	14/3418	25/28928	0.56	4.73952	6.84695	1.25532e-07	2.63332e-06	Bub3/Cenpq/Zwilch/Aurkb/Ttk/Ctcf/Jarid2/Mtbp/Rcc2/Kntc1/Smc5/Champ1/Ik/Bub1b	14
BP	GO:0009416	response to light stimulus	75/3418	346/28928	0.216763	1.83456	5.71651	1.25543e-07	2.63332e-06	Col6a3/Actr5/Rev1/Crip1/Ube2a/Men1/Deaf1/Cdkn2d/Usp47/Fech/Ddb1/Mta1/Rnf168/Poli/Ercc5/Crebbp/Ercc6/D7Ertd443e/Ube4b/Sprtn/Noc2l/Rpain/Ogg1/Ercc2/Aurkb/Best1/Pias1/Ercc1/Pcna/Hmgn1/Msh2/Ercc3/Cdk5/Xpc/Pold1/Msh6/Cirbp/Pln/Casp7/Brca2/Atp8a2/Yy1/Creb1/Col6a2/Col6a1/Cul4a/Dtl/Sirt1/Pierce1/Dcdc2a/Polk/Sema5b/Ppp1r1b/Asns/Npm1/Zranb3/Ino80/Pold3/Usp1/Ndrg4/Dcun1d3/Sde2/Ccar2/Tipin/Parp1/Ddb2/Nscme3l…	75
BP	GO:0007548	sex differentiation	79/3418	372/28928	0.212366	1.79734	5.66565	1.45104e-07	3.03303e-06	Rbmyf1/Adam25/Taf4/Dhh/Dmrta2/Sox3/Rad21l/Prdx4/Hnrnpk/Adam6a/Gm4787/Flna/Sf1/Pbx1/Map7/Rnase10/Tex15/Adam3/Tfpt/Jmjd1c/Adam29/Rbmyf6/Pkd1/Bcl2l11/Dnaaf11/Src/Ctsl/Rrm1/Ercc1/Ace/Gja1/Amh/Cbx2/Hmgb2/Nr2f2/Msh2/Tyro3/Ncoa1/Tsx/Smad5/Brca2/Adam5/Sirt1/Kdm5a/Patz1/Insl3/Brip1/Mertk/Adam1a/Adam6b/Nipbl/Adam39/Adam20/Adam34l/Safb2/Lsm14b/Spink2/Rec8/Adam4/Adam32/Amhr2/Zfp830/Adam1b/Kif18a/Sycp2/Bcas2/…	79
BP	GO:0044774	mitotic DNA integrity checkpoint signaling	29/3418	88/28928	0.329545	2.78908	6.15258	1.46228e-07	3.04591e-06	Fancd2/Uimc1/Cdc14b/Wac/D7Ertd443e/Chek1/Atf2/Msh2/Brca1/Xpc/Plk1/Rpa2/Dtl/Mre11a/Rad17/Rad9b/Topbp1/Ppp1r10/Eme1/Nop53/Rfwd3/Sde2/Zfp830/Tipin/Syf2/Donson/Nbn/Rad9a/Orc1	29
BP	GO:0140718	facultative heterochromatin formation	11/3418	16/28928	0.6875	5.81861	7.05708	1.52531e-07	3.15529e-06	Ehmt1/Baz2a/Eed/Suv39h1/Sirt1/Kdm5a/Jarid2/Phf8/Suz12/Smarca5/Phf2	11
BP	GO:1902969	mitotic DNA replication	11/3418	16/28928	0.6875	5.81861	7.05708	1.52531e-07	3.15529e-06	Rad51/Cdc45/Mcm3/Pola1/Lig1/Mcm4/Mcm2/Mcm6/Brca2/Rtf2/Gins3	11
BP	GO:0007098	centrosome cycle	39/3418	139/28928	0.280576	2.37463	5.94652	1.60573e-07	3.31023e-06	Ssx2ip/Ppp1r12a/Cep85/Chd3/Mdm1/Mcph1/Pde4dip/D7Ertd443e/Chek1/Cdk11b/Brca1/Aurka/Brca2/Plk1/Ubxn2b/Cep76/Sirt1/Cep295nl/Cep44/Ccdc42/Npm1/Kif11/Ccdc57/Deup1/Sdccag8/Haus4/Haus1/Chmp2b/Spice1/Cntrob/Mark4/Nat10/Cdk5rap2/Cetn4/Ndc80/Cep72/Ndel1/Kifc1/Cetn2	39
BP	GO:0035092	sperm DNA condensation	12/3418	19/28928	0.631579	5.34532	6.93529	1.64145e-07	3.37229e-06	Chd5/Sycp3/Tnp2/Gm773/Psme4/Sycp1/Epc1/H1f7/Brdt/Tssk6/H2al2a/Piwil1	12
BP	GO:0032271	regulation of protein polymerization	52/3418	211/28928	0.246445	2.08577	5.7942	1.67425e-07	3.42792e-06	Cdc42ep1/Togaram1/Bin1/Gda/Cracd/Tmsb15b1/Grb2/Carmil1/Rasa1/Kif21a/Pde4dip/Ptk2b/Numa1/Clip1/Lmod1/Ppp1r9a/Nck2/Spta1/Gsn/Map1b/Capzb/Cav1/Stmn1/Stmn2/Capza3/Tppp2/Map2/Git1/Ssh2/Cttn/Vdac2/Vil1/Gba2/Mapre3/Eml2/Rdx/Daam2/Camsap3/Abitram/Kank2/Tmsb15l/Bag4/Cdk5rap2/Nck1/Capza1b/Tmsb15a/Tubb4a/Pfn3/Baiap2l1/Tmod2/Cdc42ep4/Add2	52
BP	GO:0044773	mitotic DNA damage checkpoint signaling	28/3418	84/28928	0.333333	2.82114	6.11841	1.81824e-07	3.71007e-06	Fancd2/Uimc1/Cdc14b/Wac/D7Ertd443e/Chek1/Atf2/Msh2/Brca1/Xpc/Plk1/Rpa2/Dtl/Mre11a/Rad17/Rad9b/Topbp1/Ppp1r10/Eme1/Nop53/Rfwd3/Sde2/Zfp830/Tipin/Syf2/Donson/Nbn/Rad9a	28
BP	GO:0061157	mRNA destabilization	31/3418	99/28928	0.313131	2.65016	6.02022	2.04014e-07	4.14874e-06	Khsrp/Tnrc6c/Mex3d/Gtsf1/Cpeb3/Rbm24/Dhx9/Mettl14/Hnrnpd/Zfp36l2/Celf1/Polr2g/Elavl1/Alkbh5/Mettl16/Fxr1/Syncrip/Pum1/Fto/Tnrc6b/Samd4/Piwil2/Dis3l2/Ago3/Tardbp/Hnrnpu/Hnrnpr/Cnot8/Dcps/Upf1/Piwil1	31
BP	GO:0016073	snRNA metabolic process	21/3418	53/28928	0.396226	3.35343	6.27714	2.25881e-07	4.56249e-06	Snapc4/Mettl4/Zcchc7/Snapc5/Ell/Exosc10/Larp7/Ice2/Mettl16/Fto/Ints5/Snapc1/Mepce/Tut1/Ints14/Nop10/Rbm7/Nhp2/Toe1/Dkc1/Zc3h8	21
BP	GO:0045910	negative regulation of DNA recombination	21/3418	53/28928	0.396226	3.35343	6.27714	2.25881e-07	4.56249e-06	Msh3/Terf2/H1f6/H1f0/H1f2/Msh2/H1f4/H1f1/H1f5/H1f3/Msh6/Trp53bp1/Plk1/Rtel1/Zranb3/Smchd1/Rif1/Lig3/Senp3/Rad18/H1f9	21
BP	GO:0070316	regulation of G0 to G1 transition	17/3418	37/28928	0.459459	3.8886	6.43561	2.50606e-07	5.04491e-06	Smarca4/Znhit1/Bcl7c/Pbrm1/Dpf2/Actb/Arid2/Smarca2/Phf10/Smarce1/Brd7/Rrm1/Smarcc1/Smarcc2/Bcl7b/Med1/Orc1	17
BP	GO:0061014	positive regulation of mRNA catabolic process	32/3418	105/28928	0.304762	2.57933	5.93445	2.61904e-07	5.25472e-06	Khsrp/Tnrc6c/Mex3d/Gtsf1/Cpeb3/Rbm24/Dhx9/Mettl14/Hnrnpd/Zfp36l2/Celf1/Polr2g/Elavl1/Alkbh5/Mettl16/Fxr1/Syncrip/Pum1/Fto/Tnrc6b/Samd4/Piwil2/Dis3l2/Ago3/Tardbp/Hnrnpu/Hnrnpr/Cnot8/Dcps/Upf1/Piwil1/Qki	32
BP	GO:0051494	negative regulation of cytoskeleton organization	46/3418	180/28928	0.255556	2.16288	5.7286	2.7488e-07	5.49668e-06	Clasp1/Cib1/Cracd/Tmsb15b1/Tpx2/Mdm1/Carmil1/Ctnna2/Lmod1/Ppp1r9a/Arhgef2/F11r/Spta1/Gsn/Map1b/Capzb/Stmn1/Stmn2/Capza3/Map2/Bbof1/Ckap2/Ssh2/Npm1/Vil1/Eml2/Rdx/Camsap3/Wasf2/Rhpn2/Kank2/Tmsb15l/Gas2l1/Cdk5rap2/Spef1/Capza1b/Arpin/Tmsb15a/Tubb4a/Lima1/Gmfg/Espn/Tmod2/Hdgfl3/Kifc1/Add2	46
BP	GO:0045727	positive regulation of translation	39/3418	142/28928	0.274648	2.32446	5.7913	2.95911e-07	5.89758e-06	Cpeb3/Mettl5/Eif4g1/Ptbp1/Ptk2b/Habp4/Dhx9/Cpeb1/Ddx39b/Boll/Mettl14/Hnrnpd/Nck2/Ssb/Cnbp/Pcif1/Pcbp1/Cirbp/Polr2g/Elavl1/Upf3a/Upf3b/Khdrbs1/Fxr1/Npm1/Dazl/Syncrip/Poldip3/Eif5a2/Cdk5rap1/Samd4/Piwil2/Nat10/Hnrnpu/Eif4a3/Usp16/Nck1/Zcchc13/Sh3bgrl	39
BP	GO:1990166	protein localization to site of double-strand break	11/3418	17/28928	0.647059	5.47634	6.75769	3.85693e-07	7.6615e-06	Xrcc4/Mdc1/H2ax/Trp53bp1/Brme1/Rad17/Topbp1/Htatsf1/Slf1/Rpa1/Nbn	11
BP	GO:0045931	positive regulation of mitotic cell cycle	38/3418	138/28928	0.275362	2.33051	5.73481	3.88481e-07	7.69141e-06	Hsf1/Hmgb1/Dusp3/Pbx1/Eif4g1/Crebbp/Aif1/Birc5/Tgfb1/Rrm1/Lmnb1/Apex1/Dynlt3/Aurka/Brca2/Larp7/Cul4a/Dtl/Kmt2e/Brd4/Usp22/Sin3a/Asns/Ccdc57/Rdx/Ppp1r10/Mtbp/Rcc2/Lsm11/Ska3/Mepce/Nsmce2/Plrg1/Rad51c/Ube2c/Anp32b/Cdc20/Mad1l1	38
BP	GO:0034644	cellular response to UV	30/3418	97/28928	0.309278	2.61756	5.84114	4.30167e-07	8.48873e-06	Actr5/Crip1/Usp47/Ddb1/Rnf168/Poli/Crebbp/Noc2l/Aurkb/Ercc1/Pcna/Xpc/Pold1/Yy1/Cul4a/Sirt1/Pierce1/Polk/Npm1/Ino80/Pold3/Sde2/Parp1/Ddb2/Nscme3l/Mfap4/Pbk/Ercc4/Ruvbl2/Nedd4	30
BP	GO:1901989	positive regulation of cell cycle phase transition	35/3418	123/28928	0.284553	2.40829	5.7292	4.69104e-07	9.22674e-06	Pbx1/Eif4g1/Crebbp/Aif1/Birc5/Tgfb1/Rrm1/Lmnb1/Apex1/Aurka/Larp7/Cul4a/Dtl/Kmt2e/Brd4/Atad5/Sin3a/Npm1/Rdx/Ppp1r10/Mtbp/Rcc2/Lsm11/Ska3/Cdc73/Paf1/Mepce/Nsmce2/Plrg1/Rad51c/Pagr1a/Ube2c/Anp32b/Cdc20/Mad1l1	35
BP	GO:0044818	mitotic G2/M transition checkpoint	22/3418	60/28928	0.366667	3.10326	5.96956	5.76559e-07	1.13032e-05	Uimc1/Cdc14b/D7Ertd443e/Chek1/Bard1/Brca1/Plk1/Dtl/Inip/Rad50/Mre11a/Rad17/Topbp1/Rbbp8/Chfr/Nop53/Zfp830/Syf2/Pabir3/Donson/Nbn/Orc1	22
BP	GO:0061458	reproductive system development	80/3418	391/28928	0.204604	1.73165	5.33174	6.0295e-07	1.17821e-05	Rbmyf1/Adam25/Taf4/Dhh/Sox3/Rad21l/Prdx4/Hnrnpk/Adam6a/Gm4787/Flna/Sf1/Map7/Rnase10/Tex15/Adam3/Tfpt/Jmjd1c/Adam29/Rbmyf6/Pkd1/Bcl2l11/Dnaaf11/Src/Ctsl/Rrm1/Ercc1/Ace/Gja1/Amh/Hmgb2/Nr2f2/Msh2/Tyro3/Ncoa1/Serpina5/Tsx/Smarcc1/Brca2/Col6a1/Adam5/Sirt1/Kdm5a/Patz1/Insl3/Spata22/Brip1/Mertk/Adam1a/Adam6b/Nipbl/Adam39/Adam20/Adam34l/Ube2q1/Safb2/Lsm14b/Spink2/Rec8/Adam4/Adam32/Amhr2/Zfp830/Adam1b/Kif…	80
BP	GO:0090329	regulation of DNA-templated DNA replication	18/3418	43/28928	0.418605	3.54283	6.10799	6.22731e-07	1.21291e-05	Chtf18/Ciz1/Mettl4/Dscc1/Wiz/Gmnn/Chtf8/Pcna/Kat7/Mtnap1/Ino80/Lig3/Ilkap/Tipin/Wrnip1/Senp2/Rfc4/Timeless	18
BP	GO:0045023	G0 to G1 transition	17/3418	39/28928	0.435897	3.68919	6.15134	6.36502e-07	1.23572e-05	Smarca4/Znhit1/Bcl7c/Pbrm1/Dpf2/Actb/Arid2/Smarca2/Phf10/Smarce1/Brd7/Rrm1/Smarcc1/Smarcc2/Bcl7b/Med1/Orc1	17
BP	GO:0048477	oogenesis	36/3418	130/28928	0.276923	2.34372	5.62058	6.69122e-07	1.29486e-05	Tdrd7/Tdrkh/Taf4b/Meioc/Ehmt2/Ezhip/Ptk2b/Ythdc1/Tdrd6/Bnc1/H3f3a/Src/Ercc1/Mdk/Amh/Ptn/Aurka/Brca2/Zscan21/Paqr5/Insl3/Dazl/Dcaf13/Iho1/Marf1/Lsm14b/Rec8/Piwil2/Zfp830/Tdrd1/Stk31/Bcas2/Majin/Ddx20/Dmrt1/Spo11	36
BP	GO:0000727	double-strand break repair via break-induced replication	9/3418	12/28928	0.75	6.34757	6.78204	6.9908e-07	1.34754e-05	Cdc45/Mcm3/Mcm4/Mcm5/Mcm2/Mcm6/Mcm7/Gins4/Gins2	9
BP	GO:0031110	regulation of microtubule polymerization or depolymerization	30/3418	99/28928	0.30303	2.56468	5.70834	7.00837e-07	1.34754e-05	Clasp1/Cib1/Togaram1/Gda/Tpx2/Kif21a/Pde4dip/Numa1/Clip1/Arhgef2/Aurkb/Map1b/Cav1/Stmn1/Stmn2/Map2/Bbof1/Ckap2/Git1/Gba2/Mapre3/Eml2/Camsap3/Ska3/Gas2l1/Cdk5rap2/Spef1/Ska2/Tubb4a/Hdgfl3	30
BP	GO:0010927	cellular component assembly involved in morphogenesis	40/3418	152/28928	0.263158	2.22722	5.55278	7.10516e-07	1.35745e-05	Clasp1/Hdac2/Cylc1/Myh11/Epb41l3/Cylc2/Sppl2c/Fam209/Klhl41/Garin1b/Casq2/Ccdc136/Lmod1/Ercc2/Nectin2/Rfx2/Pln/Tbpl1/Csrp2/Csrp1/Myh6/Dcaf17/Tmprss12/Acrbp/Chn2/Zpbp/Ccdc42/Ugt8a/Zpbp2/Spink2/Ccdc38/Actl9/Myh7/Myl9/Eqtn/Spaca1/Tmod2/Pals1/Srf/Actl7a	40
BP	GO:0032989	cellular anatomical entity morphogenesis	40/3418	152/28928	0.263158	2.22722	5.55278	7.10516e-07	1.35745e-05	Clasp1/Hdac2/Cylc1/Myh11/Epb41l3/Cylc2/Sppl2c/Fam209/Klhl41/Garin1b/Casq2/Ccdc136/Lmod1/Ercc2/Nectin2/Rfx2/Pln/Tbpl1/Csrp2/Csrp1/Myh6/Dcaf17/Tmprss12/Acrbp/Chn2/Zpbp/Ccdc42/Ugt8a/Zpbp2/Spink2/Ccdc38/Actl9/Myh7/Myl9/Eqtn/Spaca1/Tmod2/Pals1/Srf/Actl7a	40
BP	GO:1902903	regulation of supramolecular fiber organization	82/3418	406/28928	0.20197	1.70936	5.26895	7.62522e-07	1.45218e-05	Clasp1/Hdac2/Cdc42ep1/Cib1/Togaram1/Bin1/Gda/Limch1/Cracd/Sh3bp1/Tmsb15b1/Tpx2/Grb2/Flna/Cit/Carmil1/Ctnna2/Rasa1/Kif21a/Pde4dip/Ptk2b/Numa1/Clip1/Lmod1/Ppp1r9a/Arhgef2/Nck2/Aurkb/Tesk1/F11r/Spta1/S100a10/Gsn/Map1b/Tgfb3/Gja1/Capzb/Cav1/Stmn1/Stmn2/Capza3/Col6a1/Clu/Map2/Bbof1/Ckap2/Git1/Ssh2/Cttn/Trim27/Vil1/Gba2/Mapre3/Eml2/Rdx/Daam2/Camsap3/Abitram/Wasf2/Rhpn2/Kank2/Tmsb15l/Bag4/Gas2l1/Sorbs3/…	82
BP	GO:0007064	mitotic sister chromatid cohesion	14/3418	28/28928	0.5	4.23171	6.26247	7.98782e-07	1.51642e-05	Pogz/Dscc1/Pttg1/Pds5a/Pds5b/Chtf8/Cdk11b/Nipbl/Smc5/Slf1/Nsmce2/Smc3/Cdc20/Macroh2a1	14
BP	GO:1901879	regulation of protein depolymerization	30/3418	100/28928	0.3	2.53903	5.64315	8.88738e-07	1.68187e-05	Clasp1/Cib1/Cracd/Sh3bp1/Asph/Tpx2/Carmil1/Kif21a/Lmod1/Arhgef2/Aurkb/Spta1/Gsn/Map1b/Capzb/Stmn2/Capza3/Map2/Bbof1/Ckap2/Vil1/Rdx/Camsap3/Gas2l1/Spef1/Capza1b/Lima1/Tmod2/Hdgfl3/Add2	30
BP	GO:2000036	regulation of stem cell population maintenance	25/3418	76/28928	0.328947	2.78402	5.70035	1.07676e-06	2.03129e-05	Hdac2/Smarca4/Bcl7c/Ss18/Rbbp7/Kdm2b/Dpf2/Actb/Smarca2/Phf10/Smarce1/Sap30/Ptn/Elavl1/Smarcc1/Brms1l/Sin3a/Rbbp4/Kdm3a/Wdr43/Bicral/Sav1/Bcl7b/Zfp706/Ing2	25
BP	GO:0006298	mismatch repair	13/3418	25/28928	0.52	4.40098	6.2271	1.11657e-06	2.09321e-05	Msh3/Hmgb1/Mlh3/Setd2/Pcna/Msh2/Xpc/Msh6/Rpa2/Rnaseh2b/Rpa1/Rnaseh2c/Rpa3	13
BP	GO:0006353	DNA-templated transcription termination	13/3418	25/28928	0.52	4.40098	6.2271	1.11657e-06	2.09321e-05	Mterf1b/Polr2a/Maz/Setx/Lipe/Dhx9/Pcf11/Cavin1/Scaf8/Zc3h4/Wdr82/Ssu72/Xrn2	13
BP	GO:0043244	regulation of protein-containing complex disassembly	37/3418	139/28928	0.266187	2.25286	5.41973	1.3524e-06	2.52743e-05	Clasp1/Cib1/Cracd/Sh3bp1/Setx/Asph/Tpx2/Phf23/Carmil1/Kif21a/Lmod1/Arhgef2/Aurkb/Spta1/Gsn/Map1b/Capzb/Stmn2/Capza3/Map2/Ogfod1/Bbof1/Ckap2/Vil1/Scaf8/Rdx/Camsap3/Eif5a2/Etf1/Gas2l1/Spef1/Capza1b/Upf1/Lima1/Tmod2/Hdgfl3/Add2	37
BP	GO:0006283	transcription-coupled nucleotide-excision repair	8/3418	10/28928	0.8	6.77074	6.68083	1.36021e-06	2.53412e-05	Ercc5/Usp7/Ercc6/Ercc2/Hmgn1/Ercc3/Polr2i/Xab2	8
BP	GO:0048608	reproductive structure development	78/3418	386/28928	0.202073	1.71023	5.14199	1.37294e-06	2.54768e-05	Rbmyf1/Adam25/Taf4/Dhh/Sox3/Rad21l/Prdx4/Hnrnpk/Adam6a/Gm4787/Flna/Sf1/Map7/Rnase10/Tex15/Adam3/Tfpt/Jmjd1c/Adam29/Rbmyf6/Pkd1/Bcl2l11/Dnaaf11/Src/Ctsl/Rrm1/Ercc1/Ace/Gja1/Amh/Hmgb2/Nr2f2/Msh2/Tyro3/Ncoa1/Serpina5/Tsx/Smarcc1/Brca2/Col6a1/Adam5/Sirt1/Kdm5a/Patz1/Insl3/Brip1/Mertk/Adam1a/Adam6b/Nipbl/Adam39/Adam20/Adam34l/Safb2/Lsm14b/Spink2/Rec8/Adam4/Adam32/Amhr2/Zfp830/Adam1b/Kif18a/Sycp2/Bcas2…	78
BP	GO:0007141	male meiosis I	14/3418	29/28928	0.482759	4.08579	6.08565	1.37598e-06	2.54768e-05	Mybl1/Meioc/Brca2/Zscan21/Tdrd9/Ddx4/Brme1/Ubr2/Rec8/Brdt/Rad51c/Hsf2bp/Ing2/Spo11	14
BP	GO:0090307	mitotic spindle assembly	25/3418	77/28928	0.324675	2.74787	5.62154	1.41636e-06	2.61439e-05	Clasp1/Stag2/Tpx2/Flna/Kifc5b/Tpr/Aurkb/Birc5/Kif4/Plk1/Ccdc61/Kif11/Cdca8/Chmp2b/Spice1/Ccsap/Uhrf1/Hnrnpu/Smc1a/Smc3/Bccip/Cdc20/Zfp207/Kifc1/Incenp	25
BP	GO:1902369	negative regulation of RNA catabolic process	28/3418	92/28928	0.304348	2.57583	5.54137	1.4764e-06	2.71685e-05	Meioc/Tent5d/Rbm24/Ptbp1/Naf1/Dhx9/Thrap3/Boll/Mettl14/Hnrnpd/Phax/Srsf1/Fus/Cirbp/Elavl1/Upf3a/Mettl16/Fxr1/Dazl/Syncrip/Taf15/Tardbp/Hnrnpu/Hnrnpab/Rbm10/Hnrnpa0/Dkc1/Qki	28
BP	GO:2000001	regulation of DNA damage checkpoint	12/3418	22/28928	0.545455	4.61642	6.21124	1.49462e-06	2.74197e-05	Wdr76/Rad51/Bard1/Brca1/Brca2/Cul4a/Rpa2/Brd4/Ppp1r10/Rnaseh2b/Rfwd3/Ccar2	12
BP	GO:1902459	positive regulation of stem cell population maintenance	19/3418	50/28928	0.38	3.2161	5.74082	1.79425e-06	3.28161e-05	Hdac2/Smarca4/Bcl7c/Ss18/Rbbp7/Kdm2b/Dpf2/Actb/Smarca2/Phf10/Smarce1/Sap30/Smarcc1/Brms1l/Sin3a/Rbbp4/Bicral/Bcl7b/Ing2	19
BP	GO:1902373	negative regulation of mRNA catabolic process	25/3418	78/28928	0.320513	2.71264	5.54399	1.85172e-06	3.37643e-05	Meioc/Tent5d/Rbm24/Ptbp1/Dhx9/Thrap3/Boll/Mettl14/Hnrnpd/Srsf1/Fus/Cirbp/Elavl1/Upf3a/Mettl16/Fxr1/Dazl/Syncrip/Taf15/Tardbp/Hnrnpu/Hnrnpab/Rbm10/Hnrnpa0/Qki	25
BP	GO:0043242	negative regulation of protein-containing complex disassembly	28/3418	93/28928	0.301075	2.54813	5.47358	1.87573e-06	3.38085e-05	Clasp1/Cib1/Cracd/Tpx2/Phf23/Carmil1/Lmod1/Arhgef2/Spta1/Gsn/Map1b/Capzb/Stmn2/Capza3/Map2/Bbof1/Ckap2/Vil1/Scaf8/Rdx/Camsap3/Gas2l1/Spef1/Capza1b/Lima1/Tmod2/Hdgfl3/Add2	28
BP	GO:0044458	motile cilium assembly	28/3418	93/28928	0.301075	2.54813	5.47358	1.87573e-06	3.38085e-05	Armc12/Spata6/Fsip2/Cfap70/Dnhd1/Ulk4/Dnaaf11/Drc1/Dnaaf3/Bbof1/Cfap65/Spag6/Akap4/Meig1/Mns1/Drc7/Enkd1/BC048507/Dzip1/Misfa/Ccdc38/Rsph6a/Klc3/Zmynd10/Cfap57/Tbc1d21/Spag6l/Gk2	28
BP	GO:0007000	nucleolus organization	11/3418	19/28928	0.578947	4.89988	6.22435	1.87668e-06	3.38085e-05	Actr6/Baz2a/Nolc1/Suv39h1/Emg1/Sirt1/Pes1/Ddx11/Phf8/Smarca5/Phf2	11
BP	GO:0045945	positive regulation of transcription by RNA polymerase III	11/3418	19/28928	0.578947	4.89988	6.22435	1.87668e-06	3.38085e-05	Ercc6/Brf1/Sf3b1/Ell/Ice2/Dek/Mybbp1a/Smarca5/Ddx21/Zc3h8/Baz1b	11
BP	GO:1901880	negative regulation of protein depolymerization	26/3418	83/28928	0.313253	2.65119	5.51423	1.8908e-06	3.39608e-05	Clasp1/Cib1/Cracd/Tpx2/Carmil1/Lmod1/Arhgef2/Spta1/Gsn/Map1b/Capzb/Stmn2/Capza3/Map2/Bbof1/Ckap2/Vil1/Rdx/Camsap3/Gas2l1/Spef1/Capza1b/Lima1/Tmod2/Hdgfl3/Add2	26
BP	GO:0031453	positive regulation of heterochromatin formation	9/3418	13/28928	0.692308	5.8593	6.41455	2.03183e-06	3.62766e-05	Atf7ip2/Setdb1/Tpr/Pphln1/Mphosph8/Trim28/Tasor/Morc2a/Morc2b	9
BP	GO:1990918	double-strand break repair involved in meiotic recombination	9/3418	13/28928	0.692308	5.8593	6.41455	2.03183e-06	3.62766e-05	Fancd2/Rad51/Brip1/Brme1/Terb1/Morc2b/Hsf2bp/Majin/Spo11	9
BP	GO:0007019	microtubule depolymerization	22/3418	64/28928	0.34375	2.9093	5.59718	2.04225e-06	3.63544e-05	Clasp1/Cib1/Kif19a/Tpx2/Kif21a/Arhgef2/Aurkb/Map1b/Stmn1/Stmn2/Map2/Bbof1/Ckap2/Kif18b/Camsap3/Kif2b/Gas2l1/Ccsap/Kif18a/Kif2c/Spef1/Hdgfl3	22
BP	GO:0031573	mitotic intra-S DNA damage checkpoint signaling	10/3418	16/28928	0.625	5.28964	6.28239	2.13058e-06	3.73723e-05	Fancd2/Atf2/Msh2/Xpc/Mre11a/Rad17/Rad9b/Eme1/Tipin/Rad9a	10
BP	GO:0034244	negative regulation of transcription elongation by RNA polymerase II	10/3418	16/28928	0.625	5.28964	6.28239	2.13058e-06	3.73723e-05	Rnf168/Nelfe/Supt4a/Eapp/Nelfa/Nelfb/Hexim1/Hnrnpu/Parp1/Nelfcd	10
BP	GO:0034501	protein localization to kinetochore	10/3418	16/28928	0.625	5.28964	6.28239	2.13058e-06	3.73723e-05	Bub3/Cenpq/Zwilch/Aurkb/Ttk/Mtbp/Rcc2/Kntc1/Champ1/Ik	10
BP	GO:0046831	regulation of RNA export from nucleus	10/3418	16/28928	0.625	5.28964	6.28239	2.13058e-06	3.73723e-05	Thoc5/Akap8l/Setd2/Dhx9/Tpr/Cpsf6/Alkbh5/Khdrbs1/Supt6/Ncbp2	10
BP	GO:1903083	protein localization to condensed chromosome	10/3418	16/28928	0.625	5.28964	6.28239	2.13058e-06	3.73723e-05	Bub3/Cenpq/Zwilch/Aurkb/Ttk/Mtbp/Rcc2/Kntc1/Champ1/Ik	10
BP	GO:1905820	positive regulation of chromosome separation	14/3418	30/28928	0.466667	3.9496	5.9166	2.29892e-06	4.02077e-05	Ncaph2/Smc4/Numa1/Aurkb/Birc5/Cdca8/Ncaph/Ska3/Smc2/Nsmce2/Ube2c/Cdc20/Mad1l1/Incenp	14
BP	GO:0071214	cellular response to abiotic stimulus	79/3418	398/28928	0.198492	1.67993	4.9996	2.42049e-06	4.20885e-05	Hsf1/Nucks1/Actr5/Swi5/Crip1/Clock/Rab11fip5/Xrcc6/Eef1d/Rad51ap1/Usp47/Clcn2/Ddb1/Tank/Tlk2/Grb2/Mkx/Rad51/Rnf168/Myo6/Actb/Poli/Habp4/Crebbp/Noc2l/Pkd2/Chek1/Aurkb/Bard1/F11r/Tgfb1/Got1/Ercc1/Col1a1/Pcna/Gja1/Xrcc5/H2ax/Brca1/Cav1/Xpc/Pold1/Tnks1bp1/Trp53bp1/Brca2/Yy1/Ect2/Cnn2/Cul4a/Kdm4d/Sirt1/Slc12a6/Pierce1/Polk/Npm1/Tspyl5/Nipbl/Rad9b/Ino80/Wnk3/Lrrc8d/Spidr/Pold3/Sde2/Gtf2h5/Micu1/Atp1a1/…	79
BP	GO:0104004	cellular response to environmental stimulus	79/3418	398/28928	0.198492	1.67993	4.9996	2.42049e-06	4.20885e-05	Hsf1/Nucks1/Actr5/Swi5/Crip1/Clock/Rab11fip5/Xrcc6/Eef1d/Rad51ap1/Usp47/Clcn2/Ddb1/Tank/Tlk2/Grb2/Mkx/Rad51/Rnf168/Myo6/Actb/Poli/Habp4/Crebbp/Noc2l/Pkd2/Chek1/Aurkb/Bard1/F11r/Tgfb1/Got1/Ercc1/Col1a1/Pcna/Gja1/Xrcc5/H2ax/Brca1/Cav1/Xpc/Pold1/Tnks1bp1/Trp53bp1/Brca2/Yy1/Ect2/Cnn2/Cul4a/Kdm4d/Sirt1/Slc12a6/Pierce1/Polk/Npm1/Tspyl5/Nipbl/Rad9b/Ino80/Wnk3/Lrrc8d/Spidr/Pold3/Sde2/Gtf2h5/Micu1/Atp1a1/…	79
BP	GO:0031445	regulation of heterochromatin formation	12/3418	23/28928	0.521739	4.4157	5.99846	2.78786e-06	4.83363e-05	Atf7ip2/Setdb1/Tpr/Pphln1/Baz1a/Mphosph8/Trim28/Tasor/Morc2a/Phf8/Morc2b/Phf2	12
BP	GO:0043489	RNA stabilization	25/3418	80/28928	0.3125	2.64482	5.39248	3.10989e-06	5.37644e-05	Meioc/Tent5d/Rbm24/Ptbp1/Naf1/Dhx9/Thrap3/Boll/Mettl14/Hnrnpd/Phax/Srsf1/Fus/Cirbp/Elavl1/Mettl16/Dazl/Syncrip/Taf15/Tardbp/Hnrnpu/Rbm10/Hnrnpa0/Dkc1/Qki	25
BP	GO:0006284	base-excision repair	17/3418	43/28928	0.395349	3.34601	5.63521	3.29626e-06	5.68226e-05	Hmgb1/Usp47/Ercc5/Ercc6/Ogg1/Parp2/Pcna/Apex1/Lig1/Pold1/Rpa2/Xrcc1/Lig3/Rpa1/Parp1/Rpa3/Pole	17
BP	GO:0120316	sperm flagellum assembly	21/3418	61/28928	0.344262	2.91364	5.47655	3.373e-06	5.79789e-05	Armc12/Fsip2/Cfap70/Dnhd1/Drc1/Bbof1/Cfap65/Spag6/Akap4/Meig1/Mns1/Drc7/Dzip1/Misfa/Ccdc38/Rsph6a/Klc3/Cfap57/Tbc1d21/Spag6l/Gk2	21
BP	GO:0070507	regulation of microtubule cytoskeleton organization	41/3418	167/28928	0.245509	2.07785	5.11324	3.57182e-06	6.1221e-05	Clasp1/Cib1/Togaram1/Gda/Tpx2/Kif21a/Pde4dip/Trim36/Numa1/Tpr/Clip1/Arhgef2/Pkd1/Aurkb/Map1b/Cav1/Stmn1/Stmn2/Plk1/Map2/Bbof1/Ckap2/Git1/Gba2/Tacc3/Mapre3/Spag5/Eml2/Camsap3/Chmp2b/Bora/Ska3/Gas2l1/Cdk5rap2/Ccsap/Hnrnpu/Kif18a/Spef1/Ska2/Tubb4a/Hdgfl3	41
BP	GO:0000460	maturation of 5.8S rRNA	15/3418	35/28928	0.428571	3.62718	5.6926	3.76837e-06	6.44058e-05	Urb1/Kri1/C1d/Exosc10/Bop1/Pes1/Npm1/Mak16/Nsa2/Rrp15/Mtrex/Mphosph6/Ftsj3/Wdr12/Abt1	15
BP	GO:0010833	telomere maintenance via telomere lengthening	25/3418	81/28928	0.308642	2.61217	5.31845	3.99641e-06	6.81093e-05	Terf2/Gar1/Rad51/Naf1/Pkib/Hnrnpd/Pnkp/Aurkb/Hnrnpa2b1/Src/Xrcc5/Exosc10/Rtel1/Zbtb48/Rad50/Slx4/Nat10/Rpa1/Hnrnpu/Parp1/Nop10/Nhp2/Pinx1/Dkc1/Ercc4	25
BP	GO:0090309	positive regulation of DNA methylation-dependent heterochromatin formation	8/3418	11/28928	0.727273	6.15522	6.25964	4.4662e-06	7.59002e-05	Atf7ip2/Setdb1/Pphln1/Mphosph8/Trim28/Tasor/Morc2a/Morc2b	8
BP	GO:0043462	regulation of ATP-dependent activity	21/3418	62/28928	0.33871	2.86665	5.38576	4.53514e-06	7.6854e-05	Msh3/Vcpkmt/Myl4/Chtop/Tor1aip1/Dhx9/Atp1b1/Msh2/Msh6/Pln/Sumo1/Mcm2/Atp1b3/Myh6/Tmem64/Sirt1/Ublcp1/Tor1aip2/Atp2a1/Hnrnpu/Dnajc24	21
BP	GO:0031053	primary miRNA processing	10/3418	17/28928	0.588235	4.97849	6.00611	4.62327e-06	7.79073e-05	Hnrnpa2b1/Tgfb1/Srsf3/Ncbp1/Lin28b/Drosha/Ddx5/Srrt/Ncbp2/Dgcr8	10
BP	GO:0060816	random inactivation of X chromosome	10/3418	17/28928	0.588235	4.97849	6.00611	4.62327e-06	7.79073e-05	Spen/Hnrnpk/Brca1/Lbr/Ctcf/Jarid2/Suz12/Hnrnpu/Cdyl/Rlim	10
BP	GO:0035196	miRNA processing	17/3418	44/28928	0.386364	3.26996	5.51567	4.78139e-06	8.03461e-05	Hnrnpa2b1/Tgfb1/Srsf3/Spout1/Ncbp1/Lin28b/Drosha/Ddx5/Pum1/Snip1/Ago3/Zc3h10/Bcdin3d/Srrt/Ncbp2/Dgcr8/Prkra	17
BP	GO:0031047	regulatory ncRNA-mediated gene silencing	48/3418	210/28928	0.228571	1.9345	4.975	4.7974e-06	8.03899e-05	Tdrd7/Tdrkh/Tnrc6c/Hnrnpk/Gtsf1/Eif4g1/Dhx9/Tdrd6/Tex15/Dnmt3a/Dnmt3b/Hnrnpa2b1/Tgfb1/Tial1/Elavl1/Srsf3/Tdrd9/Ddx17/Spout1/Ncbp1/Ddx4/Lin28b/Drosha/Fxr1/Ddx5/Pum1/Snip1/Tnrc6b/Ncbp3/Henmt1/Exd1/Piwil2/Ago3/Zc3h10/Asz1/Hnrnpu/Fkbp6/Bcdin3d/Xpo5/Clp1/Srrt/Tdrd1/Stk31/Ncbp2/Cnot8/Dgcr8/Piwil1/Prkra	48
BP	GO:0016973	poly(A)+ mRNA export from nucleus	12/3418	24/28928	0.5	4.23171	5.79752	4.97449e-06	8.31253e-05	Eny2/Thoc2l/Nxf2/Nxf3/Zc3h11a/Poldip3/Pabpn1/Ddx19b/Nxf1/Sarnp/Ddx25/Nxt1	12
BP	GO:0000012	single strand break repair	9/3418	14/28928	0.642857	5.44078	6.08347	5.08843e-06	8.45582e-05	Tdp1/Smc4/Ercc6/Sirt1/Xrcc1/Aptx/Smc2/Parp1/Aplf	9
BP	GO:1905269	positive regulation of chromatin organization	9/3418	14/28928	0.642857	5.44078	6.08347	5.08843e-06	8.45582e-05	Atf7ip2/Setdb1/Tpr/Pphln1/Mphosph8/Trim28/Tasor/Morc2a/Morc2b	9
BP	GO:1902115	regulation of organelle assembly	54/3418	247/28928	0.218623	1.8503	4.91256	5.23786e-06	8.68009e-05	Hsf1/Ubap2l/Cdkl5/Rab3ip/Septin9/Entr1/Ehmt2/Odf2/Mphosph9/Phf23/Ptprs/Mtm1/Mdm1/Adamts16/Ptk2b/Numa1/Syne2/Tpr/Kctd17/Snx7/D7Ertd443e/Arhgef2/Tesk1/Pip4k2a/Src/Gsn/Plk1/Cep76/Cep295nl/Dcdc2a/Fscn1/Mns1/Npm1/Caskin1/Spag5/Rdx/Sdccag8/Chmp2b/Dzip1/Kif9/Spice1/Cntrob/Rab11fip3/Mark4/Cdk5rap2/Ccsap/Wipi1/Hnrnpu/Pqbp1/Snx4/Zmynd10/Dynlt2b/Moap1/Ralb	54
BP	GO:0000966	RNA 5'-end processing	13/3418	28/28928	0.464286	3.92945	5.67673	5.69775e-06	9.41621e-05	Rpp30/Ssb/Ncbp1/Ncbp3/Tbl3/Pop1/Rpp21/Tgs1/Rpp25l/Ramac/Pop4/Rnmt/Abt1	13
BP	GO:0032205	negative regulation of telomere maintenance	15/3418	36/28928	0.416667	3.52643	5.55203	5.75467e-06	9.48413e-05	Xrcc4/Terf2/Src/Ercc1/Exosc10/Rtel1/Rad50/Xrcc1/Slx4/Nat10/Hnrnpu/Parp1/Pinx1/Ercc4/Nbn	15
BP	GO:0007080	mitotic metaphase chromosome alignment	21/3418	63/28928	0.333333	2.82114	5.29677	6.04879e-06	9.94156e-05	Kifc5b/Aurkb/Birc5/Ttk/Cenpc1/Sirt1/Cdca8/Chmp2b/Ska3/Champ1/Hnrnpu/Kif18a/Kif2c/Nuf2/Ska2/Mis12/Pinx1/Ndc80/Kifc1/Mad1l1/Incenp	21
BP	GO:0006268	DNA unwinding involved in DNA replication	11/3418	21/28928	0.52381	4.43322	5.76093	6.98073e-06	0.000114107	Rad51/Cdc45/Mcm3/Mcm4/Mcm5/Mcm2/Mcm6/Mcm7/Gins4/Gins3/Gins2	11
BP	GO:0044027	negative regulation of gene expression via chromosomal CpG island methylation	11/3418	21/28928	0.52381	4.43322	5.76093	6.98073e-06	0.000114107	Ehmt2/Usp7/Dnmt1/Dnmt3a/Brca1/Mphosph8/Hells/Ctcf/Uhrf2/Zfp57/Uhrf1	11
BP	GO:0043254	regulation of protein-containing complex assembly	87/3418	463/28928	0.187905	1.59032	4.68711	7.65717e-06	0.000124824	Hsf1/Hmgb1/Cdc42ep1/Svip/Togaram1/Bin1/Gda/Cracd/Tmsb15b1/Septin8/Grb2/Carmil1/Eif4g1/Rasa1/Kif21a/Pde4dip/Ptk2b/Ulk4/Numa1/Clip1/Lmod1/Jmjd6/Ppp1r9a/Arhgef2/Csnk1a1/Bcl2l11/Nck2/Tgfb1/Src/Spta1/Gsn/Map1b/Lamp2/Capzb/Cav1/Stmn1/Stmn2/Rab3a/Sumo1/Capza3/Creb1/Clu/Cd36/Tppp2/Map2/Git1/Ssh2/Cttn/Vdac2/Fscn1/Birc2/Vil1/Gba2/Usp50/Mapre3/Fblim1/Dnajc15/Eml2/Rdx/Daam2/Camsap3/Dhx33/Abitram/Ublcp1/Spidr…	87
BP	GO:0007340	acrosome reaction	16/3418	41/28928	0.390244	3.3028	5.40107	7.79503e-06	0.000126727	Garin1b/Fam170b/Trim36/Tnp2/Acr/Rab3a/Gm773/Plb1/Plcd4/Iftap/Spesp1/Iqcf1/Eqtn/Prss37/Glipr1l1/Pla2g10	16
BP	GO:0048255	mRNA stabilization	22/3418	69/28928	0.318841	2.69848	5.17045	8.30612e-06	0.000134671	Meioc/Tent5d/Rbm24/Ptbp1/Dhx9/Thrap3/Boll/Mettl14/Hnrnpd/Srsf1/Fus/Cirbp/Elavl1/Mettl16/Dazl/Syncrip/Taf15/Tardbp/Hnrnpu/Rbm10/Hnrnpa0/Qki	22
BP	GO:0019080	viral gene expression	24/3418	79/28928	0.303797	2.57117	5.11863	8.38452e-06	0.000135576	Nucks1/Snw1/Oaz3/Smarca4/Mid2/Lef1/Rsf1/Ptbp1/Peg10/Dhx9/Sp1/Ssb/Gtf2b/Larp7/Brd4/Trim27/Ctdp1/Tardbp/Hexim1/Rrp1b/Taf11/Trim11/Denr/Ccnt1	24
BP	GO:0061640	cytoskeleton-dependent cytokinesis	31/3418	116/28928	0.267241	2.26178	4.98434	8.61019e-06	0.000138671	Klhdc8b/Exoc6/Septin4/Septin9/Septin8/Cit/Trim36/Son/Aurkb/Birc5/Orc4/Kif4/Stmn1/Ect2/Plk1/Exoc5/Daxx/Iqgap2/Ckap2/Exoc1/Kif20b/Cdca8/Chmp2b/Cep55/Cntrob/Rab11fip3/Anln/Lzts2/Septin6/Incenp/Septin14	31
BP	GO:2000765	regulation of cytoplasmic translation	15/3418	37/28928	0.405405	3.43112	5.41637	8.62213e-06	0.000138671	Zfp385a/Cpeb3/Rbm24/Dhx9/Cpeb1/Hnrnpd/Cnbp/Cpeb4/Syncrip/Piwil2/Hnrnpu/Nck1/Zcchc13/Sh3bgrl/Piwil1	15
BP	GO:0090231	regulation of spindle checkpoint	13/3418	29/28928	0.448276	3.79395	5.51009	9.2092e-06	0.000147555	Hsf1/Tpr/Aurkb/Birc5/Aurka/Prpf4b/Cdca8/Ska3/Cdk5rap2/Ndc80/Mad1l1/Incenp/Mad2l1	13
BP	GO:0019083	viral transcription	19/3418	55/28928	0.345455	2.92373	5.22711	9.22372e-06	0.000147555	Nucks1/Snw1/Smarca4/Mid2/Lef1/Rsf1/Dhx9/Sp1/Gtf2b/Larp7/Brd4/Trim27/Ctdp1/Tardbp/Hexim1/Rrp1b/Taf11/Trim11/Ccnt1	19
BP	GO:0000076	DNA replication checkpoint signaling	10/3418	18/28928	0.555556	4.7019	5.75069	9.29583e-06	0.00014792	Mdc1/Rad17/Rad9b/Topbp1/Zfp830/Tipin/Donson/Timeless/Rad9a/Orc1	10
BP	GO:0060382	regulation of DNA strand elongation	10/3418	18/28928	0.555556	4.7019	5.75069	9.29583e-06	0.00014792	Nucks1/Actr5/Ino80b/Ino80e/Ino80c/Tfpt/Ruvbl1/Yy1/Ino80/Ruvbl2	10
BP	GO:0046785	microtubule polymerization	27/3418	95/28928	0.284211	2.4054	5.02225	9.43081e-06	0.00014967	Clasp1/Pcnt/Togaram1/Gda/Map7d3/Tpx2/Kif21a/Pde4dip/Numa1/Clip1/Map1b/Cav1/Stmn1/Stmn2/Tppp2/Map2/Git1/Gba2/Mapre3/Ccdc57/Eml2/Camsap3/Cdk5rap2/Tubb4a/Ndel1/Zfp207/Hdgfl3	27
BP	GO:0051294	establishment of spindle orientation	17/3418	46/28928	0.369565	3.12779	5.2866	9.65914e-06	0.00015289	Clasp1/Mcph1/Numa1/Arhgef2/Gja1/Plk1/Ubxn2b/Spag5/Enkd1/Ska3/Cdk5rap2/Ska2/Bccip/Ndc80/Sapcd2/Ndel1/Mad2l1	17
BP	GO:0071482	cellular response to light stimulus	31/3418	117/28928	0.264957	2.24245	4.92917	1.04003e-05	0.000164188	Actr5/Crip1/Usp47/Ddb1/Rnf168/Poli/Crebbp/Noc2l/Aurkb/Ercc1/Pcna/Xpc/Pold1/Yy1/Cul4a/Sirt1/Pierce1/Polk/Npm1/Ino80/Pold3/Sde2/Parp1/Ddb2/Nscme3l/Mfap4/Pbk/Ercc4/Rpgr/Ruvbl2/Nedd4	31
BP	GO:0061572	actin filament bundle organization	42/3418	180/28928	0.233333	1.9748	4.80209	1.06925e-05	0.000168358	Clasp1/Aif1l/Actn4/Sorbs1/Limch1/Actn1/Gas7/Flna/Carmil1/Dpysl3/Ptk2b/Cald1/Itgb5/Ppp1r9a/Tesk1/Aif1/Pdlim1/F11r/Src/S100a10/Tgfb3/Stmn1/Fscn1/Vil1/Rdx/Kctd13/Wasf2/Rhpn2/Kank2/Tmsb15l/Bag4/Sorbs3/Shtn1/Pawr/Pfn3/Baiap2l1/Lima1/Espn/Spag6l/Srf/Fscn3/Add2	42
BP	GO:0000910	cytokinesis	43/3418	186/28928	0.231183	1.9566	4.79083	1.08115e-05	0.000169786	Klhdc8b/Cdc14b/Exoc6/Septin4/Cdc14a/Prpf40a/Septin9/Entr1/Septin8/Cit/Trim36/Setd2/Son/Aurkb/Birc5/Aurkc/Orc4/Kif4/Stmn1/Anxa11/Aurka/Brca2/Ect2/Plk1/Exoc5/Daxx/Iqgap2/Ckap2/Git1/Exoc1/Kif20b/Cdca8/Chmp2b/Cep55/Cntrob/Rab11fip3/Anln/Spart/Lzts2/Cetn2/Septin6/Incenp/Septin14	43
BP	GO:0090235	regulation of metaphase plate congression	9/3418	15/28928	0.6	5.07806	5.78276	1.13796e-05	0.000178241	Numa1/Aurkb/Birc5/Sirt1/Spag5/Cdca8/Hnrnpu/Mad1l1/Incenp	9
BP	GO:0090267	positive regulation of mitotic cell cycle spindle assembly checkpoint	8/3418	12/28928	0.666667	5.64229	5.88757	1.20005e-05	0.000187476	Tpr/Aurkb/Birc5/Cdca8/Ndc80/Mad1l1/Incenp/Mad2l1	8
BP	GO:0030048	actin filament-based movement	33/3418	129/28928	0.255814	2.16506	4.85443	1.22658e-05	0.000191124	Fxyd1/Actn4/Bin1/Limch1/Snta1/Flna/Myo6/Syne2/Casq2/Myo5b/Emp2/Gsn/Cav1/Pln/Acta2/Sumo1/Myo7a/Myh6/Kcnd3/Gpd1l/Myl6/Vil1/Ctnna3/Wasf2/Ank2/Myl6b/Wipf1/Shtn1/Atp2a1/Atp1a1/Myh7/Parva/Qki	33
BP	GO:1902904	negative regulation of supramolecular fiber organization	42/3418	181/28928	0.232044	1.96389	4.7616	1.23512e-05	0.000191956	Clasp1/Cib1/Cracd/Tmsb15b1/Tpx2/Carmil1/Ctnna2/Lmod1/Ppp1r9a/Arhgef2/F11r/Spta1/Gsn/Map1b/Capzb/Stmn1/Stmn2/Capza3/Clu/Map2/Bbof1/Ckap2/Ssh2/Vil1/Eml2/Rdx/Camsap3/Wasf2/Rhpn2/Kank2/Tmsb15l/Gas2l1/Spef1/Capza1b/Arpin/Tmsb15a/Tubb4a/Lima1/Gmfg/Tmod2/Hdgfl3/Add2	42
BP	GO:0031647	regulation of protein stability	71/3418	363/28928	0.195592	1.65538	4.59952	1.28412e-05	0.000199056	Usp19/Rnf139/Usp47/Ywhaz/Usp25/Sppl2c/Gga3/Otud5/Asph/Taf9b/Septin8/Serf1/Usp42/Flna/Kcnu1/Wiz/Morc3/Crebbp/Usp7/D7Ertd443e/Src/Gsn/Atp1b1/Lamp2/Gm44504/Mt3/Ctnnd1/H1f5/Lmna/Sumo1/Serf2/Atp1b3/Aurka/Creb1/Cdk7/Clu/Plk1/Sirt1/Ncor1/Bbof1/Usp48/Dsg1a/Npm1/Trim24/Cdkn2a/Aptx/Chfr/Cdkn2aip/Usp1/Nop53/Rassf2/Ank2/Bag4/Cdc73/Tardbp/Ccar2/Sav1/Senp2/Derl1/Plpp3/Gtpbp4/Usp26/Mcm8/Pinx1/Ndc80/Zbed3/Ddi1/T…	71
BP	GO:1901992	positive regulation of mitotic cell cycle phase transition	28/3418	102/28928	0.27451	2.32329	4.90057	1.33598e-05	0.000206561	Pbx1/Eif4g1/Crebbp/Aif1/Birc5/Tgfb1/Rrm1/Lmnb1/Apex1/Larp7/Cul4a/Dtl/Kmt2e/Brd4/Sin3a/Rdx/Mtbp/Rcc2/Lsm11/Ska3/Mepce/Nsmce2/Plrg1/Rad51c/Ube2c/Anp32b/Cdc20/Mad1l1	28
BP	GO:0022403	cell cycle phase	12/3418	26/28928	0.461538	3.9062	5.42663	1.41455e-05	0.000217587	Nfib/Topaz1/Nfix/Xrcc5/Ttk/Nfia/Dek/Piwil2/Sycp2/Cdc20/Piwil1/Spo11	12
BP	GO:1904353	regulation of telomere capping	12/3418	26/28928	0.461538	3.9062	5.42663	1.41455e-05	0.000217587	Xrcc4/Terf2/Pkib/Hnrnpd/Pnkp/Aurkb/Ercc1/Rtel1/Rad50/Xrcc1/Ercc4/Nbn	12
BP	GO:0051017	actin filament bundle assembly	41/3418	177/28928	0.231638	1.96046	4.69159	1.62804e-05	0.000249785	Clasp1/Aif1l/Actn4/Sorbs1/Limch1/Actn1/Gas7/Flna/Carmil1/Dpysl3/Ptk2b/Cald1/Itgb5/Ppp1r9a/Tesk1/Aif1/Pdlim1/F11r/Src/S100a10/Tgfb3/Stmn1/Fscn1/Vil1/Rdx/Kctd13/Wasf2/Rhpn2/Kank2/Tmsb15l/Bag4/Sorbs3/Pawr/Pfn3/Baiap2l1/Lima1/Espn/Spag6l/Srf/Fscn3/Add2	41
BP	GO:0045815	transcription initiation-coupled chromatin remodeling	19/3418	57/28928	0.333333	2.82114	5.03771	1.65776e-05	0.000253696	Smarca4/Men1/Znhit1/Rbbp5/Glyr1/Setd1a/Atad2/Ogg1/Brd7/Atf2/Apex1/Wdr5/Wbp2/Kat7/Vps72/Kdm1b/Sgf29/Macroh2a1/Phf2	19
BP	GO:0032239	regulation of nucleobase-containing compound transport	10/3418	19/28928	0.526316	4.45444	5.51341	1.75393e-05	0.000267731	Thoc5/Akap8l/Setd2/Dhx9/Tpr/Cpsf6/Alkbh5/Khdrbs1/Supt6/Ncbp2	10
BP	GO:0046825	regulation of protein export from nucleus	15/3418	39/28928	0.384615	3.25516	5.15854	1.83761e-05	0.000279793	Tpr/Emd/Bard1/Camk4/Rangap1/Ppm1a/Cdk5/Frat1/Prpf4b/Gas6/Cdkn2a/Ctdspl2/Rbm22/Wipf1/Anp32b	15
BP	GO:0141193	nuclear receptor-mediated signaling pathway	41/3418	179/28928	0.22905	1.93855	4.61058	2.15963e-05	0.00032799	Snw1/Clock/Smarca4/Foxp1/Actn4/Asxl1/Esrra/Safb/Asxl2/Stard10/Ptgis/Zbtb7a/Src/Brca1/Ncoa1/Wbp2/Ddx17/Kmt2e/Daxx/Sirt1/Ncor1/Nr2c1/Ncoa2/Ddx5/Trim24/Kdm3a/Prcp/Shq1/Safb2/Rbfox2/Kank2/Trerf1/Dnaaf4/Parp1/Pdk3/Med1/Pagr1a/Usp26/Rnf6/Taf7/Nedd4	41
BP	GO:0046824	positive regulation of nucleocytoplasmic transport	23/3418	78/28928	0.294872	2.49563	4.8415	2.20011e-05	0.000333294	Flna/Dhx9/Tpr/Cpsf6/Emd/Tgfb1/Camk4/Brca1/Ppm1a/Ect2/Khdrbs1/Prpf4b/Gas6/Trim28/Ctdspl2/Rbm22/Ipo5/Wipf1/Tardbp/Ncbp2/Anp32b/Dmap1/Nedd4	23
BP	GO:0001832	blastocyst growth	13/3418	31/28928	0.419355	3.54918	5.19801	2.2263e-05	0.000336412	Smarca4/Rtf1/Setdb1/Chek1/Brca2/Brd4/Ctr9/Sall4/Zfp830/Gins4/Taf8/Ndel1/Nbn	13
BP	GO:0006359	regulation of transcription by RNA polymerase III	12/3418	27/28928	0.444444	3.76152	5.25481	2.27233e-05	0.000342505	Maf1/Ercc6/Brf1/Sf3b1/Ell/Ice2/Dek/Mybbp1a/Smarca5/Ddx21/Zc3h8/Baz1b	12
BP	GO:0031503	protein-containing complex localization	56/3418	272/28928	0.205882	1.74247	4.50338	2.27926e-05	0.000342688	Sdad1/Rab11fip5/Lmnb2/Exoc3l4/Ssx2ip/Tub/Dlg2/Kif17/Mdn1/Sh3glb2/Kalrn/Akirin2/Ophn1/Tnik/Grip1/Tnfaip2/Myo6/Pip5k1c/Myo5b/Cep112/Birc5/Nptx2/Dnmt3b/Lmnb1/Kif5c/Lmna/Gpc4/Rab4a/Rnf216/Ttc21b/Git1/Fxr1/Pacsin1/Npm1/Nsg1/Ltv1/Rnf220/Rdx/BC048507/Exoc3l/Tspan9/Rcc2/Dzip1/Ttc21a/Ccdc38/Klc3/Kif2c/Rbm10/Dynlt2b/Cep72/Ap2b1/Nacc2/Ralb/Rpgr/Arc/Nedd4	56
BP	GO:0097193	intrinsic apoptotic signaling pathway	67/3418	343/28928	0.195335	1.65321	4.45462	2.31479e-05	0.00034716	Snw1/Crip1/Hdac2/Jmy/Uri1/Bcl2l12/Cdkn2d/Usp47/Zfp385a/Septin4/Hnrnpk/G2e3/Ercc6/Bclaf1/Qrich1/Noc2l/Casp6/Ercc2/Bcl2l11/Siva1/Nck2/Kdm6a/Src/Atf2/S100a9/Fyn/Msh2/Aldh2/Brca1/Cav1/Msh6/Nherf1/Brca2/Clu/Daxx/Sirt1/Atad5/Hells/Vdac2/Ddx5/Melk/Taf6/Spop/Mybbp1a/Topors/Pdk1/Herpud1/Flcn/Pttg1ip/Atp2a1/Dapk2/Ccar2/Sfpq/Parp1/Nono/Nck1/Nme5/Nacc2/Moap1/Ybx3/Selenok/Nbn/Prkra/Phlda3/Rad9a/Bag6/Stk25	67
BP	GO:0000281	mitotic cytokinesis	25/3418	89/28928	0.280899	2.37737	4.76362	2.47865e-05	0.000370808	Klhdc8b/Exoc6/Cit/Trim36/Son/Aurkb/Birc5/Kif4/Stmn1/Ect2/Plk1/Exoc5/Daxx/Iqgap2/Ckap2/Exoc1/Kif20b/Cdca8/Chmp2b/Cep55/Cntrob/Rab11fip3/Anln/Lzts2/Incenp	25
BP	GO:0045185	maintenance of protein location	27/3418	100/28928	0.27	2.28513	4.71217	2.61571e-05	0.00039034	Tmsb15b1/Ciz1/Lgals9/Flna/Pex5l/Sun1/Morc3/Hk2/Bard1/Gsn/Gja1/Rangap1/Cdk5/Cav1/Mprip/Taf3/Fbn2/Tacc3/Topors/Dzip1/Tmsb15l/Frey1/Hnrnpu/Tmsb15a/Taf8/Mad1l1/Sufu	27
BP	GO:0002562	somatic diversification of immune receptors via germline recombination within a single locus	23/3418	79/28928	0.291139	2.46404	4.76961	2.75936e-05	0.00040918	Msh3/Hmgb1/Xrcc4/Xrcc6/Foxp1/Lef1/Rnf168/Tgfb1/Ercc1/Msh2/Pcyt1a/Msh6/Trp53bp1/Yy1/Atad5/Supt6/Rif1/Kmt5c/Nsd2/Hmces/Pagr1a/Aplf/Nbn	23
BP	GO:0016444	somatic cell DNA recombination	23/3418	79/28928	0.291139	2.46404	4.76961	2.75936e-05	0.00040918	Msh3/Hmgb1/Xrcc4/Xrcc6/Foxp1/Lef1/Rnf168/Tgfb1/Ercc1/Msh2/Pcyt1a/Msh6/Trp53bp1/Yy1/Atad5/Supt6/Rif1/Kmt5c/Nsd2/Hmces/Pagr1a/Aplf/Nbn	23
BP	GO:0097680	double-strand break repair via classical nonhomologous end joining	7/3418	10/28928	0.7	5.9244	5.70101	2.76924e-05	0.00040918	Xrcc6/Bend2/Rnf168/Ercc6/Zbtb7a/Trp53bp1/Topbp1	7
BP	GO:1990700	nucleolar chromatin organization	7/3418	10/28928	0.7	5.9244	5.70101	2.76924e-05	0.00040918	Baz2a/Suv39h1/Sirt1/Ddx11/Phf8/Smarca5/Phf2	7
BP	GO:0070914	UV-damage excision repair	8/3418	13/28928	0.615385	5.20826	5.55515	2.79503e-05	0.000410965	Actr5/Ddb1/Ercc1/Xpc/Sirt1/Ino80/Pold3/Ddb2	8
BP	GO:0090232	positive regulation of spindle checkpoint	8/3418	13/28928	0.615385	5.20826	5.55515	2.79503e-05	0.000410965	Tpr/Aurkb/Birc5/Cdca8/Ndc80/Mad1l1/Incenp/Mad2l1	8
BP	GO:0018205	peptidyl-lysine modification	34/3418	141/28928	0.241135	2.04083	4.53495	3.47054e-05	0.00050904	Rnf212/Ehmt1/Hdac2/Vcpkmt/Ehmt2/Semp2l2b/Sumo2/Setd2/Fscb/Crebbp/Jmjd6/Ube2i/Pias1/Rangap1/Wdr5/Sumo1/Sirt1/Kat7/Trim28/Cdkn2a/Topors/Smc5/Gnl3/Zmiz2/Nsmce2/Senp2/Desi1/Setd6/Senp3/Plod1/Sae1/Sumo3/Uba2/Bag6	34
BP	GO:0006979	response to oxidative stress	80/3418	434/28928	0.184332	1.56008	4.30328	3.5017e-05	0.000512359	Hsf1/Lcn2/Fancd2/Hdac2/Msrb3/Foxp1/Fbln5/Txndc2/Slc8a1/Usp25/Setx/Psip1/Aldh3a2/Prdx4/Mgst1/Stau2/Sesn1/Ptk2b/Adam9/Ercc6/G6pd2/Sp1/Pnkp/Casp6/Ogg1/Ercc2/Sod3/Aif1/Hmox2/Gpx4/Naglu/Slc4a1/Src/Ercc1/Col1a1/Atf2/Pcna/Prdx3/Mt3/Apex1/Lig1/Fyn/Abcd1/Ercc3/Slc11a2/Coq7/G6pdx/Col6a1/Ect2/Mtf1/Cd36/Sirt1/Sin3a/Xrcc1/Klf4/Ggt1/Prdx2/Pla2r1/Cdkn2a/Top2b/Prdx6/Nme8/Aldh3b1/Prdx6b/Pnpla8/Map1lc3a/Etfdh/Parp…	80
BP	GO:0141137	positive regulation of gene expression, epigenetic	19/3418	60/28928	0.316667	2.68009	4.76849	3.75005e-05	0.000547361	Smarca4/Men1/Znhit1/Rbbp5/Glyr1/Setd1a/Atad2/Ogg1/Brd7/Atf2/Apex1/Wdr5/Wbp2/Kat7/Vps72/Kdm1b/Sgf29/Macroh2a1/Phf2	19
BP	GO:0043923	positive regulation by host of viral transcription	9/3418	17/28928	0.529412	4.48064	5.25454	4.42503e-05	0.000641202	Nucks1/Snw1/Smarca4/Lef1/Sp1/Ctdp1/Rrp1b/Taf11/Ccnt1	9
BP	GO:0140966	piRNA-mediated heterochromatin formation	9/3418	17/28928	0.529412	4.48064	5.25454	4.42503e-05	0.000641202	Tex15/Dnmt3a/Dnmt3b/Tdrd9/Ddx4/Piwil2/Fkbp6/Tdrd1/Piwil1	9
BP	GO:1901978	positive regulation of cell cycle checkpoint	9/3418	17/28928	0.529412	4.48064	5.25454	4.42503e-05	0.000641202	Tpr/Aurkb/Birc5/Cdca8/Ccar2/Ndc80/Mad1l1/Incenp/Mad2l1	9
BP	GO:0048821	erythrocyte development	18/3418	56/28928	0.321429	2.72039	4.71698	4.77194e-05	0.000689804	Sh2b3/Nemp1/Jmjd6/G6pd2/Brd1/Ercc2/Zbtb7a/Slc4a1/Slc11a2/G6pdx/Lyar/Heatr3/Hba-a1/Med1/Fam210b/Abcb10/Srf/Pla2g10	18
BP	GO:0006611	protein export from nucleus	20/3418	66/28928	0.30303	2.56468	4.65817	4.81278e-05	0.000694035	Tpr/Emd/Pkd1/Bard1/Tgfb1/Camk4/Rangap1/Ppm1a/Cdk5/Frat1/Prpf4b/Gas6/Cdkn2a/Ctdspl2/Rbm22/Wipf1/Xpo5/Desi1/Anp32b/Nxt1	20
BP	GO:0033157	regulation of intracellular protein transport	40/3418	179/28928	0.223464	1.89127	4.37831	4.89684e-05	0.000704463	Oaz3/Rufy3/Svip/Pcnt/Nolc1/Asph/Septin8/Flna/Ube2j1/Tpr/Emd/Akap1/Bard1/Tgfb1/Camk4/Rangap1/Brca1/Ppm1a/Cdk5/Ube2g2/Sumo1/Frat1/Ect2/Cd36/Prpf4b/Gas6/Trim28/Cdkn2a/Kif20b/Ctdspl2/Slc35d3/Rbm22/Ipo5/Yod1/Wipf1/Tardbp/Ergic3/Ndel1/Anp32b/Dmap1	40
BP	GO:0002200	somatic diversification of immune receptors	24/3418	87/28928	0.275862	2.33474	4.56387	4.92898e-05	0.000707391	Msh3/Hmgb1/Xrcc4/Xrcc6/Foxp1/Lef1/Rnf168/Tgfb1/Ercc1/Msh2/Pcyt1a/Msh6/Trp53bp1/Yy1/Atad5/Supt6/Rif1/Kmt5c/Nsd2/Hmces/Pagr1a/Ctnnbl1/Aplf/Nbn	24
BP	GO:0046827	positive regulation of protein export from nucleus	10/3418	21/28928	0.47619	4.0302	5.08467	5.35145e-05	0.00076619	Tpr/Emd/Camk4/Ppm1a/Prpf4b/Gas6/Ctdspl2/Rbm22/Wipf1/Anp32b	10
BP	GO:0006301	postreplication repair	12/3418	29/28928	0.413793	3.50211	4.93453	5.40453e-05	0.000770114	Rev1/Poli/Faap20/Sprtn/Pcna/Msh2/Brca1/Pold1/Dtl/Polk/Pold3/Rad18	12
BP	GO:2001032	regulation of double-strand break repair via nonhomologous end joining	12/3418	29/28928	0.413793	3.50211	4.93453	5.40453e-05	0.000770114	Hsf1/Ercc6/Pnkp/Kdm4d/Mre11a/Top2b/Smchd1/Rif1/Kmt5c/Dek/Nsd2/Nudt16l1	12
BP	GO:0031048	regulatory ncRNA-mediated heterochromatin formation	11/3418	25/28928	0.44	3.72391	4.98739	5.61262e-05	0.00079787	Hnrnpk/Tex15/Dnmt3a/Dnmt3b/Tdrd9/Ddx4/Piwil2/Hnrnpu/Fkbp6/Tdrd1/Piwil1	11
BP	GO:0032388	positive regulation of intracellular transport	36/3418	156/28928	0.230769	1.9531	4.36916	5.62987e-05	0.000798431	Oaz3/Rufy3/Pcnt/Asph/Flna/Numa1/Dhx9/Tpr/Cpsf6/Emd/Tgfb1/Camk4/Brca1/Ppm1a/Ect2/Map2/Khdrbs1/Prpf4b/Gas6/Trim28/Spag5/Rdx/Kif20b/Ctdspl2/Slc35d3/Ehd2/Rbm22/Ipo5/Wipf1/Tardbp/Atp2a1/Ncbp2/Ergic3/Anp32b/Dmap1/Nedd4	36
BP	GO:0016925	protein sumoylation	16/3418	47/28928	0.340426	2.88117	4.72447	5.67721e-05	0.000803245	Rnf212/Sumo2/Fscb/Ube2i/Pias1/Rangap1/Sumo1/Trim28/Cdkn2a/Topors/Gnl3/Zmiz2/Nsmce2/Sae1/Sumo3/Uba2	16
BP	GO:0045091	regulation of single stranded viral RNA replication via double stranded DNA intermediate	8/3418	14/28928	0.571429	4.83625	5.25532	5.84327e-05	0.000819013	Setdb1/Top2a/Mphosph8/Trim28/Top2b/Tasor/Morc2a/Morc2b	8
BP	GO:0060623	regulation of chromosome condensation	8/3418	14/28928	0.571429	4.83625	5.25532	5.84327e-05	0.000819013	Mcph1/Ncaph2/Smc4/H3f3a/Ncaph/Smc2/Smarca5/Baz1b	8
BP	GO:0072710	response to hydroxyurea	8/3418	14/28928	0.571429	4.83625	5.25532	5.84327e-05	0.000819013	Rad51/Kat7/Ddx11/Spidr/Rtf2/Nscme3l/Ddi1/Timeless	8
BP	GO:1904507	positive regulation of telomere maintenance in response to DNA damage	8/3418	14/28928	0.571429	4.83625	5.25532	5.84327e-05	0.000819013	Actr5/Ino80b/Ino80c/Tfpt/Ruvbl1/Yy1/Ino80/Ruvbl2	8
BP	GO:0016233	telomere capping	14/3418	38/28928	0.368421	3.11811	4.78242	6.09361e-05	0.00085013	Xrcc4/Terf2/Pkib/Hnrnpd/Pnkp/Aurkb/Hnrnpa2b1/Ercc1/Rtel1/Rad50/Xrcc1/Mre11a/Ercc4/Nbn	14
BP	GO:0032781	positive regulation of ATP-dependent activity	14/3418	38/28928	0.368421	3.11811	4.78242	6.09361e-05	0.00085013	Msh3/Myl4/Chtop/Tor1aip1/Dhx9/Atp1b1/Msh2/Msh6/Sumo1/Atp1b3/Tor1aip2/Atp2a1/Hnrnpu/Dnajc24	14
BP	GO:0030518	nuclear receptor-mediated steroid hormone signaling pathway	30/3418	122/28928	0.245902	2.08117	4.38042	6.6324e-05	0.00092315	Clock/Smarca4/Foxp1/Esrra/Safb/Zbtb7a/Src/Brca1/Ncoa1/Wbp2/Ddx17/Daxx/Sirt1/Ncor1/Ncoa2/Ddx5/Kdm3a/Shq1/Safb2/Rbfox2/Kank2/Trerf1/Dnaaf4/Parp1/Med1/Pagr1a/Usp26/Rnf6/Taf7/Nedd4	30
BP	GO:0000244	spliceosomal tri-snRNP complex assembly	7/3418	11/28928	0.636364	5.38582	5.32541	6.83383e-05	0.000946794	Prpf4b/Prpf31/Prpf3/Prpf19/Prpf8/Aar2/Sart3	7
BP	GO:0045876	positive regulation of sister chromatid cohesion	7/3418	11/28928	0.636364	5.38582	5.32541	6.83383e-05	0.000946794	Rad21/Ddx11/Smc5/Slf1/Sfpq/Nsmce2/Macroh2a1	7
BP	GO:0051298	centrosome duplication	22/3418	78/28928	0.282051	2.38712	4.49026	6.95111e-05	0.000960822	Cep85/Mdm1/D7Ertd443e/Brca1/Brca2/Cep76/Sirt1/Cep295nl/Cep44/Npm1/Ccdc57/Deup1/Chmp2b/Spice1/Cntrob/Nat10/Cdk5rap2/Cetn4/Ndc80/Cep72/Kifc1/Cetn2	22
BP	GO:0007099	centriole replication	15/3418	43/28928	0.348837	2.95236	4.68965	6.98637e-05	0.000963476	Cep85/Mdm1/D7Ertd443e/Cep76/Cep295nl/Cep44/Npm1/Ccdc57/Deup1/Spice1/Cntrob/Cdk5rap2/Cetn4/Cep72/Cetn2	15
BP	GO:1901796	regulation of signal transduction by p53 class mediator	24/3418	89/28928	0.269663	2.28227	4.43474	7.33476e-05	0.0010092	Znhit1/Bcl2l12/Zfp385a/Chd5/Hnrnpk/Nop2/Rpf2/Bop1/Sirt1/Hipk4/Atad5/Ddx5/Npm1/Pla2r1/Trim24/Cdkn2a/Nop53/Ing4/Mlf1/Pttg1ip/Hexim1/Rnf34/Yju2/Pak1ip1	24
BP	GO:0031333	negative regulation of protein-containing complex assembly	38/3418	170/28928	0.223529	1.89183	4.26882	7.4046e-05	0.00101648	Hsf1/Hmgb1/Svip/Cracd/Tmsb15b1/Carmil1/Lmod1/Jmjd6/Arhgef2/Csnk1a1/Src/Spta1/Gsn/Lamp2/Capzb/Stmn1/Stmn2/Capza3/Clu/Map2/Ssh2/Vdac2/Birc2/Vil1/Dnajc15/Eml2/Rdx/Nop53/Kank2/Tmsb15l/Abhd17a/Trim11/Capza1b/Tmsb15a/Tubb4a/Tfip11/Tmod2/Add2	38
BP	GO:0000184	nuclear-transcribed mRNA catabolic process, nonsense-mediated decay	16/3418	48/28928	0.333333	2.82114	4.6222	7.58718e-05	0.0010368	Exosc10/Magoh/Upf3a/Upf3b/Ncbp1/Syncrip/Etf1/Casc3/Eif4a3/Hnrnpab/Rnps1/Ncbp2/Rbm8a/Smg9/Upf1/Skic8	16
BP	GO:0098534	centriole assembly	16/3418	48/28928	0.333333	2.82114	4.6222	7.58718e-05	0.0010368	Cep85/Mdm1/D7Ertd443e/Cep76/Ccdc61/Cep295nl/Cep44/Npm1/Ccdc57/Deup1/Spice1/Cntrob/Cdk5rap2/Cetn4/Cep72/Cetn2	16
BP	GO:0032272	negative regulation of protein polymerization	23/3418	84/28928	0.27381	2.31737	4.4259	7.9587e-05	0.0010851	Cracd/Tmsb15b1/Carmil1/Lmod1/Spta1/Gsn/Capzb/Stmn1/Stmn2/Capza3/Map2/Ssh2/Vdac2/Vil1/Eml2/Rdx/Kank2/Tmsb15l/Capza1b/Tmsb15a/Tubb4a/Tmod2/Add2	23
BP	GO:0031113	regulation of microtubule polymerization	18/3418	58/28928	0.310345	2.62658	4.53888	8.01623e-05	0.00109046	Togaram1/Gda/Kif21a/Pde4dip/Numa1/Clip1/Map1b/Cav1/Stmn1/Stmn2/Map2/Git1/Gba2/Mapre3/Eml2/Camsap3/Cdk5rap2/Tubb4a	18
BP	GO:1903050	regulation of proteolysis involved in protein catabolic process	48/3418	233/28928	0.206009	1.74354	4.1712	8.28033e-05	0.00112384	Usp19/Rnf139/Svip/Usp25/Psme3/Osbpl7/Agbl4/Tlk2/Mtm1/Ophn1/Sumo2/Wac/Tgfb1i1/Ptk2b/Usp7/Csnk1a1/Pkd1/Pias1/Cav1/Sumo1/Hfe/Aurka/Smarcc1/Clu/Plk1/Rnf40/Sirt1/Cdkn2a/Fbxo22/Zer1/Chfr/Nop53/Herpud1/Rybp-ps/Dnaaf4/Tmx1/Ccar2/Psme3ip1/Ubxn1/Usp26/Desi1/Atxn3/Cdc20/Pbk/Csnk1e/Sufu/Sumo3/Bag6	48
BP	GO:0090266	regulation of mitotic cell cycle spindle assembly checkpoint	11/3418	26/28928	0.423077	3.58068	4.81881	8.6912e-05	0.00117429	Tpr/Aurkb/Birc5/Prpf4b/Cdca8/Ska3/Cdk5rap2/Ndc80/Mad1l1/Incenp/Mad2l1	11
BP	GO:1903504	regulation of mitotic spindle checkpoint	11/3418	26/28928	0.423077	3.58068	4.81881	8.6912e-05	0.00117429	Tpr/Aurkb/Birc5/Prpf4b/Cdca8/Ska3/Cdk5rap2/Ndc80/Mad1l1/Incenp/Mad2l1	11
BP	GO:0051988	regulation of attachment of spindle microtubules to kinetochore	10/3418	22/28928	0.454545	3.84701	4.88978	8.77209e-05	0.00118256	Aurkb/Birc5/Ect2/Sirt1/Spag5/Cdca8/Rcc2/Hnrnpu/Knstrn/Incenp	10
BP	GO:0031114	regulation of microtubule depolymerization	15/3418	44/28928	0.340909	2.88526	4.58091	9.44848e-05	0.00127088	Clasp1/Cib1/Tpx2/Kif21a/Arhgef2/Aurkb/Map1b/Stmn2/Map2/Bbof1/Ckap2/Camsap3/Gas2l1/Spef1/Hdgfl3	15
BP	GO:0016447	somatic recombination of immunoglobulin gene segments	20/3418	69/28928	0.289855	2.45317	4.42366	9.64355e-05	0.00129422	Msh3/Xrcc4/Foxp1/Rnf168/Tgfb1/Ercc1/Msh2/Pcyt1a/Msh6/Trp53bp1/Yy1/Atad5/Supt6/Rif1/Kmt5c/Nsd2/Hmces/Pagr1a/Aplf/Nbn	20
BP	GO:0072698	protein localization to microtubule cytoskeleton	18/3418	59/28928	0.305085	2.58206	4.45263	0.000102714	0.00137234	Ccdc14/Mid2/Mcph1/Cep350/Numa1/Ttk/Aurka/Ubxn2b/Mapre3/Spag5/Kif20b/Rab11fip3/Mark4/Gas2l1/Champ1/Hnrnpu/Abhd17a/Cep72	18
BP	GO:1901799	negative regulation of proteasomal protein catabolic process	18/3418	59/28928	0.305085	2.58206	4.45263	0.000102714	0.00137234	Usp19/Svip/Usp25/Tlk2/Mtm1/Ophn1/Wac/Usp7/Hfe/Smarcc1/Nop53/Rybp-ps/Ccar2/Psme3ip1/Ubxn1/Usp26/Pbk/Bag6	18
BP	GO:0039692	single stranded viral RNA replication via double stranded DNA intermediate	8/3418	15/28928	0.533333	4.51383	4.98267	0.000112208	0.00148595	Setdb1/Top2a/Mphosph8/Trim28/Top2b/Tasor/Morc2a/Morc2b	8
BP	GO:0042795	snRNA transcription by RNA polymerase II	8/3418	15/28928	0.533333	4.51383	4.98267	0.000112208	0.00148595	Snapc4/Snapc5/Ell/Larp7/Ice2/Snapc1/Mepce/Zc3h8	8
BP	GO:0090435	protein localization to nuclear envelope	8/3418	15/28928	0.533333	4.51383	4.98267	0.000112208	0.00148595	Lmnb2/Tor1aip1/Lmnb1/Lmna/Sumo1/Plk1/Tor1aip2/Ints13	8
BP	GO:1901836	regulation of transcription of nucleolar large rRNA by RNA polymerase I	8/3418	15/28928	0.533333	4.51383	4.98267	0.000112208	0.00148595	Smarca4/Ncl/Ddx11/Nol11/Nop53/Macroh2a2/Pwp1/Macroh2a1	8
BP	GO:0001558	regulation of cell growth	81/3418	456/28928	0.177632	1.50337	3.96593	0.000115252	0.00152291	Fn1/Cdkl5/Rufy3/Smarca4/Foxp1/Uri1/Cib1/Jade3/Cdkn2d/Usp47/Armc12/Macf1/Rbbp7/Taf9b/Ptprs/Cdkl3/Hnrnpk/Zmat3/Kdm2b/Pttg1/Eif4g1/Sesn1/Ptk2b/Spag9/G6pd2/Ddx39b/D7Ertd443e/Myo5b/Smarca2/Ppt1/Parp2/Tgfb1/Map1b/Gja1/Mt3/Igfbp3/Brca1/Slc25a4/Cdk5/Cirbp/Frzb/Fhl1/G6pdx/Yy1/Caprin2/Wdr36/Map2/Hdgfl2/Sirt1/Ncbp1/Kat7/Sin3a/Cttn/Npm1/Cdkn2a/Cep43/Jade1/Ino80/Ctdp1/Vgll4/Cdkn2aip/Ing4/Cdc73/Dcun1d3/Shtn1/S…	81
BP	GO:0048599	oocyte development	20/3418	70/28928	0.285714	2.41812	4.34823	0.000120152	0.00158415	Tdrd7/Tdrkh/Meioc/Ehmt2/Ezhip/Ptk2b/Tdrd6/Bnc1/H3f3a/Aurka/Brca2/Insl3/Dazl/Dcaf13/Lsm14b/Rec8/Tdrd1/Stk31/Bcas2/Dmrt1	20
BP	GO:0007163	establishment or maintenance of cell polarity	49/3418	243/28928	0.201646	1.70662	4.04895	0.000122203	0.00160415	Clasp1/Rufy3/Amotl1/Ccdc85c/Dlg2/Macf1/Sh3bp1/Ophn1/Carmil1/Mcph1/Rhobtb1/Actb/Numa1/Arhgef2/Pkd1/Pdlim1/Gsn/Map1b/Lama1/Gja1/Wee1/Lmna/Nherf1/Plk1/Ubxn2b/Map2/Fscn1/Spag5/Enkd1/Sdccag8/Camsap3/Kif20b/Ska3/Shtn1/Cdk5rap2/Kif2c/Ska2/Bccip/Ndc80/Sapcd2/Parva/Ndel1/Parvb/Pals1/Spag6l/Fscn3/Mad2l1/Stk25/Dst	49
BP	GO:0099111	microtubule-based transport	49/3418	243/28928	0.201646	1.70662	4.04895	0.000122203	0.00160415	Kif1a/Ssx2ip/Tub/Dlg2/Stau1/Agbl4/Kif17/Terf2/Dync1i1/Mgarp/Stau2/Kif21a/Ulk4/Syne2/Sun1/Dnaaf11/Map1b/Gja1/Kif5c/Nherf1/Ttc21b/Map2/Spag6/Stk36/Kifbp/Kif27/Camsap3/Dnajb13/BC048507/Rhot1/Ap3s2/Ttc21a/Katnip/Iqub/Ccdc38/Ap3m2/Dnaaf4/Hnrnpu/Sfpq/Klc3/Nme5/Dynlt2b/Odad4/Cfap45/Ndel1/Spag6l/Kifc1/Rpgr/Dst	49
BP	GO:0070252	actin-mediated cell contraction	26/3418	103/28928	0.252427	2.1364	4.2291	0.000124662	0.00163286	Fxyd1/Bin1/Limch1/Snta1/Flna/Casq2/Emp2/Gsn/Cav1/Pln/Acta2/Sumo1/Myh6/Kcnd3/Gpd1l/Myl6/Vil1/Ctnna3/Ank2/Myl6b/Shtn1/Atp2a1/Atp1a1/Myh7/Parva/Qki	26
BP	GO:0008064	regulation of actin polymerization or depolymerization	37/3418	168/28928	0.220238	1.86397	4.11094	0.000126358	0.00165146	Cdc42ep1/Bin1/Cracd/Sh3bp1/Tmsb15b1/Grb2/Cit/Carmil1/Rasa1/Ptk2b/Lmod1/Ppp1r9a/Nck2/Spta1/Gsn/Capzb/Capza3/Ssh2/Cttn/Vil1/Gba2/Rdx/Daam2/Abitram/Kank2/Tmsb15l/Bag4/Nck1/Capza1b/Tmsb15a/Pfn3/Baiap2l1/Lima1/Tmod2/Cdc42ep4/Add2/Naa80	37
BP	GO:0051293	establishment of spindle localization	18/3418	60/28928	0.3	2.53903	4.36814	0.000130662	0.00170401	Clasp1/Mcph1/Numa1/Arhgef2/Gja1/Plk1/Ubxn2b/Spag5/Enkd1/Ska3/Cdk5rap2/Ska2/Bccip/Ndc80/Zbed3/Sapcd2/Ndel1/Mad2l1	18
BP	GO:0039694	viral RNA genome replication	11/3418	27/28928	0.407407	3.44806	4.65833	0.000131042	0.00170525	Setdb1/Pcbp1/Top2a/Mphosph8/Trim28/Top2b/Tasor/Morc2a/Vapb/Morc2b/Ddx56	11
BP	GO:0006337	nucleosome disassembly	9/3418	19/28928	0.473684	4.00899	4.80246	0.000134704	0.00174157	Smarca4/Arid2/Supt16/Atad2/Smarce1/Cebpg/Smarcc1/Ssrp1/Smarcc2	9
BP	GO:0030575	nuclear body organization	9/3418	19/28928	0.473684	4.00899	4.80246	0.000134704	0.00174157	Srpk2/Sf1/Habp4/Sumo1/Daxx/Cdkn2a/Usp50/Vrk1/Serbp1	9
BP	GO:0141005	retrotransposon silencing by heterochromatin formation	9/3418	19/28928	0.473684	4.00899	4.80246	0.000134704	0.00174157	Tex15/Dnmt3a/Dnmt3b/Tdrd9/Ddx4/Piwil2/Fkbp6/Tdrd1/Piwil1	9
BP	GO:0016556	mRNA modification	10/3418	23/28928	0.434783	3.67975	4.70603	0.000138784	0.00178787	Mettl4/Wtap/Mettl14/Rpusd2/Syncrip/Pus7l/Bag4/Hnrnpab/Dkc1/Pus3	10
BP	GO:0016445	somatic diversification of immunoglobulins	21/3418	76/28928	0.276316	2.33858	4.27706	0.000138881	0.00178787	Msh3/Xrcc4/Foxp1/Rnf168/Tgfb1/Ercc1/Msh2/Pcyt1a/Msh6/Trp53bp1/Yy1/Atad5/Supt6/Rif1/Kmt5c/Nsd2/Hmces/Pagr1a/Ctnnbl1/Aplf/Nbn	21
BP	GO:0072331	signal transduction by p53 class mediator	37/3418	169/28928	0.218935	1.85294	4.07059	0.000143619	0.00184097	Snw1/Jmy/Znhit1/Uri1/Bcl2l12/Zfp385a/Chd5/Hnrnpk/Myo6/Nop2/Rpf2/Casp6/Ercc2/Msh2/Bop1/Brca2/Sirt1/Hipk4/Atad5/Ddx5/Npm1/Pla2r1/Trim24/Cdkn2a/Mybbp1a/Topors/Nop53/Ing4/Mlf1/Pttg1ip/Hexim1/Rnf34/Yju2/Pak1ip1/Ppm1d/Phlda3/Bag6	37
BP	GO:2000058	regulation of ubiquitin-dependent protein catabolic process	37/3418	169/28928	0.218935	1.85294	4.07059	0.000143619	0.00184097	Rnf139/Svip/Agbl4/Tlk2/Mtm1/Sumo2/Wac/Tgfb1i1/Ptk2b/Usp7/Csnk1a1/Pias1/Sumo1/Hfe/Aurka/Smarcc1/Clu/Plk1/Sirt1/Cdkn2a/Fbxo22/Zer1/Chfr/Nop53/Herpud1/Rybp-ps/Ccar2/Ubxn1/Usp26/Desi1/Atxn3/Cdc20/Pbk/Csnk1e/Sufu/Sumo3/Bag6	37
BP	GO:0051231	spindle elongation	7/3418	12/28928	0.583333	4.937	4.99309	0.000147211	0.00187499	Numa1/Aurkb/Birc5/Kif4/Kif11/Cdca8/Incenp	7
BP	GO:0051255	spindle midzone assembly	7/3418	12/28928	0.583333	4.937	4.99309	0.000147211	0.00187499	Aurkb/Birc5/Kif4/Ccdc69/Cdca8/Lzts2/Incenp	7
BP	GO:0071166	ribonucleoprotein complex localization	7/3418	12/28928	0.583333	4.937	4.99309	0.000147211	0.00187499	Thoc5/Akap8l/Setd2/Alkbh5/Supt6/Prpf31/Rbm10	7
BP	GO:0040001	establishment of mitotic spindle localization	14/3418	41/28928	0.341463	2.88995	4.43276	0.000157525	0.0020021	Clasp1/Mcph1/Numa1/Arhgef2/Gja1/Plk1/Ubxn2b/Enkd1/Cdk5rap2/Bccip/Ndc80/Sapcd2/Ndel1/Mad2l1	14
BP	GO:0031111	negative regulation of microtubule polymerization or depolymerization	16/3418	51/28928	0.313725	2.65519	4.33052	0.000170812	0.00216639	Clasp1/Cib1/Tpx2/Arhgef2/Map1b/Stmn1/Stmn2/Map2/Bbof1/Ckap2/Eml2/Camsap3/Gas2l1/Spef1/Tubb4a/Hdgfl3	16
BP	GO:0016032	viral process	66/3418	359/28928	0.183844	1.55595	3.87988	0.000174368	0.00220683	Nucks1/Snw1/Oaz3/Hmgb1/Srpk2/Smarca4/Ddb1/Stau1/Mid2/Setdb1/Lef1/Rsf1/Ptbp1/Peg10/Dhx9/Crebbp/Sp1/Siva1/Srpk1/Slc3a2/Gsn/Ssb/Nectin2/Cav1/Dynlt1a/Kpna2/Tyro3/Pcbp1/Gtf2b/Top2a/Larp7/Ark2n/Mphosph8/Brd4/Rad50/Zdhhc20/Mre11a/Gas6/Ddx5/Trim27/Trim28/Top2b/Tasor/Morc2a/Ctdp1/Vapb/Chmp2b/Morc2b/Smc5/Rab43/Tardbp/Hexim1/Fkbp6/Rrp1b/Smc6/Taf11/Trim11/Denr/Ddx56/Isg20/Nectin3/Ccnt1/Ppie/Nbn/Ilf3/Nedd4	66
BP	GO:0030832	regulation of actin filament length	37/3418	171/28928	0.216374	1.83127	3.99071	0.000184642	0.00233194	Cdc42ep1/Bin1/Cracd/Sh3bp1/Tmsb15b1/Grb2/Cit/Carmil1/Rasa1/Ptk2b/Lmod1/Ppp1r9a/Nck2/Spta1/Gsn/Capzb/Capza3/Ssh2/Cttn/Vil1/Gba2/Rdx/Daam2/Abitram/Kank2/Tmsb15l/Bag4/Nck1/Capza1b/Tmsb15a/Pfn3/Baiap2l1/Lima1/Tmod2/Cdc42ep4/Add2/Naa80	37
BP	GO:0061136	regulation of proteasomal protein catabolic process	41/3418	196/28928	0.209184	1.77041	3.96141	0.000186251	0.00234731	Usp19/Svip/Usp25/Psme3/Osbpl7/Tlk2/Mtm1/Ophn1/Sumo2/Wac/Usp7/Csnk1a1/Pkd1/Pias1/Cav1/Sumo1/Hfe/Aurka/Smarcc1/Clu/Plk1/Rnf40/Sirt1/Fbxo22/Zer1/Chfr/Nop53/Herpud1/Rybp-ps/Dnaaf4/Tmx1/Ccar2/Psme3ip1/Ubxn1/Usp26/Desi1/Atxn3/Cdc20/Pbk/Csnk1e/Bag6	41
BP	GO:0009895	negative regulation of catabolic process	67/3418	367/28928	0.182561	1.54509	3.84681	0.000192848	0.00242536	Usp19/Bscl2/Svip/Usp25/Meioc/Ehmt2/Phf23/Tlk2/Tent5d/Mtm1/Ophn1/Flna/Rbm24/Eif4g1/Wac/Ptbp1/Naf1/Dhx9/Thrap3/Usp7/Boll/Mettl14/Hnrnpd/Phax/Srsf1/Dffa/Dffb/Slc4a1/Mt3/Fyn/Timp3/Fus/Cirbp/Elavl1/Hfe/Smarcc1/Upf3a/Ncor1/Git1/Mettl16/Fxr1/Trim27/Cdkn2a/Dazl/Rragb/Syncrip/Nop53/Qsox1/Taf15/Rybp-ps/Flcn/Tardbp/Ccar2/Hnrnpu/Psme3ip1/Dap/Ubxn1/Hnrnpab/Rbm10/Usp26/Hnrnpa0/Dkc1/Pbk/Qki/Sufu/Mad2l1/Bag6	67
BP	GO:0000132	establishment of mitotic spindle orientation	13/3418	37/28928	0.351351	2.97364	4.39713	0.000193974	0.00242934	Mcph1/Numa1/Arhgef2/Gja1/Plk1/Ubxn2b/Enkd1/Cdk5rap2/Bccip/Ndc80/Sapcd2/Ndel1/Mad2l1	13
BP	GO:0036297	interstrand cross-link repair	13/3418	37/28928	0.351351	2.97364	4.39713	0.000193974	0.00242934	Nucks1/Fancd2/Rad51ap1/Rad51/Faap20/Sprtn/Ercc1/Rfwd3/Hmces/Mcm8/Fancg/Ercc6l2/Ercc4	13
BP	GO:0044380	protein localization to cytoskeleton	19/3418	67/28928	0.283582	2.40008	4.19968	0.000196136	0.00245129	Ccdc14/Mid2/Mcph1/Cep350/Numa1/Ttk/Aurka/Ubxn2b/Mapre3/Spag5/Kif20b/Rab11fip3/Mark4/Gas2l1/Champ1/Luzp1/Hnrnpu/Abhd17a/Cep72	19
BP	GO:0000479	endonucleolytic cleavage of tricistronic rRNA transcript (SSU-rRNA, 5.8S rRNA, LSU-rRNA)	8/3418	16/28928	0.5	4.23171	4.733	0.000201144	0.0024931	Kri1/Utp23/Bop1/Npm1/Bms1/Tbl3/Sde2/Abt1	8
BP	GO:0007076	mitotic chromosome condensation	8/3418	16/28928	0.5	4.23171	4.733	0.000201144	0.0024931	Atf6b/Akap8l/Ncaph2/Smc4/Ncaph/Smc2/Smarca5/Baz1b	8
BP	GO:0008298	intracellular mRNA localization	8/3418	16/28928	0.5	4.23171	4.733	0.000201144	0.0024931	Fubp3/Zfp385a/Stau1/Stau2/Kif5c/Casc3/Hnrnpab/Qki	8
BP	GO:0141176	gene silencing by piRNA-directed DNA methylation	8/3418	16/28928	0.5	4.23171	4.733	0.000201144	0.0024931	Tex15/Dnmt3a/Dnmt3b/Tdrd9/Ddx4/Piwil2/Fkbp6/Tdrd1	8
BP	GO:0032970	regulation of actin filament-based process	74/3418	416/28928	0.177885	1.50551	3.80144	0.000211816	0.00261996	Clasp1/Hdac2/Cdc42ep1/Fxyd1/Abracl/Bin1/Limch1/Cracd/Sh3bp1/Gpm6b/Tmsb15b1/Grb2/Flna/Cit/Carmil1/Stau2/Ctnna2/Rasa1/Ptk2b/Casq2/Lmod1/Ppp1r9a/Nck2/Tesk1/F11r/Tgfb1/Spta1/S100a10/Gsn/Tgfb3/Gja1/Capzb/Cav1/Stmn1/Pln/Acta2/Sumo1/Capza3/Ect2/Cnn2/Bcas3/Iqgap2/Ssh2/Cttn/Fscn1/Trim27/Vil1/Ctnna3/Gba2/Rdx/Daam2/Abitram/Wasf2/Rhpn2/Kank2/Tmsb15l/Ank2/Bag4/Sorbs3/Atp2a1/Atp1a1/Nck1/Capza1b/Arpin/Tmsb15a/P…	74
BP	GO:2000278	regulation of DNA biosynthetic process	27/3418	112/28928	0.241071	2.04029	4.03766	0.000213012	0.00262934	Chtf18/Jade3/Dscc1/Terf2/Ptk2b/Pkib/Ddx39b/Hnrnpd/Pnkp/Chtf8/Chek1/Aurkb/Src/Pcna/Gja1/Xrcc5/Exosc10/Kat7/Jade1/Ing4/Nat10/Hnrnpu/Sh2b1/Rfc4/Pinx1/Ing5/Dkc1	27
BP	GO:0051383	kinetochore organization	9/3418	20/28928	0.45	3.80854	4.59907	0.000219261	0.00269539	Dlgap5/Pogz/Smc4/Cenpc1/Kntc1/Smc2/Nuf2/Mis12/Ndc80	9
BP	GO:1901970	positive regulation of mitotic sister chromatid separation	9/3418	20/28928	0.45	3.80854	4.59907	0.000219261	0.00269539	Aurkb/Birc5/Cdca8/Ska3/Nsmce2/Ube2c/Cdc20/Mad1l1/Incenp	9
BP	GO:0030833	regulation of actin filament polymerization	33/3418	148/28928	0.222973	1.88712	3.96048	0.000223445	0.0027412	Cdc42ep1/Bin1/Cracd/Tmsb15b1/Grb2/Carmil1/Rasa1/Ptk2b/Lmod1/Ppp1r9a/Nck2/Spta1/Gsn/Capzb/Capza3/Ssh2/Cttn/Vil1/Gba2/Rdx/Daam2/Abitram/Kank2/Tmsb15l/Bag4/Nck1/Capza1b/Tmsb15a/Pfn3/Baiap2l1/Tmod2/Cdc42ep4/Add2	33
BP	GO:0008154	actin polymerization or depolymerization	42/3418	204/28928	0.205882	1.74247	3.89542	0.000225111	0.002756	Enah/Cdc42ep1/Bin1/Mical3/Cracd/Sh3bp1/Tmsb15b1/Grb2/Gas7/Cit/Carmil1/Rasa1/Ptk2b/Lmod1/Ppp1r9a/Nck2/Aif1/Spta1/Gsn/Capzb/Capza3/Ssh2/Cttn/Vil1/Gba2/Rdx/Daam2/Abitram/Kank2/Tmsb15l/Bag4/Nck1/Capza1b/Tmsb15a/Spatc1l/Pfn3/Baiap2l1/Lima1/Tmod2/Cdc42ep4/Add2/Naa80	42
BP	GO:0043401	steroid hormone receptor signaling pathway	30/3418	131/28928	0.229008	1.93819	3.93945	0.000258843	0.00316252	Clock/Smarca4/Foxp1/Esrra/Safb/Zbtb7a/Src/Brca1/Ncoa1/Wbp2/Ddx17/Daxx/Sirt1/Ncor1/Ncoa2/Ddx5/Kdm3a/Shq1/Safb2/Rbfox2/Kank2/Trerf1/Dnaaf4/Parp1/Med1/Pagr1a/Usp26/Rnf6/Taf7/Nedd4	30
BP	GO:0007026	negative regulation of microtubule depolymerization	13/3418	38/28928	0.342105	2.89538	4.27955	0.000263154	0.00320866	Clasp1/Cib1/Tpx2/Arhgef2/Map1b/Stmn2/Map2/Bbof1/Ckap2/Camsap3/Gas2l1/Spef1/Hdgfl3	13
BP	GO:0009994	oocyte differentiation	20/3418	74/28928	0.27027	2.28741	4.05895	0.000274377	0.00333196	Tdrd7/Tdrkh/Meioc/Ehmt2/Ezhip/Ptk2b/Tdrd6/Bnc1/H3f3a/Aurka/Brca2/Insl3/Dazl/Dcaf13/Lsm14b/Rec8/Tdrd1/Stk31/Bcas2/Dmrt1	20
BP	GO:0032507	maintenance of protein location in cell	20/3418	74/28928	0.27027	2.28741	4.05895	0.000274377	0.00333196	Tmsb15b1/Ciz1/Sun1/Morc3/Hk2/Bard1/Gsn/Gja1/Rangap1/Cdk5/Cav1/Mprip/Taf3/Topors/Dzip1/Tmsb15l/Frey1/Hnrnpu/Tmsb15a/Taf8	20
BP	GO:0070286	axonemal dynein complex assembly	14/3418	43/28928	0.325581	2.75553	4.21687	0.000278789	0.0033787	Ccdc63/Lrrc61/Dnah7b/Dnaaf11/Dnaaf6rt/Drc1/Dnaaf3/Cfap100/Dnaaf4/Ccdc65/Tekt2/Zmynd10/Cfap57/Odad4	14
BP	GO:0060491	regulation of cell projection assembly	44/3418	219/28928	0.200913	1.70041	3.80847	0.000285754	0.00343356	Auts2/Cdkl5/Cdc42ep1/Rab3ip/Zmynd8/Septin9/Entr1/Odf2/Mphosph9/Stau2/Adamts16/Dpysl3/Syne2/Kctd17/Ppp1r9a/Tesk1/Src/Tgfb3/Capzb/Cav1/Dcdc2a/Cttn/Fscn1/Mns1/Rdx/Daam2/Sdccag8/Abitram/Wasf2/Rcc2/Dzip1/Cntrob/Rab11fip3/Mark4/Anln/Pqbp1/Eps8l3/Eps8l2/Zmynd10/Dynlt2b/Ndel1/Espn/Srf/Cdc42ep4	44
BP	GO:0051177	meiotic sister chromatid cohesion	7/3418	13/28928	0.538462	4.55723	4.69575	0.000286349	0.00343356	Sycp3/Stag3/Gtf2b/Meikin/Rec8/Rad51c/Bub1b	7
BP	GO:0052646	alditol phosphate metabolic process	7/3418	13/28928	0.538462	4.55723	4.69575	0.000286349	0.00343356	Gpd1/Gpd1l/Gpd2/Gk5/Gykl1/Abhd6/Gk2	7
BP	GO:0072711	cellular response to hydroxyurea	7/3418	13/28928	0.538462	4.55723	4.69575	0.000286349	0.00343356	Rad51/Ddx11/Spidr/Rtf2/Nscme3l/Ddi1/Timeless	7
BP	GO:1903490	positive regulation of mitotic cytokinesis	7/3418	13/28928	0.538462	4.55723	4.69575	0.000286349	0.00343356	Aurkb/Birc5/Ect2/Kif20b/Cdca8/Rab11fip3/Incenp	7
BP	GO:0051235	maintenance of location	67/3418	372/28928	0.180108	1.52433	3.7257	0.00028675	0.00343356	Bscl2/Rnf213/Cherp/Asxl1/Polr2m/Slc8a1/Tmsb15b1/Asph/Ciz1/Lgals9/Flna/Pex5l/Asxl2/Apob/Ptk2b/Pdpk1/Casq2/Sun1/Morc3/Bdh2/Hrc/Hk2/Pkd2/Bard1/Naglu/Tgfb1/Prm2/Gsn/Gja1/Mt3/Rangap1/Cdk5/Cav1/Plcb3/Pln/Mprip/Slc30a3/Cd36/Ttc39d/Spout1/Sirt1/Taf3/Gm2a/Scarb1/Soat1/Fbn2/Tacc3/Gstm7/Topors/Fto/Dzip1/Tmsb15l/Ank2/Frey1/Atp2a1/Ces1d/Hnrnpu/Ghitm/Tmsb15a/Abhd5/Dgat2/Taf8/Jph2/Pla2g10/Mad1l1/Sufu/Itpr2	67
BP	GO:2001242	regulation of intrinsic apoptotic signaling pathway	40/3418	194/28928	0.206186	1.74504	3.81121	0.000303182	0.00362309	Hdac2/Uri1/Bcl2l12/Cdkn2d/Usp47/Zfp385a/Septin4/Hnrnpk/G2e3/Bclaf1/Noc2l/Bcl2l11/Nck2/Kdm6a/Src/S100a9/Fyn/Cav1/Nherf1/Clu/Sirt1/Atad5/Hells/Vdac2/Taf6/Spop/Herpud1/Flcn/Pttg1ip/Dapk2/Ccar2/Sfpq/Parp1/Nono/Nck1/Nme5/Nacc2/Ybx3/Prkra/Rad9a	40
BP	GO:0042659	regulation of cell fate specification	10/3418	25/28928	0.4	3.38537	4.36754	0.000317219	0.00376831	Hdac2/Rbbp7/Mta1/Chd4/Gatad2a/Esrp1/Rbbp4/Fzd7/Gatad2b/Mbd3	10
BP	GO:0051457	maintenance of protein location in nucleus	10/3418	25/28928	0.4	3.38537	4.36754	0.000317219	0.00376831	Ciz1/Sun1/Morc3/Bard1/Rangap1/Cdk5/Taf3/Topors/Hnrnpu/Taf8	10
BP	GO:0070935	3'-UTR-mediated mRNA stabilization	10/3418	25/28928	0.4	3.38537	4.36754	0.000317219	0.00376831	Rbm24/Ptbp1/Boll/Elavl1/Mettl16/Dazl/Tardbp/Rbm10/Hnrnpa0/Qki	10
BP	GO:0016180	snRNA processing	12/3418	34/28928	0.352941	2.98709	4.24362	0.000324172	0.0038433	Mettl4/Larp7/Mettl16/Fto/Ints5/Mepce/Tut1/Ints14/Nop10/Nhp2/Toe1/Dkc1	12
BP	GO:0001833	inner cell mass cell proliferation	8/3418	17/28928	0.470588	3.98279	4.50296	0.000340605	0.00401432	Setdb1/Chek1/Brca2/Brd4/Sall4/Gins4/Taf8/Ndel1	8
BP	GO:0090308	regulation of DNA methylation-dependent heterochromatin formation	8/3418	17/28928	0.470588	3.98279	4.50296	0.000340605	0.00401432	Atf7ip2/Setdb1/Pphln1/Mphosph8/Trim28/Tasor/Morc2a/Morc2b	8
BP	GO:1903729	regulation of plasma membrane organization	8/3418	17/28928	0.470588	3.98279	4.50296	0.000340605	0.00401432	Xrcc4/Sh3gl2/Asap1/S100a10/Gsn/Rab3a/Casp7/Sytl4	8
BP	GO:0051647	nucleus localization	14/3418	44/28928	0.318182	2.69291	4.11352	0.000364798	0.00429102	Kif1a/Lmnb2/Tacc2/Bin1/Tlk2/Syne2/Sun1/Lmnb1/Lmna/Nherf1/Sirt1/Syne3/Tacc3/Clmn	14
BP	GO:0000022	mitotic spindle elongation	6/3418	10/28928	0.6	5.07806	4.72119	0.000372182	0.00432698	Numa1/Aurkb/Birc5/Kif4/Cdca8/Incenp	6
BP	GO:0009650	UV protection	6/3418	10/28928	0.6	5.07806	4.72119	0.000372182	0.00432698	Ercc5/Ercc2/Ercc1/Ercc3/Mfap4/Ercc4	6
BP	GO:0031848	protection from non-homologous end joining at telomere	6/3418	10/28928	0.6	5.07806	4.72119	0.000372182	0.00432698	Xrcc4/Terf2/Ercc1/Xrcc1/Ercc4/Nbn	6
BP	GO:0032070	regulation of deoxyribonuclease activity	6/3418	10/28928	0.6	5.07806	4.72119	0.000372182	0.00432698	Hmgb1/Dffa/Pcna/Sirt1/Npm1/Ddx11	6
BP	GO:0110025	DNA strand resection involved in replication fork processing	6/3418	10/28928	0.6	5.07806	4.72119	0.000372182	0.00432698	Bard1/Brca1/Rad50/Mre11a/Rbbp8/Nbn	6
BP	GO:1902423	regulation of attachment of mitotic spindle microtubules to kinetochore	6/3418	10/28928	0.6	5.07806	4.72119	0.000372182	0.00432698	Aurkb/Birc5/Sirt1/Cdca8/Hnrnpu/Incenp	6
BP	GO:0008033	tRNA processing	29/3418	128/28928	0.226562	1.9175	3.80799	0.000393061	0.00455801	Dus3l/Trmt10a/Trmt5/Mettl6/Wdr4/Tyw3/Trmt2a/Trmo/Rpp30/Ssb/Thumpd3/Elac2/Cdk5rap1/Tsen54/Trmt6/Trnt1/Pop1/Nat10/Tprkb/Rpp21/Bcdin3d/Thumpd1/Rpp25l/Clp1/Pop4/Thumpd2/Trmt10b/Trmu/Pus3	29
BP	GO:0051653	spindle localization	18/3418	65/28928	0.276923	2.34372	3.96987	0.000394334	0.00455801	Clasp1/Mcph1/Numa1/Arhgef2/Gja1/Plk1/Ubxn2b/Spag5/Enkd1/Ska3/Cdk5rap2/Ska2/Bccip/Ndc80/Zbed3/Sapcd2/Ndel1/Mad2l1	18
BP	GO:1904356	regulation of telomere maintenance via telomere lengthening	18/3418	65/28928	0.276923	2.34372	3.96987	0.000394334	0.00455801	Terf2/Naf1/Pkib/Hnrnpd/Pnkp/Aurkb/Hnrnpa2b1/Src/Xrcc5/Exosc10/Rtel1/Slx4/Nat10/Hnrnpu/Parp1/Pinx1/Dkc1/Ercc4	18
BP	GO:1900180	regulation of protein localization to nucleus	35/3418	165/28928	0.212121	1.79527	3.74993	0.000402554	0.00464408	Nolc1/Ywhaz/Flna/Tpr/Crebbp/Akap1/Tesk1/Tgfb1/Src/Fyn/Lmna/Brca1/Sumo1/Larp7/Ect2/Cd36/Ilrun/Sirt1/Sin3a/Npm1/Trim28/Cdkn2a/Rbm22/Ipo5/Mepce/Tardbp/Lzts2/Parp1/Ormdl3/Pinx1/Hnrnpm/Nvl/Wwtr1/Dmap1/Sumo3	35
BP	GO:0045995	regulation of embryonic development	23/3418	93/28928	0.247312	2.09311	3.86479	0.000410205	0.00472326	Clasp1/Actr5/Ehmt1/Rbm19/Ino80b/Ino80c/Kat14/Tfpt/Lama1/Ruvbl1/Wdr5/Yy1/Lama2/Lama5/Nipbl/Ino80/Ccsap/Dr1/Mbip/Zbed3/Sgf29/Ruvbl2/Bag6	23
BP	GO:0002204	somatic recombination of immunoglobulin genes involved in immune response	17/3418	60/28928	0.283333	2.39797	3.96778	0.000422695	0.00483921	Xrcc4/Rnf168/Tgfb1/Ercc1/Msh2/Pcyt1a/Msh6/Trp53bp1/Atad5/Supt6/Rif1/Kmt5c/Nsd2/Hmces/Pagr1a/Aplf/Nbn	17
BP	GO:0002208	somatic diversification of immunoglobulins involved in immune response	17/3418	60/28928	0.283333	2.39797	3.96778	0.000422695	0.00483921	Xrcc4/Rnf168/Tgfb1/Ercc1/Msh2/Pcyt1a/Msh6/Trp53bp1/Atad5/Supt6/Rif1/Kmt5c/Nsd2/Hmces/Pagr1a/Aplf/Nbn	17
BP	GO:0045190	isotype switching	17/3418	60/28928	0.283333	2.39797	3.96778	0.000422695	0.00483921	Xrcc4/Rnf168/Tgfb1/Ercc1/Msh2/Pcyt1a/Msh6/Trp53bp1/Atad5/Supt6/Rif1/Kmt5c/Nsd2/Hmces/Pagr1a/Aplf/Nbn	17
BP	GO:0000302	response to reactive oxygen species	44/3418	223/28928	0.197309	1.66991	3.676	0.000429888	0.00491218	Hsf1/Lcn2/Hdac2/Foxp1/Fbln5/Txndc2/Slc8a1/Setx/Aldh3a2/Sesn1/Ptk2b/Adam9/Ercc6/Casp6/Ogg1/Sod3/Slc4a1/Src/Col1a1/Pcna/Prdx3/Mt3/Apex1/Lig1/Fyn/Col6a1/Ect2/Cd36/Sirt1/Klf4/Prdx2/Cdkn2a/Top2b/Prdx6/Nme8/Map1lc3a/Parp1/Pawr/Nme5/Sesn3/Ercc6l2/Cbx8/Cyp11a1/Stk25	44
BP	GO:0060632	regulation of microtubule-based movement	18/3418	66/28928	0.272727	2.30821	3.89465	0.000483024	0.00550886	Catsper1/Irgc/Rnase10/Anxa5/Ttc21b/Tppp2/Map2/Drc1/Wfdc6a/Rhot1/Cfap298/Kif9/Ccdc65/Dynlt2b/Iqcf1/Cfap45/Eppin/Spag6l	18
BP	GO:1903051	negative regulation of proteolysis involved in protein catabolic process	20/3418	77/28928	0.25974	2.19829	3.85399	0.000484011	0.00550965	Usp19/Svip/Usp25/Tlk2/Mtm1/Ophn1/Wac/Usp7/Hfe/Smarcc1/Cdkn2a/Nop53/Rybp-ps/Ccar2/Psme3ip1/Ubxn1/Usp26/Pbk/Sufu/Bag6	20
BP	GO:0006399	tRNA metabolic process	39/3418	192/28928	0.203125	1.71913	3.65957	0.000488691	0.00555238	Dus3l/Trmt10a/Trmt5/Mettl6/Polr2f/Wdr4/Ctag2l1/Zcchc7/Polr3a/Tyw3/Trmt2a/Trmo/Rpp30/Ssb/Exosc10/Polr2l/Thumpd3/Polr2e/Elac2/Tars3/Cdk5rap1/Tsen54/Trmt6/Trnt1/Pop1/Nat10/Tprkb/Rpp21/Polr3d/Bcdin3d/Thumpd1/Rpp25l/Clp1/Pop4/Thumpd2/Trmt10b/Ctag2/Trmu/Pus3	39
BP	GO:1903322	positive regulation of protein modification by small protein conjugation or removal	32/3418	148/28928	0.216216	1.82993	3.70518	0.000491046	0.00556859	Cdc14b/Septin4/Tank/Phf23/Sumo2/Mta1/Sprtn/Birc5/Pias1/Cav1/Ube2d1/Plk1/Rnf40/Npm1/Birc2/Cdkn2a/Tspyl5/Topors/Chfr/Nop53/Gnl3/Dcun1d3/Fanci/Pttg1ip/Fbxo33/Senp2/Derl1/Nscme3l/Dcun1d5/Cdc20/Sae1/Uba2	32
BP	GO:0110053	regulation of actin filament organization	53/3418	284/28928	0.18662	1.57944	3.59199	0.000497645	0.00563278	Clasp1/Cdc42ep1/Bin1/Limch1/Cracd/Sh3bp1/Tmsb15b1/Grb2/Flna/Cit/Carmil1/Ctnna2/Rasa1/Ptk2b/Lmod1/Ppp1r9a/Nck2/Tesk1/F11r/Spta1/S100a10/Gsn/Tgfb3/Gja1/Capzb/Stmn1/Capza3/Ssh2/Cttn/Trim27/Vil1/Gba2/Rdx/Daam2/Abitram/Wasf2/Rhpn2/Kank2/Tmsb15l/Bag4/Sorbs3/Nck1/Capza1b/Arpin/Tmsb15a/Pfn3/Baiap2l1/Lima1/Gmfg/Tmod2/Cdc42ep4/Add2/Naa80	53
BP	GO:0061515	myeloid cell development	25/3418	106/28928	0.235849	1.99609	3.76073	0.000510244	0.0057645	Foxp1/Zfp385a/Tjp2/Flna/Sh2b3/Nemp1/Jmjd6/G6pd2/Brd1/Ercc2/Pip4k2a/Zbtb7a/Slc4a1/Src/Slc11a2/G6pdx/Lyar/Wasf2/Heatr3/Hba-a1/Med1/Fam210b/Abcb10/Srf/Pla2g10	25
BP	GO:0000279	M phase	7/3418	14/28928	0.5	4.23171	4.42716	0.000514266	0.00577731	Topaz1/Xrcc5/Ttk/Piwil2/Cdc20/Piwil1/Spo11	7
BP	GO:0051299	centrosome separation	7/3418	14/28928	0.5	4.23171	4.42716	0.000514266	0.00577731	Cep85/Chek1/Aurka/Ubxn2b/Kif11/Cntrob/Ndel1	7
BP	GO:0098762	meiotic cell cycle phase	7/3418	14/28928	0.5	4.23171	4.42716	0.000514266	0.00577731	Topaz1/Xrcc5/Ttk/Piwil2/Cdc20/Piwil1/Spo11	7
BP	GO:0019985	translesion synthesis	9/3418	22/28928	0.409091	3.46231	4.22905	0.000520699	0.00581689	Rev1/Poli/Faap20/Sprtn/Pcna/Pold1/Dtl/Polk/Pold3	9
BP	GO:0031167	rRNA methylation	9/3418	22/28928	0.409091	3.46231	4.22905	0.000520699	0.00581689	Bud23/Mettl5/Nop2/Emg1/Fbl/Mettl16/Mrm1/Dimt1/Ftsj3	9
BP	GO:0032986	protein-DNA complex disassembly	9/3418	22/28928	0.409091	3.46231	4.22905	0.000520699	0.00581689	Smarca4/Arid2/Supt16/Atad2/Smarce1/Cebpg/Smarcc1/Ssrp1/Smarcc2	9
BP	GO:0010526	retrotransposon silencing	11/3418	31/28928	0.354839	3.00315	4.08461	0.000543057	0.00605538	Tex15/Dnmt3a/Dnmt3b/Tdrd9/Ddx4/Ubr2/Piwil2/Asz1/Fkbp6/Tdrd1/Piwil1	11
BP	GO:0000027	ribosomal large subunit assembly	8/3418	18/28928	0.444444	3.76152	4.28986	0.000549725	0.0060845	Mdn1/Nop2/Rpf2/Bop1/Nop53/Dhx30/Mrto4/Brix1	8
BP	GO:0001522	pseudouridine synthesis	8/3418	18/28928	0.444444	3.76152	4.28986	0.000549725	0.0060845	Gar1/Naf1/Rpusd2/Pus7l/Nop10/Nhp2/Dkc1/Pus3	8
BP	GO:0007063	regulation of sister chromatid cohesion	8/3418	18/28928	0.444444	3.76152	4.28986	0.000549725	0.0060845	Wapl/Rad21/Ddx11/Smc5/Slf1/Sfpq/Nsmce2/Macroh2a1	8
BP	GO:1902570	protein localization to nucleolus	8/3418	18/28928	0.444444	3.76152	4.28986	0.000549725	0.0060845	Nol8/Rpf2/Npm1/Cdkn2a/Nop53/Pinx1/Rrp7a/Nvl	8
BP	GO:1901875	positive regulation of post-translational protein modification	32/3418	149/28928	0.214765	1.81765	3.66273	0.000555625	0.00613848	Cdc14b/Septin4/Tank/Phf23/Sumo2/Mta1/Sprtn/Birc5/Pias1/Cav1/Ube2d1/Plk1/Rnf40/Npm1/Birc2/Cdkn2a/Tspyl5/Topors/Chfr/Nop53/Gnl3/Dcun1d3/Fanci/Pttg1ip/Fbxo33/Senp2/Derl1/Nscme3l/Dcun1d5/Cdc20/Sae1/Uba2	32
BP	GO:1903706	regulation of hemopoiesis	78/3418	458/28928	0.170306	1.44137	3.48517	0.000573662	0.0063261	Hsf1/Tmem131l/Hmgb1/Fancd2/Il4i1b/Thoc5/Jak3/Smarca4/Xrcc6/Foxp1/Cd46/Cib1/Faxdc2/Tjp2/Kat6a/Esrra/Lgals9/Tsc22d1/Pbrm1/Sh2b3/Lef1/Asxl2/Setd1a/Ptk2b/Actb/Arid2/Brd1/Smarca2/Phf10/Hmgb3/Smarce1/Brd7/Zbtb7a/Car2/Tgfb1/Mdk/Fgl2/Zfp36l2/Hmgb2/Ptn/Smarcc1/Gabpa/Creb1/Cbfb/Rbm15/Cul4a/Prxl2a/Tmem64/Brd4/Smarcc2/Gpr55/Zfp608/Drosha/Kat7/Leo1/Prdx2/Gas6/Ctr9/Cdkn2a/Mysm1/Eeig1/Brd2/Rassf2/Rbfox2/Zfp609/…	78
BP	GO:0051865	protein autoubiquitination	20/3418	78/28928	0.25641	2.17011	3.78777	0.000579562	0.00637944	Rnf213/Wwp2/Mta1/Ube4b/Obi1/Rnf13/Brca1/Rnf133/Rnf220/Uhrf2/Trim17/Uhrf1/Ddb2/Trim11/Ube2t/Bfar/Rnf115/Rad18/Rnf11/Asb4	20
BP	GO:0030010	establishment of cell polarity	37/3418	181/28928	0.20442	1.73009	3.60665	0.00059192	0.00650353	Clasp1/Rufy3/Amotl1/Ccdc85c/Sh3bp1/Ophn1/Mcph1/Rhobtb1/Numa1/Arhgef2/Pkd1/Gsn/Map1b/Lama1/Gja1/Wee1/Lmna/Nherf1/Plk1/Ubxn2b/Map2/Fscn1/Spag5/Enkd1/Sdccag8/Camsap3/Kif20b/Ska3/Shtn1/Cdk5rap2/Ska2/Bccip/Ndc80/Sapcd2/Ndel1/Spag6l/Mad2l1	37
BP	GO:0007095	mitotic G2 DNA damage checkpoint signaling	13/3418	41/28928	0.317073	2.68353	3.9486	0.000609213	0.0066691	Uimc1/Cdc14b/D7Ertd443e/Chek1/Brca1/Plk1/Dtl/Mre11a/Topbp1/Nop53/Syf2/Donson/Nbn	13
BP	GO:0048240	sperm capacitation	13/3418	41/28928	0.317073	2.68353	3.9486	0.000609213	0.0066691	Catsper2/Septin4/Tcp11x2/Tcp11/Catsper4/Tmprss12/Slc22a14/Catsper3/Tssk3/Cabyr/Iqcf1/Ropn1/Slc26a3	13
BP	GO:0051651	maintenance of location in cell	46/3418	240/28928	0.191667	1.62216	3.54273	0.000625933	0.00683966	Bscl2/Cherp/Polr2m/Slc8a1/Tmsb15b1/Asph/Ciz1/Flna/Ptk2b/Pdpk1/Casq2/Sun1/Morc3/Bdh2/Hrc/Hk2/Pkd2/Bard1/Naglu/Tgfb1/Gsn/Gja1/Rangap1/Cdk5/Cav1/Plcb3/Pln/Mprip/Slc30a3/Spout1/Sirt1/Taf3/Gm2a/Gstm7/Topors/Dzip1/Tmsb15l/Ank2/Frey1/Atp2a1/Hnrnpu/Ghitm/Tmsb15a/Taf8/Jph2/Itpr2	46
BP	GO:0035357	peroxisome proliferator activated receptor signaling pathway	10/3418	27/28928	0.37037	3.1346	4.06186	0.000655348	0.00714806	Actn4/Asxl1/Asxl2/Stard10/Ptgis/Ncoa1/Sirt1/Ncoa2/Pdk3/Med1	10
BP	GO:1902017	regulation of cilium assembly	20/3418	79/28928	0.253165	2.14264	3.72255	0.000691006	0.00752331	Cdkl5/Rab3ip/Septin9/Entr1/Odf2/Mphosph9/Adamts16/Syne2/Kctd17/Tesk1/Dcdc2a/Mns1/Sdccag8/Dzip1/Cntrob/Rab11fip3/Mark4/Pqbp1/Zmynd10/Dynlt2b	20
BP	GO:0030218	erythrocyte differentiation	35/3418	170/28928	0.205882	1.74247	3.55391	0.000715771	0.00777882	Smarca4/Fech/Exoc6/Sh2b3/Setd1a/Nemp1/Jmjd6/G6pd2/Sp1/Brd1/Ercc2/Sp3/Zbtb7a/Slc4a1/Tcea1/Hmgb2/Slc11a2/Slc25a5/Cebpg/Smad5/G6pdx/Lyar/Kmt2e/Ncor1/Kat7/Rbfox2/Heatr3/Hnrnpu/Hba-a1/Med1/Sfxn1/Fam210b/Abcb10/Srf/Pla2g10	35
BP	GO:0006072	glycerol-3-phosphate metabolic process	6/3418	11/28928	0.545455	4.61642	4.39117	0.000736794	0.00793985	Gpd1/Gpd1l/Gpd2/Gk5/Gykl1/Gk2	6
BP	GO:0031440	regulation of mRNA 3'-end processing	6/3418	11/28928	0.545455	4.61642	4.39117	0.000736794	0.00793985	Cpeb1/Ncbp1/Pabpc2/Pabpn1/Cdc73/Fip1l1	6
BP	GO:0140673	transcription elongation-coupled chromatin remodeling	6/3418	11/28928	0.545455	4.61642	4.39117	0.000736794	0.00793985	Glyr1/Usp7/Supt5/Supt4a/Supt6/Sart3	6
BP	GO:2000197	regulation of ribonucleoprotein complex localization	6/3418	11/28928	0.545455	4.61642	4.39117	0.000736794	0.00793985	Thoc5/Akap8l/Setd2/Alkbh5/Supt6/Rbm10	6
BP	GO:0010458	exit from mitosis	11/3418	32/28928	0.34375	2.9093	3.95561	0.000739852	0.00793985	Clasp1/Cdc14b/Cdc14a/Nfib/Nfix/Birc5/Tgfb1/Nfia/Ctdp1/Ppp2r2d/Ube2c	11
BP	GO:0055022	negative regulation of cardiac muscle tissue growth	11/3418	32/28928	0.34375	2.9093	3.95561	0.000739852	0.00793985	Hdac2/Foxp1/G6pd2/Gja1/G6pdx/Yy1/Jarid2/Ctdp1/Vgll4/Sav1/Rbm10	11
BP	GO:0061117	negative regulation of heart growth	11/3418	32/28928	0.34375	2.9093	3.95561	0.000739852	0.00793985	Hdac2/Foxp1/G6pd2/Gja1/G6pdx/Yy1/Jarid2/Ctdp1/Vgll4/Sav1/Rbm10	11
BP	GO:0043045	epigenetic programming of gene expression	14/3418	47/28928	0.297872	2.52102	3.81998	0.000770349	0.00825236	Stpg4/Suv39h2/Ddb1/Eed/Suv39h1/Dnmt1/Dnmt3a/Dnmt3b/Ctcf/Trim28/Smchd1/Dcaf13/Zfp57/Kdm1b	14
BP	GO:0032273	positive regulation of protein polymerization	23/3418	97/28928	0.237113	2.00679	3.63562	0.000774235	0.0082792	Cdc42ep1/Togaram1/Bin1/Gda/Cracd/Grb2/Carmil1/Pde4dip/Ptk2b/Numa1/Clip1/Lmod1/Nck2/Map1b/Cav1/Tppp2/Git1/Cttn/Bag4/Cdk5rap2/Nck1/Baiap2l1/Cdc42ep4	23
BP	GO:0120032	regulation of plasma membrane bounded cell projection assembly	42/3418	216/28928	0.194444	1.64567	3.48647	0.000778958	0.00831489	Auts2/Cdkl5/Cdc42ep1/Rab3ip/Zmynd8/Septin9/Entr1/Odf2/Mphosph9/Stau2/Adamts16/Dpysl3/Syne2/Kctd17/Ppp1r9a/Tesk1/Tgfb3/Capzb/Cav1/Dcdc2a/Fscn1/Mns1/Rdx/Daam2/Sdccag8/Abitram/Wasf2/Rcc2/Dzip1/Cntrob/Rab11fip3/Mark4/Anln/Pqbp1/Eps8l3/Eps8l2/Zmynd10/Dynlt2b/Ndel1/Espn/Srf/Cdc42ep4	42
BP	GO:0032435	negative regulation of proteasomal ubiquitin-dependent protein catabolic process	13/3418	42/28928	0.309524	2.61963	3.84486	0.000787827	0.00839462	Tlk2/Mtm1/Wac/Usp7/Hfe/Smarcc1/Nop53/Rybp-ps/Ccar2/Ubxn1/Usp26/Pbk/Bag6	13
BP	GO:0009301	snRNA transcription	8/3418	19/28928	0.421053	3.56355	4.09152	0.000851558	0.00905762	Snapc4/Snapc5/Ell/Larp7/Ice2/Snapc1/Mepce/Zc3h8	8
BP	GO:0010225	response to UV-C	7/3418	15/28928	0.466667	3.9496	4.18258	0.000866067	0.009131	Poli/Ercc5/Hmgn1/Brca2/Yy1/Pierce1/Dcun1d3	7
BP	GO:0045916	negative regulation of complement activation	7/3418	15/28928	0.466667	3.9496	4.18258	0.000866067	0.009131	Cr1l/Cd46/Serping1/Cd55b/Zp3r/Cd59b/Cd55	7
BP	GO:0090281	negative regulation of calcium ion import	7/3418	15/28928	0.466667	3.9496	4.18258	0.000866067	0.009131	Ace/Cav1/Wfdc6a/Slc30a1/Trim27/Pawr/Eppin	7
BP	GO:0141196	retrotransposon silencing by piRNA-directed DNA methylation	7/3418	15/28928	0.466667	3.9496	4.18258	0.000866067	0.009131	Tex15/Dnmt3a/Tdrd9/Ddx4/Piwil2/Fkbp6/Tdrd1	7
BP	GO:1902412	regulation of mitotic cytokinesis	7/3418	15/28928	0.466667	3.9496	4.18258	0.000866067	0.009131	Aurkb/Birc5/Ect2/Kif20b/Cdca8/Rab11fip3/Incenp	7
BP	GO:2000241	regulation of reproductive process	43/3418	224/28928	0.191964	1.62468	3.4355	0.000892034	0.00938827	Hdac2/Rad51ap1/Cib1/Ddb1/Tcp11x2/Meioc/Prdx4/Tcp11/Syce3/Irgc/Fam170b/Rnase10/Bnc1/Src/Zfy2/Gja1/Ttk/Anxa5/Aurka/Tppp2/BC005624/Plb1/Wfdc6a/Tmprss12/Insl3/Spata22/Arhgdib/Dazl/Iho1/Chfr/Kif9/Piwil2/Ints13/Sycp2/Iqcf1/Eppin/Prss37/Cdc20/Ybx3/Pla2g10/Insl6/Dmrt1/Adam24	43
BP	GO:0017148	negative regulation of translation	32/3418	153/28928	0.20915	1.77013	3.4961	0.000894924	0.00940219	Rnf139/Cpeb3/Rbm24/Eif4g1/Habp4/Cpeb1/Tpr/Gzmb/Tyms/Gzmc/Ncl/Srp9/Pcif1/Cirbp/Grb7/Caprin2/Trim3/Cpeb4/Fxr1/Gzmn/Syncrip/Ireb2/Tnrc6b/Samd4/Ago3/Eif4a3/Dap/Serbp1/Paip2/Ifrd2/Qki/Ilf3	32
BP	GO:0010165	response to X-ray	10/3418	28/28928	0.357143	3.02265	3.91953	0.000912281	0.00956779	Nucks1/Xrcc4/Xrcc6/Ercc6/Ercc1/Xrcc5/Msh2/Trp53bp1/Brca2/Nipbl	10
BP	GO:0072594	establishment of protein localization to organelle	77/3418	459/28928	0.167756	1.41979	3.31845	0.000964584	0.0100987	Nolc1/Ywhaz/Macf1/Ppp2r2b/Gga3/Mipep/Akirin2/AU015836/Flna/Arxes2/Pttg1ip2/Pex5l/Mgarp/Folr1/Tpr/Rpain/Hk2/Akap1/Scarb2/Kpna3/Tgfb1/Srp14/Hspa1l/Atf2/Lamp2/Gm44504/Pola2/H1f5/Lmna/Brca1/Srp9/Kpna2/Rab4a/Sumo1/Elavl1/Wbp2/Brca2/Clu/Ect2/Cd36/Nup50l/Ddx5/Trim28/Sqstm1/Cdkn2a/Nipbl/Sort1/Dnajc15/Snupn/Samm50/Spidr/Rbm22/Ipo5/Heatr3/Lrwd1/Herpud1/Macroh2a2/Bag4/Tardbp/Pttg1ip/Sh3kbp1/Ipo4/Pex16/Med1/…	77
BP	GO:0032197	retrotransposition	11/3418	33/28928	0.333333	2.82114	3.83153	0.00099235	0.0103713	Tex15/Dnmt3a/Dnmt3b/Tdrd9/Ddx4/Ubr2/Piwil2/Asz1/Fkbp6/Tdrd1/Piwil1	11
BP	GO:0001890	placenta development	39/3418	199/28928	0.19598	1.65866	3.4128	0.00100555	0.010491	Hsf1/Slc8a1/Etnk2/Grb2/Pbrm1/Igf2/Lef1/Wdr83/Zfat/Peg10/Setd2/Cited1/Sp1/Pkd1/Ptgis/Pkd2/Dnajb6/Sp3/Parp2/Esx1/Ctsl/Prdx3/Gja1/Nr2f2/Ptn/Ncoa1/Rbm15/Stox2/Fbn2/Birc2/Trim28/Dcaf13/Vash1/Ovol2/Taf10/Senp2/Parp1/Med1/Nsdhl	39
BP	GO:0000466	maturation of 5.8S rRNA from tricistronic rRNA transcript (SSU-rRNA, 5.8S rRNA, LSU-rRNA)	9/3418	24/28928	0.375	3.17379	3.89965	0.00109828	0.0114186	Urb1/Kri1/Exosc10/Bop1/Pes1/Npm1/Ftsj3/Wdr12/Abt1	9
BP	GO:0140861	DNA repair-dependent chromatin remodeling	9/3418	24/28928	0.375	3.17379	3.89965	0.00109828	0.0114186	Uimc1/Phf1/Rnf168/Parp2/Hdgfl2/Sirt1/Hpf1/Asf1a/Aplf	9
BP	GO:1901873	regulation of post-translational protein modification	48/3418	260/28928	0.184615	1.56248	3.33485	0.00112851	0.0116839	Cdc14b/Septin4/Tank/Phf23/Sumo2/Mta1/Fscb/Ube2i/Sprtn/Birc5/Pias1/U2af2/Fyn/Cdk5/Cav1/Ube2d1/Plk1/Rnf40/Daxx/Npm1/Birc2/Sqstm1/Cdkn2a/Tspyl5/Fbxo2/Topors/Chfr/Mtbp/Nop53/Herpud1/Gnl3/Dcun1d3/Fanci/Flcn/Pttg1ip/Fbxo33/Senp2/Ubxn1/Derl1/Gtpbp4/Nscme3l/Dcun1d5/Pinx1/Cdc20/Sae1/Bex2/Mad2l1/Uba2	48
BP	GO:0051098	regulation of binding	61/3418	349/28928	0.174785	1.47928	3.29733	0.00112923	0.0116839	Nucks1/Hmgb1/Smarca4/Nsd1/Nfib/Zfp462/Wapl/Aktip/Lef1/Eif4g1/Rsf1/Actb/Btaf1/Habp4/Dot1l/Gmnn/Ercc2/Aurkb/Zbtb7a/Dnaaf11/Tgfb1/Src/Spta1/S100a10/H1f0/Hmgb2/Cdk5/Stmn1/Pln/Sumo1/Hfe/Aurka/Larp7/Plk1/Gtf2f1/Ilrun/Kdm4d/Brd4/Ncbp1/Spag8/Aplp2/Trim28/Cdkn2a/Ddx11/Rnf220/Mapre3/Sympk/Dzip1/Taf10/Mepce/Psme3ip1/Senp2/Gtpbp4/Sppl3/Pinx1/Nvl/Tfip11/Ralb/Add2/Ercc4/Sumo3	61
BP	GO:0006998	nuclear envelope organization	15/3418	54/28928	0.277778	2.35095	3.63719	0.00113158	0.0116839	Lmnb2/Akap8l/Tor1aip1/Nemp1/Sun1/Emd/Lmnb1/Des/Lmna/Plk1/Ubxn2b/Chmp2b/Cdan1/Tardbp/Ndel1	15
BP	GO:0030219	megakaryocyte differentiation	15/3418	54/28928	0.277778	2.35095	3.63719	0.00113158	0.0116839	Cib1/Faxdc2/Zfp385a/Flna/Sh2b3/Sp1/Pip4k2a/Sp3/Hmgb2/Gabpa/Rbm15/Wasf2/Med1/Tescl/Srf	15
BP	GO:0033143	regulation of intracellular steroid hormone receptor signaling pathway	20/3418	82/28928	0.243902	2.06425	3.53257	0.00114285	0.0117623	Clock/Smarca4/Foxp1/Zbtb7a/Src/Brca1/Wbp2/Sirt1/Ncor1/Ncoa2/Ddx5/Shq1/Safb2/Kank2/Dnaaf4/Parp1/Med1/Pagr1a/Usp26/Rnf6	20
BP	GO:0006278	RNA-templated DNA biosynthetic process	17/3418	65/28928	0.261538	2.21351	3.58519	0.00114701	0.0117623	Terf2/Gar1/Pkib/Hnrnpd/Pnkp/Aurkb/Src/Xrcc5/Exosc10/Rad50/Nat10/Rpa1/Hnrnpu/Nop10/Nhp2/Pinx1/Dkc1	17
BP	GO:0007004	telomere maintenance via telomerase	17/3418	65/28928	0.261538	2.21351	3.58519	0.00114701	0.0117623	Terf2/Gar1/Pkib/Hnrnpd/Pnkp/Aurkb/Src/Xrcc5/Exosc10/Rad50/Nat10/Rpa1/Hnrnpu/Nop10/Nhp2/Pinx1/Dkc1	17
BP	GO:1902808	positive regulation of cell cycle G1/S phase transition	17/3418	65/28928	0.261538	2.21351	3.58519	0.00114701	0.0117623	Eif4g1/Crebbp/Aif1/Rrm1/Apex1/Larp7/Cul4a/Kmt2e/Rdx/Mtbp/Lsm11/Cdc73/Paf1/Mepce/Plrg1/Pagr1a/Anp32b	17
BP	GO:1902117	positive regulation of organelle assembly	22/3418	94/28928	0.234043	1.9808	3.48639	0.00119694	0.0122533	Hsf1/Ubap2l/Rab3ip/Septin9/Entr1/Numa1/Kctd17/Snx7/Pip4k2a/Src/Fscn1/Mns1/Spag5/Dzip1/Rab11fip3/Mark4/Wipi1/Pqbp1/Snx4/Zmynd10/Moap1/Ralb	22
BP	GO:0009636	response to toxic substance	44/3418	234/28928	0.188034	1.59141	3.32496	0.00121211	0.0123755	Lcn2/Ehmt1/Fbln5/Fech/Slc30a4/Ehmt2/Prdx4/Ephx1/Sesn1/Ercc6/Ppp1r9a/Sod3/Dhx15/Gstm6/Aldh1a7/Gpx4/Dnmt3a/Mt2/Mt1/Tyms/Map1b/Ass1/Prdx3/Mt3/S100a9/Aldh2/Slc30a3/Col6a1/Cd36/Prxl2a/Slc47a2/Brip1/Slc30a1/Asns/Prdx2/Pon2/Prdx6/Gstm7/Prdx6b/Gsto2/Ces1d/Mtarc2/Srsf9/Gpx8	44
BP	GO:0003352	regulation of cilium movement	14/3418	49/28928	0.285714	2.41812	3.63666	0.001213	0.0123755	Catsper1/Irgc/Rnase10/Anxa5/Tppp2/Drc1/Wfdc6a/Cfap298/Kif9/Ccdc65/Iqcf1/Cfap45/Eppin/Spag6l	14
BP	GO:0034599	cellular response to oxidative stress	48/3418	261/28928	0.183908	1.55649	3.30576	0.00122731	0.0125002	Hsf1/Lcn2/Fancd2/Hdac2/Foxp1/Fbln5/Txndc2/Slc8a1/Setx/Mgst1/Stau2/G6pd2/Ogg1/Sod3/Aif1/Naglu/Src/Atf2/Pcna/Prdx3/Mt3/Apex1/Fyn/Abcd1/Slc11a2/Coq7/G6pdx/Ect2/Cd36/Sirt1/Sin3a/Klf4/Ggt1/Prdx2/Pla2r1/Cdkn2a/Top2b/Nme8/Aldh3b1/Pnpla8/Map1lc3a/Parp1/Pawr/Ercc6l2/Cbx8/Prkra/Fads2/Stk25	48
BP	GO:0060765	regulation of androgen receptor signaling pathway	10/3418	29/28928	0.344828	2.91842	3.78342	0.00124627	0.0126504	Smarca4/Foxp1/Zbtb7a/Sirt1/Ncor1/Ddx5/Shq1/Safb2/Usp26/Rnf6	10
BP	GO:0070199	establishment of protein localization to chromosome	10/3418	29/28928	0.344828	2.91842	3.78342	0.00124627	0.0126504	H1f5/Wbp2/Brca2/Nipbl/Spidr/Lrwd1/Macroh2a2/Dkc1/Macroh2a1/Ruvbl2	10
BP	GO:0001825	blastocyst formation	16/3418	60/28928	0.266667	2.25691	3.56743	0.00126733	0.0128208	Pbrm1/Nop2/Sp1/Sf3b1/Bysl/Sp3/Sf3b6/Gabpa/Ptpn18/Ctr9/Supt6/Matr3/Nle1/Rrp7a/Rpl7l1/Srf	16
BP	GO:2000059	negative regulation of ubiquitin-dependent protein catabolic process	16/3418	60/28928	0.266667	2.25691	3.56743	0.00126733	0.0128208	Svip/Tlk2/Mtm1/Wac/Usp7/Hfe/Smarcc1/Cdkn2a/Nop53/Rybp-ps/Ccar2/Ubxn1/Usp26/Pbk/Sufu/Bag6	16
BP	GO:0008334	histone mRNA metabolic process	8/3418	20/28928	0.4	3.38537	3.90611	0.00127309	0.0128573	Slbp/Cpsf2/Ssb/Exosc10/Ncbp1/Lsm11/Ncbp2/Upf1	8
BP	GO:0072595	maintenance of protein localization in organelle	13/3418	44/28928	0.295455	2.50056	3.64614	0.00127831	0.0128884	Ciz1/Sun1/Morc3/Hk2/Bard1/Gja1/Rangap1/Cdk5/Taf3/Topors/Frey1/Hnrnpu/Taf8	13
BP	GO:1903320	regulation of protein modification by small protein conjugation or removal	47/3418	255/28928	0.184314	1.55993	3.28736	0.00130682	0.013117	Cdc14b/Septin4/Tank/Phf23/Sumo2/Mta1/Fscb/Ube2i/Sprtn/Birc5/Pias1/U2af2/Fyn/Cdk5/Cav1/Ube2d1/Plk1/Rnf40/Daxx/Npm1/Birc2/Sqstm1/Cdkn2a/Tspyl5/Fbxo2/Topors/Chfr/Mtbp/Nop53/Herpud1/Gnl3/Dcun1d3/Fanci/Pttg1ip/Fbxo33/Senp2/Ubxn1/Derl1/Gtpbp4/Nscme3l/Dcun1d5/Pinx1/Cdc20/Sae1/Bex2/Mad2l1/Uba2	47
BP	GO:0007097	nuclear migration	11/3418	34/28928	0.323529	2.73817	3.71202	0.00131191	0.013117	Kif1a/Lmnb2/Tacc2/Syne2/Sun1/Lmnb1/Lmna/Nherf1/Syne3/Tacc3/Clmn	11
BP	GO:0018208	peptidyl-proline modification	11/3418	34/28928	0.323529	2.73817	3.71202	0.00131191	0.013117	Ppig/Prdx4/Ppil6/Ppic/Ogfod1/P4ha2/Ppwd1/Ntmt1/Ppil4/Ppil3/Ppie	11
BP	GO:0032196	transposition	11/3418	34/28928	0.323529	2.73817	3.71202	0.00131191	0.013117	Tex15/Dnmt3a/Dnmt3b/Tdrd9/Ddx4/Ubr2/Piwil2/Asz1/Fkbp6/Tdrd1/Piwil1	11
BP	GO:0046475	glycerophospholipid catabolic process	11/3418	34/28928	0.323529	2.73817	3.71202	0.00131191	0.013117	Pnpla7/Plcb3/Plb1/Pla2g7/Scarb1/Prdx6/Abhd16b/Prdx6b/Pnpla8/Gdpd1/Pla2g10	11
BP	GO:0000491	small nucleolar ribonucleoprotein complex assembly	6/3418	12/28928	0.5	4.23171	4.09861	0.00132638	0.013152	Naf1/Ruvbl1/Znhit6/Shq1/Snu13/Ruvbl2	6
BP	GO:0007056	spindle assembly involved in female meiosis	6/3418	12/28928	0.5	4.23171	4.09861	0.00132638	0.013152	Ddb1/Aurka/Dcaf13/Ska3/Ska2/Ndc80	6
BP	GO:0007100	mitotic centrosome separation	6/3418	12/28928	0.5	4.23171	4.09861	0.00132638	0.013152	Cep85/Chek1/Aurka/Ubxn2b/Kif11/Ndel1	6
BP	GO:0045869	negative regulation of single stranded viral RNA replication via double stranded DNA intermediate	6/3418	12/28928	0.5	4.23171	4.09861	0.00132638	0.013152	Setdb1/Mphosph8/Trim28/Tasor/Morc2a/Morc2b	6
BP	GO:0098764	meiosis I cell cycle phase	6/3418	12/28928	0.5	4.23171	4.09861	0.00132638	0.013152	Topaz1/Xrcc5/Ttk/Piwil2/Piwil1/Spo11	6
BP	GO:0070646	protein modification by small protein removal	26/3418	119/28928	0.218487	1.84915	3.39764	0.00134565	0.0133211	Usp19/Usp47/Usp25/Otud5/Tank/Usp42/Semp2l2b/Usp7/Usp39/Usp48/Usp22/Usp50/Stambpl1/Usp1/Nop53/Cops7b/Yod1/Otud7a/Senp2/Ubxn1/Usp16/Usp26/Desi1/Otub2/Atxn3/Senp3	26
BP	GO:0030041	actin filament polymerization	35/3418	176/28928	0.198864	1.68307	3.32712	0.00136006	0.0134416	Cdc42ep1/Bin1/Cracd/Tmsb15b1/Grb2/Gas7/Carmil1/Rasa1/Ptk2b/Lmod1/Ppp1r9a/Nck2/Aif1/Spta1/Gsn/Capzb/Capza3/Ssh2/Cttn/Vil1/Gba2/Rdx/Daam2/Abitram/Kank2/Tmsb15l/Bag4/Nck1/Capza1b/Tmsb15a/Pfn3/Baiap2l1/Tmod2/Cdc42ep4/Add2	35
BP	GO:0090316	positive regulation of intracellular protein transport	25/3418	113/28928	0.221239	1.87244	3.40132	0.00136818	0.0134996	Oaz3/Rufy3/Pcnt/Asph/Flna/Tpr/Emd/Tgfb1/Camk4/Brca1/Ppm1a/Ect2/Prpf4b/Gas6/Trim28/Kif20b/Ctdspl2/Slc35d3/Rbm22/Ipo5/Wipf1/Tardbp/Ergic3/Anp32b/Dmap1	25
BP	GO:2000767	positive regulation of cytoplasmic translation	7/3418	16/28928	0.4375	3.70275	3.95831	0.00138323	0.0136256	Dhx9/Hnrnpd/Cnbp/Syncrip/Piwil2/Hnrnpu/Zcchc13	7
BP	GO:1900087	positive regulation of G1/S transition of mitotic cell cycle	14/3418	50/28928	0.28	2.36976	3.54837	0.00150397	0.0147907	Eif4g1/Crebbp/Aif1/Rrm1/Apex1/Larp7/Cul4a/Kmt2e/Rdx/Mtbp/Lsm11/Mepce/Plrg1/Anp32b	14
BP	GO:0022604	regulation of cell morphogenesis	51/3418	284/28928	0.179577	1.51984	3.22252	0.00151496	0.0148744	Fn1/Cdkl5/Cdc42ep1/Sparc/Epb41l3/Lrp8/Macf1/Prpf40a/Zmym4/Brwd3/Kalrn/Aldoa/Gas7/Cdkl3/Hnrnpk/Pdzd8/Tnik/Grip1/Stau2/Ptk2b/Spag9/Itga7/Myo5b/Eef2k/Pakap/Cfdp1/F11r/Src/Spta1/Fyn/Capzb/S100b/Ptn/Nherf1/Caprin2/Syne3/Slc30a1/Vil1/Fblim1/Rdx/Cdc42se1/Itpka/Sh3kbp1/Brwd1/Arpin/Parva/Parvb/Cdc42ep4/Arc/Cldn3/Rasal1	51
BP	GO:0034101	erythrocyte homeostasis	36/3418	184/28928	0.195652	1.65589	3.26699	0.00158146	0.0155019	Smarca4/Fech/Exoc6/Sh2b3/Setd1a/Nemp1/Jmjd6/G6pd2/Sp1/Brd1/Ercc2/Sp3/Zbtb7a/Slc4a1/Tcea1/Hmgb2/Slc11a2/Slc25a5/Cebpg/Smad5/G6pdx/Lyar/Kmt2e/Ncor1/Kat7/Ireb2/Rbfox2/Heatr3/Hnrnpu/Hba-a1/Med1/Sfxn1/Fam210b/Abcb10/Srf/Pla2g10	36
BP	GO:1901136	carbohydrate derivative catabolic process	49/3418	271/28928	0.180812	1.53029	3.21043	0.00159557	0.0156147	Pfkfb3/Nt5c1b/Gda/Man1b1/Aldoa/Aldoart1/Aldoart2/Renbp/Gpd1/Pde1a/Lct/Cdadc1/Hk2/Aldh1a7/Naglu/Zbtb7a/Pde4a/Tgfb1/Slc4a1/Src/Ctsl/Pgk2/Pfkl/Pfkm/Spam1/Entpd1/Col6a1/Entpd5/Hgsnat/Gpd1l/Ncor1/Git1/Ogdh/Gm2a/Nt5e/Gapdhs/Gba2/Fbxo27/Fbxo2/Hyal5/Flcn/Fuca2/Dut/Hyal6/Pnp2/Npl/Sgsh/Ngly1/Nt5c	49
BP	GO:0062197	cellular response to chemical stress	60/3418	347/28928	0.172911	1.46342	3.17893	0.00160441	0.0156757	Hsf1/Lcn2/Fancd2/Hdac2/Xrcc6/Foxp1/Fbln5/Clcn2/Txndc2/Slc8a1/Setx/Mgst1/Stau2/G6pd2/Ogg1/Sod3/Pkd2/Aif1/Naglu/Src/Atf2/Pcna/Prdx3/Xrcc5/Mt3/Apex1/Fyn/Abcd1/Slc11a2/Cav1/Coq7/G6pdx/Ect2/Cd36/Sirt1/Slc12a6/Sin3a/Klf4/Ggt1/Prdx2/Pla2r1/Cdkn2a/Top2b/Nme8/Aldh3b1/Wnk3/Lrrc8d/Pnpla8/Micu1/Atp1a1/Map1lc3a/Parp1/Pawr/Efhd1/Ercc6l2/Ybx3/Cbx8/Prkra/Fads2/Stk25	60
BP	GO:0051693	actin filament capping	12/3418	40/28928	0.3	2.53903	3.56534	0.0016807	0.0163943	Cracd/Carmil1/Lmod1/Spta1/Gsn/Capzb/Capza3/Vil1/Rdx/Capza1b/Tmod2/Add2	12
BP	GO:0002381	immunoglobulin production involved in immunoglobulin-mediated immune response	18/3418	73/28928	0.246575	2.08687	3.40339	0.0017305	0.0168527	Xrcc4/Rnf168/Tgfb1/Ercc1/Fgl2/Msh2/Pcyt1a/Msh6/Trp53bp1/Atad5/Supt6/Rif1/Kmt5c/Nsd2/Hmces/Pagr1a/Aplf/Nbn	18
BP	GO:0031032	actomyosin structure organization	42/3418	225/28928	0.186667	1.57984	3.19609	0.00178139	0.0173202	Clasp1/Hdac2/Sorbs1/Myh11/Epb41l3/Limch1/Klhl41/Carmil1/Myo18b/Ptk2b/Casq2/Lmod1/Itgb5/Ppp1r9a/Tesk1/Pdlim1/F11r/Src/S100a10/Tgfb3/Stmn1/Csrp2/Csrp1/Myh6/Ect2/Cnn1/Cnn2/Iqgap2/Cdc42bpb/Kctd13/Wasf2/Rhpn2/Kank2/Tmsb15l/Bag4/Sorbs3/Anln/Myh7/Myl9/Tmod2/Spag6l/Srf	42
BP	GO:1900182	positive regulation of protein localization to nucleus	23/3418	103/28928	0.223301	1.88989	3.31172	0.00183121	0.0177758	Flna/Tpr/Crebbp/Tesk1/Tgfb1/Src/Fyn/Brca1/Larp7/Ect2/Npm1/Trim28/Cdkn2a/Rbm22/Ipo5/Mepce/Tardbp/Parp1/Ormdl3/Pinx1/Hnrnpm/Wwtr1/Dmap1	23
BP	GO:0030705	cytoskeleton-dependent intracellular transport	40/3418	212/28928	0.188679	1.59687	3.19279	0.00183959	0.0178241	Kif1a/Ssx2ip/Tub/Actn4/Dlg2/Ccdc88b/Stau1/Agbl4/Kif17/Terf2/Dync1i1/Mgarp/Stau2/Kif21a/Syne2/Sun1/Myo5b/Map1b/Kif5c/Ttc21b/Map2/Kifbp/Hook2/Camsap3/BC048507/Rhot1/Hook1/Ap3s2/Ttc21a/Ccdc186/Ccdc38/Ap3m2/Hnrnpu/Sfpq/Klc3/Dynlt2b/Ndel1/Kifc1/Rpgr/Dst	40
BP	GO:0000729	DNA double-strand break processing	8/3418	21/28928	0.380952	3.22416	3.73213	0.0018451	0.0178241	Rad50/Brip1/Mre11a/Slx4/Rbbp8/Exd2/Nbn/Spo11	8
BP	GO:0008156	negative regulation of DNA replication	8/3418	21/28928	0.380952	3.22416	3.73213	0.0018451	0.0178241	Wapl/Pds5a/Gmnn/Rad17/Lig3/Tipin/Gtpbp4/Timeless	8
BP	GO:0030520	estrogen receptor signaling pathway	14/3418	51/28928	0.27451	2.32329	3.46217	0.00185083	0.0178506	Safb/Src/Brca1/Ncoa1/Wbp2/Ddx17/Ddx5/Rbfox2/Kank2/Dnaaf4/Parp1/Med1/Pagr1a/Taf7	14
BP	GO:0031400	negative regulation of protein modification process	70/3418	420/28928	0.166667	1.41057	3.10251	0.0018874	0.0181742	Hdac2/Men1/Cib1/Fxyd1/Nolc1/Slc8a1/Srcin1/Cep85/Snta1/Sh3gl2/Dusp3/Ocln/Eif4g1/Actb/Fscb/Pdpk1/Spag9/Pkib/G6pd2/Ptpn13/Ptgis/Fkbp8/Nck2/Tesk1/Tgfb1/U2af2/Fyn/Nr2f2/Igfbp3/Cdk5/Cav1/G6pdx/Plk1/Parp14/Gpd1l/Sirt1/Pdcd4/Npm1/Trim27/Sqstm1/Cdkn2a/Cep43/Suz12/Wnk4/Cnksr3/Rassf2/Cdk5rap1/Dcun1d3/Flcn/Tardbp/Cd109/Senp2/Ubxn1/Plpp3/Pwp1/Nck1/Gtpbp4/Dbndd2/Cactin/Prkrip1/Pinx1/Zbed3/Wwtr1/Mllt1/Pbk/Macro…	70
BP	GO:0046486	glycerolipid metabolic process	65/3418	385/28928	0.168831	1.42889	3.10106	0.00194513	0.0187	Pgap2/Bscl2/Cdipt/Slc37a4/Mboat2/Pnpla7/Etnk2/Mtm1/Inpp4a/Synj2/Ttc7/Gpd1/Apob/Lipe/Spata18/Ddhd1/Pip5k1c/Pip4k2a/Fabp3/Inpp1/Pcyt1a/Cav1/Plcb3/Apoh/Lpcat1/Plb1/Lmf1/Abhd4/Sirt1/Pla2g7/Scarb1/Prdx6/Ip6k1/Bpnt2/Abhd16b/Crls1/Prdx6b/Gk5/Gykl1/Hycc2/Pi4k2b/Pgp/Acsl5/Pnpla8/Gpat4/Agpat2/Plcd4/Agpat4/Itpka/Abhd6/Tmx1/Ces1d/Pgap4/Lpgat1/Abhd3/Plaat5/Gdpd1/Agpat3/Lpcat2b/Abhd5/Dgat2/Acsl4/Pla2g10/Gk2/Pt…	65
BP	GO:0030837	negative regulation of actin filament polymerization	17/3418	68/28928	0.25	2.11586	3.37208	0.0019565	0.0187493	Cracd/Tmsb15b1/Carmil1/Lmod1/Spta1/Gsn/Capzb/Capza3/Ssh2/Vil1/Rdx/Kank2/Tmsb15l/Capza1b/Tmsb15a/Tmod2/Add2	17
BP	GO:0046503	glycerolipid catabolic process	17/3418	68/28928	0.25	2.11586	3.37208	0.0019565	0.0187493	Pnpla7/Apob/Lipe/Plcb3/Apoh/Plb1/Pla2g7/Scarb1/Prdx6/Abhd16b/Prdx6b/Pnpla8/Abhd6/Ces1d/Gdpd1/Abhd5/Pla2g10	17
BP	GO:0030835	negative regulation of actin filament depolymerization	13/3418	46/28928	0.282609	2.39184	3.45809	0.00199946	0.0191304	Cracd/Carmil1/Lmod1/Spta1/Gsn/Capzb/Capza3/Vil1/Rdx/Capza1b/Lima1/Tmod2/Add2	13
BP	GO:0032387	negative regulation of intracellular transport	15/3418	57/28928	0.263158	2.22722	3.39477	0.00204931	0.0195761	Svip/Ube2j1/Tpr/Hrc/Akap1/Bard1/Map1b/Rangap1/Cdk5/Ube2g2/Pln/Sumo1/Cd36/Yod1/Rbm10	15
BP	GO:1990542	mitochondrial transmembrane transport	23/3418	104/28928	0.221154	1.87172	3.25986	0.00209306	0.019934	AU015836/Slc30a2/Got1/Slc25a4/Slc25a5/Tst/Col6a1/Vdac2/Vdac1/Dnajc15/Slc25a21/Micu2/Slc25a1/Micu1/Sfxn3/Ghitm/Sfxn2/Sfxn1/Slc25a2/Mpc2/Slc25a39/Slc25a18/Slc25a13	23
BP	GO:0042176	regulation of protein catabolic process	63/3418	372/28928	0.169355	1.43332	3.07905	0.00209342	0.019934	Usp19/Oaz3/Svip/Ddb1/Usp25/Psme3/Osbpl7/Nrdc/Gga3/Tlk2/Mtm1/Ophn1/Flna/Sumo2/Wac/Adam9/Usp7/Zp3r/Csnk1a1/Pkd1/Pias1/Gja1/Fyn/Timp3/Cav1/Sumo1/Hfe/Aurka/Smarcc1/Clu/Plk1/Cul4a/Lpcat1/Dtl/Rnf40/Sirt1/Fbxo22/Fbxo11/Rdx/Fbxo2/Vgll4/Zer1/Chfr/Nop53/Herpud1/Rybp-ps/Pttg1ip/Dnaaf4/Tmx1/Ccar2/Psme3ip1/Asb9/Ubxn1/Usp26/Desi1/Atxn3/Serpinb1a/Cdc20/Pbk/Csnk1e/Mad2l1/Bag6/Nedd4	63
BP	GO:0018200	peptidyl-glutamic acid modification	9/3418	26/28928	0.346154	2.92965	3.60316	0.00210751	0.0199627	Agbl4/Ttll9/Ttll8/Ttll10/Ttll4/Agbl2/Agbl3/Cep41/Naa80	9
BP	GO:0043249	erythrocyte maturation	9/3418	26/28928	0.346154	2.92965	3.60316	0.00210751	0.0199627	Nemp1/G6pd2/Brd1/Ercc2/Zbtb7a/G6pdx/Heatr3/Fam210b/Pla2g10	9
BP	GO:0044725	epigenetic programming in the zygotic pronuclei	7/3418	17/28928	0.411765	3.48494	3.75138	0.00211307	0.0199627	Stpg4/Suv39h2/Ddb1/Suv39h1/Dcaf13/Zfp57/Kdm1b	7
BP	GO:0061158	3'-UTR-mediated mRNA destabilization	7/3418	17/28928	0.411765	3.48494	3.75138	0.00211307	0.0199627	Khsrp/Cpeb3/Rbm24/Hnrnpd/Zfp36l2/Tardbp/Upf1	7
BP	GO:2000622	regulation of nuclear-transcribed mRNA catabolic process, nonsense-mediated decay	7/3418	17/28928	0.411765	3.48494	3.75138	0.00211307	0.0199627	Magoh/Upf3a/Syncrip/Casc3/Eif4a3/Hnrnpab/Rbm8a	7
BP	GO:0001682	tRNA 5'-leader removal	6/3418	13/28928	0.461538	3.9062	3.83635	0.00221783	0.0207887	Rpp30/Ssb/Pop1/Rpp21/Rpp25l/Pop4	6
BP	GO:0006702	androgen biosynthetic process	6/3418	13/28928	0.461538	3.9062	3.83635	0.00221783	0.0207887	Hsd3b6/Hsd3b1/Cyp17a1/Hsd17b3/Scarb1/Med1	6
BP	GO:0034088	maintenance of mitotic sister chromatid cohesion	6/3418	13/28928	0.461538	3.9062	3.83635	0.00221783	0.0207887	Dscc1/Nipbl/Smc5/Slf1/Nsmce2/Macroh2a1	6
BP	GO:0051307	meiotic chromosome separation	6/3418	13/28928	0.461538	3.9062	3.83635	0.00221783	0.0207887	Sycp3/Ncaph2/Ttk/Top2a/Chfr/Ncaph	6
BP	GO:0051987	positive regulation of attachment of spindle microtubules to kinetochore	6/3418	13/28928	0.461538	3.9062	3.83635	0.00221783	0.0207887	Aurkb/Birc5/Cdca8/Rcc2/Hnrnpu/Incenp	6
BP	GO:0032956	regulation of actin cytoskeleton organization	62/3418	366/28928	0.169399	1.4337	3.05643	0.00224363	0.0209977	Clasp1/Hdac2/Cdc42ep1/Bin1/Limch1/Cracd/Sh3bp1/Gpm6b/Tmsb15b1/Grb2/Flna/Cit/Carmil1/Stau2/Ctnna2/Rasa1/Ptk2b/Lmod1/Ppp1r9a/Nck2/Tesk1/F11r/Tgfb1/Spta1/S100a10/Gsn/Tgfb3/Gja1/Capzb/Stmn1/Capza3/Ect2/Bcas3/Iqgap2/Ssh2/Cttn/Fscn1/Trim27/Vil1/Gba2/Rdx/Daam2/Abitram/Wasf2/Rhpn2/Kank2/Tmsb15l/Bag4/Sorbs3/Nck1/Capza1b/Arpin/Tmsb15a/Pfn3/Baiap2l1/Lima1/Gmfg/Tmod2/Cdc42ep4/Add2/Rnd2/Naa80	62
BP	GO:0010563	negative regulation of phosphorus metabolic process	65/3418	388/28928	0.167526	1.41784	3.03308	0.00235652	0.0219856	Men1/Uri1/Cib1/Cdkn2d/Nolc1/Slc8a1/Srcin1/Cep85/Sh3gl2/Dusp3/Ocln/Eif4g1/Actb/Pdpk1/Spag9/Pkib/Ptpn13/Ptgis/Fkbp8/Nck2/Tesk1/Tgfb1/Slc4a1/Prdx3/Nr2f2/Igfbp3/Cav1/Entpd1/Plk1/Parp14/Lpcat1/Gpd1l/Sirt1/Ncor1/Git1/Pdcd4/Npm1/Trim27/Cdkn2a/Cep43/Cox11/Suz12/Wnk4/Cnksr3/Rassf2/Cdk5rap1/Bag4/Flcn/Tardbp/Cd109/Hnrnpu/Parp1/Plpp3/Pwp1/Nck1/Dbndd2/Cactin/Prkrip1/Zbed3/Tmem225/Wwtr1/Mllt1/Pbk/Macroh2a1/Taf7	65
BP	GO:0045936	negative regulation of phosphate metabolic process	65/3418	388/28928	0.167526	1.41784	3.03308	0.00235652	0.0219856	Men1/Uri1/Cib1/Cdkn2d/Nolc1/Slc8a1/Srcin1/Cep85/Sh3gl2/Dusp3/Ocln/Eif4g1/Actb/Pdpk1/Spag9/Pkib/Ptpn13/Ptgis/Fkbp8/Nck2/Tesk1/Tgfb1/Slc4a1/Prdx3/Nr2f2/Igfbp3/Cav1/Entpd1/Plk1/Parp14/Lpcat1/Gpd1l/Sirt1/Ncor1/Git1/Pdcd4/Npm1/Trim27/Cdkn2a/Cep43/Cox11/Suz12/Wnk4/Cnksr3/Rassf2/Cdk5rap1/Bag4/Flcn/Tardbp/Cd109/Hnrnpu/Parp1/Plpp3/Pwp1/Nck1/Dbndd2/Cactin/Prkrip1/Zbed3/Tmem225/Wwtr1/Mllt1/Pbk/Macroh2a1/Taf7	65
BP	GO:0006479	protein methylation	15/3418	58/28928	0.258621	2.18882	3.31733	0.00246708	0.0228965	Ehmt1/Vcpkmt/Rab3b/Prdm12/Ehmt2/Pcmt1/Setd2/Snrpb/Wdr5/Snrpd3/Fam98b/Etf1/Ntmt1/Setd6/Ilf3	15
BP	GO:0006858	extracellular transport	15/3418	58/28928	0.258621	2.18882	3.31733	0.00246708	0.0228965	Wwp2/Ulk4/Dnaaf11/Nherf1/Spag6/Stk36/Kif27/Dnajb13/Katnip/Iqub/Dnaaf4/Nme5/Odad4/Cfap45/Spag6l	15
BP	GO:0008213	protein alkylation	15/3418	58/28928	0.258621	2.18882	3.31733	0.00246708	0.0228965	Ehmt1/Vcpkmt/Rab3b/Prdm12/Ehmt2/Pcmt1/Setd2/Snrpb/Wdr5/Snrpd3/Fam98b/Etf1/Ntmt1/Setd6/Ilf3	15
BP	GO:0030521	androgen receptor signaling pathway	13/3418	47/28928	0.276596	2.34095	3.36773	0.00246941	0.0228965	Smarca4/Foxp1/Zbtb7a/Ddx17/Daxx/Sirt1/Ncor1/Ddx5/Kdm3a/Shq1/Safb2/Usp26/Rnf6	13
BP	GO:1902905	positive regulation of supramolecular fiber organization	36/3418	189/28928	0.190476	1.61208	3.0902	0.00255116	0.0236179	Cdc42ep1/Togaram1/Bin1/Gda/Limch1/Cracd/Grb2/Flna/Carmil1/Pde4dip/Ptk2b/Numa1/Clip1/Lmod1/Nck2/Aurkb/Tesk1/S100a10/Gsn/Map1b/Tgfb3/Cav1/Stmn2/Git1/Cttn/Trim27/Vil1/Wasf2/Bag4/Sorbs3/Colgalt1/Cdk5rap2/Nck1/Pfn3/Baiap2l1/Cdc42ep4	36
BP	GO:0035561	regulation of chromatin binding	8/3418	22/28928	0.363636	3.07761	3.56832	0.0026019	0.0240136	Wapl/Btaf1/Gmnn/Larp7/Kdm4d/Ddx11/Mepce/Senp2	8
BP	GO:2001044	regulation of integrin-mediated signaling pathway	8/3418	22/28928	0.363636	3.07761	3.56832	0.0026019	0.0240136	Flna/Lamc1/Emp2/Nid1/Lama1/Lama2/Lypd10/Lypd11	8
BP	GO:0032535	regulation of cellular component size	68/3418	411/28928	0.16545	1.40028	2.99165	0.00260658	0.0240198	Fn1/Cdkl5/Rufy3/Cdc42ep1/Inf2/Bin1/Macf1/Cracd/Sh3bp1/Rab3b/Tmsb15b1/Ptprs/Grb2/Cdkl3/Cit/Carmil1/Rasa1/Ptk2b/Lmod1/Myo5b/Ppp1r9a/Nck2/Kdm6a/Spta1/Gsn/Map1b/Mt3/Capzb/Cdk5/Capza3/Nherf1/Creb1/Col6a1/Wdr36/Hp1bp3/Map2/Slc12a6/Ssh2/Sin3a/Cttn/Npm1/Vil1/Gba2/Rdx/Daam2/Wnk3/Abitram/Kank2/Tmsb15l/Bag4/Shtn1/Spart/Nck1/Capza1b/Tmsb15a/Rpl4/Pfn3/Baiap2l1/Rnf6/Lima1/Ndel1/Tmod2/Srf/Cdc42ep4/Add2/Rnd2/Naa…	68
BP	GO:0048469	cell maturation	45/3418	250/28928	0.18	1.52342	3.04247	0.00263177	0.0242147	Catsper2/Tdrd7/Tdrkh/Dlg2/Septin4/Tcp11x2/Tcp11/Catsper4/Nfix/Ptk2b/Nemp1/Tdrd6/Bnc1/G6pd2/Brd1/Ercc2/Zbtb7a/H3f3a/Tgfb1/Tyms/Gja1/Aurka/Brca2/G6pdx/Kcnb1/Cbfb/Tmprss12/Slc22a14/Insl3/Dazl/Catsper3/Lsm14b/Heatr3/Rec8/Gpat4/Cspg4/Tdrd1/Stk31/Tssk3/Cabyr/Fam210b/Iqcf1/Ropn1/Pla2g10/Slc26a3	45
BP	GO:0032434	regulation of proteasomal ubiquitin-dependent protein catabolic process	27/3418	131/28928	0.206107	1.74437	3.1256	0.00268783	0.0246926	Tlk2/Mtm1/Sumo2/Wac/Usp7/Csnk1a1/Pias1/Sumo1/Hfe/Aurka/Smarcc1/Clu/Plk1/Sirt1/Fbxo22/Zer1/Chfr/Nop53/Rybp-ps/Ccar2/Ubxn1/Usp26/Desi1/Cdc20/Pbk/Csnk1e/Bag6	27
BP	GO:0044848	biological phase	14/3418	53/28928	0.264151	2.23562	3.29568	0.00274444	0.0251742	Nfib/Topaz1/Nfix/Jmjd1c/Ctsl/Xrcc5/Ttk/Nfia/Dek/Piwil2/Sycp2/Cdc20/Piwil1/Spo11	14
BP	GO:0021591	ventricular system development	11/3418	37/28928	0.297297	2.51615	3.37789	0.00280668	0.0256666	Kdm2b/Nfix/Ulk4/Grcc10/Mnat1/Ttc21b/Kif27/Nme5/Wdr89/Anp32b/Spag6l	11
BP	GO:0060966	regulation of gene silencing by regulatory ncRNA	11/3418	37/28928	0.297297	2.51615	3.37789	0.00280668	0.0256666	Tnrc6c/Tgfb1/Tial1/Elavl1/Lin28b/Fxr1/Pum1/Zc3h10/Bcdin3d/Dgcr8/Prkra	11
BP	GO:0034508	centromere complex assembly	9/3418	27/28928	0.333333	2.82114	3.46539	0.00283359	0.0257556	Dlgap5/Nasp/Pogz/Cenpc1/Kntc1/Cenpo/Itgb3bp/Mis12/Cenpp	9
BP	GO:0051016	barbed-end actin filament capping	9/3418	27/28928	0.333333	2.82114	3.46539	0.00283359	0.0257556	Cracd/Carmil1/Gsn/Capzb/Capza3/Vil1/Rdx/Capza1b/Add2	9
BP	GO:1904292	regulation of ERAD pathway	9/3418	27/28928	0.333333	2.82114	3.46539	0.00283359	0.0257556	Usp19/Svip/Usp25/Cav1/Herpud1/Tmx1/Ubxn1/Atxn3/Bag6	9
BP	GO:1904357	negative regulation of telomere maintenance via telomere lengthening	9/3418	27/28928	0.333333	2.82114	3.46539	0.00283359	0.0257556	Terf2/Src/Exosc10/Slx4/Nat10/Hnrnpu/Parp1/Pinx1/Ercc4	9
BP	GO:0051882	mitochondrial depolarization	10/3418	32/28928	0.3125	2.64482	3.40767	0.00288075	0.0261052	Got1/Src/Alb/Dcn/Abcd1/Col6a1/Cdkn2a/Rbfox2/Parp1/Ppp2r3c	10
BP	GO:1902751	positive regulation of cell cycle G2/M phase transition	10/3418	32/28928	0.3125	2.64482	3.40767	0.00288075	0.0261052	Pbx1/Rrm1/Lmnb1/Dtl/Brd4/Atad5/Sin3a/Npm1/Rcc2/Rad51c	10
BP	GO:0031648	protein destabilization	15/3418	59/28928	0.254237	2.15172	3.24145	0.00295287	0.0267184	Rnf139/Gga3/Serf1/Crebbp/Src/Gsn/Serf2/Plk1/Sirt1/Npm1/Cdkn2a/Chfr/Cdc73/Senp2/Derl1	15
BP	GO:0031346	positive regulation of cell projection organization	76/3418	471/28928	0.161359	1.36565	2.92862	0.00300175	0.0271197	Auts2/Fn1/Lcn2/Cdkl5/Rufy3/Cdc42ep1/Rab3ip/Robo1/Lrp8/Macf1/Zmynd8/Septin9/Nrdc/Entr1/Setx/Kalrn/Cdkl3/Hnrnpk/Flna/Tnik/Grip1/Carmil1/Stau2/Dpysl3/Ptbp1/Ptk2b/Cpeb1/Kctd17/Clip1/Sf3a2/Myo5b/Ppp1r9a/Eef2k/Scarb2/Src/Mdk/Map1b/Tgfb3/S100a9/Fyn/Dynlt1a/Stmn2/Ptn/Atf1/Atp8a2/Caprin2/Sirt1/Slc30a1/Fscn1/Pacsin1/Mns1/Vil1/Wasf2/Dzip1/Ndrg4/Rab11fip3/Mark4/Anln/Shtn1/Itpka/Pqbp1/Eps8l3/Eps8l2/Nck1/Zmynd…	76
BP	GO:0010043	response to zinc ion	13/3418	48/28928	0.270833	2.29218	3.27965	0.00302609	0.0272985	Crip1/Slc30a4/P2rx4/Slc30a2/Mt2/Mt1/Ass1/Mt3/Pln/Slc30a3/Creb1/Mtf1/Slc30a1	13
BP	GO:0007179	transforming growth factor beta receptor signaling pathway	40/3418	218/28928	0.183486	1.55292	2.99957	0.00309724	0.0278984	Snw1/Hdac2/Men1/Rbbp7/Itga8/Lgals9/Tnrc6c/Tsc22d1/Glg1/Folr1/Tgfb1i1/Peg10/Adam9/Trim33/Pdpk1/Cited1/Crebbp/Itgb5/Sap30/Zbtb7a/Tgfb1/Got1/Src/Tgfb3/Ppm1a/Smad5/Creb1/Col1a2/Brms1l/Sirt1/Sin3a/Rbbp4/Fbn2/Ovol2/Amhr2/Flcn/Cd109/Parp1/Ing2/Pals1	40
BP	GO:0002921	negative regulation of humoral immune response	7/3418	18/28928	0.388889	3.29133	3.55945	0.00310792	0.0279527	Cr1l/Cd46/Serping1/Cd55b/Zp3r/Cd59b/Cd55	7
BP	GO:0048511	rhythmic process	61/3418	364/28928	0.167582	1.41832	2.93991	0.00311326	0.0279587	Clock/Hdac2/Suv39h2/Nfya/Btbd9/Ddb1/Suv39h1/Setx/Crem/Mta1/Dhx9/Thrap3/Crebbp/Usp7/Sp1/Hnrnpd/Pasd1/Naglu/Src/Tyms/Alb/Mdk/Ass1/Pcna/Cbx3/Impdh2/Amh/Cdk5/Tyro3/Pln/Ptn/Ncoa1/Creb1/Top2a/Top1/Col6a1/Cul4a/Dtl/Sirt1/Ncor1/Kdm5a/Sin3a/Ncoa2/Fxr1/Ddx5/Zpbp2/Mybbp1a/Piwil2/Phlpp1/Tardbp/Zfp830/Pspc1/Ces1d/Ccar2/Hnrnpu/Sfpq/Parp1/Nono/Csnk1e/Timeless/Adnp	61
BP	GO:0006457	protein folding	35/3418	185/28928	0.189189	1.60119	3.00271	0.0032522	0.0291628	Dnajb8/Hspa4l/Tbcc/Dnajc7/Ppig/Prdx4/AU015836/Txndc5/Ube4b/Dnajc5/Fkbp8/Dffa/Dnajb6/Hspa1l/Ppic/Clu/Entpd5/Dnajb3/Dnajb13/Cct8l1/Qsox1/Ric3/Ppwd1/Pofut2/Fkbp6/Pdia5/Zmynd10/Nudcd2/Dnajc18/Ppil3/Calr3/Pdilt/Dnaja4/Dnajb7/Ppie	35
BP	GO:0071383	cellular response to steroid hormone stimulus	40/3418	219/28928	0.182648	1.54583	2.96793	0.00336626	0.0301406	Clock/Smarca4/Foxp1/Uri1/Fech/Esrra/Safb/Mgarp/Zbtb7a/Tgfb1/Src/Ace/Ass1/Zfp36l2/Brca1/Hmgcs2/Ncoa1/Wbp2/Ddx17/Daxx/Sirt1/Ncor1/Ncoa2/Ddx5/Kdm3a/Shq1/Safb2/Rbfox2/Kank2/Trerf1/Dnaaf4/Atp1a1/Hnrnpu/Parp1/Med1/Pagr1a/Usp26/Rnf6/Taf7/Nedd4	40
BP	GO:0008630	intrinsic apoptotic signaling pathway in response to DNA damage	24/3418	114/28928	0.210526	1.78177	3.06136	0.00337222	0.030149	Snw1/Crip1/Uri1/Bcl2l12/Cdkn2d/Usp47/Zfp385a/Hnrnpk/Ercc6/Bcl2l11/Msh2/Brca1/Msh6/Brca2/Clu/Sirt1/Atad5/Topors/Ccar2/Nacc2/Moap1/Phlda3/Rad9a/Bag6	24
BP	GO:0006470	protein dephosphorylation	29/3418	146/28928	0.19863	1.68109	3.01998	0.00339432	0.0303013	Ptpre/Ppp1r12a/Cdc14b/Ptpdc1/Cdc14a/Ptprs/Dusp3/Mtm1/Ppp4r1/Ppp4r3a/Ptpn13/Ppp2r1b/Ppm1a/Ppm1j/Ptpn18/Ssh2/Ppm1g/Dusp13b/Ctdp1/Ctdspl2/Ppm1l/Dusp29/Ilkap/Dusp15/Ppp4r3b/Dusp21/Ppm1d/Ptpn4/Ppp2r3d	29
BP	GO:0007128	meiotic prophase I	5/3418	10/28928	0.5	4.23171	3.74138	0.0034615	0.0305376	Topaz1/Xrcc5/Piwil2/Piwil1/Spo11	5
BP	GO:0035562	negative regulation of chromatin binding	5/3418	10/28928	0.5	4.23171	3.74138	0.0034615	0.0305376	Wapl/Btaf1/Larp7/Mepce/Senp2	5
BP	GO:0051324	prophase	5/3418	10/28928	0.5	4.23171	3.74138	0.0034615	0.0305376	Topaz1/Xrcc5/Piwil2/Piwil1/Spo11	5
BP	GO:0060136	embryonic process involved in female pregnancy	5/3418	10/28928	0.5	4.23171	3.74138	0.0034615	0.0305376	Hsf1/Sp1/Sp3/Emp2/Acsl4	5
BP	GO:1901838	positive regulation of transcription of nucleolar large rRNA by RNA polymerase I	5/3418	10/28928	0.5	4.23171	3.74138	0.0034615	0.0305376	Smarca4/Ncl/Ddx11/Nol11/Pwp1	5
BP	GO:1905719	protein localization to perinuclear region of cytoplasm	5/3418	10/28928	0.5	4.23171	3.74138	0.0034615	0.0305376	Aktip/Sqstm1/Hook2/Hook1/Septin14	5
BP	GO:2000234	positive regulation of rRNA processing	5/3418	10/28928	0.5	4.23171	3.74138	0.0034615	0.0305376	Bud23/Heatr1/Wdr43/Utp15/Dimt1	5
BP	GO:2000344	positive regulation of acrosome reaction	5/3418	10/28928	0.5	4.23171	3.74138	0.0034615	0.0305376	Fam170b/Plb1/Iqcf1/Prss37/Pla2g10	5
BP	GO:0002318	myeloid progenitor cell differentiation	6/3418	14/28928	0.428571	3.62718	3.59901	0.0034955	0.0306124	Hmgb1/Slc37a4/Dpf2/Sp1/Sp3/Mlf1	6
BP	GO:0007144	female meiosis I	6/3418	14/28928	0.428571	3.62718	3.59901	0.0034955	0.0306124	Mlh3/Meioc/Aurka/Brme1/Ndc80/Hsf2bp	6
BP	GO:0034086	maintenance of sister chromatid cohesion	6/3418	14/28928	0.428571	3.62718	3.59901	0.0034955	0.0306124	Dscc1/Nipbl/Smc5/Slf1/Nsmce2/Macroh2a1	6
BP	GO:0036093	germ cell proliferation	6/3418	14/28928	0.428571	3.62718	3.59901	0.0034955	0.0306124	Cib1/Prdx4/Src/Larp7/Spink2/Dmrt1	6
BP	GO:2001046	positive regulation of integrin-mediated signaling pathway	6/3418	14/28928	0.428571	3.62718	3.59901	0.0034955	0.0306124	Flna/Lamc1/Emp2/Nid1/Lama1/Lama2	6
BP	GO:0030042	actin filament depolymerization	15/3418	60/28928	0.25	2.11586	3.16708	0.00351472	0.0307358	Mical3/Cracd/Sh3bp1/Carmil1/Lmod1/Spta1/Gsn/Capzb/Capza3/Vil1/Rdx/Capza1b/Lima1/Tmod2/Add2	15
BP	GO:1902229	regulation of intrinsic apoptotic signaling pathway in response to DNA damage	11/3418	38/28928	0.289474	2.44994	3.27379	0.00353472	0.0308658	Bcl2l12/Cdkn2d/Usp47/Zfp385a/Hnrnpk/Clu/Sirt1/Atad5/Ccar2/Nacc2/Rad9a	11
BP	GO:1990778	protein localization to cell periphery	67/3418	409/28928	0.163814	1.38643	2.88103	0.00354875	0.0309432	Rilpl1/Tub/Pgap2/Pdzk1/Cib1/Pacs2/Sorbs1/Dlg2/Epb41l3/Macf1/Gga3/Kalrn/Flna/Tnik/Grip1/Ttc7/Eif4g1/Actb/Numa1/Map7/Pdpk1/Clip1/Mex3b/Myo5b/Scarb2/Nptx2/Emp2/F11r/Pias1/Tgfb1/Slc4a1/S100a10/Atp1b1/Cdk5/Gpc4/Nherf1/Atp1b3/Kcnb1/Plk1/Exoc5/Frmd8/Git1/Lama5/Gas6/Pacsin1/Nsg1/Vil1/Sqstm1/Gga2/Rdx/Wnk4/Wnk3/Ehd2/Prepl/Hycc2/Ank2/Cnst/Rab11fip3/Bag4/Blzf1/Kif2c/Sapcd2/Tescl/Ngdn/Rab13/Pals1/Nectin3	67
BP	GO:0051302	regulation of cell division	35/3418	186/28928	0.188172	1.59258	2.96775	0.00356053	0.0310009	Thoc5/Men1/Cib1/Cdc14b/Cdc14a/Prpf40a/Entr1/Cit/Igf2/Setd2/Kat14/Aurkb/Birc5/Aurkc/Tgfb1/Mdk/Tgfb3/Tgfa/Hdgf/Wdr5/Ptn/Aurka/Brca2/Ect2/Plk1/Git1/Kif18b/Kif20b/Cdca8/Rab11fip3/Dr1/Mbip/Sgf29/Cetn2/Incenp	35
BP	GO:0072520	seminiferous tubule development	8/3418	23/28928	0.347826	2.9438	3.41359	0.00358094	0.0311334	Rad21l/Rnase10/Jmjd1c/Brip1/Spink2/Rec8/Kif18a/Ing2	8
BP	GO:0016055	Wnt signaling pathway	75/3418	467/28928	0.1606	1.35922	2.86471	0.00359156	0.0311805	Tmem131l/Lrrfip2/Hdac2/2210016L21Rik/Smarca4/Rnf213/Usp47/Amotl1/Ddb1/Macf1/Otud5/Med12/Ankrd6/Rtf1/Lypd6/Tnik/Plekha4/Lef1/Mcc/Folr1/Tgfb1i1/Atp6v0c/Csnk1a1/Adgra2/Emd/Pkd1/Pkd2/Brd7/Tgfb1/Src/Nid1/Col1a1/Mdk/Ctnnd1/Ppm1a/Cav1/Gpc4/Ruvbl1/Frat1/Nherf1/Frzb/Col6a1/Caprin2/Ttc21b/Tmem64/Frmd8/Shisa3/Dcdc2a/Leo1/Klf4/Fzd7/Ctr9/Rnf220/Jade1/Daam2/Vgll4/Csnk1g2/Tpbgl/Amer2/Cdc73/Paf1/Ccar2/Nle1/Lzts2…	75
BP	GO:0043279	response to alkaloid	25/3418	121/28928	0.206612	1.74864	3.02065	0.00365176	0.0316573	Slc8a1/Xlr4a/Ehmt2/Rad51/Ptk2b/Setd2/Casq2/Crebbp/Casp6/Chek1/Dhx15/Dnmt3a/Tgm2/Cdk5/Abat/Casp7/Xlr4b/Ppp1r1b/Pdcd4/Gstm7/Spidr/Hnmt/Parp1/Srsf9/Arc	25
BP	GO:0016579	protein deubiquitination	21/3418	96/28928	0.21875	1.85138	3.05845	0.00366157	0.0316966	Usp19/Usp47/Usp25/Otud5/Tank/Usp42/Usp7/Usp39/Usp48/Usp22/Usp50/Stambpl1/Usp1/Nop53/Yod1/Otud7a/Ubxn1/Usp16/Usp26/Otub2/Atxn3	21
BP	GO:0034405	response to fluid shear stress	10/3418	33/28928	0.30303	2.56468	3.29194	0.00370179	0.0319067	P2rx4/Ptk2b/Pkd1/Pkd2/Tgfb1/Src/Ace/Ass1/Gja1/Klf4	10
BP	GO:0045724	positive regulation of cilium assembly	10/3418	33/28928	0.30303	2.56468	3.29194	0.00370179	0.0319067	Rab3ip/Septin9/Entr1/Kctd17/Mns1/Dzip1/Rab11fip3/Mark4/Pqbp1/Zmynd10	10
BP	GO:0060964	regulation of miRNA-mediated gene silencing	10/3418	33/28928	0.30303	2.56468	3.29194	0.00370179	0.0319067	Tnrc6c/Tgfb1/Tial1/Elavl1/Lin28b/Fxr1/Pum1/Zc3h10/Bcdin3d/Dgcr8	10
BP	GO:0006650	glycerophospholipid metabolic process	48/3418	276/28928	0.173913	1.4719	2.88344	0.00392494	0.0337815	Pgap2/Bscl2/Cdipt/Mboat2/Pnpla7/Etnk2/Mtm1/Inpp4a/Synj2/Ttc7/Spata18/Ddhd1/Pip5k1c/Pip4k2a/Fabp3/Inpp1/Pcyt1a/Plcb3/Lpcat1/Plb1/Abhd4/Pla2g7/Scarb1/Prdx6/Ip6k1/Bpnt2/Abhd16b/Crls1/Prdx6b/Hycc2/Pi4k2b/Pgp/Pnpla8/Gpat4/Agpat2/Plcd4/Agpat4/Itpka/Abhd6/Pgap4/Lpgat1/Abhd3/Plaat5/Gdpd1/Agpat3/Abhd5/Pla2g10/Ptdss2	48
BP	GO:0003351	epithelial cilium movement involved in extracellular fluid movement	14/3418	55/28928	0.254545	2.15433	3.13651	0.00396478	0.0340268	Ulk4/Dnaaf11/Nherf1/Spag6/Stk36/Kif27/Dnajb13/Katnip/Iqub/Dnaaf4/Nme5/Odad4/Cfap45/Spag6l	14
BP	GO:0030834	regulation of actin filament depolymerization	14/3418	55/28928	0.254545	2.15433	3.13651	0.00396478	0.0340268	Cracd/Sh3bp1/Carmil1/Lmod1/Spta1/Gsn/Capzb/Capza3/Vil1/Rdx/Capza1b/Lima1/Tmod2/Add2	14
BP	GO:0050792	regulation of viral process	36/3418	194/28928	0.185567	1.57053	2.91854	0.00399367	0.0342257	Hmgb1/Srpk2/Ddb1/Stau1/Mid2/Setdb1/Rsf1/Dhx9/Crebbp/Srpk1/Gsn/Nectin2/Dynlt1a/Kpna2/Tyro3/Top2a/Larp7/Ark2n/Mphosph8/Rad50/Mre11a/Ddx5/Trim27/Trim28/Top2b/Tasor/Morc2a/Vapb/Morc2b/Hexim1/Fkbp6/Trim11/Isg20/Ppie/Nbn/Ilf3	36
BP	GO:0046621	negative regulation of organ growth	12/3418	44/28928	0.272727	2.30821	3.17875	0.00405448	0.0346974	Hdac2/Foxp1/Men1/G6pd2/Gja1/G6pdx/Yy1/Jarid2/Ctdp1/Vgll4/Sav1/Rbm10	12
BP	GO:0042255	ribosome assembly	15/3418	61/28928	0.245902	2.08117	3.09415	0.00416117	0.0355596	Mdn1/Nop2/Rpf2/Xrcc5/Fau/Surf6/Bop1/Nop53/Pwp2/Dhx30/Nip7/Mrto4/Rrp7a/Brix1/Abt1	15
BP	GO:2001244	positive regulation of intrinsic apoptotic signaling pathway	17/3418	73/28928	0.232877	1.97094	3.04035	0.0043426	0.0370573	Septin4/Bclaf1/Bcl2l11/Nck2/S100a9/Cav1/Nherf1/Clu/Sirt1/Taf6/Spop/Flcn/Sfpq/Nck1/Nacc2/Prkra/Rad9a	17
BP	GO:0030488	tRNA methylation	11/3418	39/28928	0.282051	2.38712	3.17295	0.00440625	0.0374937	Trmt10a/Trmt5/Mettl6/Wdr4/Tyw3/Trmo/Thumpd3/Trmt6/Bcdin3d/Thumpd2/Trmt10b	11
BP	GO:0031112	positive regulation of microtubule polymerization or depolymerization	11/3418	39/28928	0.282051	2.38712	3.17295	0.00440625	0.0374937	Togaram1/Gda/Pde4dip/Numa1/Clip1/Aurkb/Map1b/Cav1/Stmn2/Git1/Cdk5rap2	11
BP	GO:0046500	S-adenosylmethionine metabolic process	7/3418	19/28928	0.368421	3.11811	3.38057	0.00442413	0.0375926	Amd1/Pcmt1/Gamt/Mettl16/Hnmt/Mat2b/Apip	7
BP	GO:0007623	circadian rhythm	45/3418	257/28928	0.175097	1.48192	2.84057	0.00448813	0.0380824	Clock/Hdac2/Suv39h2/Btbd9/Ddb1/Suv39h1/Setx/Crem/Mta1/Dhx9/Thrap3/Usp7/Hnrnpd/Pasd1/Naglu/Tyms/Alb/Ass1/Impdh2/Pln/Creb1/Top2a/Top1/Col6a1/Sirt1/Ncor1/Kdm5a/Sin3a/Ncoa2/Fxr1/Ddx5/Zpbp2/Mybbp1a/Piwil2/Phlpp1/Tardbp/Pspc1/Ces1d/Ccar2/Hnrnpu/Sfpq/Parp1/Nono/Csnk1e/Timeless	45
BP	GO:0048588	developmental cell growth	49/3418	285/28928	0.17193	1.45512	2.8263	0.00452526	0.0383432	Auts2/Fn1/Cdkl5/Rufy3/Fubp1/Foxp1/Robo1/Macf1/Sh3gl2/Ptprs/Cdkl3/Hnrnpk/Tsc22d4/Nfix/Alcam/Spag9/G6pd2/Ddx39b/Myo5b/Parp2/Map1b/Mt3/Slc25a4/Cdk5/S100b/Aurka/G6pdx/Yy1/Wdr36/Map2/Sirt1/Spag6/Sema5b/Sin3a/Cttn/Dcaf13/Ctdp1/Shtn1/Spart/Rbm10/Rpl4/Llph/Rnf6/Ndel1/Spag6l/Srf/Rnd2/Adnp/Rasal1	49
BP	GO:1900151	regulation of nuclear-transcribed mRNA catabolic process, deadenylation-dependent decay	8/3418	24/28928	0.333333	2.82114	3.26703	0.00482227	0.0408022	Tnrc6c/Cpeb3/Dhx9/Hnrnpd/Zfp36l2/Syncrip/Tnrc6b/Hnrnpu	8
BP	GO:0045070	positive regulation of viral genome replication	9/3418	29/28928	0.310345	2.62658	3.20786	0.00486752	0.0411271	Srpk2/Ddb1/Stau1/Srpk1/Top2a/Top2b/Vapb/Fkbp6/Ppie	9
BP	GO:0010453	regulation of cell fate commitment	12/3418	45/28928	0.266667	2.25691	3.08868	0.00494496	0.0417226	Hdac2/Rbbp7/Mta1/Chd4/Gatad2a/Esrp1/Brd4/Rbbp4/Fzd7/Brd2/Gatad2b/Mbd3	12
BP	GO:0036503	ERAD pathway	23/3418	111/28928	0.207207	1.75368	2.91212	0.00497004	0.0418754	Usp19/Rnf139/Svip/Usp25/Man1b1/Ube2j1/Ube4b/Cav1/Ube2g2/Ubxn8/Fbxo27/Fbxo2/Ubxn10/Rcn3/Herpud1/Yod1/Tmx1/Ubxn1/Derl1/Atxn3/Calr3/Dnajb9/Bag6	23
BP	GO:0030111	regulation of Wnt signaling pathway	55/3418	329/28928	0.167173	1.41486	2.77016	0.005049	0.042481	Tmem131l/Hdac2/2210016L21Rik/Smarca4/Rnf213/Usp47/Macf1/Otud5/Ankrd6/Lypd6/Plekha4/Lef1/Mcc/Folr1/Atp6v0c/Csnk1a1/Adgra2/Emd/Tgfb1/Src/Col1a1/Mdk/Ctnnd1/Ppm1a/Cav1/Ruvbl1/Frat1/Nherf1/Frzb/Caprin2/Ttc21b/Tmem64/Frmd8/Shisa3/Dcdc2a/Fzd7/Rnf220/Jade1/Daam2/Vgll4/Csnk1g2/Tpbgl/Amer2/Cdc73/Ccar2/Nle1/Lzts2/Spef1/Plpp3/Zbed3/Wwtr1/Csnk1e/Ruvbl2/Reck/Adnp	55
BP	GO:0051090	regulation of DNA-binding transcription factor activity	61/3418	372/28928	0.163978	1.38782	2.75572	0.00508759	0.0427457	Hsf1/Hmgn3/Tmigd3/Lrrfip2/Clock/Fancd2/Hdac2/Smarca4/Men1/Ankrd42/Cib1/Wwp2/Kat6a/Carf/Mid2/Flna/Pbx1/Nfix/Dhx9/Crebbp/Usp7/Arhgef2/Ptgis/Siva1/Zbtb7a/Nfkbil1/Atf2/Prdx3/Cebpg/Sumo1/Clu/Sirt1/Kdm5a/Lrrfip1/Taf3/Med13/Klf4/Prdx2/Npm1/Trim27/Cdkn2a/Stk36/Tacc3/Rnf220/Bud31/Spop/Dhx33/Mtdh/Rps6ka5/Dap/Plpp3/Rnf2/Cactin/Setd6/Tssk4/Thap11/Srf/Pla2g10/Rlim/Bex2/Sufu	61
BP	GO:0072659	protein localization to plasma membrane	53/3418	315/28928	0.168254	1.42401	2.76967	0.00511207	0.0428914	Rilpl1/Pgap2/Pdzk1/Cib1/Pacs2/Sorbs1/Epb41l3/Macf1/Gga3/Flna/Tnik/Grip1/Ttc7/Actb/Map7/Pdpk1/Myo5b/Scarb2/Emp2/F11r/Tgfb1/Slc4a1/S100a10/Atp1b1/Cdk5/Nherf1/Atp1b3/Kcnb1/Exoc5/Frmd8/Lama5/Gas6/Pacsin1/Nsg1/Vil1/Sqstm1/Gga2/Rdx/Wnk4/Wnk3/Ehd2/Prepl/Hycc2/Ank2/Cnst/Rab11fip3/Bag4/Blzf1/Tescl/Ngdn/Rab13/Pals1/Nectin3	53
BP	GO:0034638	phosphatidylcholine catabolic process	6/3418	15/28928	0.4	3.38537	3.3825	0.00524846	0.0438517	Pnpla7/Plb1/Pla2g7/Scarb1/Pnpla8/Pla2g10	6
BP	GO:0043517	positive regulation of DNA damage response, signal transduction by p53 class mediator	6/3418	15/28928	0.4	3.38537	3.3825	0.00524846	0.0438517	Znhit1/Zfp385a/Ddx5/Pla2r1/Cdkn2a/Ing4	6
BP	GO:0061052	negative regulation of cell growth involved in cardiac muscle cell development	6/3418	15/28928	0.4	3.38537	3.3825	0.00524846	0.0438517	Foxp1/G6pd2/G6pdx/Yy1/Ctdp1/Rbm10	6
BP	GO:1903052	positive regulation of proteolysis involved in protein catabolic process	26/3418	131/28928	0.198473	1.67976	2.85432	0.00539098	0.0449798	Rnf139/Osbpl7/Agbl4/Sumo2/Tgfb1i1/Ptk2b/Csnk1a1/Pias1/Cav1/Sumo1/Aurka/Clu/Plk1/Rnf40/Sirt1/Fbxo22/Zer1/Chfr/Nop53/Herpud1/Tmx1/Atxn3/Cdc20/Csnk1e/Sumo3/Bag6	26
BP	GO:0071312	cellular response to alkaloid	11/3418	40/28928	0.275	2.32744	3.07517	0.00544007	0.0453264	Slc8a1/Ehmt2/Rad51/Casq2/Casp6/Chek1/Tgm2/Casp7/Ppp1r1b/Gstm7/Spidr	11
BP	GO:0002262	myeloid cell homeostasis	41/3418	232/28928	0.176724	1.49569	2.77478	0.00548188	0.0456114	Hmgb1/Smarca4/Slc37a4/Fech/Exoc6/Sh2b3/Setd1a/Nemp1/Jmjd6/G6pd2/Sp1/Brd1/Ercc2/Bcl2l11/Sp3/Zbtb7a/Slc4a1/Tcea1/Hmgb2/Slc11a2/Slc25a5/Cebpg/Smad5/G6pdx/Lyar/Kmt2e/Ncor1/Kat7/Mertk/Ireb2/Tspan9/Rbfox2/Heatr3/Hnrnpu/Hba-a1/Med1/Sfxn1/Fam210b/Abcb10/Srf/Pla2g10	41
BP	GO:0051101	regulation of DNA binding	23/3418	112/28928	0.205357	1.73803	2.86448	0.00557064	0.0462857	Hmgb1/Smarca4/Nsd1/Nfib/Zfp462/Lef1/Rsf1/Habp4/Dot1l/Ercc2/Zbtb7a/Tgfb1/H1f0/Hmgb2/Sumo1/Ilrun/Brd4/Trim28/Rnf220/Taf10/Pinx1/Ercc4/Sumo3	23
BP	GO:0030522	intracellular receptor signaling pathway	63/3418	388/28928	0.162371	1.37422	2.7164	0.0055853	0.0463403	Snw1/Clock/Hmgb1/Smarca4/Foxp1/Actn4/Asxl1/Esrra/Ptprs/Safb/Asxl2/Stard10/Tspan6/Csnk1a1/Ptgis/Aurkb/Ppt1/Zbtb7a/Src/Lamp2/Nr2f2/Brca1/Cav1/Ncoa1/Wbp2/Cd36/Trim3/Ddx17/Kmt2e/Daxx/Sirt1/Ncor1/Nr2c1/Ncoa2/Ddx5/Trim24/Usp50/Kdm3a/Prcp/Shq1/Pum1/Dhx33/Safb2/Gpatch3/Nop53/Ipo5/Rbfox2/Kank2/Trerf1/Mark4/Dnaaf4/Parp1/Pdk3/Med1/Abhd17a/Rnf34/Pagr1a/Usp26/Trim11/Znrf4/Rnf6/Taf7/Nedd4	63
BP	GO:0009395	phospholipid catabolic process	14/3418	57/28928	0.245614	2.07874	2.98404	0.00559266	0.0463403	Plbd1/Pnpla7/Plcb3/Plb1/Pla2g7/Scarb1/Prdx6/Abhd16b/Prdx6b/Pnpla8/Abhd6/Gdpd1/Plpp6/Pla2g10	14
BP	GO:0060996	dendritic spine development	27/3418	138/28928	0.195652	1.65589	2.82703	0.00566375	0.0468385	Kif1a/Cdkl5/Hdac2/Srcin1/Lrp8/Zmynd8/Kalrn/Ptprs/Hnrnpk/Pbrm1/Cpeb3/Stau2/Ulk4/Asap1/Crebbp/Myo5b/Ppp1r9a/Eef2k/Nck2/Cdk5/Caprin2/Git1/Slc30a1/Itpka/Llph/Acsl4/Arc	27
BP	GO:0098754	detoxification	25/3418	125/28928	0.2	1.69269	2.84089	0.0056684	0.0468385	Fbln5/Prdx4/Sesn1/Sod3/Gstm6/Aldh1a7/Gpx4/Mt2/Mt1/Prdx3/Mt3/S100a9/Aldh2/Slc30a3/Cd36/Prxl2a/Slc47a2/Slc30a1/Prdx2/Prdx6/Gstm7/Prdx6b/Gsto2/Mtarc2/Gpx8	25
BP	GO:0045732	positive regulation of protein catabolic process	37/3418	205/28928	0.180488	1.52755	2.77463	0.00568562	0.0469162	Oaz3/Ddb1/Osbpl7/Nrdc/Gga3/Sumo2/Adam9/Zp3r/Csnk1a1/Pias1/Gja1/Cav1/Sumo1/Aurka/Clu/Plk1/Cul4a/Lpcat1/Dtl/Rnf40/Sirt1/Fbxo22/Fbxo11/Rdx/Vgll4/Zer1/Chfr/Nop53/Herpud1/Pttg1ip/Tmx1/Asb9/Atxn3/Cdc20/Csnk1e/Bag6/Nedd4	37
BP	GO:0016358	dendrite development	55/3418	331/28928	0.166163	1.40631	2.72141	0.00572495	0.0469766	Kif1a/Cdkl5/Hdac2/Cyth2/Robo1/Srcin1/Lrp8/Zmynd8/Kalrn/Ptprs/Cdkl3/Hnrnpk/Tnik/Cit/Grip1/Mgarp/Pbrm1/Cpeb3/Stau2/Ctnna2/Ulk4/Myo6/Asap1/Clip1/Crebbp/Zfp212/Myo5b/Ppp1r9a/Eef2k/Nck2/Gpx4/Map1b/Fyn/Slc11a2/Cdk5/Dynlt1a/Ptn/Caprin2/Prex2/Map2/Dcdc2a/Git1/Slc30a1/Pacsin1/Rere/Abitram/Rbfox2/Itpka/Pqbp1/Llph/Dpysl5/Cdc20/Acsl4/Arc/Nedd4	55
BP	GO:0030388	fructose 1,6-bisphosphate metabolic process	5/3418	11/28928	0.454545	3.84701	3.45694	0.0057321	0.0469766	Aldoa/Aldoart1/Aldoart2/Pfkl/Pfkm	5
BP	GO:0033314	mitotic DNA replication checkpoint signaling	5/3418	11/28928	0.454545	3.84701	3.45694	0.0057321	0.0469766	Rad17/Topbp1/Zfp830/Donson/Orc1	5
BP	GO:0071481	cellular response to X-ray	5/3418	11/28928	0.454545	3.84701	3.45694	0.0057321	0.0469766	Nucks1/Xrcc6/Xrcc5/Trp53bp1/Nipbl	5
BP	GO:0110011	regulation of basement membrane organization	5/3418	11/28928	0.454545	3.84701	3.45694	0.0057321	0.0469766	Clasp1/Lamc1/Nid1/Lama1/Lama2	5
BP	GO:0061050	regulation of cell growth involved in cardiac muscle cell development	10/3418	35/28928	0.285714	2.41812	3.0728	0.00589211	0.0481564	Foxp1/G6pd2/Ddx39b/Parp2/Slc25a4/G6pdx/Yy1/Sirt1/Ctdp1/Rbm10	10
BP	GO:1900368	regulation of post-transcriptional gene silencing by regulatory ncRNA	10/3418	35/28928	0.285714	2.41812	3.0728	0.00589211	0.0481564	Tnrc6c/Tgfb1/Tial1/Elavl1/Lin28b/Fxr1/Pum1/Zc3h10/Bcdin3d/Dgcr8	10
BP	GO:0031669	cellular response to nutrient levels	47/3418	275/28928	0.170909	1.44648	2.7231	0.00597334	0.0487538	Snw1/Jmy/Ywhaz/Suv39h1/Ehmt2/Eif4g1/Usf2/Folr1/Sesn1/Crebbp/Csnk1a1/Kdm6a/Ctsl/Alb/Col1a1/Atf2/Lamp2/Max/Ncoa1/Hfe/Kcnb1/Sirt1/Nupr2/Cpeb4/Brip1/Asns/Gas6/Trim24/Rragb/Fbxo22/Dnajc15/Mybbp1a/Kank2/Gas2l1/Flcn/Wipi1/Gabarapl1/Micu1/Map1lc3a/Dap/Fads1/Med1/Atxn3/Sesn3/Ralb/Srf/Ppm1d	47
BP	GO:0042771	intrinsic apoptotic signaling pathway in response to DNA damage by p53 class mediator	12/3418	46/28928	0.26087	2.20785	3.00097	0.00598455	0.0487789	Snw1/Uri1/Bcl2l12/Zfp385a/Hnrnpk/Msh2/Brca2/Sirt1/Atad5/Topors/Phlda3/Bag6	12
BP	GO:0090398	cellular senescence	21/3418	100/28928	0.21	1.77732	2.8502	0.00602397	0.0489672	Bcl2l12/Kat6a/Suv39h1/Terf2/Morc3/H2ax/Lmna/Cav1/Brca2/Sirt1/Npm1/Pla2r1/Cdkn2a/Top2b/Rbl1/Vash1/Smc5/Nsmce2/Smc6/Pawr/Srf	21
BP	GO:2000060	positive regulation of ubiquitin-dependent protein catabolic process	21/3418	100/28928	0.21	1.77732	2.8502	0.00602397	0.0489672	Rnf139/Agbl4/Sumo2/Tgfb1i1/Ptk2b/Csnk1a1/Pias1/Sumo1/Aurka/Clu/Plk1/Sirt1/Fbxo22/Zer1/Chfr/Nop53/Herpud1/Atxn3/Cdc20/Csnk1e/Sumo3	21
BP	GO:0035372	protein localization to microtubule	7/3418	20/28928	0.35	2.9622	3.21316	0.00612085	0.0495533	Mid2/Mapre3/Kif20b/Gas2l1/Champ1/Hnrnpu/Abhd17a	7
BP	GO:0036159	inner dynein arm assembly	7/3418	20/28928	0.35	2.9622	3.21316	0.00612085	0.0495533	Dnah7b/Dnaaf11/Dnaaf6rt/Cfap100/Dnaaf4/Tekt2/Zmynd10	7
BP	GO:0090660	cerebrospinal fluid circulation	7/3418	20/28928	0.35	2.9622	3.21316	0.00612085	0.0495533	Ulk4/Dnaaf11/Nherf1/Katnip/Odad4/Cfap45/Spag6l	7
BP	GO:0071295	cellular response to vitamin	9/3418	30/28928	0.3	2.53903	3.08714	0.00623641	0.0504208	Snw1/Folr1/Kdm6a/Col1a1/Brip1/Gas6/Trim24/Kank2/Med1	9
BP	GO:0070849	response to epidermal growth factor	13/3418	52/28928	0.25	2.11586	2.94798	0.00635732	0.0512772	Dusp3/Rasa1/Pdpk1/Tpr/Ncl/Col1a1/Zfp36l2/Git1/Vil1/Ireb2/Bag4/Med1/Knstrn	13
BP	GO:0051900	regulation of mitochondrial depolarization	8/3418	25/28928	0.32	2.7083	3.12784	0.00636798	0.0512772	Got1/Src/Alb/Dcn/Abcd1/Rbfox2/Parp1/Ppp2r3c	8
BP	GO:1902455	negative regulation of stem cell population maintenance	8/3418	25/28928	0.32	2.7083	3.12784	0.00636798	0.0512772	Hdac2/Rbbp7/Sap30/Brms1l/Sin3a/Rbbp4/Zfp706/Ing2	8
BP	GO:0060998	regulation of dendritic spine development	19/3418	88/28928	0.215909	1.82733	2.84515	0.00641211	0.0515276	Kif1a/Cdkl5/Hdac2/Lrp8/Zmynd8/Kalrn/Ptprs/Hnrnpk/Pbrm1/Cpeb3/Stau2/Asap1/Crebbp/Ppp1r9a/Eef2k/Caprin2/Slc30a1/Itpka/Llph	19
BP	GO:0060828	regulation of canonical Wnt signaling pathway	44/3418	255/28928	0.172549	1.46036	2.70278	0.00641626	0.0515276	Tmem131l/Hdac2/Usp47/Otud5/Ankrd6/Lypd6/Plekha4/Mcc/Folr1/Csnk1a1/Adgra2/Emd/Tgfb1/Src/Col1a1/Mdk/Ctnnd1/Ppm1a/Cav1/Ruvbl1/Frat1/Nherf1/Frzb/Caprin2/Ttc21b/Tmem64/Frmd8/Shisa3/Fzd7/Rnf220/Jade1/Daam2/Csnk1g2/Tpbgl/Amer2/Ccar2/Nle1/Lzts2/Zbed3/Wwtr1/Csnk1e/Ruvbl2/Reck/Adnp	44
BP	GO:0007178	cell surface receptor protein serine/threonine kinase signaling pathway	65/3418	405/28928	0.160494	1.35833	2.65823	0.00643491	0.0516083	Tmem53/Snw1/Hdac2/Men1/Rbpms2/Rbbp7/Itga8/Lgals9/Tnrc6c/Tsc22d1/Lef1/Glg1/Folr1/Tgfb1i1/Peg10/Adam9/Numa1/Trim33/Pdpk1/Cited1/Crebbp/Itgb5/Fkbp8/Pakap/Sap30/Zbtb7a/Akap3/Tgfb1/Got1/Src/Atf2/Tgfb3/Amh/Ppm1a/Cav1/Hfe/Smad5/Creb1/Col1a2/Nfia/Brms1l/Sirt1/Sin3a/Akap4/Rbbp4/Fbn2/Ddx5/Pdcd4/Ctdspl2/Zfp128/Ppm1l/Zc3h3/Ovol2/Amhr2/Flcn/Spart/Cd109/Map1lc3a/Sh2b1/Parp1/Wwtr1/Ing2/Ngly1/Pals1/Dmrt1	65
BP	GO:0046605	regulation of centrosome cycle	14/3418	58/28928	0.241379	2.0429	2.91014	0.00658716	0.0527589	Mdm1/Mcph1/D7Ertd443e/Cdk11b/Cep76/Sirt1/Cep295nl/Npm1/Chmp2b/Spice1/Mark4/Nat10/Cdk5rap2/Kifc1	14
BP	GO:0045191	regulation of isotype switching	11/3418	41/28928	0.268293	2.27068	2.98029	0.00665594	0.0532386	Tgfb1/Msh2/Trp53bp1/Atad5/Supt6/Rif1/Kmt5c/Nsd2/Hmces/Pagr1a/Aplf	11
BP	GO:0010038	response to metal ion	62/3418	384/28928	0.161458	1.36649	2.64639	0.00671178	0.0536138	Hsf1/Fn1/Crip1/Stim1/Dlg2/Fech/Slc30a4/Asph/Carf/P2rx4/Slc30a2/Ptk2b/Setd2/Adam9/Lct/Hnrnpd/Casp6/Ogg1/Eef2k/Sod3/Pkd2/Dnmt3a/Mt2/Mt1/Ercc1/Gsn/Ass1/Pcna/Mt3/Anxa5/Slc11a2/Cav1/Mnat1/Hmgcs2/Fus/Pln/Abat/Sumo1/Hfe/Atf1/Anxa11/Slc30a3/Creb1/Kcnb1/Ect2/Mtf1/Fgg/Daxx/Hnrnpa1/Slc30a1/Ireb2/Micu2/Itpka/Micu1/Map1lc3a/Pde1c/Slc25a39/Gatm/Tfr2/Slc25a13/Clic4/Rasal1	62
BP	GO:0009185	ribonucleoside diphosphate metabolic process	27/3418	140/28928	0.192857	1.63223	2.74484	0.00689891	0.0550353	Pfkfb3/Aldoa/Aldoart1/Aldoart2/Gpd1/Hk2/Dhodh/Entpd2/Zbtb7a/Slc4a1/Src/Rrm1/Pgk2/Pfkl/Umps/Pfkm/Entpd1/Col6a1/Entpd5/Ncor1/Git1/Ogdh/Nt5e/Gapdhs/Flcn/Pals1/Ak1	27
BP	GO:0006694	steroid biosynthetic process	34/3418	187/28928	0.181818	1.53881	2.70573	0.00694227	0.0553077	Cmtm2a/Faxdc2/Dhh/Clcn2/Fdft1/Sf1/Igf2/Pbx1/Apob/G6pd2/Hsd3b6/Hsd17b12/Hsd3b1/Cyp17a1/Fdx1/Hmgcs2/Abcd3/Ebp/Hsd17b3/G6pdx/Creb1/Lbr/Sirt1/Scarb1/Fdxr/Ces1d/Akr1d1/Atp1a1/Med1/Cyb5r1/Ddx20/Qki/Cyp11a1/Nsdhl	34
BP	GO:0051147	regulation of muscle cell differentiation	31/3418	167/28928	0.185629	1.57106	2.70905	0.00712174	0.0566622	Foxp1/Rbpms2/Akirin2/Rbm24/Igf2/Ptbp1/Lamc1/G6pd2/Ddx39b/Dnmt1/Parp2/Pias1/Tgfb1/Nid1/Lama1/Slc25a4/G6pdx/Yy1/Daxx/Sirt1/Lama2/Fzd7/Pdcd4/Supt6/Fbxo22/Ctdp1/Epc1/Plpp7/Med28/Rbm10/Morf4l2	31
BP	GO:0051495	positive regulation of cytoskeleton organization	36/3418	201/28928	0.179104	1.51584	2.68626	0.00713544	0.056696	Cdc42ep1/Togaram1/Bin1/Gda/Limch1/Cracd/Grb2/Flna/Carmil1/Pde4dip/Ptk2b/Numa1/Clip1/Lmod1/Nck2/Aurkb/Tesk1/S100a10/Gsn/Map1b/Tgfb3/Cav1/Stmn2/Git1/Cttn/Trim27/Vil1/Spag5/Wasf2/Bag4/Sorbs3/Cdk5rap2/Nck1/Pfn3/Baiap2l1/Cdc42ep4	36
BP	GO:0017015	regulation of transforming growth factor beta receptor signaling pathway	28/3418	147/28928	0.190476	1.61208	2.72331	0.00715642	0.0567875	Snw1/Hdac2/Men1/Rbbp7/Itga8/Tsc22d1/Glg1/Folr1/Tgfb1i1/Peg10/Trim33/Pdpk1/Crebbp/Sap30/Zbtb7a/Got1/Tgfb3/Ppm1a/Brms1l/Sirt1/Sin3a/Rbbp4/Fbn2/Ovol2/Flcn/Cd109/Ing2/Pals1	28
BP	GO:0071364	cellular response to epidermal growth factor stimulus	12/3418	47/28928	0.255319	2.16088	2.91549	0.00718973	0.0569765	Dusp3/Rasa1/Pdpk1/Ncl/Col1a1/Zfp36l2/Git1/Vil1/Ireb2/Bag4/Med1/Knstrn	12
BP	GO:0035019	somatic stem cell population maintenance	19/3418	89/28928	0.213483	1.8068	2.79031	0.00727024	0.0575385	Kat6a/Med12/Zfp36l2/Cul4a/Klf4/Vps72/Cdkn2a/Nipbl/Rif1/Sall4/Zhx2/Med17/Med28/Med6/Med30/Smc1a/Med10/Med7/Med27	19
BP	GO:0060147	regulation of post-transcriptional gene silencing	10/3418	36/28928	0.277778	2.35095	2.96883	0.00731046	0.0576287	Tnrc6c/Tgfb1/Tial1/Elavl1/Lin28b/Fxr1/Pum1/Zc3h10/Bcdin3d/Dgcr8	10
BP	GO:0090317	negative regulation of intracellular protein transport	10/3418	36/28928	0.277778	2.35095	2.96883	0.00731046	0.0576287	Svip/Ube2j1/Akap1/Bard1/Rangap1/Cdk5/Ube2g2/Sumo1/Cd36/Yod1	10
BP	GO:2000780	negative regulation of double-strand break repair	10/3418	36/28928	0.277778	2.35095	2.96883	0.00731046	0.0576287	Hsf1/Ercc6/Ogg1/Trp53bp1/Plk1/Mre11a/Smchd1/Rif1/Nudt16l1/Senp3	10
BP	GO:0000209	protein polyubiquitination	46/3418	271/28928	0.169742	1.4366	2.64321	0.00733958	0.0577823	Ube2a/Rnf213/Wwp2/Ube2dnl2/Ube2q2/Rnf168/G2e3/Ube2j1/D7Ertd443e/Ube4b/Pnkp/Bard1/Brca1/Rnf216/Ube2g2/Ube2d1/Cbfb/Trim3/Dtl/Rnf40/Rnf20/Trim27/Birc2/Cdkn2a/Dcaf15/Ubr2/Spop/Fbxo22/Shprh/Ube2q1/Topors/Chfr/Fbxo28/Cdc34/Ddb2/Prpf19/Rnf34/Ube2t/Bfar/Rnf115/Ube2c/Rnf6/Ube3b/Rnf114/Anapc16/Nedd4	46
BP	GO:0031670	cellular response to nutrient	13/3418	53/28928	0.245283	2.07594	2.86976	0.00753151	0.059112	Snw1/Usf2/Folr1/Csnk1a1/Kdm6a/Col1a1/Ncoa1/Brip1/Gas6/Trim24/Kank2/Med1/Srf	13
BP	GO:0031054	pre-miRNA processing	6/3418	16/28928	0.375	3.17379	3.18361	0.0075676	0.059112	Lin28b/Drosha/Ago3/Bcdin3d/Dgcr8/Prkra	6
BP	GO:0033235	positive regulation of protein sumoylation	6/3418	16/28928	0.375	3.17379	3.18361	0.0075676	0.059112	Sumo2/Pias1/Cdkn2a/Gnl3/Sae1/Uba2	6
BP	GO:0090306	meiotic spindle assembly	6/3418	16/28928	0.375	3.17379	3.18361	0.0075676	0.059112	Ddb1/Aurka/Dcaf13/Ska3/Ska2/Ndc80	6
BP	GO:0099116	tRNA 5'-end processing	6/3418	16/28928	0.375	3.17379	3.18361	0.0075676	0.059112	Rpp30/Ssb/Pop1/Rpp21/Rpp25l/Pop4	6
BP	GO:2000232	regulation of rRNA processing	6/3418	16/28928	0.375	3.17379	3.18361	0.0075676	0.059112	Bud23/Heatr1/Ncl/Wdr43/Utp15/Dimt1	6
BP	GO:0034614	cellular response to reactive oxygen species	30/3418	161/28928	0.186335	1.57704	2.68752	0.00759001	0.05921	Hsf1/Lcn2/Hdac2/Foxp1/Fbln5/Txndc2/Slc8a1/Setx/Ogg1/Sod3/Src/Pcna/Prdx3/Mt3/Apex1/Fyn/Ect2/Cd36/Sirt1/Klf4/Prdx2/Cdkn2a/Top2b/Nme8/Map1lc3a/Parp1/Pawr/Ercc6l2/Cbx8/Stk25	30
BP	GO:0061512	protein localization to cilium	17/3418	77/28928	0.220779	1.86855	2.79346	0.00763969	0.0595202	Tub/Tulp2/Rab3ip/Cc2d2b/Entr1/Fsip2/Asap1/Dnaaf11/Ttc21b/Spata7/Dzip1/Ttc21a/Ank2/Rab11fip3/Zmynd10/Odad4/Ropn1	17
BP	GO:0048524	positive regulation of viral process	15/3418	65/28928	0.230769	1.9531	2.81583	0.00778078	0.060508	Hmgb1/Srpk2/Ddb1/Stau1/Rsf1/Dhx9/Srpk1/Kpna2/Tyro3/Top2a/Top2b/Vapb/Fkbp6/Trim11/Ppie	15
BP	GO:0009755	hormone-mediated signaling pathway	37/3418	209/28928	0.177033	1.49831	2.64649	0.00778666	0.060508	Snw1/Clock/Smarca4/Foxp1/Actn4/Asxl1/Esrra/Safb/Zbtb7a/Src/Brca1/Ncoa1/Wbp2/Ddx17/Kmt2e/Daxx/Sirt1/Ncor1/Nr2c1/Ncoa2/Ddx5/Trim24/Kdm3a/Prcp/Shq1/Safb2/Rbfox2/Kank2/Trerf1/Dnaaf4/Parp1/Med1/Pagr1a/Usp26/Rnf6/Taf7/Nedd4	37
BP	GO:0046434	organophosphate catabolic process	45/3418	265/28928	0.169811	1.43719	2.61704	0.0078778	0.0609399	Pfkfb3/Plbd1/Nt5c1b/Gda/Pnpla7/Aldoa/Aldoart1/Aldoart2/Synj2/Gpd1/Pde1a/Hk2/Entpd2/Zbtb7a/Pde4a/Slc4a1/Src/Pgk2/Pfkl/Pfkm/Abcd1/Plcb3/Entpd1/Col6a1/Entpd5/Plb1/Gpd1l/Ncor1/Git1/Ogdh/Pla2g7/Scarb1/Nt5e/Gapdhs/Prdx6/Abhd16b/Prdx6b/Pnpla8/Flcn/Abhd6/Dut/Gdpd1/Plpp6/Nt5c/Pla2g10	45
BP	GO:0006882	intracellular zinc ion homeostasis	9/3418	31/28928	0.290323	2.45712	2.97121	0.00788288	0.0609399	Slc30a2/Mt2/Mt1/Mt3/Slc30a3/Slc39a7/Slc30a1/Slc39a10/Zng1	9
BP	GO:0010039	response to iron ion	9/3418	31/28928	0.290323	2.45712	2.97121	0.00788288	0.0609399	Lct/Casp6/Slc11a2/Abat/Hfe/Ireb2/Map1lc3a/Slc25a39/Tfr2	9
BP	GO:0045830	positive regulation of isotype switching	9/3418	31/28928	0.290323	2.45712	2.97121	0.00788288	0.0609399	Tgfb1/Msh2/Trp53bp1/Atad5/Rif1/Kmt5c/Nsd2/Hmces/Pagr1a	9
BP	GO:0016311	dephosphorylation	40/3418	230/28928	0.173913	1.4719	2.63009	0.00790452	0.0610286	Uri1/Ptpre/Ppp1r12a/Cdc14b/Ptpdc1/Cdc14a/Ptprs/Dusp3/Mtm1/Synj2/Ppp4r1/Ppp4r3a/Ptpn13/Ppp2r1b/Src/Ppm1a/Ppm1j/Ptpn18/Ssh2/Ppm1g/Dusp13b/Ctdp1/Ctdspl2/Ppm1l/Dusp29/Pgam5/Bag4/Ilkap/Ppp1r42/Dusp15/Ppp4r3b/Plpp3/Plpp6/Dusp21/Tmem225/Ppp2r3c/Nt5c/Ppm1d/Ptpn4/Ppp2r3d	40
BP	GO:0048872	homeostasis of number of cells	68/3418	431/28928	0.157773	1.3353	2.56715	0.00801711	0.0618183	Ubap2l/Hmgb1/Jak3/Smarca4/Men1/Znhit1/Epsti1/Slc37a4/Asxl1/Fech/Exoc6/Septin4/Cfap70/Sh2b3/Nfix/Setd1a/Nemp1/Map7/Tex15/Jmjd6/G6pd2/Sp1/Brd1/Smarca2/Ercc2/Bcl2l11/Siva1/Sp3/Zbtb7a/Tgfb1/Slc4a1/Spta1/Tcea1/Hmgb2/Vhl/Slc11a2/Slc25a5/Cebpg/Smad5/G6pdx/Col6a1/Lyar/Kmt2e/Ncor1/Stat4/Kat7/Mertk/Prdx2/Ireb2/Tspan9/Rassf2/Rbfox2/Heatr3/Rpa1/Nle1/Hnrnpu/Hba-a1/Med1/Sfxn1/Klhl10/Fam210b/Abcb10/Zc3h8/Ppp2r3…	68
BP	GO:0120034	positive regulation of plasma membrane bounded cell projection assembly	24/3418	122/28928	0.196721	1.66494	2.69402	0.00815813	0.0628249	Auts2/Cdc42ep1/Rab3ip/Zmynd8/Septin9/Entr1/Dpysl3/Kctd17/Tgfb3/Fscn1/Mns1/Wasf2/Dzip1/Rab11fip3/Mark4/Anln/Pqbp1/Eps8l3/Eps8l2/Zmynd10/Ndel1/Espn/Srf/Cdc42ep4	24
BP	GO:0032465	regulation of cytokinesis	19/3418	90/28928	0.211111	1.78672	2.73617	0.00821914	0.0630546	Cdc14b/Cdc14a/Prpf40a/Entr1/Cit/Setd2/Aurkb/Birc5/Aurkc/Aurka/Brca2/Ect2/Plk1/Git1/Kif20b/Cdca8/Rab11fip3/Cetn2/Incenp	19
BP	GO:2000736	regulation of stem cell differentiation	19/3418	90/28928	0.211111	1.78672	2.73617	0.00821914	0.0630546	Hdac2/Men1/Rbbp7/Rbm24/Mta1/Setd1a/Chd4/Gatad2a/Zfp36l2/Ptn/Cdk12/Rbbp4/Kdm3a/Nelfb/N4bp2l2/Hnrnpu/Gatad2b/Pwp1/Mbd3	19
BP	GO:0042326	negative regulation of phosphorylation	55/3418	337/28928	0.163205	1.38127	2.57702	0.00823245	0.0630546	Men1/Cib1/Cdkn2d/Nolc1/Slc8a1/Srcin1/Cep85/Sh3gl2/Dusp3/Ocln/Eif4g1/Actb/Pdpk1/Spag9/Pkib/Ptpn13/Ptgis/Fkbp8/Nck2/Tesk1/Tgfb1/Prdx3/Nr2f2/Igfbp3/Cav1/Plk1/Parp14/Gpd1l/Sirt1/Pdcd4/Npm1/Trim27/Cdkn2a/Cep43/Cox11/Suz12/Wnk4/Cnksr3/Rassf2/Cdk5rap1/Tardbp/Cd109/Hnrnpu/Plpp3/Pwp1/Nck1/Dbndd2/Cactin/Prkrip1/Zbed3/Wwtr1/Mllt1/Pbk/Macroh2a1/Taf7	55
BP	GO:0006071	glycerol metabolic process	7/3418	21/28928	0.333333	2.82114	3.05587	0.00825872	0.0630546	Got1/Gpd2/Gk5/Gykl1/Pgp/Dgat2/Gk2	7
BP	GO:0033233	regulation of protein sumoylation	8/3418	26/28928	0.307692	2.60413	2.99533	0.00826152	0.0630546	Sumo2/Fscb/Ube2i/Pias1/Cdkn2a/Gnl3/Sae1/Uba2	8
BP	GO:0061162	establishment of monopolar cell polarity	8/3418	26/28928	0.307692	2.60413	2.99533	0.00826152	0.0630546	Sh3bp1/Ophn1/Map1b/Lama1/Nherf1/Fscn1/Camsap3/Spag6l	8
BP	GO:1902230	negative regulation of intrinsic apoptotic signaling pathway in response to DNA damage	8/3418	26/28928	0.307692	2.60413	2.99533	0.00826152	0.0630546	Bcl2l12/Cdkn2d/Usp47/Zfp385a/Clu/Sirt1/Atad5/Ccar2	8
BP	GO:0051851	modulation by host of symbiont process	18/3418	84/28928	0.214286	1.81359	2.73339	0.00848873	0.0646242	Nucks1/Snw1/Smarca4/Lef1/Sp1/Sap30/Sap30bp/Brd4/Zdhhc20/Ctdp1/Vapb/Smc5/Tardbp/Rrp1b/Smc6/Taf11/Ddx56/Ccnt1	18
BP	GO:1905897	regulation of response to endoplasmic reticulum stress	18/3418	84/28928	0.214286	1.81359	2.73339	0.00848873	0.0646242	Atf6b/Usp19/Svip/Usp25/Nck2/Cav1/Clu/Manf/Sirt1/Spop/Herpud1/Tmx1/Ubxn1/Nck1/Atxn3/Bfar/Dnajb9/Bag6	18
BP	GO:2001233	regulation of apoptotic signaling pathway	70/3418	447/28928	0.1566	1.32537	2.53767	0.00857448	0.0651356	Hdac2/Jak3/Maz/Uri1/Bcl2l12/Cdkn2d/Usp47/Zfp385a/Septin4/Psme3/Hnrnpk/Zmynd11/G2e3/Bclaf1/Ppp2r1b/Noc2l/Bcl2l11/Nck2/Kdm6a/Src/Ctsl/Cdk11b/Col2a1/Hmgb2/S100a9/Fyn/Vhl/Lmna/Brca1/Slc25a4/Cav1/Slc25a5/Nherf1/Clu/Itprip/Pdcd7/Fgg/Daxx/Sirt1/Atad5/Cttn/Klf4/Hells/Vdac2/Prdx2/Taf6/Spop/Herpud1/Acsl5/Flcn/Pttg1ip/Dapk2/Ccar2/Caap1/Nle1/Sfpq/Ghitm/Parp1/Nono/Rnf34/Nck1/Nme5/Bcl2l14/Ing5/Nacc2/Ing2/Ybx3/…	70
BP	GO:0045740	positive regulation of DNA replication	12/3418	48/28928	0.25	2.11586	2.83213	0.00857762	0.0651356	Ciz1/Dhx9/Wiz/Baz1a/Pcna/Atf1/Atad5/Kat7/Npm1/Mtnap1/Ino80/Smarca5	12
BP	GO:0042542	response to hydrogen peroxide	23/3418	116/28928	0.198276	1.67809	2.67864	0.00860315	0.0652123	Hsf1/Lcn2/Hdac2/Setx/Ptk2b/Adam9/Casp6/Slc4a1/Src/Col1a1/Pcna/Prdx3/Apex1/Lig1/Fyn/Ect2/Sirt1/Klf4/Cdkn2a/Top2b/Map1lc3a/Cbx8/Cyp11a1	23
BP	GO:0072089	stem cell proliferation	28/3418	149/28928	0.187919	1.59044	2.64494	0.00860946	0.0652123	Fubp1/Men1/Taf4b/Septin4/Nfib/Tsc22d1/Pbx1/Mki67/Setd1a/L3mbtl2/Ercc2/Bysl/Tgfb1/Ace/Gja1/Xrcc5/Hmgb2/Tial1/Irf6/Brca2/Kat7/Ovol2/Ago3/N4bp2l2/Cd109/Hnrnpu/Dgcr8/Sart3	28
BP	GO:0010970	transport along microtubule	34/3418	190/28928	0.178947	1.51451	2.60449	0.00885089	0.0669565	Kif1a/Ssx2ip/Tub/Dlg2/Stau1/Agbl4/Kif17/Terf2/Dync1i1/Mgarp/Stau2/Kif21a/Syne2/Sun1/Map1b/Kif5c/Ttc21b/Map2/Kifbp/Camsap3/BC048507/Rhot1/Ap3s2/Ttc21a/Ccdc38/Ap3m2/Hnrnpu/Sfpq/Klc3/Dynlt2b/Ndel1/Kifc1/Rpgr/Dst	34
BP	GO:0002176	male germ cell proliferation	5/3418	12/28928	0.416667	3.52643	3.20414	0.00887904	0.0669943	Cib1/Prdx4/Src/Spink2/Dmrt1	5
BP	GO:2000637	positive regulation of miRNA-mediated gene silencing	5/3418	12/28928	0.416667	3.52643	3.20414	0.00887904	0.0669943	Tgfb1/Tial1/Fxr1/Pum1/Dgcr8	5
BP	GO:0071560	cellular response to transforming growth factor beta stimulus	47/3418	281/28928	0.16726	1.41559	2.56249	0.0088894	0.0669943	Snw1/Hdac2/Men1/Rbbp7/Itga8/Lgals9/Tnrc6c/Tsc22d1/Glg1/Folr1/Tgfb1i1/Peg10/Adam9/Trim33/Pdpk1/Cited1/Crebbp/Itgb5/Dnmt1/Kdm6a/Sap30/Zbtb7a/Tgfb1/Got1/Src/Col1a1/Tgfb3/Zfp36l2/Fyn/Ppm1a/Cav1/Acta2/Smad5/Creb1/Col1a2/Brms1l/Sirt1/Sin3a/Rbbp4/Fbn2/Ovol2/Amhr2/Flcn/Cd109/Parp1/Ing2/Pals1	47
BP	GO:0010614	negative regulation of cardiac muscle hypertrophy	10/3418	37/28928	0.27027	2.28741	2.86827	0.00897853	0.0673278	Foxp1/P2rx4/G6pd2/Akap1/Lmna/G6pdx/Yy1/Jarid2/Ctdp1/Rbm10	10
BP	GO:0045738	negative regulation of DNA repair	10/3418	37/28928	0.27027	2.28741	2.86827	0.00897853	0.0673278	Hsf1/Ercc6/Ogg1/Trp53bp1/Plk1/Mre11a/Smchd1/Rif1/Nudt16l1/Senp3	10
BP	GO:0060295	regulation of cilium movement involved in cell motility	10/3418	37/28928	0.27027	2.28741	2.86827	0.00897853	0.0673278	Catsper1/Irgc/Rnase10/Anxa5/Tppp2/Wfdc6a/Kif9/Iqcf1/Cfap45/Eppin	10
BP	GO:1902019	regulation of cilium-dependent cell motility	10/3418	37/28928	0.27027	2.28741	2.86827	0.00897853	0.0673278	Catsper1/Irgc/Rnase10/Anxa5/Tppp2/Wfdc6a/Kif9/Iqcf1/Cfap45/Eppin	10
BP	GO:0045861	negative regulation of proteolysis	57/3418	353/28928	0.161473	1.36662	2.53681	0.00900846	0.0674679	Usp19/Svip/Bcl2l12/Cdkn2d/Usp47/Cast/Cstl1/Bin1/Usp25/Serping1/Tlk2/Mtm1/Ophn1/Glg1/Wac/Cst12/Usp7/Ecm1/Serpinb9/Dnajb6/Birc5/Src/Serpinh1/Mug1/Serpinc1/Cst8/Timp3/Cdk5/Hfe/Serpina5/Smarcc1/Wfdc3/Wfdc6a/Klf4/Gas6/Cdkn2a/Cst13/Nop53/Spink2/Rybp-ps/Cd109/Ccar2/Caap1/Nle1/Psme3ip1/Ubxn1/Rnf34/Usp26/Serpinb1a/Eppin/Wfdc1/Pbk/Ctsz/Cst9/Reck/Sufu/Bag6	57
BP	GO:2001243	negative regulation of intrinsic apoptotic signaling pathway	22/3418	110/28928	0.2	1.69269	2.6643	0.00905637	0.0677421	Hdac2/Uri1/Bcl2l12/Cdkn2d/Usp47/Zfp385a/G2e3/Noc2l/Kdm6a/Src/Fyn/Clu/Sirt1/Atad5/Hells/Vdac2/Herpud1/Pttg1ip/Ccar2/Nono/Nme5/Ybx3	22
BP	GO:0050680	negative regulation of epithelial cell proliferation	31/3418	170/28928	0.182353	1.54333	2.60071	0.0092096	0.0688025	Hsf1/Men1/Sparc/Robo1/Nfib/Mcc/Tgfb1/Ctsl/Atf2/Tgfb3/Gja1/Celf1/Nr2f2/Cav1/Ptn/Irf6/Brca2/Apoh/Npm1/Trim24/Cdkn2a/Suz12/Vash1/Cdc73/Flcn/Cd109/Sav1/Wdr13/Med1/Ceacam2/Wfdc1	31
BP	GO:0006644	phospholipid metabolic process	58/3418	361/28928	0.160665	1.35978	2.51788	0.0093965	0.0701115	Plbd1/Pgap2/Bscl2/Cdipt/Mboat2/Fdft1/Pnpla7/Etnk2/Mtm1/Inpp4a/Synj2/Ttc7/Spata18/Ddhd1/Pip5k1c/Pip4k2a/Fabp3/Inpp1/Pcyt1a/Plcb3/Hmgcs2/Lpcat1/Plb1/Abhd4/Pla2g7/Scarb1/Prdx6/Ip6k1/Bpnt2/Abhd16b/Crls1/Prdx6b/Hycc2/Pi4k2b/Pgp/Acsl5/Pnpla8/Gpat4/Agpat2/Plcd4/Agpat4/Itpka/Abhd6/Pgap4/Lpgat1/Abhd3/Plpp3/Plaat5/Ormdl3/Gdpd1/Sgms2/Plpp6/Agpat3/Lpcat2b/Samd8/Abhd5/Pla2g10/Ptdss2	58
BP	GO:1903844	regulation of cellular response to transforming growth factor beta stimulus	28/3418	150/28928	0.186667	1.57984	2.60619	0.00942203	0.0702146	Snw1/Hdac2/Men1/Rbbp7/Itga8/Tsc22d1/Glg1/Folr1/Tgfb1i1/Peg10/Trim33/Pdpk1/Crebbp/Sap30/Zbtb7a/Got1/Tgfb3/Ppm1a/Brms1l/Sirt1/Sin3a/Rbbp4/Fbn2/Ovol2/Flcn/Cd109/Ing2/Pals1	28
BP	GO:0051170	import into nucleus	34/3418	191/28928	0.17801	1.50658	2.57114	0.00957614	0.0712745	Nolc1/Akirin2/Flna/Pttg1ip2/Tpr/Rpain/Akap1/Kpna3/Tgfb1/Atf2/Pola2/Lmna/Brca1/Kpna2/Sumo1/Elavl1/Ect2/Cd36/Nup50l/Hnrnpa1/Ddx5/Trim28/Sqstm1/Snupn/Rbm22/Ipo5/Heatr3/Cdan1/Tardbp/Pttg1ip/Ipo4/Med1/Dmap1/Nup50	34
BP	GO:0030511	positive regulation of transforming growth factor beta receptor signaling pathway	9/3418	32/28928	0.28125	2.38034	2.85973	0.00984023	0.0729686	Snw1/Men1/Itga8/Tsc22d1/Tgfb1i1/Crebbp/Got1/Flcn/Ing2	9
BP	GO:1901021	positive regulation of calcium ion transmembrane transporter activity	9/3418	32/28928	0.28125	2.38034	2.85973	0.00984023	0.0729686	Stim1/Asph/Pkd2/Nipsnap2/Sumo1/Gstm7/Ank2/Atp2a1/Jph2	9
BP	GO:1903846	positive regulation of cellular response to transforming growth factor beta stimulus	9/3418	32/28928	0.28125	2.38034	2.85973	0.00984023	0.0729686	Snw1/Men1/Itga8/Tsc22d1/Tgfb1i1/Crebbp/Got1/Flcn/Ing2	9
BP	GO:0007028	cytoplasm organization	6/3418	17/28928	0.352941	2.98709	2.99981	0.0105428	0.0775353	Tdrd7/Tdrkh/Tdrd6/Naglu/Tdrd1/Stk31	6
BP	GO:0060314	regulation of ryanodine-sensitive calcium-release channel activity	6/3418	17/28928	0.352941	2.98709	2.99981	0.0105428	0.0775353	Casq2/Hrc/Pkd2/Pln/Gstm7/Jph2	6
BP	GO:0070920	regulation of regulatory ncRNA processing	6/3418	17/28928	0.352941	2.98709	2.99981	0.0105428	0.0775353	Tgfb1/Lin28b/Zc3h10/Bcdin3d/Dgcr8/Prkra	6
BP	GO:2001034	positive regulation of double-strand break repair via nonhomologous end joining	6/3418	17/28928	0.352941	2.98709	2.99981	0.0105428	0.0775353	Pnkp/Kdm4d/Top2b/Smchd1/Rif1/Kmt5c	6
BP	GO:0046716	muscle cell cellular homeostasis	8/3418	27/28928	0.296296	2.50768	2.86892	0.010547	0.0775353	Aldoa/Mtm1/Tgfb1/Lamp2/Pfkm/Cav1/Pln/Srf	8
BP	GO:0061339	establishment or maintenance of monopolar cell polarity	8/3418	27/28928	0.296296	2.50768	2.86892	0.010547	0.0775353	Sh3bp1/Ophn1/Map1b/Lama1/Nherf1/Fscn1/Camsap3/Spag6l	8
BP	GO:0030038	contractile actin filament bundle assembly	23/3418	118/28928	0.194915	1.64965	2.58841	0.0105595	0.0775353	Clasp1/Sorbs1/Limch1/Carmil1/Ptk2b/Itgb5/Ppp1r9a/Tesk1/Pdlim1/F11r/Src/S100a10/Tgfb3/Stmn1/Kctd13/Wasf2/Rhpn2/Kank2/Tmsb15l/Bag4/Sorbs3/Spag6l/Srf	23
BP	GO:0043149	stress fiber assembly	23/3418	118/28928	0.194915	1.64965	2.58841	0.0105595	0.0775353	Clasp1/Sorbs1/Limch1/Carmil1/Ptk2b/Itgb5/Ppp1r9a/Tesk1/Pdlim1/F11r/Src/S100a10/Tgfb3/Stmn1/Kctd13/Wasf2/Rhpn2/Kank2/Tmsb15l/Bag4/Sorbs3/Spag6l/Srf	23
BP	GO:0000413	protein peptidyl-prolyl isomerization	7/3418	22/28928	0.318182	2.69291	2.90759	0.0108986	0.0798297	Ppig/Ppil6/Ppic/Ppwd1/Ppil4/Ppil3/Ppie	7
BP	GO:0006085	acetyl-CoA biosynthetic process	7/3418	22/28928	0.318182	2.69291	2.90759	0.0108986	0.0798297	Acss2/Vdac1/Pdk1/Ppcs/Pdk3/Acss1/Mpc2	7
BP	GO:0043516	regulation of DNA damage response, signal transduction by p53 class mediator	10/3418	38/28928	0.263158	2.22722	2.77091	0.0109227	0.0799092	Znhit1/Zfp385a/Sirt1/Ddx5/Npm1/Pla2r1/Cdkn2a/Ing4/Pttg1ip/Yju2	10
BP	GO:0030177	positive regulation of Wnt signaling pathway	27/3418	145/28928	0.186207	1.57595	2.54497	0.0109836	0.0802476	Smarca4/Usp47/Macf1/Ankrd6/Lypd6/Plekha4/Lef1/Atp6v0c/Adgra2/Tgfb1/Src/Col1a1/Ppm1a/Ruvbl1/Frat1/Caprin2/Ttc21b/Rnf220/Daam2/Csnk1g2/Cdc73/Ccar2/Nle1/Zbed3/Csnk1e/Reck/Adnp	27
BP	GO:0055006	cardiac cell development	24/3418	125/28928	0.192	1.62498	2.56321	0.0109958	0.0802476	Hdac2/Foxp1/Myh11/Slc8a1/Pbrm1/Myo18b/G6pd2/Ddx39b/Fhl2/Naglu/Parp2/Lmna/Slc25a4/G6pdx/Yy1/Myh6/Sirt1/Ctcf/Pdcd4/Ctdp1/Lrrc27/Hnrnpu/Rbm10/Srf	24
BP	GO:0006839	mitochondrial transport	33/3418	186/28928	0.177419	1.50158	2.51199	0.0110948	0.080872	AU015836/Slc30a2/Hk2/Bcl2l11/Siva1/Mtx2/Got1/Atf2/Slc25a4/Dynlt1a/Slc25a5/Tst/Col6a1/Vdac2/Vdac1/Dnajc15/Rhot1/Samm50/Slc25a21/Micu2/Slc25a1/Micu1/Sfxn3/Ghitm/Sfxn2/Sfxn1/Slc25a2/Mpc2/Trmt10b/Stpg1/Slc25a39/Slc25a18/Slc25a13	33
BP	GO:0016239	positive regulation of macroautophagy	20/3418	99/28928	0.20202	1.70978	2.58947	0.0111412	0.0810136	Ube2a/Rab12/Sesn1/Wac/Snx7/Hk2/Supt5/Pip4k2a/Dcn/Slc25a4/Slc25a5/Sirt1/Vdac1/Scoc/Zdhhc19/Wipi1/Snx4/Sesn3/Moap1/Ralb	20
BP	GO:0043543	protein acylation	20/3418	99/28928	0.20202	1.70978	2.58947	0.0111412	0.0810136	Clock/Hdac2/Zdhhc11/Kat6a/Dscc1/Crebbp/Ppm1a/Gtf2b/Sirt1/Kat7/Zdhhc20/Zdhhc19/Ing4/Smc5/Nat10/Ing5/Selenok/Naa80/Cdyl/Bag6	20
BP	GO:0048545	response to steroid hormone	57/3418	357/28928	0.159664	1.3513	2.44476	0.0112576	0.0817608	Clock/Hmgb1/Smarca4/Foxp1/Uri1/Fech/Esrra/Rbbp7/Safb/Mgarp/Adam9/Zbtb7a/Adh1/Tgfb1/Got1/Src/Ctsl/Tyms/Ace/Col1a1/Ass1/Tgfb3/Pcna/Acr/Zfp36l2/Hmgb2/Aldh3a1/Brca1/Cav1/Hmgcs2/Ncoa1/Wbp2/Pdcd7/Ddx17/Daxx/Sirt1/Ncor1/Asns/Ncoa2/Ddx5/Kdm3a/Shq1/Safb2/Rbfox2/Kank2/Trerf1/Dnaaf4/Atp1a1/Hnrnpu/Hnmt/Parp1/Med1/Pagr1a/Usp26/Rnf6/Taf7/Nedd4	57
BP	GO:0006446	regulation of translational initiation	16/3418	74/28928	0.216216	1.82993	2.6166	0.0115899	0.0840714	Fech/Mif4gd/Eif4g1/Habp4/Tpr/Boll/Nck2/Polr2g/Ncbp1/Khdrbs1/Npm1/Dazl/Nck1/Ncbp2/Paip2/Sh3bgrl	16
BP	GO:0097178	ruffle assembly	11/3418	44/28928	0.25	2.11586	2.71137	0.0116038	0.0840714	Aif1l/Sh3bp1/Aif1/Cav1/Rdx/Rcc2/Bag4/Cspg4/Eps8l3/Eps8l2/Ndel1	11
BP	GO:0001892	embryonic placenta development	23/3418	119/28928	0.193277	1.63579	2.54393	0.0116641	0.0844063	Hsf1/Slc8a1/Grb2/Igf2/Lef1/Zfat/Setd2/Cited1/Sp1/Pkd1/Pkd2/Dnajb6/Sp3/Esx1/Nr2f2/Ncoa1/Trim28/Vash1/Ovol2/Taf10/Senp2/Med1/Nsdhl	23
BP	GO:2001234	negative regulation of apoptotic signaling pathway	43/3418	257/28928	0.167315	1.41606	2.45236	0.01183	0.085504	Hdac2/Maz/Uri1/Bcl2l12/Cdkn2d/Usp47/Zfp385a/Psme3/Zmynd11/G2e3/Noc2l/Kdm6a/Src/Cdk11b/Col2a1/Hmgb2/Fyn/Lmna/Brca1/Slc25a4/Slc25a5/Clu/Itprip/Fgg/Sirt1/Atad5/Cttn/Klf4/Hells/Vdac2/Prdx2/Herpud1/Pttg1ip/Ccar2/Caap1/Nle1/Ghitm/Nono/Rnf34/Nme5/Ing2/Ybx3/Aatf	43
BP	GO:0060999	positive regulation of dendritic spine development	15/3418	68/28928	0.220588	1.86693	2.61984	0.0118696	0.0856868	Cdkl5/Lrp8/Zmynd8/Kalrn/Hnrnpk/Pbrm1/Cpeb3/Stau2/Crebbp/Ppp1r9a/Eef2k/Caprin2/Slc30a1/Itpka/Llph	15
BP	GO:0008360	regulation of cell shape	27/3418	146/28928	0.184932	1.56515	2.50591	0.0119987	0.0864111	Fn1/Cdc42ep1/Epb41l3/Prpf40a/Brwd3/Aldoa/Gas7/Ptk2b/Itga7/Pakap/Cfdp1/F11r/Spta1/Fyn/S100b/Ptn/Nherf1/Syne3/Vil1/Fblim1/Rdx/Cdc42se1/Sh3kbp1/Brwd1/Parva/Parvb/Cdc42ep4	27
BP	GO:0009132	nucleoside diphosphate metabolic process	27/3418	146/28928	0.184932	1.56515	2.50591	0.0119987	0.0864111	Pfkfb3/Aldoa/Aldoart1/Aldoart2/Gpd1/Hk2/Dhodh/Entpd2/Zbtb7a/Slc4a1/Src/Rrm1/Pgk2/Pfkl/Umps/Pfkm/Entpd1/Col6a1/Entpd5/Ncor1/Git1/Ogdh/Nt5e/Gapdhs/Flcn/Pals1/Ak1	27
BP	GO:0006308	DNA catabolic process	9/3418	33/28928	0.272727	2.30821	2.75236	0.0121421	0.0872344	Hsf1/Rexo4/Dnase1/Dffa/Dffb/Apex1/Igfbp3/Cdkn2a/Isg20	9
BP	GO:0031116	positive regulation of microtubule polymerization	9/3418	33/28928	0.272727	2.30821	2.75236	0.0121421	0.0872344	Togaram1/Gda/Pde4dip/Numa1/Clip1/Map1b/Cav1/Git1/Cdk5rap2	9
BP	GO:0043433	negative regulation of DNA-binding transcription factor activity	28/3418	153/28928	0.183007	1.54886	2.49163	0.0122428	0.0878525	Tmigd3/Hdac2/Men1/Wwp2/Kat6a/Flna/Pbx1/Usp7/Ptgis/Siva1/Nfkbil1/Cebpg/Sumo1/Sirt1/Taf3/Med13/Klf4/Prdx2/Cdkn2a/Tacc3/Spop/Dap/Rnf2/Cactin/Setd6/Pla2g10/Rlim/Sufu	28
BP	GO:0006637	acyl-CoA metabolic process	20/3418	100/28928	0.2	1.69269	2.53987	0.0124205	0.088915	Acss2/Slc27a3/Abcd1/Hmgcs2/Acot10/Ogdh/Vdac1/Pdk1/Acsl5/Gpat4/Ces1d/Ppcs/Pdk3/Aass/Acss1/Mpc2/Dgat2/Acsl4/Acot9/Suclg2	20
BP	GO:0035383	thioester metabolic process	20/3418	100/28928	0.2	1.69269	2.53987	0.0124205	0.088915	Acss2/Slc27a3/Abcd1/Hmgcs2/Acot10/Ogdh/Vdac1/Pdk1/Acsl5/Gpat4/Ces1d/Ppcs/Pdk3/Aass/Acss1/Mpc2/Dgat2/Acsl4/Acot9/Suclg2	20
BP	GO:0030308	negative regulation of cell growth	34/3418	195/28928	0.174359	1.47567	2.4396	0.0129828	0.0923739	Smarca4/Foxp1/Cdkn2d/Rbbp7/Ptprs/Cdkl3/Zmat3/Sesn1/Spag9/G6pd2/D7Ertd443e/Smarca2/Ppt1/Tgfb1/Gja1/Mt3/Brca1/Cdk5/Cirbp/Frzb/Fhl1/G6pdx/Yy1/Caprin2/Map2/Cdkn2a/Ctdp1/Vgll4/Cdkn2aip/Dcun1d3/Spart/Ccar2/Rbm10/Rnf6	34
BP	GO:0001933	negative regulation of protein phosphorylation	51/3418	316/28928	0.161392	1.36593	2.39416	0.0130084	0.0923739	Men1/Cib1/Nolc1/Slc8a1/Srcin1/Cep85/Sh3gl2/Dusp3/Ocln/Eif4g1/Actb/Pdpk1/Spag9/Pkib/Ptpn13/Ptgis/Fkbp8/Nck2/Tesk1/Tgfb1/Nr2f2/Igfbp3/Cav1/Plk1/Parp14/Gpd1l/Sirt1/Pdcd4/Npm1/Trim27/Cdkn2a/Cep43/Suz12/Wnk4/Cnksr3/Rassf2/Cdk5rap1/Tardbp/Cd109/Plpp3/Pwp1/Nck1/Dbndd2/Cactin/Prkrip1/Zbed3/Wwtr1/Mllt1/Pbk/Macroh2a1/Taf7	51
BP	GO:0030953	astral microtubule organization	5/3418	13/28928	0.384615	3.25516	2.97695	0.0130423	0.0923739	Clasp1/Tacc2/Pde4dip/Numa1/Tacc3	5
BP	GO:0042939	tripeptide transport	5/3418	13/28928	0.384615	3.25516	2.97695	0.0130423	0.0923739	Mgst1/Gja1/Nherf1/Slc25a39/Slc15a1	5
BP	GO:0050847	progesterone receptor signaling pathway	5/3418	13/28928	0.384615	3.25516	2.97695	0.0130423	0.0923739	Src/Ncoa1/Wbp2/Trerf1/Nedd4	5
BP	GO:0060148	positive regulation of post-transcriptional gene silencing	5/3418	13/28928	0.384615	3.25516	2.97695	0.0130423	0.0923739	Tgfb1/Tial1/Fxr1/Pum1/Dgcr8	5
BP	GO:0097501	stress response to metal ion	5/3418	13/28928	0.384615	3.25516	2.97695	0.0130423	0.0923739	Mt2/Mt1/Mt3/Slc30a3/Slc30a1	5
BP	GO:1900370	positive regulation of post-transcriptional gene silencing by RNA	5/3418	13/28928	0.384615	3.25516	2.97695	0.0130423	0.0923739	Tgfb1/Tial1/Fxr1/Pum1/Dgcr8	5
BP	GO:1902510	regulation of apoptotic DNA fragmentation	5/3418	13/28928	0.384615	3.25516	2.97695	0.0130423	0.0923739	Hsf1/Dffa/Dffb/Igfbp3/Cdkn2a	5
BP	GO:0014741	negative regulation of muscle hypertrophy	10/3418	39/28928	0.25641	2.17011	2.67655	0.0131698	0.0930574	Foxp1/P2rx4/G6pd2/Akap1/Lmna/G6pdx/Yy1/Jarid2/Ctdp1/Rbm10	10
BP	GO:1905508	protein localization to microtubule organizing center	10/3418	39/28928	0.25641	2.17011	2.67655	0.0131698	0.0930574	Ccdc14/Mcph1/Cep350/Numa1/Aurka/Ubxn2b/Spag5/Rab11fip3/Mark4/Cep72	10
BP	GO:0046823	negative regulation of nucleocytoplasmic transport	8/3418	28/28928	0.285714	2.41812	2.74806	0.0132683	0.0935328	Tpr/Akap1/Bard1/Rangap1/Cdk5/Sumo1/Cd36/Rbm10	8
BP	GO:1901317	regulation of flagellated sperm motility	8/3418	28/28928	0.285714	2.41812	2.74806	0.0132683	0.0935328	Irgc/Rnase10/Anxa5/Tppp2/Wfdc6a/Kif9/Iqcf1/Eppin	8
BP	GO:0071559	response to transforming growth factor beta	47/3418	288/28928	0.163194	1.38118	2.37973	0.0137054	0.0965006	Snw1/Hdac2/Men1/Rbbp7/Itga8/Lgals9/Tnrc6c/Tsc22d1/Glg1/Folr1/Tgfb1i1/Peg10/Adam9/Trim33/Pdpk1/Cited1/Crebbp/Itgb5/Dnmt1/Kdm6a/Sap30/Zbtb7a/Tgfb1/Got1/Src/Col1a1/Tgfb3/Zfp36l2/Fyn/Ppm1a/Cav1/Acta2/Smad5/Creb1/Col1a2/Brms1l/Sirt1/Sin3a/Rbbp4/Fbn2/Ovol2/Amhr2/Flcn/Cd109/Parp1/Ing2/Pals1	47
BP	GO:0055088	lipid homeostasis	33/3418	189/28928	0.174603	1.47774	2.41196	0.0139387	0.0980281	Slc37a4/Usf2/Apob/Tgfb1/Got1/Fabp3/Abcd1/Cav1/Pold1/Ttc39d/Hsdl2/Sec24a/Abhd4/Sirt1/Ncor1/Med13/Scarb1/Soat1/Raly/Tlcd3b/Rcn3/Hps6/Tlcd4/Pnpla8/Ces1d/Tmem97/Ormdl3/Fundc2b/Abhd5/Dgat2/Lima1/Pla2g10/Cd320	33
BP	GO:0003254	regulation of membrane depolarization	13/3418	57/28928	0.22807	1.93026	2.57331	0.0140251	0.098405	Clcn2/Got1/Src/Alb/Gja1/Dcn/Abcd1/Fhl1/Creb1/Gpd1l/Rbfox2/Parp1/Ppp2r3c	13
BP	GO:0010332	response to gamma radiation	13/3418	57/28928	0.22807	1.93026	2.57331	0.0140251	0.098405	Hsf1/Fancd2/Xrcc4/Xrcc6/Men1/Tlk2/Ercc6/Xrcc5/H2ax/Brca2/Tspyl5/Dcun1d3/Gtf2h5	13
BP	GO:0031954	positive regulation of protein autophosphorylation	7/3418	23/28928	0.304348	2.57583	2.76738	0.0141	0.0987002	Ctnnd1/Tnks1bp1/Rap2b/Rad50/Mre11a/Rassf2/Nbn	7
BP	GO:0046599	regulation of centriole replication	7/3418	23/28928	0.304348	2.57583	2.76738	0.0141	0.0987002	Mdm1/D7Ertd443e/Cep76/Cep295nl/Npm1/Spice1/Cdk5rap2	7
BP	GO:0071695	anatomical structure maturation	53/3418	332/28928	0.159639	1.35109	2.35514	0.0141259	0.0987658	Catsper2/Tdrd7/Tdrkh/Dlg2/Septin4/Tcp11x2/Tcp11/Catsper4/Asxl2/Nfix/Thbs3/Ptk2b/Nemp1/Tdrd6/Bnc1/G6pd2/Brd1/Ercc2/Zbtb7a/H3f3a/Tgfb1/Ctsl/Tyms/Gja1/Ebp/Aurka/Brca2/G6pdx/Kcnb1/Cbfb/Zbtb16/Tmprss12/Slc22a14/Insl3/Dazl/Rere/Catsper3/Lsm14b/Heatr3/Rec8/Gpat4/Phospho1/Cspg4/Tdrd1/Stk31/Tssk3/Cabyr/Fam210b/Iqcf1/Ropn1/Pla2g10/Slc26a3/Reck	53
BP	GO:0051100	negative regulation of binding	27/3418	148/28928	0.182432	1.544	2.42868	0.0142559	0.0994734	Nfib/Zfp462/Wapl/Lef1/Rsf1/Actb/Btaf1/Habp4/Aurkb/Pln/Sumo1/Hfe/Aurka/Larp7/Gtf2f1/Ilrun/Cdkn2a/Ddx11/Sympk/Mepce/Psme3ip1/Senp2/Gtpbp4/Tfip11/Ralb/Ercc4/Sumo3	27
BP	GO:0071280	cellular response to copper ion	6/3418	18/28928	0.333333	2.82114	2.82904	0.0142602	0.0994734	Hsf1/Mt2/Mt1/Mt3/Daxx/Map1lc3a	6
BP	GO:0045926	negative regulation of growth	42/3418	253/28928	0.166008	1.405	2.36833	0.0144482	0.100668	Hdac2/Smarca4/Foxp1/Men1/Cdkn2d/Rbbp7/Ptprs/Cdkl3/Zmat3/Sesn1/Spag9/G6pd2/D7Ertd443e/Smarca2/Ppt1/Mt2/Mt1/Tgfb1/Gja1/Mt3/Brca1/Cdk5/Cirbp/Frzb/Fhl1/G6pdx/Yy1/Caprin2/Map2/Jarid2/Cdkn2a/Ctdp1/Vgll4/Cdkn2aip/Ing4/Dcun1d3/Spart/Ccar2/Sav1/Rbm10/Ing5/Rnf6	42
BP	GO:0007288	sperm axoneme assembly	9/3418	34/28928	0.264706	2.24032	2.64882	0.0148222	0.103069	Fsip2/Bbof1/Cfap65/Spag6/Meig1/Mns1/Drc7/Tbc1d21/Spag6l	9
BP	GO:0002712	regulation of B cell mediated immunity	16/3418	76/28928	0.210526	1.78177	2.49794	0.0148894	0.103069	Cr1l/Cd46/Zp3r/Tgfb1/Nectin2/Msh2/Trp53bp1/Atad5/Cd55/Supt6/Rif1/Kmt5c/Nsd2/Hmces/Pagr1a/Aplf	16
BP	GO:0002889	regulation of immunoglobulin mediated immune response	16/3418	76/28928	0.210526	1.78177	2.49794	0.0148894	0.103069	Cr1l/Cd46/Zp3r/Tgfb1/Nectin2/Msh2/Trp53bp1/Atad5/Cd55/Supt6/Rif1/Kmt5c/Nsd2/Hmces/Pagr1a/Aplf	16
BP	GO:0051926	negative regulation of calcium ion transport	16/3418	76/28928	0.210526	1.78177	2.49794	0.0148894	0.103069	Bin1/Casq2/Hrc/Pkd2/Tgfb1/Ace/Cav1/Pln/Wfdc6a/Slc30a1/Vdac1/Trim27/Fbxo11/Gstm7/Pawr/Eppin	16
BP	GO:1901657	glycosyl compound metabolic process	16/3418	76/28928	0.210526	1.78177	2.49794	0.0148894	0.103069	Nt5c1b/Gda/Macrod2/Tyw3/Pcmt1/Cdadc1/Gamt/Dck/Akr1cl/Nt5e/Gba2/Oard1/Akr1c13/Fuca2/Pnp2/Ak1	16
BP	GO:0010508	positive regulation of autophagy	31/3418	176/28928	0.176136	1.49072	2.39021	0.0148959	0.103069	Ube2a/Hmgb1/Svip/Rab12/Mid2/Sesn1/Wac/Setd2/Snx7/Hk2/Bcl2l11/Supt5/Pip4k2a/Dcn/Slc25a4/Slc25a5/Cdk16/Sirt1/Vdac1/Sqstm1/Scoc/Mtdh/Zdhhc19/Slc35d3/Flcn/Wipi1/Snx4/Ormdl3/Sesn3/Moap1/Ralb	31
BP	GO:0061008	hepaticobiliary system development	33/3418	190/28928	0.173684	1.46996	2.37901	0.0150081	0.103725	Smarca4/Mki67/Sp1/Hnrnpd/Pkd1/Pkd2/Sp3/Naglu/Tgfb1/Tyms/Mdk/Ass1/Atf2/Pcna/Man2a1/Tgfa/Fpgs/Cebpg/Hmgcs2/Ptn/Hfe/Frzb/Aurka/Ggt1/Asns/Jarid2/Cdkn2a/Ugt1a7c/Nipbl/Taf10/Med1/Ceacam2/Dut	33
BP	GO:0048525	negative regulation of viral process	22/3418	115/28928	0.191304	1.61909	2.43496	0.0150494	0.103891	Srpk2/Mid2/Setdb1/Crebbp/Srpk1/Gsn/Larp7/Ark2n/Mphosph8/Rad50/Mre11a/Trim27/Trim28/Tasor/Morc2a/Vapb/Morc2b/Hexim1/Trim11/Isg20/Nbn/Ilf3	22
BP	GO:0030516	regulation of axon extension	20/3418	102/28928	0.196078	1.6595	2.44232	0.0153275	0.10569	Fn1/Cdkl5/Rufy3/Macf1/Ptprs/Cdkl3/Myo5b/Map1b/Mt3/Cdk5/Wdr36/Map2/Sin3a/Cttn/Shtn1/Rpl4/Rnf6/Ndel1/Srf/Adnp	20
BP	GO:0001835	blastocyst hatching	10/3418	40/28928	0.25	2.11586	2.58501	0.0157464	0.107957	Ube2a/Smarca4/Ankrd7/Suv39h1/Akap3/Ctr9/Rbbp8/Coprs/Phf6/Asf1b	10
BP	GO:0031952	regulation of protein autophosphorylation	10/3418	40/28928	0.25	2.11586	2.58501	0.0157464	0.107957	Eef2k/Tesk1/Ctnnd1/Cav1/Tnks1bp1/Rap2b/Rad50/Mre11a/Rassf2/Nbn	10
BP	GO:0035188	hatching	10/3418	40/28928	0.25	2.11586	2.58501	0.0157464	0.107957	Ube2a/Smarca4/Ankrd7/Suv39h1/Akap3/Ctr9/Rbbp8/Coprs/Phf6/Asf1b	10
BP	GO:0071684	organism emergence from protective structure	10/3418	40/28928	0.25	2.11586	2.58501	0.0157464	0.107957	Ube2a/Smarca4/Ankrd7/Suv39h1/Akap3/Ctr9/Rbbp8/Coprs/Phf6/Asf1b	10
BP	GO:0086004	regulation of cardiac muscle cell contraction	10/3418	40/28928	0.25	2.11586	2.58501	0.0157464	0.107957	Fxyd1/Bin1/Casq2/Cav1/Pln/Sumo1/Ctnna3/Ank2/Atp2a1/Atp1a1	10
BP	GO:0044242	cellular lipid catabolic process	39/3418	233/28928	0.167382	1.41663	2.33724	0.0157831	0.108086	Plbd1/Adtrp/Bscl2/Pnpla7/Cyp4f13/Apob/Lipe/Lct/Bdh2/Naglu/Abcd1/Plcb3/Abcd3/Apoh/Acsbg2/Plb1/Gm2a/Pla2g7/Scarb1/Abcd2/Hadh/Gba2/Prdx6/Zpbp2/Abhd16b/Prdx6b/Acsl5/Pnpla8/Abhd6/Acaa1b/Ces1d/Abhd3/Etfdh/Gdpd1/Plpp6/Abhd5/Ivd/Pla2g10/Decr2	39
BP	GO:1903900	regulation of viral life cycle	29/3418	163/28928	0.177914	1.50576	2.37024	0.0158697	0.108555	Hmgb1/Srpk2/Ddb1/Stau1/Mid2/Setdb1/Srpk1/Gsn/Nectin2/Kpna2/Tyro3/Top2a/Ark2n/Mphosph8/Rad50/Mre11a/Ddx5/Trim28/Top2b/Tasor/Morc2a/Vapb/Morc2b/Fkbp6/Trim11/Isg20/Ppie/Nbn/Ilf3	29
BP	GO:0031334	positive regulation of protein-containing complex assembly	37/3418	219/28928	0.16895	1.42989	2.33753	0.0159793	0.109179	Cdc42ep1/Togaram1/Bin1/Gda/Cracd/Grb2/Carmil1/Eif4g1/Pde4dip/Ptk2b/Numa1/Clip1/Lmod1/Bcl2l11/Nck2/Tgfb1/Src/Map1b/Cav1/Sumo1/Creb1/Clu/Cd36/Tppp2/Git1/Cttn/Fscn1/Usp50/Dhx33/Spidr/Bag4/Mark4/Cdk5rap2/Slf1/Nck1/Baiap2l1/Cdc42ep4	37
BP	GO:1903034	regulation of response to wounding	31/3418	177/28928	0.175141	1.4823	2.35589	0.0160724	0.109691	Clasp1/Hmgb1/Adtrp/Emilin2/Serping1/Ptprs/Flna/Sh2b3/Mdk/S100a9/Serpinc1/Anxa5/Cav1/Ptn/Apoh/Cd36/Srsf6/Fgg/Git1/Insl3/Klf4/Prdx2/Vil1/Tspan8/Cd109/Tmx1/Tmem97/Cers2/Ndel1/Wfdc1/Cldn3	31
BP	GO:0099175	regulation of postsynapse organization	33/3418	191/28928	0.172775	1.46227	2.34624	0.0161426	0.110045	Kif1a/Cdkl5/Srcin1/Lrp8/Zmynd8/Kalrn/Ptprs/Hnrnpk/Cpeb3/Stau2/Ptk2b/Asap1/Ppp1r9a/Eef2k/Map1b/Fyn/Vhl/Cdk5/Crmp1/Caprin2/Slc30a1/Grid1/Caskin1/Chmp2b/Elmo1/Rps6ka5/Itpka/Abhd17a/Hnrnpm/Ube3b/Nectin3/Rbmx/Arc	33
BP	GO:0017145	stem cell division	11/3418	46/28928	0.23913	2.02386	2.54384	0.0162012	0.110319	Fubp1/Thoc5/Ulk4/Zfp36l2/Tial1/Zbtb16/Fzd7/Cdkn2a/Gnl3/Wwtr1/Ing2	11
BP	GO:0000288	nuclear-transcribed mRNA catabolic process, deadenylation-dependent decay	12/3418	52/28928	0.230769	1.9531	2.51799	0.0163121	0.110697	Tnrc6c/Cpeb3/Dhx9/Hnrnpd/Zfp36l2/Polr2g/Syncrip/Tnrc6b/Samd4/Hnrnpu/Cnot8/Dcps	12
BP	GO:0045663	positive regulation of myoblast differentiation	12/3418	52/28928	0.230769	1.9531	2.51799	0.0163121	0.110697	Smarca4/Pbrm1/Rbm24/Actb/Arid2/Smarca2/Phf10/Smarce1/Brd7/Igfbp3/Smarcc1/Smarcc2	12
BP	GO:1904029	regulation of cyclin-dependent protein kinase activity	12/3418	52/28928	0.230769	1.9531	2.51799	0.0163121	0.110697	Men1/Cdkn2d/Actb/Nr2f2/Mnat1/Plk1/Spdye4a/Cdkn2a/Mapre3/Cdk5rap1/Gtpbp4/Bccip	12
BP	GO:0010971	positive regulation of G2/M transition of mitotic cell cycle	8/3418	29/28928	0.275862	2.33474	2.63231	0.0164686	0.111507	Pbx1/Rrm1/Lmnb1/Dtl/Brd4/Sin3a/Rcc2/Rad51c	8
BP	GO:0045722	positive regulation of gluconeogenesis	8/3418	29/28928	0.275862	2.33474	2.63231	0.0164686	0.111507	Supt20/Ddb1/Ppp4r3a/Arpp19/Wdr5/Sirt1/Ppp4r3b/Dgat2	8
BP	GO:0055013	cardiac muscle cell development	22/3418	116/28928	0.189655	1.60513	2.39043	0.0165582	0.111987	Hdac2/Foxp1/Myh11/Slc8a1/Myo18b/G6pd2/Ddx39b/Fhl2/Naglu/Parp2/Lmna/Slc25a4/G6pdx/Yy1/Myh6/Sirt1/Ctcf/Ctdp1/Lrrc27/Hnrnpu/Rbm10/Srf	22
BP	GO:1902807	negative regulation of cell cycle G1/S phase transition	16/3418	77/28928	0.207792	1.75863	2.43995	0.016791	0.113434	Men1/Cdkn2d/Wac/Pkd2/Brd7/Fhl1/Rpa2/Klf4/Rbl1/Jade1/Kank2/Rfwd3/Cdc73/Dcun1d3/Sde2/Ppp2r3d	16
BP	GO:0050821	protein stabilization	37/3418	220/28928	0.168182	1.42339	2.30748	0.0170847	0.11522	Usp19/Sppl2c/Taf9b/Flna/Kcnu1/Wiz/Morc3/Usp7/D7Ertd443e/Atp1b1/Lamp2/Mt3/Ctnnd1/H1f5/Sumo1/Atp1b3/Creb1/Cdk7/Clu/Ncor1/Bbof1/Dsg1a/Npm1/Cdkn2a/Nop53/Rassf2/Ank2/Bag4/Sav1/Plpp3/Gtpbp4/Mcm8/Zbed3/Tescl/Zfp207/Prkra/Bag6	37
BP	GO:0006400	tRNA modification	18/3418	90/28928	0.2	1.69269	2.40911	0.0170938	0.11522	Dus3l/Trmt10a/Trmt5/Mettl6/Wdr4/Tyw3/Trmo/Thumpd3/Cdk5rap1/Trmt6/Nat10/Tprkb/Bcdin3d/Thumpd1/Thumpd2/Trmt10b/Trmu/Pus3	18
BP	GO:0006606	protein import into nucleus	32/3418	185/28928	0.172973	1.46394	2.31723	0.0173486	0.116806	Nolc1/Akirin2/Flna/Pttg1ip2/Tpr/Rpain/Akap1/Kpna3/Tgfb1/Atf2/Pola2/Lmna/Brca1/Kpna2/Sumo1/Elavl1/Ect2/Cd36/Nup50l/Ddx5/Trim28/Sqstm1/Snupn/Rbm22/Ipo5/Heatr3/Tardbp/Pttg1ip/Ipo4/Med1/Dmap1/Nup50	32
BP	GO:0051148	negative regulation of muscle cell differentiation	15/3418	71/28928	0.211268	1.78805	2.43354	0.0174702	0.117493	Foxp1/Rbpms2/Igf2/Ptbp1/G6pd2/Dnmt1/G6pdx/Yy1/Daxx/Fzd7/Pdcd4/Ctdp1/Plpp7/Med28/Rbm10	15
BP	GO:0090263	positive regulation of canonical Wnt signaling pathway	21/3418	110/28928	0.190909	1.61575	2.36836	0.0176255	0.118404	Usp47/Lypd6/Plekha4/Adgra2/Tgfb1/Src/Col1a1/Ppm1a/Ruvbl1/Frat1/Caprin2/Ttc21b/Rnf220/Daam2/Csnk1g2/Ccar2/Nle1/Zbed3/Csnk1e/Reck/Adnp	21
BP	GO:0090075	relaxation of muscle	9/3418	35/28928	0.257143	2.17631	2.54884	0.0179134	0.119715	Slc8a1/P2rx4/Hrc/Irag1/Gsn/Atp1b1/Pln/Atp2a1/Pawr	9
BP	GO:0030449	regulation of complement activation	7/3418	24/28928	0.291667	2.4685	2.63441	0.0179203	0.119715	Cr1l/Cd46/Serping1/Cd55b/Zp3r/Cd59b/Cd55	7
BP	GO:0035089	establishment of apical/basal cell polarity	7/3418	24/28928	0.291667	2.4685	2.63441	0.0179203	0.119715	Sh3bp1/Ophn1/Lama1/Nherf1/Fscn1/Camsap3/Spag6l	7
BP	GO:0036158	outer dynein arm assembly	7/3418	24/28928	0.291667	2.4685	2.63441	0.0179203	0.119715	Ccdc63/Lrrc61/Dnaaf11/Dnaaf6rt/Dnaaf4/Zmynd10/Odad4	7
BP	GO:2001224	positive regulation of neuron migration	7/3418	24/28928	0.291667	2.4685	2.63441	0.0179203	0.119715	Flna/Arhgef2/Mdk/Nipbl/Kif20b/Zfp609/Shtn1	7
BP	GO:0006473	protein acetylation	14/3418	65/28928	0.215385	1.82289	2.43115	0.0180745	0.120611	Clock/Hdac2/Kat6a/Dscc1/Crebbp/Gtf2b/Sirt1/Kat7/Ing4/Smc5/Nat10/Ing5/Naa80/Bag6	14
BP	GO:0045141	meiotic telomere clustering	5/3418	14/28928	0.357143	3.02265	2.77086	0.0183461	0.122016	Rad21l/Sun1/Terb1/Majin/Spo11	5
BP	GO:0046341	CDP-diacylglycerol metabolic process	5/3418	14/28928	0.357143	3.02265	2.77086	0.0183461	0.122016	Cdipt/Gpat4/Agpat2/Agpat4/Agpat3	5
BP	GO:0090220	chromosome localization to nuclear envelope involved in homologous chromosome segregation	5/3418	14/28928	0.357143	3.02265	2.77086	0.0183461	0.122016	Rad21l/Sun1/Terb1/Majin/Spo11	5
BP	GO:0030838	positive regulation of actin filament polymerization	13/3418	59/28928	0.220339	1.86482	2.434	0.0185635	0.123325	Cdc42ep1/Bin1/Cracd/Grb2/Carmil1/Ptk2b/Lmod1/Nck2/Cttn/Bag4/Nck1/Baiap2l1/Cdc42ep4	13
BP	GO:0007351	tripartite regional subdivision	6/3418	19/28928	0.315789	2.67266	2.66963	0.0188	0.124208	Tdrd7/Tdrkh/Tdrd6/Tasor/Tdrd1/Stk31	6
BP	GO:0008595	anterior/posterior axis specification, embryo	6/3418	19/28928	0.315789	2.67266	2.66963	0.0188	0.124208	Tdrd7/Tdrkh/Tdrd6/Tasor/Tdrd1/Stk31	6
BP	GO:0016074	sno(s)RNA metabolic process	6/3418	19/28928	0.315789	2.67266	2.66963	0.0188	0.124208	Nolc1/Zcchc7/Fbl/Exosc10/Larp7/Dkc1	6
BP	GO:0045198	establishment of epithelial cell apical/basal polarity	6/3418	19/28928	0.315789	2.67266	2.66963	0.0188	0.124208	Sh3bp1/Ophn1/Lama1/Nherf1/Camsap3/Spag6l	6
BP	GO:0098935	dendritic transport	6/3418	19/28928	0.315789	2.67266	2.66963	0.0188	0.124208	Stau1/Kif17/Stau2/Kif5c/Hnrnpu/Sfpq	6
BP	GO:0098869	cellular oxidant detoxification	16/3418	78/28928	0.205128	1.73609	2.38279	0.0188741	0.124561	Fbln5/Prdx4/Sesn1/Sod3/Gpx4/Prdx3/Mt3/S100a9/Cd36/Prxl2a/Prdx2/Prdx6/Gstm7/Prdx6b/Gsto2/Gpx8	16
BP	GO:0000079	regulation of cyclin-dependent protein serine/threonine kinase activity	11/3418	47/28928	0.234043	1.9808	2.46324	0.0189547	0.124818	Men1/Cdkn2d/Nr2f2/Mnat1/Plk1/Spdye4a/Cdkn2a/Mapre3/Cdk5rap1/Gtpbp4/Bccip	11
BP	GO:0090224	regulation of spindle organization	11/3418	47/28928	0.234043	1.9808	2.46324	0.0189547	0.124818	Tpx2/Numa1/Tpr/Pkd1/Plk1/Tacc3/Spag5/Chmp2b/Bora/Ccsap/Hnrnpu	11
BP	GO:0045637	regulation of myeloid cell differentiation	39/3418	236/28928	0.165254	1.39862	2.25068	0.0191266	0.125698	Hsf1/Hmgb1/Thoc5/Foxp1/Cib1/Faxdc2/Tjp2/Esrra/Lef1/Asxl2/Setd1a/Ptk2b/Brd1/Hmgb3/Zbtb7a/Car2/Tgfb1/Hmgb2/Gabpa/Creb1/Rbm15/Cul4a/Prxl2a/Tmem64/Gpr55/Kat7/Leo1/Ctr9/Eeig1/Rassf2/Rbfox2/Cdc73/Paf1/Med1/Fam210b/Tescl/Skic8/Abcb10/Qki	39
BP	GO:0090257	regulation of muscle system process	44/3418	272/28928	0.161765	1.36908	2.23864	0.0191302	0.125698	Gtf2ird1/Foxp1/Fxyd1/Bin1/Slc8a1/Cacnb1/Arhgap42/P2rx4/Smtn/Cald1/Casq2/G6pd2/Ddx39b/Hrc/Irag1/Akap1/Grcc10/Aif1/Parp2/Gsn/Atp1b1/Lmna/Slc25a4/Cav1/Pln/Abat/Sumo1/G6pdx/Yy1/Sirt1/Cttn/Klf4/Jarid2/Ctnna3/Ctdp1/Ank2/Atp2a1/Atp1a1/Myh7/Parp1/Pawr/Rbm10/Ormdl3/Srf	44
BP	GO:0048638	regulation of developmental growth	61/3418	397/28928	0.153652	1.30043	2.20626	0.0193109	0.126746	Hsf1/Fn1/Cdkl5/Rufy3/Hdac2/Foxp1/Men1/Macf1/Suv39h1/Ptprs/Cdkl3/Mtm1/Hnrnpk/Igf2/Spag9/G6pd2/Ddx39b/Myo5b/Arx/Gamt/Bcl2l11/Parp2/Map1b/Gja1/Mt3/Celf1/Slc25a4/Cdk5/Atp8a2/G6pdx/Yy1/Creb1/Myh6/Wdr36/Map2/Daxx/Sirt1/Ncor1/Sin3a/Cttn/Jarid2/Vil1/Nipbl/Ctdp1/Vgll4/Fto/Lin7a/Gpat4/Shtn1/Spart/Sgip1/Sav1/Rbm10/Rpl4/Rnf6/Ndel1/Ybx3/Srf/Rnd2/Adnp/Rasal1	61
BP	GO:1901800	positive regulation of proteasomal protein catabolic process	21/3418	111/28928	0.189189	1.60119	2.3229	0.0193892	0.127121	Osbpl7/Sumo2/Csnk1a1/Pias1/Cav1/Sumo1/Aurka/Clu/Plk1/Rnf40/Sirt1/Fbxo22/Zer1/Chfr/Nop53/Herpud1/Tmx1/Atxn3/Cdc20/Csnk1e/Bag6	21
BP	GO:0031331	positive regulation of cellular catabolic process	42/3418	258/28928	0.162791	1.37777	2.23102	0.0196473	0.128673	Ube2a/Hmgb1/Svip/Nrdc/Rab12/Mid2/Gpd1/Sesn1/Wac/Setd2/Adam9/Snx7/Hk2/Bcl2l11/Supt5/Pip4k2a/Src/Dcn/Abcd1/Slc25a4/Slc25a5/Apoh/Cdk16/Sirt1/Git1/Vdac1/Abcd2/Sqstm1/Gapdhs/Scoc/Mtdh/Zdhhc19/Slc35d3/Acsl5/Flcn/Wipi1/Snx4/Ormdl3/Sesn3/Abhd5/Moap1/Ralb	42
BP	GO:0016052	carbohydrate catabolic process	33/3418	194/28928	0.170103	1.43966	2.24904	0.0199638	0.130603	Pfkfb3/Hmgb1/Glb1l2/Glb1l3/Aldoa/Aldoart1/Aldoart2/Gpd1/Lct/Hk2/Scarb2/Aldh1a7/Man2b2/Zbtb7a/Slc4a1/Src/Pgk2/Pfkl/Pfkm/Col6a1/Ncor1/Git1/Ogdh/Gm2a/Gapdhs/Gpd2/Gk5/Flcn/Wipi1/Gabarapl1/Glb1l/Gk2/Pygm	33
BP	GO:0001889	liver development	32/3418	187/28928	0.171123	1.44829	2.25117	0.0200238	0.130852	Smarca4/Mki67/Sp1/Hnrnpd/Pkd1/Pkd2/Sp3/Naglu/Tgfb1/Tyms/Mdk/Ass1/Atf2/Pcna/Man2a1/Tgfa/Fpgs/Cebpg/Hmgcs2/Ptn/Hfe/Frzb/Aurka/Ggt1/Asns/Jarid2/Cdkn2a/Ugt1a7c/Taf10/Med1/Ceacam2/Dut	32
BP	GO:0035023	regulation of Rho protein signal transduction	17/3418	85/28928	0.2	1.69269	2.34104	0.0200844	0.131106	Robo1/Ophn1/Arhgap42/Dock9/Mcf2l/Arhgef2/Csnk1a1/F11r/Stmn1/Gpr55/Arhgdib/Kctd13/Cdc42se1/Kank2/Flcn/Eps8l3/Eps8l2	17
BP	GO:0006516	glycoprotein catabolic process	8/3418	30/28928	0.266667	2.25691	2.52124	0.0201894	0.131505	Man1b1/Naglu/Ctsl/Hgsnat/Fbxo27/Fbxo2/Sgsh/Ngly1	8
BP	GO:0042744	hydrogen peroxide catabolic process	8/3418	30/28928	0.266667	2.25691	2.52124	0.0201894	0.131505	Hbb-bt/Prdx4/Prdx3/Mt3/Prdx2/Prdx6/Prdx6b/Hba-a1	8
BP	GO:0031122	cytoplasmic microtubule organization	14/3418	66/28928	0.212121	1.79527	2.36759	0.0205191	0.133508	Clasp1/Cib1/Tacc2/Clip4/Ccdc88b/Kif19a/Kif21a/Pde4dip/Numa1/Clip1/Tacc3/Hook2/Camsap3/Hook1	14
BP	GO:0007229	integrin-mediated signaling pathway	20/3418	105/28928	0.190476	1.61208	2.29994	0.0206593	0.134129	Fn1/Itga8/Itgbl1/Flna/Ptk2b/Lamc1/Itga7/Itgb5/Emp2/Src/Nid1/Lama1/Ptn/Itga1/Lama2/Lama5/Lypd10/Rcc2/Lypd11/Plpp3	20
BP	GO:1990748	cellular detoxification	20/3418	105/28928	0.190476	1.61208	2.29994	0.0206593	0.134129	Fbln5/Prdx4/Sesn1/Sod3/Gstm6/Aldh1a7/Gpx4/Prdx3/Mt3/S100a9/Aldh2/Cd36/Prxl2a/Prdx2/Prdx6/Gstm7/Prdx6b/Gsto2/Mtarc2/Gpx8	20
BP	GO:0043603	amide metabolic process	70/3418	466/28928	0.150215	1.27133	2.16143	0.0208707	0.135355	Nt5c1b/Bin1/Gda/Eed/Gga3/Acss2/Mgst1/Renbp/Folr1/Lct/G6pd2/Sp1/Slc27a3/Gstm6/Naglu/Ctsl/Ace/Gsta2/Ass1/Gsta4/Abcd1/Hmgcs2/G6pdx/Clu/Cers3/Acot10/Abhd4/Xpnpep1/Ogdh/Gm2a/Ggt1/Vdac1/Asns/Ugt8a/St8sia3/Gba2/Tlcd3b/Gstm7/Pdk1/Aph1a/Pm20d1/Acsl5/Gpat4/Gsto2/Cerk/Aldh1l1/Ces1d/Ppcs/B4galt3/Pdk3/Cers2/Plpp3/Aass/Acss1/Plaat5/Ormdl3/Mpc2/Sgms2/Gstt4/Cers5/Samd8/Npl/Dgat2/Allc/Hmgn5/Nt5c/Csnk1e/Acsl4/Acot…	70
BP	GO:0051781	positive regulation of cell division	18/3418	92/28928	0.195652	1.65589	2.30642	0.0211179	0.13681	Men1/Cdc14b/Cdc14a/Cit/Igf2/Aurkb/Birc5/Tgfb1/Mdk/Tgfb3/Tgfa/Hdgf/Ptn/Ect2/Kif20b/Cdca8/Rab11fip3/Incenp	18
BP	GO:0031529	ruffle organization	13/3418	60/28928	0.216667	1.83374	2.36637	0.0212095	0.137108	Aif1l/Sh3bp1/Carmil1/Aif1/Cav1/Rdx/Rcc2/Bag4/Cspg4/Eps8l3/Eps8l2/Lima1/Ndel1	13
BP	GO:1900271	regulation of long-term synaptic potentiation	13/3418	60/28928	0.216667	1.83374	2.36637	0.0212095	0.137108	Stau1/Hnrnpk/Cpeb3/Ppp1r9a/Nrgn/Rab3a/Ptn/Creb1/Fxr1/Nsg1/Sqstm1/Paip2/Arc	13
BP	GO:1990138	neuron projection extension	34/3418	202/28928	0.168317	1.42454	2.21634	0.0212661	0.137325	Auts2/Fn1/Cdkl5/Rufy3/Robo1/Macf1/Sh3gl2/Ptprs/Cdkl3/Hnrnpk/Tsc22d4/Alcam/Spag9/Myo5b/Map1b/Mt3/Cdk5/S100b/Aurka/Wdr36/Map2/Spag6/Sema5b/Sin3a/Cttn/Shtn1/Rpl4/Llph/Rnf6/Ndel1/Spag6l/Srf/Adnp/Rasal1	34
BP	GO:0042278	purine nucleoside metabolic process	9/3418	36/28928	0.25	2.11586	2.45219	0.0214477	0.138349	Nt5c1b/Gda/Macrod2/Pcmt1/Gamt/Nt5e/Oard1/Pnp2/Ak1	9
BP	GO:0008340	determination of adult lifespan	12/3418	54/28928	0.222222	1.88076	2.37129	0.0217424	0.1401	Prdm2/Suv39h1/Ercc5/Ercc2/Naglu/Ercc1/Msh2/Msh6/Coq7/Atp8a2/Rad54b/Sgsh	12
BP	GO:0061387	regulation of extent of cell growth	22/3418	119/28928	0.184874	1.56467	2.25936	0.0218052	0.140353	Fn1/Cdkl5/Rufy3/Macf1/Ptprs/Cdkl3/Myo5b/Map1b/Mt3/Cdk5/Wdr36/Map2/Sin3a/Cttn/Shtn1/Spart/Rpl4/Rnf6/Ndel1/Srf/Rnd2/Adnp	22
BP	GO:0006730	one-carbon metabolic process	10/3418	42/28928	0.238095	2.0151	2.40976	0.0219927	0.141257	Car2/Tyms/Fpgs/Mthfd1l/Aldh1l1/Sfxn3/Sfxn1/Mat2b/Car7/Car5b	10
BP	GO:0046164	alcohol catabolic process	10/3418	42/28928	0.238095	2.0151	2.40976	0.0219927	0.141257	Synj2/Aldh1a7/Adh1/Aldh2/Scarb1/Gpd2/Aldh3b1/Gk5/Akr1d1/Gk2	10
BP	GO:0032506	cytokinetic process	11/3418	48/28928	0.229167	1.93954	2.38461	0.0220398	0.141409	Klhdc8b/Aurkb/Anxa11/Ect2/Iqgap2/Kif20b/Chmp2b/Cep55/Cntrob/Rab11fip3/Anln	11
BP	GO:0086003	cardiac muscle cell contraction	15/3418	73/28928	0.205479	1.73906	2.31427	0.0221984	0.142274	Fxyd1/Bin1/Snta1/Flna/Casq2/Gsn/Cav1/Pln/Sumo1/Kcnd3/Gpd1l/Ctnna3/Ank2/Atp2a1/Atp1a1	15
BP	GO:0019400	alditol metabolic process	7/3418	25/28928	0.28	2.36976	2.50799	0.0224129	0.142552	Got1/Gpd2/Gk5/Gykl1/Pgp/Dgat2/Gk2	7
BP	GO:0032069	regulation of nuclease activity	7/3418	25/28928	0.28	2.36976	2.50799	0.0224129	0.142552	Hmgb1/Terf2/Dffa/Pcna/Sirt1/Npm1/Ddx11	7
BP	GO:0035855	megakaryocyte development	7/3418	25/28928	0.28	2.36976	2.50799	0.0224129	0.142552	Zfp385a/Flna/Sh2b3/Pip4k2a/Wasf2/Med1/Srf	7
BP	GO:0046782	regulation of viral transcription	7/3418	25/28928	0.28	2.36976	2.50799	0.0224129	0.142552	Mid2/Rsf1/Dhx9/Larp7/Trim27/Hexim1/Trim11	7
BP	GO:0060216	definitive hemopoiesis	7/3418	25/28928	0.28	2.36976	2.50799	0.0224129	0.142552	Smarca4/Sp1/Sp3/Zfp36l2/Cbfb/Ncor1/Rbfox2	7
BP	GO:0006413	translational initiation	24/3418	133/28928	0.180451	1.52724	2.23077	0.0225575	0.142552	Slbp/Fech/Mif4gd/Eif4g1/Habp4/Tpr/Boll/Nck2/Polr2g/LTO1/Eif3j1/Ncbp1/Khdrbs1/Npm1/Dazl/Dhx33/Nck1/Ncbp2/Denr/Eif1b/Paip2/Eif4e3/Sh3bgrl/Eif4h	24
BP	GO:0000492	box C/D snoRNP assembly	4/3418	10/28928	0.4	3.38537	2.76156	0.0226944	0.142552	Ruvbl1/Znhit6/Snu13/Ruvbl2	4
BP	GO:0010881	regulation of cardiac muscle contraction by regulation of the release of sequestered calcium ion	4/3418	10/28928	0.4	3.38537	2.76156	0.0226944	0.142552	Slc8a1/Casq2/Pln/Ank2	4
BP	GO:0030049	muscle filament sliding	4/3418	10/28928	0.4	3.38537	2.76156	0.0226944	0.142552	Myh6/Myl6/Myl6b/Myh7	4
BP	GO:0034091	regulation of maintenance of sister chromatid cohesion	4/3418	10/28928	0.4	3.38537	2.76156	0.0226944	0.142552	Smc5/Slf1/Nsmce2/Macroh2a1	4
BP	GO:0046719	regulation by virus of viral protein levels in host cell	4/3418	10/28928	0.4	3.38537	2.76156	0.0226944	0.142552	Ddb1/Stau1/Dynlt1a/Vapb	4
BP	GO:0051643	endoplasmic reticulum localization	4/3418	10/28928	0.4	3.38537	2.76156	0.0226944	0.142552	Polr2m/Esyt3/Vapb/Zbed3	4
BP	GO:0070562	regulation of vitamin D receptor signaling pathway	4/3418	10/28928	0.4	3.38537	2.76156	0.0226944	0.142552	Snw1/Trim24/Kank2/Med1	4
BP	GO:0070862	negative regulation of protein exit from endoplasmic reticulum	4/3418	10/28928	0.4	3.38537	2.76156	0.0226944	0.142552	Svip/Ube2j1/Ube2g2/Yod1	4
BP	GO:0070922	RISC complex assembly	4/3418	10/28928	0.4	3.38537	2.76156	0.0226944	0.142552	Dhx9/Ago3/Clp1/Prkra	4
BP	GO:0071281	cellular response to iron ion	4/3418	10/28928	0.4	3.38537	2.76156	0.0226944	0.142552	Hfe/Ireb2/Slc25a39/Tfr2	4
BP	GO:1901031	regulation of response to reactive oxygen species	4/3418	10/28928	0.4	3.38537	2.76156	0.0226944	0.142552	Fbln5/Sesn1/Cd36/Sesn3	4
BP	GO:1904749	regulation of protein localization to nucleolus	4/3418	10/28928	0.4	3.38537	2.76156	0.0226944	0.142552	Npm1/Cdkn2a/Pinx1/Nvl	4
BP	GO:2000766	negative regulation of cytoplasmic translation	4/3418	10/28928	0.4	3.38537	2.76156	0.0226944	0.142552	Cpeb3/Rbm24/Cpeb1/Cpeb4	4
BP	GO:0090092	regulation of transmembrane receptor protein serine/threonine kinase signaling pathway	44/3418	275/28928	0.16	1.35415	2.15998	0.0227171	0.142552	Tmem53/Snw1/Hdac2/Men1/Rbpms2/Rbbp7/Itga8/Lgals9/Tsc22d1/Glg1/Folr1/Tgfb1i1/Peg10/Numa1/Trim33/Pdpk1/Crebbp/Fkbp8/Sap30/Zbtb7a/Tgfb1/Got1/Tgfb3/Amh/Ppm1a/Cav1/Hfe/Brms1l/Sirt1/Sin3a/Rbbp4/Fbn2/Ctdspl2/Zc3h3/Ovol2/Flcn/Spart/Cd109/Sh2b1/Parp1/Ing2/Ngly1/Pals1/Dmrt1	44
BP	GO:0016241	regulation of macroautophagy	26/3418	147/28928	0.176871	1.49693	2.21099	0.022996	0.144152	Ube2a/Rab12/Ehmt2/Phf23/Mtm1/Sesn1/Wac/Snx7/Hk2/Fkbp8/Supt5/Pip4k2a/Dcn/Slc25a4/Slc25a5/Sirt1/Cttn/Vdac1/Scoc/Zdhhc19/Qsox1/Wipi1/Snx4/Sesn3/Moap1/Ralb	26
BP	GO:0141091	transforming growth factor beta receptor superfamily signaling pathway	57/3418	371/28928	0.153639	1.30031	2.13101	0.0230799	0.144431	Tmem53/Snw1/Hdac2/Men1/Rbpms2/Rbbp7/Itga8/Lgals9/Tnrc6c/Tsc22d1/Lef1/Glg1/Folr1/Tgfb1i1/Peg10/Adam9/Numa1/Trim33/Pdpk1/Cited1/Crebbp/Itgb5/Fkbp8/Sap30/Zbtb7a/Tgfb1/Got1/Src/Atf2/Tgfb3/Ppm1a/Cav1/Hfe/Smad5/Creb1/Col1a2/Nfia/Brms1l/Sirt1/Sin3a/Rbbp4/Fbn2/Ddx5/Pdcd4/Ctdspl2/Zfp128/Zc3h3/Ovol2/Amhr2/Flcn/Spart/Cd109/Parp1/Ing2/Ngly1/Pals1/Dmrt1	57
BP	GO:0042692	muscle cell differentiation	73/3418	491/28928	0.148676	1.25831	2.11311	0.0230887	0.144431	Hdac2/Smarca4/Foxp1/Znhit1/Stim1/Actn4/Rbpms2/Myh11/Bin1/Slc8a1/Actn1/Itga8/Klhl41/Akirin2/Pbrm1/Rbm24/Igf2/Myo18b/Ptbp1/Casq2/Spag9/Lmod1/Lamc1/G6pd2/Ddx39b/Smarca2/Dnmt1/Fhl2/Naglu/Parp2/Pias1/H3f3a/Tgfb1/Nid1/Lama1/Lmna/Slc25a4/Csrp2/Csrp1/Casp7/G6pdx/Yy1/Myh6/Col6a1/Daxx/Hdgfl2/Sirt1/Lama2/Fzd7/Ctcf/Pdcd4/Supt6/Sort1/Fbxo22/Ctdp1/Lrrc27/Ehd2/Dusp29/Ank2/Epc1/P2rx2/Dcaf8/Hnrnpu/Plpp7/Myh7/Med2…	73
BP	GO:0046847	filopodium assembly	16/3418	80/28928	0.2	1.69269	2.27094	0.0236262	0.147639	Rab3ip/Zmynd8/Sh3bp1/Stau2/Dpysl3/Ppp1r9a/Tgfb3/Capzb/Spag6/Fscn1/Daam2/Abitram/Spef1/Espn/Spag6l/Srf	16
BP	GO:0036293	response to decreased oxygen levels	58/3418	379/28928	0.153034	1.29519	2.11746	0.0237031	0.147965	Cr1l/Usp19/Suv39h2/Slc8a1/Suv39h1/Mgarp/Wdr83/Ptk2b/Cpeb1/Lct/Hk2/Eef2k/Ercc2/Sod3/Ptgis/Hmox2/Pdlim1/Kdm6a/Dnmt3a/Parp2/Tgfb1/Src/Ace/Atp1b1/Atf2/Tgfb3/Mt3/Vhl/Tfam/Aldh3a1/Lmna/Ercc3/Cav1/Abat/Col6a1/Hp1bp3/Alkbh5/Daxx/Sirt1/Cpeb4/Brip1/Xrcc1/Rad21/Birc2/Tacc3/Ireb2/Pdk1/Nop53/P2rx2/Map1lc3a/Pdk3/Nono/Ddah1/Srf/Plod1/Pygm/Cldn3/Itpr2	58
BP	GO:1903828	negative regulation of protein localization	41/3418	254/28928	0.161417	1.36614	2.14539	0.0237708	0.148234	Rab11fip5/Adtrp/Svip/Wwp2/Ywhaz/Eny2/Srcin1/Gpm6b/Rab11fip1/Ube2j1/Akap1/Bard1/Tgfb1/Pfkl/Rangap1/Anxa5/Cdk5/Idh2/Ube2g2/Sumo1/Fam3d/Kcnb1/Cd36/Ubxn2b/Ilrun/Sirt1/Sin3a/Hadh/Cdkn2a/Wnk4/Wnk3/Yod1/Rab11fip3/Bag4/Lzts2/Abhd17a/Pde1c/Sapcd2/Ngdn/Macroh2a1/Sytl4	41
BP	GO:0033151	V(D)J recombination	6/3418	20/28928	0.3	2.53903	2.5202	0.0242339	0.15036	Hmgb1/Xrcc4/Xrcc6/Foxp1/Lef1/Yy1	6
BP	GO:0051788	response to misfolded protein	6/3418	20/28928	0.3	2.53903	2.5202	0.0242339	0.15036	Akirin2/Cav1/Clu/Derl1/Atxn3/Dnajc18	6
BP	GO:0071294	cellular response to zinc ion	6/3418	20/28928	0.3	2.53903	2.5202	0.0242339	0.15036	P2rx4/Mt2/Mt1/Mt3/Creb1/Mtf1	6
BP	GO:2000786	positive regulation of autophagosome assembly	6/3418	20/28928	0.3	2.53903	2.5202	0.0242339	0.15036	Snx7/Pip4k2a/Wipi1/Snx4/Moap1/Ralb	6
BP	GO:0036465	synaptic vesicle recycling	19/3418	100/28928	0.19	1.60805	2.22954	0.024237	0.15036	Atp8a1/Btbd8/Bin1/Btbd9/Sh3gl2/Ophn1/Synj2/Actb/Pip5k1c/Myo5b/Cdk5/Rab3a/Git1/Pacsin1/Sh3gl1/Ap3s2/Ap3m2/Sgip1/Ap2b1	19
BP	GO:0019079	viral genome replication	24/3418	134/28928	0.179104	1.51584	2.19077	0.0244967	0.151814	Nucks1/Srpk2/Ddb1/Stau1/Setdb1/Srpk1/Pcbp1/Top2a/Mphosph8/Gas6/Ddx5/Trim28/Top2b/Tasor/Morc2a/Vapb/Morc2b/Smc5/Fkbp6/Smc6/Ddx56/Isg20/Ppie/Ilf3	24
BP	GO:0001711	endodermal cell fate commitment	5/3418	15/28928	0.333333	2.82114	2.58241	0.0248949	0.152392	Rtf1/Leo1/Ctr9/Cdc73/Paf1	5
BP	GO:0006103	2-oxoglutarate metabolic process	5/3418	15/28928	0.333333	2.82114	2.58241	0.0248949	0.152392	Got1/Idh2/Col6a1/Ogdh/Mrps36	5
BP	GO:0006448	regulation of translational elongation	5/3418	15/28928	0.333333	2.82114	2.58241	0.0248949	0.152392	Cpeb3/Srp9/Eif5a2/Eif4a3/Usp16	5
BP	GO:0010882	regulation of cardiac muscle contraction by calcium ion signaling	5/3418	15/28928	0.333333	2.82114	2.58241	0.0248949	0.152392	Slc8a1/Casq2/Atp1b1/Pln/Ank2	5
BP	GO:0021932	hindbrain radial glia guided cell migration	5/3418	15/28928	0.333333	2.82114	2.58241	0.0248949	0.152392	Flna/Lef1/Ctnna2/Rere/Rbfox2	5
BP	GO:0031115	negative regulation of microtubule polymerization	5/3418	15/28928	0.333333	2.82114	2.58241	0.0248949	0.152392	Stmn1/Stmn2/Map2/Eml2/Tubb4a	5
BP	GO:0034397	telomere localization	5/3418	15/28928	0.333333	2.82114	2.58241	0.0248949	0.152392	Rad21l/Sun1/Terb1/Majin/Spo11	5
BP	GO:0045618	positive regulation of keratinocyte differentiation	5/3418	15/28928	0.333333	2.82114	2.58241	0.0248949	0.152392	Numa1/Macroh2a2/Ovol2/Med1/Macroh2a1	5
BP	GO:0051764	actin crosslink formation	5/3418	15/28928	0.333333	2.82114	2.58241	0.0248949	0.152392	Flna/Dpysl3/Aif1/Gas2l1/Baiap2l1	5
BP	GO:0140243	regulation of translation at synapse	5/3418	15/28928	0.333333	2.82114	2.58241	0.0248949	0.152392	Cpeb1/Eef2k/Fxr1/Eif4a3/Ngdn	5
BP	GO:1900102	negative regulation of endoplasmic reticulum unfolded protein response	5/3418	15/28928	0.333333	2.82114	2.58241	0.0248949	0.152392	Atf6b/Nck2/Nck1/Bfar/Dnajb9	5
BP	GO:1903624	regulation of DNA catabolic process	5/3418	15/28928	0.333333	2.82114	2.58241	0.0248949	0.152392	Hsf1/Dffa/Dffb/Igfbp3/Cdkn2a	5
BP	GO:0072091	regulation of stem cell proliferation	20/3418	107/28928	0.186916	1.58195	2.20752	0.0249399	0.152512	Men1/Taf4b/Septin4/Nfib/Tsc22d1/Pbx1/Setd1a/Tgfb1/Ace/Gja1/Hmgb2/Tial1/Irf6/Kat7/Ovol2/Ago3/N4bp2l2/Cd109/Hnrnpu/Dgcr8	20
BP	GO:0001666	response to hypoxia	53/3418	343/28928	0.154519	1.30776	2.09881	0.0250542	0.153055	Cr1l/Usp19/Suv39h2/Slc8a1/Suv39h1/Mgarp/Wdr83/Ptk2b/Cpeb1/Lct/Hk2/Ercc2/Sod3/Ptgis/Hmox2/Pdlim1/Kdm6a/Dnmt3a/Tgfb1/Src/Ace/Atp1b1/Atf2/Tgfb3/Mt3/Vhl/Tfam/Aldh3a1/Lmna/Ercc3/Cav1/Abat/Hp1bp3/Alkbh5/Daxx/Sirt1/Brip1/Xrcc1/Rad21/Birc2/Tacc3/Ireb2/Pdk1/Nop53/P2rx2/Pdk3/Nono/Ddah1/Srf/Plod1/Pygm/Cldn3/Itpr2	53
BP	GO:0031396	regulation of protein ubiquitination	36/3418	219/28928	0.164384	1.39125	2.1274	0.0253631	0.154537	Cdc14b/Septin4/Phf23/Mta1/Sprtn/Birc5/U2af2/Fyn/Cdk5/Cav1/Ube2d1/Plk1/Rnf40/Daxx/Npm1/Birc2/Sqstm1/Cdkn2a/Tspyl5/Fbxo2/Topors/Chfr/Mtbp/Herpud1/Fanci/Pttg1ip/Fbxo33/Senp2/Ubxn1/Derl1/Gtpbp4/Nscme3l/Pinx1/Cdc20/Bex2/Mad2l1	36
BP	GO:0035384	thioester biosynthetic process	9/3418	37/28928	0.243243	2.05867	2.35865	0.0254556	0.154537	Acss2/Vdac1/Pdk1/Acsl5/Ppcs/Pdk3/Acss1/Mpc2/Acsl4	9
BP	GO:0071616	acyl-CoA biosynthetic process	9/3418	37/28928	0.243243	2.05867	2.35865	0.0254556	0.154537	Acss2/Vdac1/Pdk1/Acsl5/Ppcs/Pdk3/Acss1/Mpc2/Acsl4	9
BP	GO:0071763	nuclear membrane organization	9/3418	37/28928	0.243243	2.05867	2.35865	0.0254556	0.154537	Akap8l/Tor1aip1/Nemp1/Emd/Plk1/Ubxn2b/Chmp2b/Tardbp/Ndel1	9
BP	GO:1905898	positive regulation of response to endoplasmic reticulum stress	9/3418	37/28928	0.243243	2.05867	2.35865	0.0254556	0.154537	Nck2/Cav1/Sirt1/Spop/Herpud1/Tmx1/Nck1/Atxn3/Bag6	9
BP	GO:0010824	regulation of centrosome duplication	11/3418	49/28928	0.22449	1.89995	2.30786	0.0254771	0.154537	Mdm1/D7Ertd443e/Cep76/Sirt1/Cep295nl/Npm1/Chmp2b/Spice1/Nat10/Cdk5rap2/Kifc1	11
BP	GO:1903115	regulation of actin filament-based movement	11/3418	49/28928	0.22449	1.89995	2.30786	0.0254771	0.154537	Fxyd1/Bin1/Casq2/Cav1/Pln/Acta2/Sumo1/Ctnna3/Ank2/Atp2a1/Atp1a1	11
BP	GO:0021700	developmental maturation	63/3418	418/28928	0.150718	1.27559	2.07746	0.025516	0.154617	Catsper2/Tdrd7/Tdrkh/Ywhaz/Dlg2/Septin4/Tcp11x2/Dlgap4/Tcp11/Hnrnpk/Catsper4/Asxl2/Nfix/Thbs3/Ptk2b/Nemp1/Atp6v0c/Tdrd6/Bnc1/G6pd2/Brd1/Ercc2/Zbtb7a/H3f3a/Tgfb1/Ctsl/Tyms/Map1b/Gja1/Atp6v1e1/Rab3a/Ebp/Aurka/Brca2/G6pdx/Nfia/Kcnb1/Cbfb/Zbtb16/Tmprss12/Slc22a14/Insl3/Zdhhc20/Dazl/Rere/Catsper3/Lsm14b/Heatr3/Rec8/Gpat4/Phospho1/Cspg4/Tdrd1/Stk31/Tssk3/Cabyr/Fam210b/Iqcf1/Ropn1/Cdc20/Pla2g10/Slc26a3/…	63
BP	GO:0060236	regulation of mitotic spindle organization	10/3418	43/28928	0.232558	1.96824	2.32575	0.0257128	0.155495	Tpx2/Numa1/Tpr/Pkd1/Plk1/Tacc3/Chmp2b/Bora/Ccsap/Hnrnpu	10
BP	GO:1903573	negative regulation of response to endoplasmic reticulum stress	10/3418	43/28928	0.232558	1.96824	2.32575	0.0257128	0.155495	Atf6b/Svip/Usp25/Nck2/Clu/Herpud1/Ubxn1/Nck1/Bfar/Dnajb9	10
BP	GO:0008088	axo-dendritic transport	18/3418	94/28928	0.191489	1.62066	2.2062	0.025829	0.156041	Kif1a/Dlg2/Stau1/Agbl4/Kif17/Terf2/Mgarp/Stau2/Kif21a/Kif5c/Map2/Ap3s2/Ap3m2/Hnrnpu/Sfpq/Klc3/Ndel1/Dst	18
BP	GO:0031398	positive regulation of protein ubiquitination	22/3418	121/28928	0.181818	1.53881	2.17399	0.0259606	0.15652	Cdc14b/Septin4/Phf23/Mta1/Sprtn/Birc5/Cav1/Ube2d1/Plk1/Rnf40/Npm1/Birc2/Tspyl5/Topors/Chfr/Fanci/Pttg1ip/Fbxo33/Senp2/Derl1/Nscme3l/Cdc20	22
BP	GO:0042177	negative regulation of protein catabolic process	22/3418	121/28928	0.181818	1.53881	2.17399	0.0259606	0.15652	Usp19/Svip/Usp25/Tlk2/Mtm1/Ophn1/Flna/Wac/Usp7/Fyn/Timp3/Hfe/Smarcc1/Nop53/Rybp-ps/Ccar2/Psme3ip1/Ubxn1/Usp26/Pbk/Mad2l1/Bag6	22
BP	GO:2000134	negative regulation of G1/S transition of mitotic cell cycle	14/3418	68/28928	0.205882	1.74247	2.24372	0.0261428	0.157461	Wac/Pkd2/Brd7/Fhl1/Rpa2/Klf4/Rbl1/Jade1/Kank2/Rfwd3/Cdc73/Dcun1d3/Sde2/Ppp2r3d	14
BP	GO:0034446	substrate adhesion-dependent cell spreading	19/3418	101/28928	0.188119	1.59213	2.18203	0.0266521	0.160367	Fn1/Cib1/Actn4/Srcin1/Itga8/Flna/Carmil1/Lamc1/Tesk1/Src/S100a10/Mdk/Tyro3/Mertk/Lama5/Fzd7/Rcc2/Parva/Parvb	19
BP	GO:0055092	sterol homeostasis	20/3418	108/28928	0.185185	1.5673	2.16203	0.0273182	0.163792	Slc37a4/Apob/Fabp3/Abcd1/Cav1/Ttc39d/Hsdl2/Sec24a/Sirt1/Ncor1/Med13/Scarb1/Soat1/Raly/Ces1d/Tmem97/Dgat2/Lima1/Pla2g10/Cd320	20
BP	GO:0090100	positive regulation of transmembrane receptor protein serine/threonine kinase signaling pathway	20/3418	108/28928	0.185185	1.5673	2.16203	0.0273182	0.163792	Snw1/Men1/Itga8/Lgals9/Tsc22d1/Tgfb1i1/Numa1/Crebbp/Fkbp8/Tgfb1/Got1/Tgfb3/Amh/Hfe/Zc3h3/Flcn/Sh2b1/Parp1/Ing2/Ngly1	20
BP	GO:0072527	pyrimidine-containing compound metabolic process	13/3418	62/28928	0.209677	1.77459	2.23489	0.0273305	0.163792	Stpg4/Cdadc1/Dhodh/Tyms/Rrm1/Umps/Dck/Tbpl1/Entpd5/Nme5/Dut/Aldh6a1/Nt5c	13
BP	GO:0098732	macromolecule deacylation	13/3418	62/28928	0.209677	1.77459	2.23489	0.0273305	0.163792	Hdac2/Flna/Kat14/Ppt1/Wdr5/Sirt1/Cpt1c/Ccar2/Dr1/Abhd17a/Mbip/Desi1/Sgf29	13
BP	GO:0045661	regulation of myoblast differentiation	17/3418	88/28928	0.193182	1.63498	2.18367	0.0274947	0.164611	Smarca4/Klhl41/Mkx/Pbrm1/Rbm24/Actb/Arid2/Smarca2/Phf10/Smarce1/Brd7/Tgfb1/Igfbp3/Smarcc1/Smarcc2/Sra1/Mbnl3	17
BP	GO:0000303	response to superoxide	7/3418	26/28928	0.269231	2.27862	2.38751	0.0276265	0.165071	Fbln5/Ercc6/Sod3/Mt3/Cd36/Prdx2/Parp1	7
BP	GO:0045948	positive regulation of translational initiation	7/3418	26/28928	0.269231	2.27862	2.38751	0.0276265	0.165071	Habp4/Boll/Polr2g/Khdrbs1/Dazl/Nck1/Sh3bgrl	7
BP	GO:0032210	regulation of telomere maintenance via telomerase	12/3418	56/28928	0.214286	1.81359	2.23072	0.0284043	0.169381	Terf2/Pkib/Hnrnpd/Pnkp/Aurkb/Src/Xrcc5/Exosc10/Nat10/Hnrnpu/Pinx1/Dkc1	12
BP	GO:0046686	response to cadmium ion	12/3418	56/28928	0.214286	1.81359	2.23072	0.0284043	0.169381	Hsf1/Ogg1/Mt2/Mt1/Ercc1/Gsn/Pcna/Mt3/Sumo1/Mtf1/Daxx/Slc30a1	12
BP	GO:0072332	intrinsic apoptotic signaling pathway by p53 class mediator	18/3418	95/28928	0.189474	1.6036	2.15698	0.0284624	0.169559	Snw1/Jmy/Uri1/Bcl2l12/Zfp385a/Hnrnpk/Casp6/Ercc2/Msh2/Brca2/Sirt1/Atad5/Ddx5/Mybbp1a/Topors/Pttg1ip/Phlda3/Bag6	18
BP	GO:0009135	purine nucleoside diphosphate metabolic process	23/3418	129/28928	0.178295	1.50898	2.12076	0.0285519	0.169755	Pfkfb3/Aldoa/Aldoart1/Aldoart2/Gpd1/Hk2/Entpd2/Zbtb7a/Slc4a1/Src/Pgk2/Pfkl/Pfkm/Entpd1/Col6a1/Ncor1/Git1/Ogdh/Nt5e/Gapdhs/Flcn/Pals1/Ak1	23
BP	GO:0009179	purine ribonucleoside diphosphate metabolic process	23/3418	129/28928	0.178295	1.50898	2.12076	0.0285519	0.169755	Pfkfb3/Aldoa/Aldoart1/Aldoart2/Gpd1/Hk2/Entpd2/Zbtb7a/Slc4a1/Src/Pgk2/Pfkl/Pfkm/Entpd1/Col6a1/Ncor1/Git1/Ogdh/Nt5e/Gapdhs/Flcn/Pals1/Ak1	23
BP	GO:0060048	cardiac muscle contraction	24/3418	136/28928	0.176471	1.49355	2.11176	0.0287575	0.170808	Fxyd1/Bin1/Slc8a1/Myl4/Snta1/Flna/P2rx4/Smtn/Casq2/Srsf1/Gsn/Atp1b1/Cav1/Pln/Sumo1/Smad5/Myh6/Kcnd3/Gpd1l/Ctnna3/Ank2/Atp2a1/Atp1a1/Myh7	24
BP	GO:0021987	cerebral cortex development	25/3418	143/28928	0.174825	1.47962	2.10458	0.0288806	0.17137	Tacc2/Ccdc85c/Robo1/Lrp8/Dmrta2/Ptprs/Akirin2/Hnrnpk/Flna/Mgarp/Nfix/Mcph1/Ulk4/Syne2/Sun1/Arx/Mdk/H2ax/Celf1/Cdk5/Tra2b/Ncoa1/Tacc3/Ndel1/Pals1	25
BP	GO:0045454	cell redox homeostasis	8/3418	32/28928	0.25	2.11586	2.31178	0.0293464	0.173454	Chd6/Prdx4/Prdx3/Apex1/Git1/Prdx2/Prdx6/Prdx6b	8
BP	GO:0071276	cellular response to cadmium ion	8/3418	32/28928	0.25	2.11586	2.31178	0.0293464	0.173454	Hsf1/Ogg1/Mt2/Mt1/Gsn/Mt3/Sumo1/Daxx	8
BP	GO:2000629	negative regulation of miRNA metabolic process	8/3418	32/28928	0.25	2.11586	2.31178	0.0293464	0.173454	Hdac2/Nfib/Zfp512b/Tgfb1/Yy1/Ncor1/Srf/Qki	8
BP	GO:0030193	regulation of blood coagulation	14/3418	69/28928	0.202899	1.71722	2.18332	0.0293475	0.173454	Adtrp/Emilin2/Serping1/Sh2b3/S100a9/Serpinc1/Anxa5/Cav1/Apoh/Cd36/Fgg/Prdx2/Tspan8/Tmx1	14
BP	GO:0032570	response to progesterone	10/3418	44/28928	0.227273	1.92351	2.24399	0.0298625	0.17615	Adh1/Tgfb1/Src/Tyms/Tgfb3/Cav1/Ncoa1/Wbp2/Ncoa2/Trerf1	10
BP	GO:0120178	steroid hormone biosynthetic process	10/3418	44/28928	0.227273	1.92351	2.24399	0.0298625	0.17615	Clcn2/Hsd3b6/Hsd17b12/Hsd3b1/Cyp17a1/Hsd17b3/Scarb1/Atp1a1/Med1/Cyp11a1	10
BP	GO:0071539	protein localization to centrosome	9/3418	38/28928	0.236842	2.0045	2.26803	0.0299658	0.176586	Ccdc14/Mcph1/Cep350/Aurka/Ubxn2b/Spag5/Rab11fip3/Mark4/Cep72	9
BP	GO:0031589	cell-substrate adhesion	57/3418	377/28928	0.151194	1.27962	2.00035	0.0305275	0.179583	Clasp1/Fn1/Men1/Cib1/Actn4/Sorbs1/Srcin1/Macf1/Limch1/Actn1/Gpm6b/Tesk2/Itga8/Dusp3/Prkx/Itgbl1/Flna/Carmil1/Rasa1/Ptk2b/Adam9/Pdpk1/Lamc1/Itga7/Itgb5/Bcl2l11/Tesk1/Hsd17b12/Emp2/Src/S100a10/Nid1/Col1a1/Mdk/Rpl29/Cdk5/Tyro3/Ptn/Rsu1/Cd36/Fgg/Itga1/Cttn/Mertk/Lama5/Fzd7/Gas6/Cdkn2a/Camsap3/Rcc2/Sorbs3/Atxn3/Parva/Spock2/Parvb/Spag6l/Srf	57
BP	GO:0032211	negative regulation of telomere maintenance via telomerase	6/3418	21/28928	0.285714	2.41812	2.3796	0.0306239	0.179583	Terf2/Src/Exosc10/Nat10/Hnrnpu/Pinx1	6
BP	GO:0035234	ectopic germ cell programmed cell death	6/3418	21/28928	0.285714	2.41812	2.3796	0.0306239	0.179583	Ddb1/Syce3/Topaz1/Sycp2/Ybx3/Insl6	6
BP	GO:0090083	regulation of inclusion body assembly	6/3418	21/28928	0.285714	2.41812	2.3796	0.0306239	0.179583	Hsf1/Dnajb8/Dnajb6/Clu/Cdc34/Dnaja4	6
BP	GO:1905564	positive regulation of vascular endothelial cell proliferation	6/3418	21/28928	0.285714	2.41812	2.3796	0.0306239	0.179583	Hmgb1/Igf2/Col18a1/Pdpk1/Sp1/Mdk	6
BP	GO:0009161	ribonucleoside monophosphate metabolic process	12/3418	57/28928	0.210526	1.78177	2.16257	0.0322387	0.186102	Nt5c1b/Gda/Dhodh/Umps/Impdh2/Dck/Pfas/Nt5e/Rfk/Pals1/Nt5c/Ak1	12
BP	GO:0030865	cortical cytoskeleton organization	12/3418	57/28928	0.210526	1.78177	2.16257	0.0322387	0.186102	Epb41l3/Actn1/Kif21a/Ptk2b/Cdk5/Ect2/Iqgap2/Vil1/Ehd2/Anln/Rab13/Ppp2r3c	12
BP	GO:0010611	regulation of cardiac muscle hypertrophy	16/3418	83/28928	0.192771	1.6315	2.10893	0.0323691	0.186102	Foxp1/P2rx4/G6pd2/Ddx39b/Akap1/Parp2/Gsn/Lmna/Slc25a4/G6pdx/Yy1/Sirt1/Jarid2/Ctdp1/Parp1/Rbm10	16
BP	GO:0007618	mating	4/3418	11/28928	0.363636	3.07761	2.5227	0.0323871	0.186102	Dnajb13/Iqub/Rsph6a/Nme5	4
BP	GO:0008354	germ cell migration	4/3418	11/28928	0.363636	3.07761	2.5227	0.0323871	0.186102	Tgfb1/Prss37/Pdilt/Dmrt1	4
BP	GO:0015808	L-alanine transport	4/3418	11/28928	0.363636	3.07761	2.5227	0.0323871	0.186102	Slc3a2/Slc38a5/Sfxn1/Slc7a8	4
BP	GO:0034616	response to laminar fluid shear stress	4/3418	11/28928	0.363636	3.07761	2.5227	0.0323871	0.186102	Tgfb1/Ace/Ass1/Klf4	4
BP	GO:0034635	glutathione transport	4/3418	11/28928	0.363636	3.07761	2.5227	0.0323871	0.186102	Mgst1/Gja1/Nherf1/Slc25a39	4
BP	GO:0046015	regulation of transcription by glucose	4/3418	11/28928	0.363636	3.07761	2.5227	0.0323871	0.186102	Suv39h1/Usf2/Sirt1/Srf	4
BP	GO:0051657	maintenance of organelle location	4/3418	11/28928	0.363636	3.07761	2.5227	0.0323871	0.186102	Polr2m/Spout1/Sirt1/Atp2a1	4
BP	GO:0062111	zinc ion import into organelle	4/3418	11/28928	0.363636	3.07761	2.5227	0.0323871	0.186102	Slc30a4/Slc30a2/Slc30a3/Slc30a1	4
BP	GO:0070561	vitamin D receptor signaling pathway	4/3418	11/28928	0.363636	3.07761	2.5227	0.0323871	0.186102	Snw1/Trim24/Kank2/Med1	4
BP	GO:0070934	CRD-mediated mRNA stabilization	4/3418	11/28928	0.363636	3.07761	2.5227	0.0323871	0.186102	Dhx9/Hnrnpd/Syncrip/Hnrnpu	4
BP	GO:0071313	cellular response to caffeine	4/3418	11/28928	0.363636	3.07761	2.5227	0.0323871	0.186102	Slc8a1/Casq2/Chek1/Gstm7	4
BP	GO:0086064	cell communication by electrical coupling involved in cardiac conduction	4/3418	11/28928	0.363636	3.07761	2.5227	0.0323871	0.186102	Slc8a1/Hrc/Gja1/Cav1	4
BP	GO:0090084	negative regulation of inclusion body assembly	4/3418	11/28928	0.363636	3.07761	2.5227	0.0323871	0.186102	Hsf1/Dnajb8/Dnajb6/Dnaja4	4
BP	GO:0090646	mitochondrial tRNA processing	4/3418	11/28928	0.363636	3.07761	2.5227	0.0323871	0.186102	Trmt5/Elac2/Cdk5rap1/Trnt1	4
BP	GO:0098937	anterograde dendritic transport	4/3418	11/28928	0.363636	3.07761	2.5227	0.0323871	0.186102	Stau1/Kif17/Stau2/Kif5c	4
BP	GO:0110075	regulation of ferroptosis	4/3418	11/28928	0.363636	3.07761	2.5227	0.0323871	0.186102	Gpx4/Slc39a7/Sqstm1/Tmem164	4
BP	GO:0140507	granzyme-mediated programmed cell death signaling pathway	4/3418	11/28928	0.363636	3.07761	2.5227	0.0323871	0.186102	Ube4b/Gzmb/Gzmc/Gzmn	4
BP	GO:1900147	regulation of Schwann cell migration	4/3418	11/28928	0.363636	3.07761	2.5227	0.0323871	0.186102	Fubp1/Vim/Rras2/Cers2	4
BP	GO:0006206	pyrimidine nucleobase metabolic process	5/3418	16/28928	0.3125	2.64482	2.40892	0.0327709	0.186344	Dhodh/Tyms/Rrm1/Umps/Aldh6a1	5
BP	GO:0032688	negative regulation of interferon-beta production	5/3418	16/28928	0.3125	2.64482	2.40892	0.0327709	0.186344	Ptprs/Morc3/Crebbp/Yy1/Cactin	5
BP	GO:0045842	positive regulation of mitotic metaphase/anaphase transition	5/3418	16/28928	0.3125	2.64482	2.40892	0.0327709	0.186344	Ska3/Nsmce2/Ube2c/Cdc20/Mad1l1	5
BP	GO:0048103	somatic stem cell division	5/3418	16/28928	0.3125	2.64482	2.40892	0.0327709	0.186344	Fubp1/Ulk4/Zfp36l2/Fzd7/Cdkn2a	5
BP	GO:0051290	protein heterotetramerization	5/3418	16/28928	0.3125	2.64482	2.40892	0.0327709	0.186344	Cpsf6/Pkd1/Pkd2/Rrm1/Cpsf7	5
BP	GO:0051382	kinetochore assembly	5/3418	16/28928	0.3125	2.64482	2.40892	0.0327709	0.186344	Dlgap5/Pogz/Cenpc1/Kntc1/Mis12	5
BP	GO:0060046	regulation of acrosome reaction	5/3418	16/28928	0.3125	2.64482	2.40892	0.0327709	0.186344	Fam170b/Plb1/Iqcf1/Prss37/Pla2g10	5
BP	GO:0061687	detoxification of inorganic compound	5/3418	16/28928	0.3125	2.64482	2.40892	0.0327709	0.186344	Mt2/Mt1/Mt3/Slc30a3/Slc30a1	5
BP	GO:0071801	regulation of podosome assembly	5/3418	16/28928	0.3125	2.64482	2.40892	0.0327709	0.186344	Arhgef2/Src/Gsn/Fscn1/Kif9	5
BP	GO:1902165	regulation of intrinsic apoptotic signaling pathway in response to DNA damage by p53 class mediator	5/3418	16/28928	0.3125	2.64482	2.40892	0.0327709	0.186344	Bcl2l12/Zfp385a/Hnrnpk/Sirt1/Atad5	5
BP	GO:1903798	regulation of miRNA processing	5/3418	16/28928	0.3125	2.64482	2.40892	0.0327709	0.186344	Tgfb1/Lin28b/Zc3h10/Bcdin3d/Dgcr8	5
BP	GO:0098884	postsynaptic neurotransmitter receptor internalization	11/3418	51/28928	0.215686	1.82545	2.15963	0.0334858	0.189869	Rab11fip5/Sh3glb2/Ophn1/Myo6/Pip5k1c/Rnf216/Pacsin1/Rnf220/Ap2b1/Arc/Nedd4	11
BP	GO:0140239	postsynaptic endocytosis	11/3418	51/28928	0.215686	1.82545	2.15963	0.0334858	0.189869	Rab11fip5/Sh3glb2/Ophn1/Myo6/Pip5k1c/Rnf216/Pacsin1/Rnf220/Ap2b1/Arc/Nedd4	11
BP	GO:2000378	negative regulation of reactive oxygen species metabolic process	11/3418	51/28928	0.215686	1.82545	2.15963	0.0334858	0.189869	G6pd2/Hk2/Mt3/Fyn/Abcd1/Brca1/G6pdx/Sirt1/Vdac1/Abcd2/Ptgr1	11
BP	GO:0000305	response to oxygen radical	7/3418	27/28928	0.259259	2.19422	2.27244	0.0336043	0.190182	Fbln5/Ercc6/Sod3/Mt3/Cd36/Prdx2/Parp1	7
BP	GO:0071108	protein K48-linked deubiquitination	7/3418	27/28928	0.259259	2.19422	2.27244	0.0336043	0.190182	Usp19/Usp25/Otud5/Yod1/Ubxn1/Otub2/Atxn3	7
BP	GO:0060070	canonical Wnt signaling pathway	48/3418	312/28928	0.153846	1.30207	1.96362	0.0338171	0.191205	Tmem131l/Hdac2/Usp47/Otud5/Ankrd6/Lypd6/Plekha4/Lef1/Mcc/Folr1/Csnk1a1/Adgra2/Emd/Tgfb1/Src/Nid1/Col1a1/Mdk/Ctnnd1/Ppm1a/Cav1/Ruvbl1/Frat1/Nherf1/Frzb/Col6a1/Caprin2/Ttc21b/Tmem64/Frmd8/Shisa3/Klf4/Fzd7/Rnf220/Jade1/Daam2/Csnk1g2/Tpbgl/Amer2/Ccar2/Nle1/Lzts2/Zbed3/Wwtr1/Csnk1e/Ruvbl2/Reck/Adnp	48
BP	GO:0009123	nucleoside monophosphate metabolic process	15/3418	77/28928	0.194805	1.64872	2.08643	0.0344521	0.193947	Nt5c1b/Gda/Dhodh/Tyms/Umps/Impdh2/Dck/Pfas/Nt5e/Rfk/Ak6/Dut/Pals1/Nt5c/Ak1	15
BP	GO:0070301	cellular response to hydrogen peroxide	15/3418	77/28928	0.194805	1.64872	2.08643	0.0344521	0.193947	Hsf1/Lcn2/Hdac2/Setx/Src/Pcna/Apex1/Fyn/Ect2/Sirt1/Klf4/Cdkn2a/Top2b/Map1lc3a/Cbx8	15
BP	GO:0001893	maternal placenta development	10/3418	45/28928	0.222222	1.88076	2.16434	0.0344637	0.193947	Ptgis/Parp2/Ctsl/Prdx3/Gja1/Nr2f2/Ptn/Stox2/Dcaf13/Parp1	10
BP	GO:0032480	negative regulation of type I interferon production	10/3418	45/28928	0.222222	1.88076	2.16434	0.0344637	0.193947	Ptprs/Morc3/Crebbp/Yy1/Ilrun/Trim27/Gpatch3/Cactin/Ddx56/Qki	10
BP	GO:0035987	endodermal cell differentiation	10/3418	45/28928	0.222222	1.88076	2.16434	0.0344637	0.193947	Fn1/Rtf1/Grb2/Setd2/Col6a1/Leo1/Ctr9/Cdc73/Paf1/Macroh2a1	10
BP	GO:0060669	embryonic placenta morphogenesis	8/3418	33/28928	0.242424	2.05174	2.21277	0.0348518	0.195216	Grb2/Igf2/Lef1/Setd2/Dnajb6/Esx1/Ncoa1/Trim28	8
BP	GO:0071514	genomic imprinting	8/3418	33/28928	0.242424	2.05174	2.21277	0.0348518	0.195216	Eed/Dnmt3a/Dnmt3b/Ctcf/Trim28/Smchd1/Zfp57/Kdm1b	8
BP	GO:0090311	regulation of protein deacetylation	8/3418	33/28928	0.242424	2.05174	2.21277	0.0348518	0.195216	Hdac2/Kat14/Wdr5/Sirt1/Ccar2/Dr1/Mbip/Sgf29	8
BP	GO:1901798	positive regulation of signal transduction by p53 class mediator	8/3418	33/28928	0.242424	2.05174	2.21277	0.0348518	0.195216	Znhit1/Zfp385a/Chd5/Ddx5/Pla2r1/Cdkn2a/Ing4/Hexim1	8
BP	GO:1902410	mitotic cytokinetic process	8/3418	33/28928	0.242424	2.05174	2.21277	0.0348518	0.195216	Klhdc8b/Ect2/Iqgap2/Kif20b/Chmp2b/Cep55/Cntrob/Rab11fip3	8
BP	GO:2000243	positive regulation of reproductive process	20/3418	111/28928	0.18018	1.52494	2.02829	0.0354836	0.198569	Hdac2/Rad51ap1/Cib1/Meioc/Syce3/Irgc/Fam170b/Rnase10/Bnc1/Src/Gja1/Aurka/Plb1/Tmprss12/Dazl/Piwil2/Iqcf1/Prss37/Pla2g10/Dmrt1	20
BP	GO:0009191	ribonucleoside diphosphate catabolic process	22/3418	125/28928	0.176	1.48956	2.00783	0.0360506	0.201554	Pfkfb3/Aldoa/Aldoart1/Aldoart2/Gpd1/Hk2/Entpd2/Zbtb7a/Slc4a1/Src/Pgk2/Pfkl/Pfkm/Entpd1/Col6a1/Entpd5/Ncor1/Git1/Ogdh/Nt5e/Gapdhs/Flcn	22
BP	GO:0051224	negative regulation of protein transport	25/3418	146/28928	0.171233	1.44922	1.99184	0.0361087	0.201606	Rab11fip5/Adtrp/Svip/Wwp2/Eny2/Srcin1/Rab11fip1/Ube2j1/Akap1/Bard1/Pfkl/Rangap1/Anxa5/Cdk5/Idh2/Ube2g2/Sumo1/Fam3d/Kcnb1/Cd36/Hadh/Yod1/Rab11fip3/Pde1c/Sytl4	25
BP	GO:0048675	axon extension	23/3418	132/28928	0.174242	1.47469	2.00084	0.0361606	0.201606	Auts2/Fn1/Cdkl5/Rufy3/Macf1/Ptprs/Cdkl3/Alcam/Myo5b/Map1b/Mt3/Cdk5/Wdr36/Map2/Sema5b/Sin3a/Cttn/Shtn1/Rpl4/Rnf6/Ndel1/Srf/Adnp	23
BP	GO:0061041	regulation of wound healing	23/3418	132/28928	0.174242	1.47469	2.00084	0.0361606	0.201606	Clasp1/Hmgb1/Adtrp/Emilin2/Serping1/Sh2b3/S100a9/Serpinc1/Anxa5/Cav1/Apoh/Cd36/Srsf6/Fgg/Insl3/Prdx2/Vil1/Tspan8/Cd109/Tmx1/Tmem97/Wfdc1/Cldn3	23
BP	GO:0032922	circadian regulation of gene expression	14/3418	71/28928	0.197183	1.66885	2.06544	0.036603	0.203505	Clock/Hdac2/Crem/Mta1/Pasd1/Top1/Sirt1/Ncor1/Kdm5a/Ncoa2/Zpbp2/Mybbp1a/Hnrnpu/Csnk1e	14
BP	GO:0061951	establishment of protein localization to plasma membrane	14/3418	71/28928	0.197183	1.66885	2.06544	0.036603	0.203505	Rilpl1/Macf1/Gga3/Grip1/Myo5b/Scarb2/Nsg1/Gga2/Rdx/Prepl/Cnst/Rab11fip3/Blzf1/Nectin3	14
BP	GO:1900046	regulation of hemostasis	14/3418	71/28928	0.197183	1.66885	2.06544	0.036603	0.203505	Adtrp/Emilin2/Serping1/Sh2b3/S100a9/Serpinc1/Anxa5/Cav1/Apoh/Cd36/Fgg/Prdx2/Tspan8/Tmx1	14
BP	GO:0099173	postsynapse organization	48/3418	314/28928	0.152866	1.29377	1.91588	0.0372608	0.20697	Kif1a/Cdkl5/Sorbs1/Dlg2/Srcin1/Lrp8/Actn1/Zmynd8/Sh3gl2/Xlr4a/Kalrn/Ptprs/Ophn1/Hnrnpk/Cit/Cpeb3/Stau2/Ptk2b/Actb/Asap1/Myo5b/Ppp1r9a/Eef2k/Map1b/Fyn/Vhl/Cdk5/Ptn/Crmp1/Caprin2/Xlr4b/Cttn/Slc30a1/Lama5/Grid1/Caskin1/Wasf2/Chmp2b/Elmo1/Rps6ka5/Itpka/Kif2c/Abhd17a/Hnrnpm/Ube3b/Nectin3/Rbmx/Arc	48
BP	GO:0007044	cell-substrate junction assembly	18/3418	98/28928	0.183673	1.55451	2.01271	0.0375673	0.20848	Clasp1/Fn1/Sorbs1/Macf1/Limch1/Actn1/Gpm6b/Tesk2/Dusp3/Ptk2b/Pdpk1/Lamc1/Src/S100a10/Cttn/Camsap3/Rcc2/Dst	18
BP	GO:0045619	regulation of lymphocyte differentiation	37/3418	233/28928	0.158798	1.34398	1.92969	0.0377929	0.209255	Tmem131l/Hmgb1/Fancd2/Il4i1b/Jak3/Smarca4/Xrcc6/Cd46/Lgals9/Pbrm1/Sh2b3/Lef1/Actb/Arid2/Smarca2/Phf10/Hmgb3/Smarce1/Brd7/Tgfb1/Mdk/Fgl2/Zfp36l2/Smarcc1/Cbfb/Brd4/Smarcc2/Zfp608/Drosha/Prdx2/Gas6/Cdkn2a/Brd2/Zfp609/Zc3h8/Ppp2r3c/Sart1	37
BP	GO:0006857	oligopeptide transport	6/3418	22/28928	0.272727	2.30821	2.24686	0.0380209	0.209255	Mgst1/Car2/Gja1/Nherf1/Slc25a39/Slc15a1	6
BP	GO:0009067	aspartate family amino acid biosynthetic process	6/3418	22/28928	0.272727	2.30821	2.24686	0.0380209	0.209255	Bhmt/Got1/Asns/Got1l1/Aass/Apip	6
BP	GO:0010224	response to UV-B	6/3418	22/28928	0.272727	2.30821	2.24686	0.0380209	0.209255	Crip1/Ercc6/Hmgn1/Msh2/Xpc/Mfap4	6
BP	GO:0015919	peroxisomal membrane transport	6/3418	22/28928	0.272727	2.30821	2.24686	0.0380209	0.209255	Pex5l/Abcd1/Abcd3/Abcd2/Pex16/Pex3	6
BP	GO:0018022	peptidyl-lysine methylation	6/3418	22/28928	0.272727	2.30821	2.24686	0.0380209	0.209255	Ehmt1/Vcpkmt/Ehmt2/Setd2/Wdr5/Setd6	6
BP	GO:0036376	sodium ion export across plasma membrane	6/3418	22/28928	0.272727	2.30821	2.24686	0.0380209	0.209255	Fxyd1/Slc8a1/Atp1b1/Atp1b3/Atp1a1/Atp1a4	6
BP	GO:0043574	peroxisomal transport	6/3418	22/28928	0.272727	2.30821	2.24686	0.0380209	0.209255	Pex5l/Abcd1/Abcd3/Abcd2/Pex16/Pex3	6
BP	GO:0072529	pyrimidine-containing compound catabolic process	6/3418	22/28928	0.272727	2.30821	2.24686	0.0380209	0.209255	Stpg4/Cdadc1/Entpd5/Dut/Aldh6a1/Nt5c	6
BP	GO:0150115	cell-substrate junction organization	19/3418	105/28928	0.180952	1.53148	1.99707	0.038155	0.2098	Clasp1/Fn1/Sorbs1/Macf1/Limch1/Actn1/Gpm6b/Tesk2/Dusp3/Ptk2b/Pdpk1/Lamc1/Src/S100a10/Cttn/Camsap3/Rcc2/Lamtor2/Dst	19
BP	GO:0006090	pyruvate metabolic process	25/3418	147/28928	0.170068	1.43936	1.95482	0.0387957	0.212935	Pfkfb3/Ldhb/Aldoa/Aldoart1/Aldoart2/Gpd1/Hk2/Zbtb7a/Ldhc/Slc4a1/Src/Pgk2/Pfkl/Pfkm/Col6a1/Ncor1/Git1/Ogdh/Vdac1/Gapdhs/Pdk1/Ldhal6b/Flcn/Pdk3/Mpc2	25
BP	GO:0046470	phosphatidylcholine metabolic process	13/3418	65/28928	0.2	1.69269	2.04647	0.0387961	0.212935	Mboat2/Pnpla7/Fabp3/Pcyt1a/Lpcat1/Plb1/Pla2g7/Scarb1/Pnpla8/Gpat4/Lpgat1/Abhd3/Pla2g10	13
BP	GO:0097237	cellular response to toxic substance	21/3418	119/28928	0.176471	1.49355	1.97478	0.0388362	0.21296	Fbln5/Prdx4/Sesn1/Ppp1r9a/Sod3/Gstm6/Aldh1a7/Gpx4/Prdx3/Mt3/S100a9/Aldh2/Cd36/Prxl2a/Prdx2/Prdx6/Gstm7/Prdx6b/Gsto2/Mtarc2/Gpx8	21
BP	GO:0007266	Rho protein signal transduction	24/3418	140/28928	0.171429	1.45087	1.95747	0.0389407	0.213338	Cdc42ep1/Robo1/Ophn1/Arhgap42/Nfix/Rhobtb1/Dock9/Mcf2l/Arhgef2/Csnk1a1/Ctnnal1/F11r/Stmn1/Col1a2/Gpr55/Arhgdib/Kctd13/Cdc42se1/Kank2/Shtn1/Flcn/Eps8l3/Eps8l2/Cdc42ep4	24
BP	GO:0002244	hematopoietic progenitor cell differentiation	31/3418	190/28928	0.163158	1.38088	1.92803	0.0391425	0.214248	Hmgb1/Xrcc4/Ppp4r2/Znhit1/Slc37a4/Ssbp3/Sh2b3/Eml1/Dpf2/Zfat/Setd1a/Hrnr/Mettl14/Sp1/Ercc2/Sp3/Tgfb1/Atf2/Xrcc5/Top2a/Gpatch4/Srsf4/Sin3a/Mlf1/N4bp2l2/Anln/Flcn/Med1/Tmem190/3830403N18Rik/Srf	31
BP	GO:0032414	positive regulation of ion transmembrane transporter activity	16/3418	85/28928	0.188235	1.59312	2.00452	0.0393858	0.215383	Stim1/Asph/Pkd2/Nipsnap2/Atp1b1/Cox17/Sumo1/Atp1b3/Gstm7/Wnk3/Cnksr3/Ank2/Atp2a1/Tescl/Jph2/Arc	16
BP	GO:0007616	long-term memory	10/3418	46/28928	0.217391	1.83988	2.08671	0.0395366	0.215815	Lcn2/Btbd9/Acss2/Ehmt2/Cpeb3/Crebbp/Camk4/Camk2n1/Srf/Arc	10
BP	GO:0032467	positive regulation of cytokinesis	10/3418	46/28928	0.217391	1.83988	2.08671	0.0395366	0.215815	Cdc14b/Cdc14a/Cit/Aurkb/Birc5/Ect2/Kif20b/Cdca8/Rab11fip3/Incenp	10
BP	GO:0008654	phospholipid biosynthetic process	34/3418	212/28928	0.160377	1.35734	1.91149	0.0397555	0.216812	Pgap2/Bscl2/Cdipt/Mboat2/Etnk2/Inpp4a/Ttc7/Pip5k1c/Pip4k2a/Fabp3/Inpp1/Pcyt1a/Hmgcs2/Lpcat1/Abhd4/Ip6k1/Bpnt2/Crls1/Hycc2/Pi4k2b/Acsl5/Gpat4/Agpat2/Agpat4/Itpka/Pgap4/Lpgat1/Ormdl3/Sgms2/Agpat3/Lpcat2b/Samd8/Abhd5/Ptdss2	34
BP	GO:0070536	protein K63-linked deubiquitination	7/3418	28/28928	0.25	2.11586	2.16233	0.040383	0.219835	Usp25/Otud5/Stambpl1/Nop53/Yod1/Otub2/Atxn3	7
BP	GO:2000647	negative regulation of stem cell proliferation	7/3418	28/28928	0.25	2.11586	2.16233	0.040383	0.219835	Men1/Septin4/Nfib/Tsc22d1/Irf6/Ovol2/Cd109	7
BP	GO:0001556	oocyte maturation	9/3418	40/28928	0.225	1.90427	2.09485	0.0405957	0.22031	Ptk2b/Bnc1/H3f3a/Aurka/Brca2/Insl3/Dazl/Lsm14b/Rec8	9
BP	GO:0010667	negative regulation of cardiac muscle cell apoptotic process	9/3418	40/28928	0.225	1.90427	2.09485	0.0405957	0.22031	Hsf1/Pcmt1/Pdpk1/Mdk/Slc25a4/Sirt1/Npm1/Ppp1r10/Qki	9
BP	GO:0060674	placenta blood vessel development	9/3418	40/28928	0.225	1.90427	2.09485	0.0405957	0.22031	Wdr83/Pkd1/Pkd2/Esx1/Nr2f2/Rbm15/Vash1/Ovol2/Nsdhl	9
BP	GO:0055001	muscle cell development	39/3418	249/28928	0.156627	1.3256	1.88878	0.0406172	0.22031	Hdac2/Foxp1/Actn4/Myh11/Bin1/Slc8a1/Actn1/Klhl41/Pbrm1/Myo18b/Casq2/Lmod1/G6pd2/Ddx39b/Fhl2/Naglu/Parp2/Lmna/Slc25a4/Csrp2/Csrp1/G6pdx/Yy1/Myh6/Col6a1/Sirt1/Ctcf/Fbxo22/Ctdp1/Lrrc27/Ank2/P2rx2/Dcaf8/Hnrnpu/Myh7/Rbm10/Myl9/Tmod2/Srf	39
BP	GO:0035902	response to immobilization stress	8/3418	34/28928	0.235294	1.9914	2.11721	0.0410148	0.22147	Ptk2b/Brd1/Aoc3/Tgfb1/Ercc1/Ugt8a/Hnmt/Cers2	8
BP	GO:0051497	negative regulation of stress fiber assembly	8/3418	34/28928	0.235294	1.9914	2.11721	0.0410148	0.22147	Clasp1/Ppp1r9a/F11r/Stmn1/Wasf2/Rhpn2/Kank2/Tmsb15l	8
BP	GO:1902110	positive regulation of mitochondrial membrane permeability involved in apoptotic process	8/3418	34/28928	0.235294	1.9914	2.11721	0.0410148	0.22147	Bcl2l11/Siva1/Atf2/Slc25a4/Slc25a5/Vdac2/Rhot1/Stpg1	8
BP	GO:2000279	negative regulation of DNA biosynthetic process	8/3418	34/28928	0.235294	1.9914	2.11721	0.0410148	0.22147	Terf2/Chek1/Src/Gja1/Exosc10/Nat10/Hnrnpu/Pinx1	8
BP	GO:0045580	regulation of T cell differentiation	32/3418	198/28928	0.161616	1.36783	1.90104	0.0410156	0.22147	Tmem131l/Hmgb1/Fancd2/Il4i1b/Jak3/Smarca4/Cd46/Lgals9/Pbrm1/Sh2b3/Lef1/Actb/Arid2/Smarca2/Phf10/Smarce1/Brd7/Tgfb1/Mdk/Fgl2/Smarcc1/Cbfb/Brd4/Smarcc2/Zfp608/Drosha/Prdx2/Cdkn2a/Brd2/Zfp609/Zc3h8/Sart1	32
BP	GO:0032479	regulation of type I interferon production	24/3418	141/28928	0.170213	1.44058	1.91965	0.0418591	0.222554	Hmgb1/Garin5a/Tank/Ptprs/Polr3a/Setd2/Dhx9/Morc3/Crebbp/Hmgb2/Pola1/Kpna2/Rnf216/Yy1/Ilrun/Usp22/Trim27/Dhx33/Gpatch3/Pqbp1/Polr3d/Cactin/Ddx56/Qki	24
BP	GO:0045862	positive regulation of proteolysis	51/3418	339/28928	0.150442	1.27326	1.8525	0.0419301	0.222554	Hmgb1/Hdac2/Rnf139/Men1/Cd46/Robo1/Psme3/Osbpl7/Nrdc/Agbl4/Asph/Tank/Sumo2/Tgfb1i1/Ptk2b/Adam9/Csnk1a1/Bcl2l11/Pias1/Src/S100a10/Tnp2/Gsn/Ctnnd1/S100a9/Slc11a2/Cav1/Sumo1/Aurka/Clu/Plk1/Rnf40/Sirt1/Cdkn2a/Usp50/Fbxo22/Zer1/Chfr/Rcn3/Nop53/Aph1a/Herpud1/Tmx1/Dap/Atxn3/Anp32b/Cdc20/Csnk1e/Cldn3/Sumo3/Bag6	51
BP	GO:0000054	ribosomal subunit export from nucleus	5/3418	17/28928	0.294118	2.48924	2.24823	0.0420326	0.222554	Sdad1/Mdn1/Npm1/Ltv1/Rbm10	5
BP	GO:0000712	resolution of meiotic recombination intermediates	5/3418	17/28928	0.294118	2.48924	2.24823	0.0420326	0.222554	Top2a/Top2b/Slx4/Eme1/Ercc4	5
BP	GO:0007096	regulation of exit from mitosis	5/3418	17/28928	0.294118	2.48924	2.24823	0.0420326	0.222554	Cdc14b/Cdc14a/Birc5/Tgfb1/Ube2c	5
BP	GO:0007512	adult heart development	5/3418	17/28928	0.294118	2.48924	2.24823	0.0420326	0.222554	Asxl2/Gja1/Mnat1/Myh6/Myh7	5
BP	GO:0009130	pyrimidine nucleoside monophosphate biosynthetic process	5/3418	17/28928	0.294118	2.48924	2.24823	0.0420326	0.222554	Dhodh/Tyms/Umps/Dck/Dut	5
BP	GO:0009263	deoxyribonucleotide biosynthetic process	5/3418	17/28928	0.294118	2.48924	2.24823	0.0420326	0.222554	Tyms/Rrm1/Dck/Tbpl1/Dut	5
BP	GO:0009265	2'-deoxyribonucleotide biosynthetic process	5/3418	17/28928	0.294118	2.48924	2.24823	0.0420326	0.222554	Tyms/Rrm1/Dck/Tbpl1/Dut	5
BP	GO:0033750	ribosome localization	5/3418	17/28928	0.294118	2.48924	2.24823	0.0420326	0.222554	Sdad1/Mdn1/Npm1/Ltv1/Rbm10	5
BP	GO:0035358	regulation of peroxisome proliferator activated receptor signaling pathway	5/3418	17/28928	0.294118	2.48924	2.24823	0.0420326	0.222554	Asxl1/Asxl2/Stard10/Ptgis/Sirt1	5
BP	GO:0043353	enucleate erythrocyte differentiation	5/3418	17/28928	0.294118	2.48924	2.24823	0.0420326	0.222554	Nemp1/Sp1/Sp3/Cebpg/Med1	5
BP	GO:0044849	estrous cycle	5/3418	17/28928	0.294118	2.48924	2.24823	0.0420326	0.222554	Mdk/Pcna/Ptn/Ncoa1/Adnp	5
BP	GO:0045843	negative regulation of striated muscle tissue development	5/3418	17/28928	0.294118	2.48924	2.24823	0.0420326	0.222554	Usp19/Lef1/Tgfb1/Luc7l/Ybx3	5
BP	GO:0046385	deoxyribose phosphate biosynthetic process	5/3418	17/28928	0.294118	2.48924	2.24823	0.0420326	0.222554	Tyms/Rrm1/Dck/Tbpl1/Dut	5
BP	GO:0051220	cytoplasmic sequestering of protein	5/3418	17/28928	0.294118	2.48924	2.24823	0.0420326	0.222554	Flna/Tacc3/Dzip1/Mad1l1/Sufu	5
BP	GO:0055089	fatty acid homeostasis	5/3418	17/28928	0.294118	2.48924	2.24823	0.0420326	0.222554	Got1/Abcd1/Pold1/Sirt1/Dgat2	5
BP	GO:0060044	negative regulation of cardiac muscle cell proliferation	5/3418	17/28928	0.294118	2.48924	2.24823	0.0420326	0.222554	Hdac2/Gja1/Jarid2/Vgll4/Sav1	5
BP	GO:1902001	fatty acid transmembrane transport	5/3418	17/28928	0.294118	2.48924	2.24823	0.0420326	0.222554	Abcd1/Abcd3/Cd36/Abcd2/Acsl5	5
BP	GO:1902101	positive regulation of metaphase/anaphase transition of cell cycle	5/3418	17/28928	0.294118	2.48924	2.24823	0.0420326	0.222554	Ska3/Nsmce2/Ube2c/Cdc20/Mad1l1	5
BP	GO:1902514	regulation of calcium ion transmembrane transport via high voltage-gated calcium channel	5/3418	17/28928	0.294118	2.48924	2.24823	0.0420326	0.222554	Bin1/Cacnb1/G6pd2/G6pdx/Fbxo11	5
BP	GO:1904355	positive regulation of telomere capping	5/3418	17/28928	0.294118	2.48924	2.24823	0.0420326	0.222554	Pkib/Hnrnpd/Pnkp/Aurkb/Rtel1	5
BP	GO:0140115	export across plasma membrane	15/3418	79/28928	0.189873	1.60698	1.97745	0.0421484	0.22297	Fxyd1/Slc8a1/Slc30a4/Slc30a2/Atp1b1/Gja1/Atp1b3/Kcnb1/Kcnd3/Slc38a5/Slc47a2/Slc30a1/Wnk4/Atp1a1/Atp1a4	15
BP	GO:0009116	nucleoside metabolic process	11/3418	53/28928	0.207547	1.75656	2.01792	0.0431249	0.227935	Nt5c1b/Gda/Macrod2/Pcmt1/Cdadc1/Gamt/Dck/Nt5e/Oard1/Pnp2/Ak1	11
BP	GO:0014743	regulation of muscle hypertrophy	16/3418	86/28928	0.186047	1.57459	1.95334	0.0432772	0.228148	Foxp1/P2rx4/G6pd2/Ddx39b/Akap1/Parp2/Gsn/Lmna/Slc25a4/G6pdx/Yy1/Sirt1/Jarid2/Ctdp1/Parp1/Rbm10	16
BP	GO:0048488	synaptic vesicle endocytosis	16/3418	86/28928	0.186047	1.57459	1.95334	0.0432772	0.228148	Atp8a1/Btbd8/Bin1/Btbd9/Sh3gl2/Ophn1/Synj2/Actb/Pip5k1c/Cdk5/Pacsin1/Sh3gl1/Ap3s2/Ap3m2/Sgip1/Ap2b1	16
BP	GO:0032007	negative regulation of TOR signaling	13/3418	66/28928	0.19697	1.66704	1.98583	0.0432792	0.228148	Ywhaz/Mtm1/Sesn1/Usp7/Tmem127/Vhl/Ube2d1/Sirt1/Ubr2/Flcn/Atxn3/Sesn3/Alg13	13
BP	GO:0010649	regulation of cell communication by electrical coupling	4/3418	12/28928	0.333333	2.82114	2.30966	0.0441411	0.229465	Casq2/Hrc/Gja1/Cav1	4
BP	GO:0010826	negative regulation of centrosome duplication	4/3418	12/28928	0.333333	2.82114	2.30966	0.0441411	0.229465	Mdm1/Npm1/Cdk5rap2/Kifc1	4
BP	GO:0010998	regulation of translational initiation by eIF2 alpha phosphorylation	4/3418	12/28928	0.333333	2.82114	2.30966	0.0441411	0.229465	Fech/Nck2/Npm1/Nck1	4
BP	GO:0016926	protein desumoylation	4/3418	12/28928	0.333333	2.82114	2.30966	0.0441411	0.229465	Semp2l2b/Senp2/Desi1/Senp3	4
BP	GO:0033148	positive regulation of intracellular estrogen receptor signaling pathway	4/3418	12/28928	0.333333	2.82114	2.30966	0.0441411	0.229465	Wbp2/Parp1/Med1/Pagr1a	4
BP	GO:0033275	actin-myosin filament sliding	4/3418	12/28928	0.333333	2.82114	2.30966	0.0441411	0.229465	Myh6/Myl6/Myl6b/Myh7	4
BP	GO:0036135	Schwann cell migration	4/3418	12/28928	0.333333	2.82114	2.30966	0.0441411	0.229465	Fubp1/Vim/Rras2/Cers2	4
BP	GO:0042989	sequestering of actin monomers	4/3418	12/28928	0.333333	2.82114	2.30966	0.0441411	0.229465	Tmsb15b1/Gsn/Tmsb15l/Tmsb15a	4
BP	GO:0046174	polyol catabolic process	4/3418	12/28928	0.333333	2.82114	2.30966	0.0441411	0.229465	Synj2/Gpd2/Gk5/Gk2	4
BP	GO:0046606	negative regulation of centrosome cycle	4/3418	12/28928	0.333333	2.82114	2.30966	0.0441411	0.229465	Mdm1/Npm1/Cdk5rap2/Kifc1	4
BP	GO:0097707	ferroptosis	4/3418	12/28928	0.333333	2.82114	2.30966	0.0441411	0.229465	Gpx4/Slc39a7/Sqstm1/Tmem164	4
BP	GO:1900152	negative regulation of nuclear-transcribed mRNA catabolic process, deadenylation-dependent decay	4/3418	12/28928	0.333333	2.82114	2.30966	0.0441411	0.229465	Dhx9/Hnrnpd/Syncrip/Hnrnpu	4
BP	GO:1902166	negative regulation of intrinsic apoptotic signaling pathway in response to DNA damage by p53 class mediator	4/3418	12/28928	0.333333	2.82114	2.30966	0.0441411	0.229465	Bcl2l12/Zfp385a/Sirt1/Atad5	4
BP	GO:1904152	regulation of retrograde protein transport, ER to cytosol	4/3418	12/28928	0.333333	2.82114	2.30966	0.0441411	0.229465	Svip/Ube2j1/Ube2g2/Yod1	4
BP	GO:1904779	regulation of protein localization to centrosome	4/3418	12/28928	0.333333	2.82114	2.30966	0.0441411	0.229465	Ubxn2b/Rab11fip3/Mark4/Cep72	4
BP	GO:1990253	cellular response to leucine starvation	4/3418	12/28928	0.333333	2.82114	2.30966	0.0441411	0.229465	Sesn1/Atf2/Rragb/Sesn3	4
BP	GO:0045069	regulation of viral genome replication	18/3418	100/28928	0.18	1.52342	1.91921	0.0447145	0.232244	Srpk2/Ddb1/Stau1/Setdb1/Srpk1/Top2a/Mphosph8/Ddx5/Trim28/Top2b/Tasor/Morc2a/Vapb/Morc2b/Fkbp6/Isg20/Ppie/Ilf3	18
BP	GO:0051346	negative regulation of hydrolase activity	46/3418	303/28928	0.151815	1.28488	1.82469	0.0449223	0.233122	Uri1/Bcl2l12/Cdkn2d/Usp47/Cast/Lrch1/Cstl1/Bin1/Serping1/Terf2/Cst12/Ecm1/Serpinb9/Dffa/Dnajb6/Birc5/Src/Serpinh1/Mug1/Serpinc1/Cst8/Timp3/Serpina5/Wfdc3/Wfdc6a/Klf4/Gas6/Pla2r1/Sort1/Rdx/Cst13/Rcc2/Spink2/Bag4/Cd109/Caap1/Nle1/Rrp1b/Ubxn1/Rnf34/Serpinb1a/Tmem225/Eppin/Wfdc1/Cst9/Reck	46
BP	GO:0046854	phosphatidylinositol phosphate biosynthetic process	10/3418	47/28928	0.212766	1.80073	2.011	0.0450993	0.233673	Inpp4a/Ttc7/Pip5k1c/Pip4k2a/Inpp1/Ip6k1/Bpnt2/Hycc2/Pi4k2b/Itpka	10
BP	GO:0042632	cholesterol homeostasis	19/3418	107/28928	0.17757	1.50285	1.90748	0.0451063	0.233673	Slc37a4/Apob/Fabp3/Cav1/Ttc39d/Hsdl2/Sec24a/Sirt1/Ncor1/Med13/Scarb1/Soat1/Raly/Ces1d/Tmem97/Dgat2/Lima1/Pla2g10/Cd320	19
BP	GO:0009134	nucleoside diphosphate catabolic process	22/3418	128/28928	0.171875	1.45465	1.88699	0.0453427	0.234565	Pfkfb3/Aldoa/Aldoart1/Aldoart2/Gpd1/Hk2/Entpd2/Zbtb7a/Slc4a1/Src/Pgk2/Pfkl/Pfkm/Entpd1/Col6a1/Entpd5/Ncor1/Git1/Ogdh/Nt5e/Gapdhs/Flcn	22
BP	GO:0009137	purine nucleoside diphosphate catabolic process	21/3418	121/28928	0.173554	1.46886	1.89177	0.0453959	0.234565	Pfkfb3/Aldoa/Aldoart1/Aldoart2/Gpd1/Hk2/Entpd2/Zbtb7a/Slc4a1/Src/Pgk2/Pfkl/Pfkm/Entpd1/Col6a1/Ncor1/Git1/Ogdh/Nt5e/Gapdhs/Flcn	21
BP	GO:0009181	purine ribonucleoside diphosphate catabolic process	21/3418	121/28928	0.173554	1.46886	1.89177	0.0453959	0.234565	Pfkfb3/Aldoa/Aldoart1/Aldoart2/Gpd1/Hk2/Entpd2/Zbtb7a/Slc4a1/Src/Pgk2/Pfkl/Pfkm/Entpd1/Col6a1/Ncor1/Git1/Ogdh/Nt5e/Gapdhs/Flcn	21
BP	GO:0051489	regulation of filopodium assembly	12/3418	60/28928	0.2	1.69269	1.96601	0.0459365	0.237054	Rab3ip/Zmynd8/Stau2/Dpysl3/Ppp1r9a/Tgfb3/Capzb/Fscn1/Daam2/Abitram/Espn/Srf	12
BP	GO:0030336	negative regulation of cell migration	49/3418	326/28928	0.150307	1.27211	1.80858	0.0459566	0.237054	Clasp1/Tmigd3/Hmgb1/Hdac2/Adtrp/Lrch1/Robo1/Emilin2/Limch1/Zmynd8/Rbbp7/Dusp3/Dpysl3/Mcc/Arid2/Aif1/Sap30/Tgfb1/Gja1/Apex1/Dcn/Nr2f2/Igfbp3/Cav1/Idh2/Rap2b/Ptn/Nherf1/Apoh/Cnn2/Brms1l/Rnf20/Patz1/Sin3a/Klf4/Rbbp4/Arhgdib/Ndrg4/Vash1/Abhd6/Cers2/Gtpbp4/Arpin/Ing2/Srf/Dnaja4/Clic4/Cldn3/Reck	49
CC	GO:0005681	spliceosomal complex	147/3463	234/28829	0.628205	5.22972	24.0039	4.79613e-76	3.45801e-73	Rbmyf1/Snw1/Dqx1/Tra2a/Ddx41/Rbmxl1/Prpf40a/Dhx8/Srrm1/Ppp1r8/Eftud2/Cwc22/Hnrnpk/Mfap1b/Sf1/Prpf40b/Gpatch1/Wdr83/Wac/Prpf39/Sf3a2/Ddx39b/Dhx16/Alyref2/Sf3b1/Srsf1/Rbm48/Rbmyf6/Alyref/Dhx15/Hnrnph1/Api5/Ess2/Hnrnpa2b1/Ncl/U2af2/Snrpb/Snrpa1/Sf3b6/Cirbp/Magoh/Snrpe/Snrpf/Snrpg/Snrpd1/Snrpd2/Snrpd3/Tra2b/Phf5a/Frg1/Khdc4/Usp39/BC005624/Pnn/Pdcd7/Sf3b2/Smu1/Rnpc3/Ddx46/Gpkow/Hnrnpa1/Luc7l3/Wbp4/Prp…	147
CC	GO:0016607	nuclear speck	204/3463	438/28829	0.465753	3.87733	22.4205	4.22348e-73	1.52256e-70	Snw1/Rbm19/Zfp638/Srpk2/Baz2a/Cbll1/Zc3h14/Mbd1/Thoc7/Fam193b/Srsf7/Akap8l/Kat6a/Prpf40a/Chd5/Srrm1/Ppp1r8/Eftud2/Pnisr/Rexo4/Ppig/Ehmt2/Cwc22/Rbm25/Ylpm1/Carmil1/Prpf40b/Wtap/Chtop/Wac/Setd1a/Smc4/Sap18/Ppp4r3a/Ythdc1/Srsf11/Poli/Habp4/Nsl1/Gatad2a/Ep400/Thrap3/Bclaf1/Sf3a2/Ddx39b/Zc3h18/Sprtn/Sf3b1/Brd1/Cpsf6/Srsf1/Csnk1a1/Son/Pasd1/Alyref/Ogg1/Ell/Grcc10/Dhx15/Srsf5/Ring1/Api5/Gtf2h4/Bard1/Srp…	204
CC	GO:0098687	chromosomal region	183/3463	390/28829	0.469231	3.90628	21.3511	3.01052e-66	7.23529e-64	Hsf1/Clasp1/Hdac2/Xrcc4/Suv39h2/Pole3/Thoc5/Smarca4/Wdhd1/Rad51ap1/Men1/Gpatch11/Bub3/Cenpq/Ppp1r12a/Thoc7/Kansl1/Suv39h1/Stag2/Rbbp7/Setx/Sycp3/H2ac13/Dscc1/Terf2/Gar1/Dync1i1/Pbrm1/Rad51/Mki67/Smc4/Thoc2l/Actb/Arid2/Zbtb10/Chd4/Nsl1/Sun1/Tpr/Crebbp/Baz1a/Alyref2/Zwilch/Csnk1a1/Dnmt1/Phf10/Alyref/Chek1/Smarce1/Aurkb/Birc5/Stag3/Cfdp1/Aurkc/Dnmt3a/Dnmt3b/Hnrnpa2b1/Brd7/Orc4/H3f3a/Ercc1/Cbx3/Xrcc5…	183
CC	GO:0000228	nuclear chromosome	150/3463	295/28829	0.508475	4.23298	20.6225	2.81605e-60	5.07593e-58	Atf6b/Actr5/Swi5/Rnf212/Clock/Hdac2/Actr6/Pole3/Ino80b/Smarca4/Wdhd1/Znhit1/Ino80e/Mlh3/Rbbp7/Xlr5b/Setx/Rad21l/Gm1140/Xlr4a/Sycp3/Gm1993/Gm14525/Xlr3c/Syce3/Ing3/Brd8/Ino80c/Rnf212b/Rad51/Pole4/Ncaph2/Smc4/Gon4l/Ercc5/Dhx9/Ep400/Tfpt/Cdc45/Tonsl/Baz1a/Cpsf6/H1f6/Psmc3ip/Chek1/Birc5/Stag3/Cfdp1/Sap30/Orc4/H3f3a/Xlr/Pcna/Prim1/Mcm3/H2ax/Pola1/Prim2/Pola2/Brca1/Mcm4/Mcm5/Pold1/Ruvbl1/Mcm2/Mcm6/Brca…	150
CC	GO:0000793	condensed chromosome	153/3463	342/28829	0.447368	3.72428	18.7262	4.1312e-52	5.95718e-50	Hsf1/Clasp1/Atf6b/Rnf212/Hmgb1/Fancd2/Smarca4/Gpatch11/Bub3/Cenpq/Ppp1r12a/Mlh3/Kansl1/Xlr5b/Rad21l/Gm1140/Xlr4a/Sycp3/Gm1993/Gm14525/Xlr3c/Syce3/Dync1i1/Pbrm1/Rnf212b/Rad51/Mki67/Ncaph2/Smc4/Actb/Arid2/Nsl1/Tpr/Crebbp/Zwilch/Nsmce4a/Csnk1a1/H1f6/Phf10/Psmc3ip/Chek1/Smarce1/Aurkb/Birc5/Stag3/Cfdp1/Aurkc/Brd7/H3f3a/Xlr/Cbx3/H2ax/Hmgb2/Ttk/Rangap1/Brca1/Cenpc1/Dynlt3/Gtf2b/Trp53bp1/Aurka/Smarcc1/Br…	153
CC	GO:0000775	chromosome, centromeric region	126/3463	269/28829	0.468401	3.89938	17.6526	9.05085e-46	1.08761e-43	Hsf1/Clasp1/Suv39h2/Pole3/Smarca4/Wdhd1/Gpatch11/Bub3/Cenpq/Ppp1r12a/Kansl1/Suv39h1/Stag2/Sycp3/H2ac13/Dscc1/Dync1i1/Pbrm1/Mki67/Smc4/Actb/Arid2/Nsl1/Tpr/Crebbp/Baz1a/Zwilch/Csnk1a1/Dnmt1/Phf10/Smarce1/Aurkb/Birc5/Stag3/Cfdp1/Aurkc/Dnmt3a/Dnmt3b/Brd7/H3f3a/Cbx3/Ttk/Rangap1/Cenpc1/Dynlt3/H4c11/Gtf2b/Trp53bp1/Cbx1/Aurka/Smarcc1/Top2a/Plk1/BC005624/Kdm4d/Spc25/Spout1/Smarcc2/Daxx/Meikin/H2al1a/Kat7/…	126
CC	GO:0031514	motile cilium	140/3463	360/28829	0.388889	3.23745	15.7843	2.88042e-39	2.96684e-37	Catsper2/Oaz3/Spmip5/Il4i1b/Saxo4/Oxct2b/Adgb/Dnah3/Spata33/Pcnt/Cimap1b/Fsip1/Txndc2/Catsper1/Dnah7b/Cfap74/Septin4/Ssxa1/Cfap210/Spaca5/Spata6/Tcp11x2/Ttll9/Nphp1/Fsip2/Txndc8/Odf2/Ttll8/Tektip1/Aldoa/Aldoart1/Dusp3/Tcp11/Catsper4/Garin2/Cfap70/Dnhd1/Kcnu1/Irgc/Stard10/Spata18/Fscb/Iqca1/Cimap1a/Pde1a/Tekt5/Pkd1/Pkd2/Dnaaf11/Akap3/Ldhc/Pgk2/Ace/Atp1b1/Pfkm/Acta2/Nherf1/Atp1b3/Tppp2/Tekt4/Spmip6…	140
CC	GO:0005684	U2-type spliceosomal complex	73/3463	115/28829	0.634783	5.28448	17.0101	8.56629e-39	7.72036e-37	Snw1/Prpf40a/Dhx8/Eftud2/Cwc22/Mfap1b/Prpf40b/Prpf39/Sf3a2/Dhx16/Sf3b1/Dhx15/U2af2/Snrpb/Snrpa1/Sf3b6/Snrpe/Snrpf/Snrpg/Snrpd1/Snrpd2/Snrpd3/Phf5a/Sf3b2/Smu1/Ddx46/Luc7l3/Wbp4/Snrpc/Snrnp70/Isy1/Cdc5l/Snrnp200/Snrnp40/Bud31/Luc7l2/Ddx42/Htatsf1/Rbm22/Snip1/Prpf18/Srrm2/Prpf31/Casc3/Sf3a1/Sf3b4/Ccdc12/Eif4a3/Prpf3/Plrg1/Prpf19/Prpf8/Zmat2/Snrpb2/Lsm7/Rbm8a/Lsm4/Luc7l/Snu13/Syf2/Bcas2/Yju2b/Sf3a3/Y…	73
CC	GO:0071013	catalytic step 2 spliceosome	73/3463	121/28829	0.603306	5.02244	16.3828	1.27738e-36	1.02332e-34	Snw1/Ddx41/Rbmxl1/Dhx8/Srrm1/Eftud2/Cwc22/Hnrnpk/Gpatch1/Wdr83/Sf3a2/Alyref2/Sf3b1/Srsf1/Alyref/Hnrnph1/Ess2/Hnrnpa2b1/Snrpb/Snrpa1/Sf3b6/Magoh/Snrpe/Snrpf/Snrpg/Snrpd1/Snrpd2/Snrpd3/Frg1/Pnn/Sf3b2/Hnrnpa1/Prpf4b/Ddx5/Raly/Isy1/Cdc5l/Snrnp200/Snrnp40/Bud31/Syncrip/Hnrnpa3/Slu7/Rbm22/Srrm2/Ppwd1/Sf3a1/Hnrnpu/Hnrnpr/Eif4a3/Plrg1/Prpf19/Prpf8/Snrpb2/Lsm7/Cactin/Rbm8a/Zcchc8/Mtrex/Hnrnpm/Syf2/Bcas2/S…	73
CC	GO:0032993	protein-DNA complex	109/3463	248/28829	0.439516	3.65891	15.5381	1.43999e-36	1.03823e-34	H2al1b/Atf6b/Actr6/Xrcc6/Rprd1b/Znhit1/Nfya/Polr2h/Polr2m/Kat6a/Hnrnpk/H2ac13/Ing3/Glyr1/Terf2/Brd8/Lef1/Actb/Chd4/Ercc5/Ep400/Cdc45/Tonsl/Sp1/Brf1/H1f6/Noc2l/Sp3/H3f3a/Prm2/H2az2/H1f0/Tnp2/H1f2/Prim1/Tgm2/Mcm3/Xrcc5/H2ax/Max/Pola1/Prim2/Pola2/H1f4/H1f1/H1f5/H1f3/Ercc3/Mcm4/Mcm5/Pold1/Ruvbl1/H4c11/Gtf2b/H3c10/Mcm2/Mcm6/Top1/Rpa2/Hp1bp3/Mphosph8/Kdm5a/H2al1n/Wdr18/Mcm7/Npm1/Vps72/H2ac21/H2bc21/Cdc…	109
CC	GO:0055029	nuclear DNA-directed RNA polymerase complex	63/3463	94/28829	0.670213	5.57943	16.4315	9.08002e-36	5.95154e-34	Polr2a/Taf4/Eny2/Polr2f/Polr2h/Taf4b/Polr2m/Taf9b/Rtf1/Polr3a/Polr3gl/Polr2j/Taf12/Ercc2/Crcp/Gtf2h4/Tcea1/Prim1/Tbp/Pola1/Prim2/Pola2/Ercc3/Mnat1/Polr1c/Polr2i/Taf13/Tbpl1/Polr2g/Polr2l/Gtf2b/Polr1d/Polr2c/Cdk7/Gtf2f1/Taf7l2/Usp22/Taf3/Leo1/Ctr9/Taf6/Polr2k/Polr2e/Gtf2a2/Polr2b/Cdc73/Taf10/Paf1/Gtf2h5/Gtf2f2/Gtf2a1l/Polr3d/Taf11/Gtf2a1/Gtf2e1/Polr3h/Taf7l/Polr2d/Gtf2e2/Taf8/Skic8/Gtf2h2/Taf7	63
CC	GO:0000428	DNA-directed RNA polymerase complex	63/3463	97/28829	0.649485	5.40687	16.0635	1.54367e-34	9.27489e-33	Polr2a/Taf4/Eny2/Polr2f/Polr2h/Taf4b/Polr2m/Taf9b/Rtf1/Polr3a/Polr3gl/Polr2j/Taf12/Ercc2/Crcp/Gtf2h4/Tcea1/Prim1/Tbp/Pola1/Prim2/Pola2/Ercc3/Mnat1/Polr1c/Polr2i/Taf13/Tbpl1/Polr2g/Polr2l/Gtf2b/Polr1d/Polr2c/Cdk7/Gtf2f1/Taf7l2/Usp22/Taf3/Leo1/Ctr9/Taf6/Polr2k/Polr2e/Gtf2a2/Polr2b/Cdc73/Taf10/Paf1/Gtf2h5/Gtf2f2/Gtf2a1l/Polr3d/Taf11/Gtf2a1/Gtf2e1/Polr3h/Taf7l/Polr2d/Gtf2e2/Taf8/Skic8/Gtf2h2/Taf7	63
CC	GO:0030880	RNA polymerase complex	63/3463	99/28829	0.636364	5.29764	15.8266	9.28131e-34	5.14756e-32	Polr2a/Taf4/Eny2/Polr2f/Polr2h/Taf4b/Polr2m/Taf9b/Rtf1/Polr3a/Polr3gl/Polr2j/Taf12/Ercc2/Crcp/Gtf2h4/Tcea1/Prim1/Tbp/Pola1/Prim2/Pola2/Ercc3/Mnat1/Polr1c/Polr2i/Taf13/Tbpl1/Polr2g/Polr2l/Gtf2b/Polr1d/Polr2c/Cdk7/Gtf2f1/Taf7l2/Usp22/Taf3/Leo1/Ctr9/Taf6/Polr2k/Polr2e/Gtf2a2/Polr2b/Cdc73/Taf10/Paf1/Gtf2h5/Gtf2f2/Gtf2a1l/Polr3d/Taf11/Gtf2a1/Gtf2e1/Polr3h/Taf7l/Polr2d/Gtf2e2/Taf8/Skic8/Gtf2h2/Taf7	63
CC	GO:0030532	small nuclear ribonucleoprotein complex	53/3463	72/28829	0.736111	6.12802	16.0973	1.31194e-33	6.75651e-32	Nolc1/Prpf40a/Eftud2/Prpf40b/Prpf39/Sf3a2/Ddx39b/Sf3b1/Snrpb/Snrpa1/Sf3b6/Snrpe/Snrpf/Snrpg/Snrpd1/Snrpd2/Snrpd3/Phf5a/Larp7/Usp39/Sf3b2/Luc7l3/Snrpa/Snrpc/Snrnp70/Snrnp200/Snrnp40/Luc7l2/Htatsf1/Slu7/Prpf18/Txnl4b/Lsm11/Prpf31/Snrnp27/Mepce/Sf3a1/Sf3b4/Hexim1/Rbm42/Prpf3/Prpf8/Zmat2/Snrpb2/Lsm7/Cd2bp2/Lsm4/Luc7l/Snu13/Sf3a3/Prpf4/Sart3/Sart1	53
CC	GO:0036126	sperm flagellum	106/3463	253/28829	0.418972	3.48789	14.6858	2.32845e-33	1.11921e-31	Catsper2/Oaz3/Spmip5/Il4i1b/Saxo4/Adgb/Spata33/Txndc2/Catsper1/Cfap74/Septin4/Ssxa1/Cfap210/Spaca5/Tcp11x2/Fsip2/Txndc8/Odf2/Ttll8/Tektip1/Aldoa/Aldoart1/Dusp3/Tcp11/Catsper4/Garin2/Cfap70/Dnhd1/Kcnu1/Irgc/Spata18/Fscb/Cimap1a/Pde1a/Tekt5/Akap3/Pgk2/Ace/Atp1b1/Pfkm/Nherf1/Atp1b3/Tppp2/Tekt4/Spmip6/Drc1/Bbof1/Cfap65/Akap14/Spag8/Spag6/Slc22a14/Pierce1/Ccdc42/Akap4/Vdac2/Mns1/Sqstm1/Gapdhs/Spmip8/C…	106
CC	GO:0016591	RNA polymerase II, holoenzyme	52/3463	71/28829	0.732394	6.09708	15.8884	8.14978e-33	3.6725e-31	Polr2a/Taf4/Eny2/Polr2f/Polr2h/Taf4b/Polr2m/Taf9b/Rtf1/Polr2j/Taf12/Ercc2/Gtf2h4/Tcea1/Tbp/Ercc3/Mnat1/Polr2i/Taf13/Tbpl1/Polr2g/Polr2l/Gtf2b/Polr2c/Cdk7/Gtf2f1/Taf7l2/Usp22/Taf3/Leo1/Ctr9/Taf6/Polr2k/Polr2e/Gtf2a2/Polr2b/Cdc73/Taf10/Paf1/Gtf2h5/Gtf2f2/Gtf2a1l/Taf11/Gtf2a1/Gtf2e1/Taf7l/Polr2d/Gtf2e2/Taf8/Skic8/Gtf2h2/Taf7	52
CC	GO:0097729	9+2 motile cilium	111/3463	278/28829	0.399281	3.32396	14.3862	1.35179e-32	5.73316e-31	Catsper2/Oaz3/Spmip5/Il4i1b/Saxo4/Adgb/Dnah3/Spata33/Txndc2/Catsper1/Dnah7b/Cfap74/Septin4/Ssxa1/Cfap210/Spaca5/Tcp11x2/Fsip2/Txndc8/Odf2/Ttll8/Tektip1/Aldoa/Aldoart1/Dusp3/Tcp11/Catsper4/Garin2/Cfap70/Dnhd1/Kcnu1/Irgc/Spata18/Fscb/Cimap1a/Pde1a/Tekt5/Akap3/Pgk2/Ace/Atp1b1/Pfkm/Nherf1/Atp1b3/Tppp2/Tekt4/Spmip6/Drc1/Bbof1/Cfap65/Akap14/Spag8/Spag6/Slc22a14/Pierce1/Ccdc42/Akap4/Vdac2/Mns1/Sqstm1/Ga…	111
CC	GO:0000792	heterochromatin	61/3463	101/28829	0.60396	5.02789	14.9828	7.28172e-31	2.91673e-29	Hsf1/Hdac2/Suv39h2/Pole3/Baz2a/Mbd1/Eed/Chd5/Suv39h1/Psip1/Wdr76/Aldoa/Baz1a/Dnmt1/Ring1/Dnmt3a/Dnmt3b/Cbx3/Cbx2/H1f4/H1f5/Igfbp3/Cenpc1/Tnks1bp1/Sumo1/Cbx1/Mphosph8/Kdm4d/Daxx/Sirt1/H2al1a/Hells/Orc2/Cbx5/Trim28/Cdkn2a/Top2b/Tasor/Morc2a/Kmt5c/Uhrf2/Suz12/Eme1/Nop53/Lrwd1/Sall4/Morc2b/Zfp57/Flywch1/Uhrf1/Rrp1b/Smarca5/H2al2a/Rnf2/Chrac1/Phc2/Cbx8/Macroh2a1/Incenp/Baz1b/Mbd3	61
CC	GO:0001669	acrosomal vesicle	89/3463	199/28829	0.447236	3.72318	14.2429	8.4445e-31	3.20447e-29	Il4i1b/Cd46/Tsks/Dcst2/Cylc1/Spaca5/Tcp11x2/Txndc8/Tcp11/Catsper4/Ace3/Tsc22d4/Fam170b/Gm14569/Trim36/Spata31/Sun1/Ccdc136/Zp3r/Crcp/Tssk2/Prss39/Akap3/Tmem95/Klk1b11/Acr/Spam1/Cav1/Acrv1/Arsa/Rab3a/Capza3/Serpina5/Dcst1/Prss55/Cfap65/Spag8/Tmprss12/Spag6/Acrbp/Itga1/Zpbp/Dnajb3/Ssh2/Vdac2/Tssk1/Enkur/Atp8b3/Zpbp2/Mroh2b/Spaca9/Catsper3/Spaca4/Hyal5/Spink2/Cabs1/Iqub/Actl9/Cypt1/Stk31/Ly6k/Creb3l…	89
CC	GO:0097525	spliceosomal snRNP complex	47/3463	63/28829	0.746032	6.21061	15.2977	2.1285e-30	7.67325e-29	Prpf40a/Eftud2/Prpf40b/Prpf39/Sf3a2/Ddx39b/Sf3b1/Snrpb/Snrpa1/Sf3b6/Snrpe/Snrpf/Snrpg/Snrpd1/Snrpd2/Snrpd3/Phf5a/Usp39/Sf3b2/Luc7l3/Snrpa/Snrpc/Snrnp70/Snrnp200/Snrnp40/Luc7l2/Htatsf1/Prpf18/Txnl4b/Prpf31/Snrnp27/Sf3a1/Sf3b4/Rbm42/Prpf3/Prpf8/Zmat2/Snrpb2/Lsm7/Cd2bp2/Lsm4/Luc7l/Snu13/Sf3a3/Prpf4/Sart3/Sart1	47
CC	GO:0000779	condensed chromosome, centromeric region	85/3463	186/28829	0.456989	3.80437	14.1772	2.57504e-30	8.84098e-29	Hsf1/Clasp1/Smarca4/Gpatch11/Bub3/Cenpq/Ppp1r12a/Kansl1/Sycp3/Dync1i1/Pbrm1/Actb/Arid2/Nsl1/Tpr/Crebbp/Zwilch/Csnk1a1/Phf10/Smarce1/Aurkb/Birc5/Cfdp1/Aurkc/Brd7/H3f3a/Cbx3/Ttk/Rangap1/Cenpc1/Dynlt3/Gtf2b/Trp53bp1/Aurka/Smarcc1/Plk1/Spc25/Spout1/Smarcc2/Meikin/Sin3a/Orc2/Prpf4b/Cbx5/Kmt5c/Spag5/Fbxo28/Chmp2b/Mtbp/Rassf2/Lrwd1/Kif2b/Ska3/Kntc1/Cenpu/Rec8/Cenpo/Champ1/Hnrnpu/Kif18a/Kif2c/Nuf2/Nudcd2…	85
CC	GO:0034399	nuclear periphery	78/3463	162/28829	0.481481	4.00827	14.187	7.61207e-30	2.49468e-28	Atf6b/Snw1/Zfp326/Lmnb2/Smarca4/Men1/Prr14/Sparc/Sorbs1/Mbd1/Akap8l/Prpf40a/Srrm1/Suv39h1/Stag2/Ppig/Psip1/Lmntd2/Pbrm1/Anp32a/Tgfb1i1/Actb/Arid2/Numa1/Tpr/Morc3/Ddx39b/Sf3b1/Phf10/Emd/Ogg1/Smarce1/Srpk1/Dnmt3a/Hnrnpa2b1/Brd7/Pias1/S100a10/Lmnb1/Pcna/Vim/Pola1/Lmna/Ruvbl1/Phf5a/Smarcc1/Yy1/Map2/Lbr/Smarcc2/Rad21/Npm1/Morc2a/Scaf8/Rnf220/Hat1/Morc2b/Lrif1/Tcerg1/Matr3/Kin/Pspc1/Thoc1/Nrm/Uhrf1/Hnr…	78
CC	GO:0000776	kinetochore	81/3463	174/28829	0.465517	3.87537	14.0564	1.1959e-29	3.74888e-28	Hsf1/Clasp1/Smarca4/Gpatch11/Bub3/Cenpq/Ppp1r12a/Kansl1/Dync1i1/Pbrm1/Actb/Arid2/Nsl1/Tpr/Crebbp/Zwilch/Csnk1a1/Phf10/Smarce1/Aurkb/Birc5/Cfdp1/Aurkc/Brd7/H3f3a/Ttk/Rangap1/Cenpc1/Dynlt3/Gtf2b/Trp53bp1/Aurka/Smarcc1/Plk1/Spc25/Spout1/Smarcc2/Meikin/Sin3a/Orc2/Prpf4b/Cbx5/Spag5/Fbxo28/Chmp2b/Mtbp/Rassf2/Lrwd1/Kif2b/Ska3/Kntc1/Cenpu/Rec8/Cenpo/Champ1/Hnrnpu/Kif18a/Kif2c/Nuf2/Nudcd2/Itgb3bp/Ska2/Smc…	81
CC	GO:0120114	Sm-like protein family complex	54/3463	85/28829	0.635294	5.28874	14.631	4.44404e-29	1.33066e-27	Nolc1/Prpf40a/Eftud2/Prpf40b/Prpf39/Sf3a2/Ddx39b/Sf3b1/Snrpb/Snrpa1/Sf3b6/Snrpe/Snrpf/Snrpg/Snrpd1/Snrpd2/Snrpd3/Phf5a/Larp7/Usp39/Sf3b2/Luc7l3/Snrpa/Snrpc/Snrnp70/Snrnp200/Snrnp40/Luc7l2/Htatsf1/Slu7/Prpf18/Txnl4b/Lsm11/Prpf31/Snrnp27/Mepce/Sf3a1/Sf3b4/Hexim1/Rbm42/Prpf3/Prpf8/Zmat2/Snrpb2/Lsm7/Cd2bp2/Lsm4/Luc7l/Snu13/Sf3a3/Prpf4/Ddx20/Sart3/Sart1	54
CC	GO:0070603	SWI/SNF superfamily-type complex	57/3463	94/28829	0.606383	5.04806	14.5249	4.61394e-29	1.33066e-27	Actr5/Hdac2/Actr6/Pole3/Ino80b/Smarca4/Znhit1/Bcl7c/Ino80e/Baz2a/Ss18/Chd5/Rbbp7/Chd3/Ing3/Brd8/Pbrm1/Ino80c/Dpf2/0610010K14Rik/Rsf1/Mta1/Cecr2/Gon4l/Actb/Arid2/Chd4/Gatad2a/Ep400/Ercc6/Tfpt/Baz1a/Sf3b1/Smarca2/Phf10/Smarce1/Cfdp1/Brd7/Ruvbl1/Smarcc1/Yy1/Smarcc2/Rbbp4/Ino80/Dek/Mybbp1a/Suz12/Bicral/Gatad2b/Smarca5/Bcl7b/Dmap1/Ddx21/Chrac1/Ruvbl2/Baz1b/Mbd3	57
CC	GO:0030684	preribosome	61/3463	108/28829	0.564815	4.70201	14.2415	1.35834e-28	3.76678e-27	Rrp36/Mdn1/Utp20/Kri1/Krr1/Heatr1/Utp23/Noc2l/Emg1/Bysl/Xrcc5/Fbl/Rrp1/Exosc10/Slx9/Bop1/Wdr36/Nol10/Pes1/Utp18/Utp14a/Nop58/Ltv1/Dcaf13/Bms1/Wdr43/Mak16/Wdr3/Noc4l/Pwp2/Nob1/Tbl3/Rps19bp1/Utp15/2810004N23Rik/Nat10/Utp4/Nop14/Nol6/Utp6/Rrp9/Rrp1b/Imp3/Nsa2/Pin4/Nip7/Rrp15/Srfbp1/Utp11/Dimt1/Mrto4/Snu13/Rrp7a/Nop56/Ebna1bp2/Ngdn/Ftsj3/Utp3/Wdr12/Aatf/Wdr46	61
CC	GO:0000781	chromosome, telomeric region	66/3463	135/28829	0.488889	4.06993	13.2101	5.89893e-26	1.57523e-24	Hdac2/Xrcc4/Thoc5/Rad51ap1/Men1/Thoc7/Rbbp7/Setx/Terf2/Gar1/Rad51/Thoc2l/Zbtb10/Chd4/Sun1/Alyref2/Alyref/Chek1/Hnrnpa2b1/Orc4/H3f3a/Ercc1/Xrcc5/H2ax/Pold1/Trp53bp1/Cbx1/Brca2/Rtel1/Zbtb48/Rpa2/Rad50/Thoc6/Xrcc1/Orc2/Rbbp4/Mre11a/Cbx5/Rad17/Slx4/Smchd1/Rif1/Ppp1r10/Wdr82/Tox4/Lrwd1/Hat1/Terb1/Lrif1/Polr2b/Smc5/Thoc1/Thoc3/Gatad2b/Nsmce2/Wrnip1/Smc6/Pinx1/Majin/H2bw2/Upf1/Tfip11/Ercc4/Nbn/Spo11/Orc1	66
CC	GO:0016363	nuclear matrix	64/3463	132/28829	0.484848	4.0363	12.9188	5.88459e-25	1.51528e-23	Atf6b/Snw1/Zfp326/Smarca4/Men1/Sparc/Sorbs1/Mbd1/Akap8l/Prpf40a/Srrm1/Stag2/Ppig/Pbrm1/Anp32a/Tgfb1i1/Actb/Arid2/Numa1/Morc3/Ddx39b/Sf3b1/Phf10/Ogg1/Smarce1/Srpk1/Dnmt3a/Hnrnpa2b1/Brd7/S100a10/Lmnb1/Vim/Pola1/Lmna/Ruvbl1/Phf5a/Smarcc1/Yy1/Smarcc2/Rad21/Npm1/Morc2a/Scaf8/Hat1/Morc2b/Lrif1/Tcerg1/Matr3/Kin/Pspc1/Thoc1/Uhrf1/Hnrnpu/Sfpq/Basp1/Gmcl1/Nono/Smc1a/Atxn3/Smc3/Cxxc1/Hnrnpm/Clic4/Ruvbl2	64
CC	GO:0005874	microtubule	142/3463	489/28829	0.290389	2.41744	11.6807	1.74921e-24	4.34889e-23	Clasp1/Kif1a/Tuba4a/Spmip5/Saxo4/Dnah3/Stim1/Pcnt/Togaram1/Eml5/Rmdn2/Clip4/Bin1/Slc8a1/Macf1/Cfap210/Septin9/Kif19a/Kif17/Tpx2/Ttll9/Odf2/Ttll8/Ttll10/Tektip1/Mid2/Mdm1/Cep57/Grip1/Ttll4/Synj2/Dync1i1/Eml1/Stau2/Kifc5b/Kifc3/Mta1/Kif21a/Pde4dip/Numa1/Lrrc49/Kif7/Map7/Clip1/Tekt5/Arhgef2/Emd/Capn6/Bysl/Bcl2l11/Aurkb/Birc5/Aurkc/Map1b/Mt3/Kif5c/Kif4/Cdk5/Stmn1/Dynlt3/Aurka/Tubb5/Plk1/Tppp2/Bcas3/T…	142
CC	GO:0043073	germ cell nucleus	57/3463	110/28829	0.518182	4.31379	12.866	3.00182e-24	7.21437e-23	Stpg4/Chtf18/Smarca4/Spata33/Mlh3/Taf4/Spata24/Sycp3/Terf2/Rad51/Hmgn2/Rgs22/Dnmt1/Stag3/Prm2/Tnp2/Pcna/Hmgn1/H2ax/Celf1/Tbp/Brca1/Tbpl1/Gtf2b/Tsx/Aurka/Smarcc1/Top2a/Cdk7/Top1/Tcfl5/Zbtb16/Spag8/Taf3/Patz1/Coil/Adad1/Ctcf/Sycp1/Trim24/Kdm3a/Topbp1/Actrt3/Rec8/Csnk2a2ip/H1f7/Taf10/Gtf2a1l/Rpa1/Taf7l/Tsga8/Rad18/Actl7a/H1f9/Dmrt1/Taf7/Tesmin	57
CC	GO:0001673	male germ cell nucleus	50/3463	87/28829	0.574713	4.7844	13.0619	3.64643e-24	8.48088e-23	Stpg4/Chtf18/Smarca4/Spata33/Mlh3/Taf4/Spata24/Sycp3/Terf2/Rad51/Rgs22/Stag3/Prm2/Tnp2/Pcna/H2ax/Celf1/Tbp/Brca1/Tbpl1/Tsx/Smarcc1/Top2a/Cdk7/Top1/Tcfl5/Zbtb16/Spag8/Taf3/Patz1/Adad1/Ctcf/Sycp1/Trim24/Kdm3a/Topbp1/Actrt3/Rec8/Csnk2a2ip/H1f7/Taf10/Gtf2a1l/Rpa1/Taf7l/Tsga8/Rad18/Actl7a/H1f9/Taf7/Tesmin	50
CC	GO:0090734	site of DNA damage	62/3463	130/28829	0.476923	3.97032	12.5415	9.82419e-24	2.21351e-22	Xrcc4/Uimc1/Phf1/Ddb1/Zmynd8/Wdr76/Rad51/Rnf168/Chd4/Mdc1/Ercc6/Tonsl/Wdr70/Pnkp/Parp2/Zbtb7a/Atf2/Cbx3/Xrcc5/H2ax/Lmna/Xpc/Trp53bp1/Cbx1/Rpa2/Inip/Kdm4d/Polk/Rad50/Kat7/Xrcc1/Mre11a/Cbx5/Brme1/Rad17/Smchd1/Rif1/Topbp1/Rbbp8/Htatsf1/Epc1/Eloa/Hpf1/Smc5/Rfwd3/Slf1/Oard1/Rpa1/Exd2/Smarca5/Parp1/Smc6/Ddb2/Prpf19/Rpa3/Asf1a/Chd1l/Aplf/Rad18/Macroh2a1/Timeless/Nbn	62
CC	GO:1904949	ATPase complex	60/3463	127/28829	0.472441	3.93301	12.2396	9.52997e-23	2.08215e-21	Actr5/Hdac2/Actr6/Pole3/Ino80b/Smarca4/Znhit1/Bcl7c/Ino80e/Baz2a/Ss18/Chd5/Rbbp7/Chd3/Ing3/Brd8/Pbrm1/Ino80c/Dpf2/0610010K14Rik/Rsf1/Mta1/Cecr2/Gon4l/Actb/Arid2/Atp6v0c/Chd4/Gatad2a/Ep400/Ercc6/Tfpt/Baz1a/Sf3b1/Smarca2/Phf10/Smarce1/Cfdp1/Brd7/Atp6v1e1/Ruvbl1/Smarcc1/Yy1/Smarcc2/Rbbp4/Ino80/Dek/Mybbp1a/Suz12/Bicral/Ccdc115/Gatad2b/Smarca5/Bcl7b/Dmap1/Ddx21/Chrac1/Ruvbl2/Baz1b/Mbd3	60
CC	GO:0005819	spindle	125/3463	435/28829	0.287356	2.3922	10.8104	2.81729e-21	5.97431e-20	Hsf1/Clasp1/Dlgap5/Cdc14b/Rmdn2/Mical3/Cdc14a/Cep85/Map7d3/Stag2/Map7d1/Tpx2/Odf2/Wapl/Dync1i1/Eml1/Kifc5b/Cep350/Numa1/Kat14/Nsl1/Cpeb1/Tpr/Arhgef2/Csnk1a1/Phlpp2/Emd/Ercc2/Pkd2/Capn6/Aurkb/Birc5/Aurkc/Cbx3/Rangap1/Slc25a5/Dynlt3/Wdr5/Cbx1/Anxa11/Crmp1/Aurka/Tubb5/Ect2/Plk1/Ubxn2b/Ccdc69/Spout1/Ncor1/Spag8/Ckap2/Pnma5/Dcdc2a/Git1/Cep44/Cttn/Ccna1/Npm1/Ddx11/Tacc3/Kif11/Mapre3/Kif18b/Ccdc57/Rif1/…	125
CC	GO:0061695	transferase complex, transferring phosphorus-containing groups	91/3463	269/28829	0.33829	2.81622	11.0579	5.06878e-21	1.04417e-19	Snw1/Pole3/Polr2a/Xrcc6/Cdkn2d/Taf4/Eny2/Polr2f/Polr2h/Taf4b/Polr2m/Med12/Taf9b/Rtf1/Polr3a/Polr3gl/Polr2j/Pole4/Taf12/Ercc2/Crcp/Gtf2h4/Zbtb7a/Tcea1/Pfkl/Pcna/Prim1/Cdk11b/Xrcc5/Tbp/Pola1/Prim2/Pola2/Pfkm/Ercc3/Cdk5/Mnat1/Pold1/Polr1c/Polr2i/Taf13/Tbpl1/Polr2g/Polr2l/Gtf2b/Polr1d/Polr2c/Cdk7/Cdk16/Cdk12/Gtf2f1/Brd4/Taf7l2/Akap14/Usp22/Taf3/Med13/Leo1/Papss1/Ccna1/Ctr9/Taf6/Polr2k/Polr2e/Gtf2a2/P…	91
CC	GO:0015030	Cajal body	36/3463	56/28829	0.642857	5.3517	12.0439	4.20264e-20	8.41695e-19	Nolc1/Eftud2/Gar1/Habp4/Phax/Ell/Hnrnpa2b1/Hspb7/Fbl/Frg1/Ice2/Ddx46/Garin3/Coil/Ewsr1/Snrpc/Nop58/Vrk1/Smndc1/Npat/Srrm2/Fam118b/Prpf31/Ak6/Prpf3/Tgs1/Nop10/Nhp2/Toe1/Prpf4/Dkc1/Zc3h8/Isg20/Sart3/Arih1/Sart1	36
CC	GO:0034708	methyltransferase complex	52/3463	110/28829	0.472727	3.93539	11.3969	6.36521e-20	1.24036e-18	Hdac2/Men1/Rbbp5/Cbll1/Nsd1/Taf4/Phf1/Wdr4/Eed/Kansl1/Rbbp7/Mga/Ino80c/0610010K14Rik/Wtap/Setd1a/Bod1l/Erh/Mettl14/Kdm6a/Snrpb/Max/Ruvbl1/Wdr5/Snrpe/Snrpf/Snrpg/Snrpd1/Snrpd2/Snrpd3/Rbm15/Sirt1/Tex10/Rbbp4/Cbx5/Taf6/Jarid2/Suz12/Wdr82/Phf20/Prpf31/Trmt6/Pagr1a/Rnf2/Ramac/Cxxc1/Rnmt/Dydc2/Pelp1/Senp3/Taf7/Ruvbl2	52
CC	GO:0090575	RNA polymerase II transcription regulator complex	85/3463	254/28829	0.334646	2.78588	10.5629	2.1683e-19	4.11407e-18	Atf6b/Clock/Nfya/Deaf1/Taf4/Eny2/Taf4b/Med22/Taf9b/Drap1/Crem/Lef1/Pbx1/Chd4/Taf12/Crebbp/Med11/Pasd1/Ercc2/Gtf2h4/S100a10/Tcea1/Atf2/Cbx3/Max/Tbp/Ercc3/Mnat1/Cebpg/Taf13/Tbpl1/Gtf2b/Ncoa1/Atf1/Bach1/Smad5/Creb1/Cdk7/Cbfb/Gtf2f1/Taf7l2/Stat4/Usp22/Taf3/Ncoa2/Taf6/Trim28/Gtf2a2/Med19/Taf10/Gtf2h5/Gtf2f2/Gtf2a1l/Med17/Rfxap/Med9/Hnrnpu/Sfpq/Dr1/Med28/Med6/Med1/Hnrnpab/Taf11/Nono/Gtf2a1/Med4/Med30/M…	85
CC	GO:0005669	transcription factor TFIID complex	26/3463	32/28829	0.8125	6.76395	12.0539	4.71529e-19	8.71725e-18	Taf4/Taf4b/Taf9b/Taf12/Ercc2/Gtf2h4/Tcea1/Tbp/Ercc3/Taf13/Gtf2b/Gtf2f1/Taf7l2/Taf3/Taf6/Gtf2a2/Taf10/Gtf2h5/Taf11/Gtf2a1/Gtf2e1/Taf7l/Gtf2e2/Taf8/Gtf2h2/Taf7	26
CC	GO:0071011	precatalytic spliceosome	37/3463	62/28829	0.596774	4.96806	11.5567	5.06831e-19	9.13562e-18	Eftud2/Cwc22/Mfap1b/Sf3a2/Dhx16/Sf3b1/Snrpb/Snrpa1/Sf3b6/Snrpe/Snrpf/Snrpg/Snrpd1/Snrpd2/Snrpd3/Phf5a/Sf3b2/Smu1/Wbp4/Snrnp200/Prpf38b/Snip1/Srrm2/Prpf31/Sf3a1/Sf3b4/Prpf3/Prpf8/Zmat2/Snrpb2/Lsm7/Lsm4/Snu13/Sf3a3/Prpf4/Ik/Sart1	37
CC	GO:0000794	condensed nuclear chromosome	57/3463	137/28829	0.416058	3.46363	10.6798	2.01222e-18	3.53856e-17	Atf6b/Rnf212/Mlh3/Xlr5b/Rad21l/Gm1140/Xlr4a/Sycp3/Gm1993/Gm14525/Xlr3c/Syce3/Rnf212b/Rad51/Ncaph2/Smc4/H1f6/Psmc3ip/Chek1/Stag3/Xlr/H2ax/Brca1/Brca2/Plk1/Xlr4b/Gm773/Brd4/Gm5935/Gm10488/Syce2/Syce1l/Rad50/Mre11a/Rad21/Sycp1/Iho1/Rad9b/Topbp1/Lig3/Ncaph/Rec8/Smc2/Ago3/Nol6/Rpa1/Nifk/Fkbp6/Smc1b/Tex12/Smc1a/Sycp2/Smc3/3830403N18Rik/1700013H16Rik/Incenp/Rad9a	57
CC	GO:0000123	histone acetyltransferase complex	44/3463	88/28829	0.5	4.16243	10.9779	2.88757e-18	4.957e-17	Supt20/Pole3/Jade3/Taf4/Eny2/Kat6a/Kansl1/Taf9b/Ing3/Brd8/Pole4/Actb/Kat14/Taf12/Ep400/Crebbp/Kansl2/Msl3l2/Brd8dc/Brd1/Atf2/Ruvbl1/Wdr5/Usp22/Kat7/Taf6/Vps72/Msl1/Jade1/Phf20/Ing4/Epc1/Actl9/Taf10/Dr1/Mbip/Yeats4/Ing5/Sgf29/Mrgbp/Dmap1/Morf4l2/Taf7/Ruvbl2	44
CC	GO:0005657	replication fork	42/3463	82/28829	0.512195	4.26395	10.9361	5.30839e-18	8.90082e-17	Rfc1/Hdac2/Wdhd1/Ercc5/Tonsl/Dnmt1/Chek1/Pcna/Prim1/H2ax/Pola1/Prim2/Pola2/Pold1/Trp53bp1/Rpa2/Brip1/Mre11a/Cdc5l/Zranb3/Pold3/Eme1/Zmiz2/Hmces/Uhrf1/Rpa1/Tipin/Smarca5/Parp1/Plrg1/Rad51c/Rfc4/Rtf2/Prpf19/Rpa3/Bcas2/Dmap1/Rad18/Donson/Timeless/Nbn/Baz1b	42
CC	GO:0001650	fibrillar center	60/3463	154/28829	0.38961	3.24345	10.3141	1.16487e-17	1.9088e-16	Smarca4/Eef1d/Deaf1/Nolc1/Polr2f/Taf4b/Esrra/Stag2/Nfib/Gar1/Mettl5/Urb1/Sesn1/Gon4l/Mbd6/Ube2i/Rgs22/Heatr1/Ptpn13/Tcof1/Rpain/Camk4/Ncl/Fbl/Polr1c/Sumo1/Cdk7/Top1/Sirt1/Ddx46/Coil/Leo1/Trim27/Orc6/Nop58/Ip6k1/Wdr43/Fblim1/Mtdh/Nop53/Trerf1/Utp15/Samd4/Paf1/Wdr33/Utp4/Pspc1/Smarca5/Cdca7l/Plrg1/Nono/Snrpb2/Cd2bp2/Dsn1/Rnmt/Nop56/Rai14/Mllt1/Aff4/Dkc1	60
CC	GO:0071005	U2-type precatalytic spliceosome	35/3463	60/28829	0.583333	4.85617	11.0478	1.26437e-17	2.0258e-16	Eftud2/Cwc22/Mfap1b/Sf3a2/Dhx16/Sf3b1/Snrpb/Snrpa1/Snrpe/Snrpf/Snrpg/Snrpd1/Snrpd2/Snrpd3/Phf5a/Sf3b2/Smu1/Wbp4/Snrnp200/Snip1/Srrm2/Prpf31/Sf3a1/Sf3b4/Prpf3/Prpf8/Zmat2/Snrpb2/Lsm7/Lsm4/Snu13/Sf3a3/Prpf4/Ik/Sart1	35
CC	GO:0000786	nucleosome	53/3463	127/28829	0.417323	3.47416	10.3248	2.65762e-17	4.16552e-16	H2al1b/Actr6/Znhit1/Kat6a/H2ac13/Ing3/Glyr1/Brd8/Actb/Ep400/H1f6/Noc2l/H3f3a/Prm2/H2az2/H1f0/Tnp2/H1f2/Tgm2/H2ax/H1f4/H1f1/H1f5/H1f3/Ruvbl1/H4c11/H3c10/Hp1bp3/Mphosph8/H2al1n/Vps72/H2ac21/H2bc21/H2ac19/Shprh/Epc1/Macroh2a2/H2bc27/H2bc22/Kdm1b/Slf1/H2al2a/Yeats4/H2al3/H2bl1/H2bw2/H2al1m/Mrgbp/Dmap1/H1f9/Macroh2a1/Morf4l2/Ruvbl2	53
CC	GO:0032040	small-subunit processome	39/3463	75/28829	0.52	4.32893	10.6658	4.099e-17	6.28804e-16	Utp20/Krr1/Heatr1/Utp23/Emg1/Xrcc5/Fbl/Exosc10/Wdr36/Nol10/Utp18/Utp14a/Nop58/Dcaf13/Bms1/Wdr43/Wdr3/Noc4l/Pwp2/Tbl3/Rps19bp1/Utp15/2810004N23Rik/Nat10/Utp4/Nop14/Nol6/Utp6/Rrp9/Imp3/Utp11/Dimt1/Snu13/Rrp7a/Nop56/Ngdn/Utp3/Aatf/Wdr46	39
CC	GO:0000785	chromatin	38/3463	73/28829	0.520548	4.33349	10.5367	9.87907e-17	1.48392e-15	Hsf1/Polr2a/Smarca4/Rbmxl1/Psip1/Setd1a/Cecr2/Sp1/Ell/Dnmt3a/H1f0/H1f2/Cbx3/Tbp/Cbx2/H1f4/H1f1/H1f5/H1f3/Exosc10/Creb1/Bcas3/Kmt2e/Sirt1/Ice2/Klf4/Ctr9/Trim28/Trim24/Uhrf1/Rrp1b/Rnf2/Pelp1/Skic8/Aff4/Zc3h8/Ruvbl2/Rbmx	38
CC	GO:0030686	90S preribosome	21/3463	25/28829	0.84	6.99288	11.0761	3.47267e-16	5.10979e-15	Rrp36/Utp20/Kri1/Heatr1/Noc2l/Slx9/Bop1/Wdr36/Pes1/Utp18/Wdr3/Noc4l/Pwp2/Tbl3/Nop14/Nol6/Utp6/Imp3/Srfbp1/Rrp7a/Wdr12	21
CC	GO:0035770	ribonucleoprotein granule	85/3463	285/28829	0.298246	2.48285	9.29546	5.87431e-16	8.47076e-15	Hsf1/Tdrd7/Tdrkh/Ubap2l/Clock/Rbpms2/Khsrp/Stau1/Tnrc6c/Hnrnpk/Gtsf1/Dync1i1/Stau2/Eif4g1/Zc3h12c/Actb/Poli/Habp4/Dhx9/Tdrd6/Cpeb1/Mex3b/Edc4/Hnrnpl/Bard1/Hnrnpa2b1/Ncl/Celf1/Ssb/Kpna2/Pcbp1/Cirbp/Snrpg/Polr2g/Sumo1/Tial1/Elavl1/Tubb5/Gabpb1/Grb7/Top1/Tdrd9/Ogfod1/Ddx4/Fxr1/Pabpc2/Sqstm1/Bpi/Pum1/Sympk/Hnrnpa3/Poldip3/Tnrc6b/Lsm14b/Henmt1/Samd4/Exd1/Piwil2/Dis3l2/Ago3/Casc3/Tardbp/Ddx19b/Ppp6r2/A…	85
CC	GO:0031248	protein acetyltransferase complex	44/3463	99/28829	0.444444	3.69994	9.94286	7.84597e-16	1.10921e-14	Supt20/Pole3/Jade3/Taf4/Eny2/Kat6a/Kansl1/Taf9b/Ing3/Brd8/Pole4/Actb/Kat14/Taf12/Ep400/Crebbp/Kansl2/Msl3l2/Brd8dc/Brd1/Atf2/Ruvbl1/Wdr5/Usp22/Kat7/Taf6/Vps72/Msl1/Jade1/Phf20/Ing4/Epc1/Actl9/Taf10/Dr1/Mbip/Yeats4/Ing5/Sgf29/Mrgbp/Dmap1/Morf4l2/Taf7/Ruvbl2	44
CC	GO:0072686	mitotic spindle	63/3463	182/28829	0.346154	2.88168	9.40914	1.53343e-15	2.12616e-14	Hsf1/Clasp1/Dlgap5/Cdc14b/Rmdn2/Cdc14a/Stag2/Tpx2/Wapl/Eml1/Kifc5b/Numa1/Kat14/Tpr/Phlpp2/Pkd2/Aurkb/Rangap1/Dynlt3/Wdr5/Aurka/Tubb5/Ect2/Plk1/Spout1/Ncor1/Ckap2/Dcdc2a/Git1/Cttn/Tacc3/Kif11/Mapre3/Kif18b/Spag5/Eml2/Kif20b/Haus4/Haus1/Rcc2/Kif2b/Ska3/Cdk5rap2/Flcn/Ccsap/Hnrnpu/Kif18a/Dr1/Lzts2/Smc6/Mbip/Nudcd2/Smc1a/Smc3/Bccip/Tubb4a/Knstrn/Sgf29/Tubb3/Kifc1/Mad1l1/Mad2l1/Ik	63
CC	GO:0035861	site of double-strand break	43/3463	98/28829	0.438776	3.65275	9.71943	2.94257e-15	4.003e-14	Xrcc4/Uimc1/Phf1/Ddb1/Rad51/Rnf168/Mdc1/Tonsl/Wdr70/Pnkp/Zbtb7a/Atf2/H2ax/Lmna/Trp53bp1/Rpa2/Inip/Kdm4d/Rad50/Mre11a/Brme1/Rad17/Smchd1/Rif1/Topbp1/Rbbp8/Htatsf1/Epc1/Smc5/Rfwd3/Slf1/Rpa1/Smarca5/Parp1/Smc6/Prpf19/Rpa3/Asf1a/Chd1l/Aplf/Rad18/Timeless/Nbn	43
CC	GO:0046540	U4/U6 x U5 tri-snRNP complex	25/3463	37/28829	0.675676	5.62491	10.401	3.89435e-15	5.10514e-14	Eftud2/Snrpb/Snrpe/Snrpf/Snrpg/Snrpd1/Snrpd2/Snrpd3/Usp39/Snrpa/Snrnp200/Snrnp40/Prpf18/Txnl4b/Prpf31/Snrnp27/Rbm42/Prpf3/Prpf8/Zmat2/Lsm7/Lsm4/Snu13/Prpf4/Sart1	25
CC	GO:0097526	spliceosomal tri-snRNP complex	25/3463	37/28829	0.675676	5.62491	10.401	3.89435e-15	5.10514e-14	Eftud2/Snrpb/Snrpe/Snrpf/Snrpg/Snrpd1/Snrpd2/Snrpd3/Usp39/Snrpa/Snrnp200/Snrnp40/Prpf18/Txnl4b/Prpf31/Snrnp27/Rbm42/Prpf3/Prpf8/Zmat2/Lsm7/Lsm4/Snu13/Prpf4/Sart1	25
CC	GO:0036464	cytoplasmic ribonucleoprotein granule	79/3463	265/28829	0.298113	2.48175	8.95357	6.37553e-15	8.2085e-14	Tdrd7/Tdrkh/Ubap2l/Clock/Rbpms2/Khsrp/Stau1/Tnrc6c/Hnrnpk/Gtsf1/Dync1i1/Stau2/Eif4g1/Zc3h12c/Actb/Poli/Habp4/Dhx9/Tdrd6/Cpeb1/Mex3b/Edc4/Bard1/Hnrnpa2b1/Ncl/Celf1/Ssb/Kpna2/Pcbp1/Cirbp/Snrpg/Polr2g/Tial1/Elavl1/Tubb5/Gabpb1/Grb7/Top1/Tdrd9/Ogfod1/Ddx4/Fxr1/Pabpc2/Sqstm1/Bpi/Pum1/Poldip3/Tnrc6b/Lsm14b/Henmt1/Samd4/Exd1/Piwil2/Dis3l2/Ago3/Casc3/Tardbp/Ddx19b/Ppp6r2/Asz1/Hnrnpu/Pqbp1/Hnrnpab/Nxf1/Td…	79
CC	GO:1902493	acetyltransferase complex	44/3463	104/28829	0.423077	3.52206	9.52027	7.13785e-15	9.02875e-14	Supt20/Pole3/Jade3/Taf4/Eny2/Kat6a/Kansl1/Taf9b/Ing3/Brd8/Pole4/Actb/Kat14/Taf12/Ep400/Crebbp/Kansl2/Msl3l2/Brd8dc/Brd1/Atf2/Ruvbl1/Wdr5/Usp22/Kat7/Taf6/Vps72/Msl1/Jade1/Phf20/Ing4/Epc1/Actl9/Taf10/Dr1/Mbip/Yeats4/Ing5/Sgf29/Mrgbp/Dmap1/Morf4l2/Taf7/Ruvbl2	44
CC	GO:0032838	plasma membrane bounded cell projection cytoplasm	87/3463	307/28829	0.283388	2.35916	8.84623	7.63334e-15	9.48904e-14	Kif1a/Cdkl5/Spmip5/Saxo4/Ccdc63/Dnah3/Zc3h14/Togaram1/Dlg2/Dnah7b/Cfap74/Cfap210/Septin9/Agbl4/Kif19a/Kif17/Ttll8/Ttll10/Tektip1/Dusp3/Cfap70/Dync1i1/Mgarp/Dnhd1/Stau2/Pttg1/Kif21a/Tekt5/Hnrnpa2b1/Kif5c/Rangap1/Tekt4/Spmip6/Map2/Spata7/Drc1/Bbof1/Akap14/Spag8/Spag6/Pierce1/Dcdc2a/Mns1/Spmip8/Cfap161/Enkur/Nme8/Spaca9/Camsap3/Cfap100/Dnajb13/Ap3s2/Ccdc113/Cfap36/Iqub/Rsph6a/Prkar2a/Spata4/Ccsap/Ap…	87
CC	GO:0071004	U2-type prespliceosome	16/3463	17/28829	0.941176	7.83517	10.4158	2.74962e-14	3.30413e-13	Prpf40a/Prpf40b/Prpf39/Sf3a2/Sf3b1/U2af2/Snrpb/Snrpg/Luc7l3/Snrpc/Snrnp70/Luc7l2/Ddx42/Sf3a1/Lsm7/Luc7l	16
CC	GO:0071010	prespliceosome	16/3463	17/28829	0.941176	7.83517	10.4158	2.74962e-14	3.30413e-13	Prpf40a/Prpf40b/Prpf39/Sf3a2/Sf3b1/U2af2/Snrpb/Snrpg/Luc7l3/Snrpc/Snrnp70/Luc7l2/Ddx42/Sf3a1/Lsm7/Luc7l	16
CC	GO:0035097	histone methyltransferase complex	36/3463	76/28829	0.473684	3.94336	9.49326	2.85069e-14	3.3578e-13	Hdac2/Men1/Rbbp5/Nsd1/Taf4/Phf1/Eed/Kansl1/Rbbp7/Mga/Ino80c/0610010K14Rik/Setd1a/Bod1l/Kdm6a/Max/Ruvbl1/Wdr5/Sirt1/Tex10/Rbbp4/Cbx5/Taf6/Jarid2/Suz12/Wdr82/Phf20/Prpf31/Pagr1a/Rnf2/Cxxc1/Dydc2/Pelp1/Senp3/Taf7/Ruvbl2	36
CC	GO:0099568	cytoplasmic region	94/3463	351/28829	0.267806	2.22945	8.56283	2.90645e-14	3.3578e-13	Clasp1/Kif1a/Cdkl5/Spmip5/Saxo4/Ccdc63/Dnah3/Zc3h14/Togaram1/Dlg2/Dnah7b/Cfap74/Cfap210/Septin9/Agbl4/Kif19a/Kif17/Ttll8/Ttll10/Tektip1/Dusp3/Cfap70/Dync1i1/Mgarp/Dnhd1/Stau2/Pttg1/Ctnna2/Kif21a/Numa1/Tekt5/Myo5b/Pkd2/Hnrnpa2b1/Kif5c/Ctnnd1/Rangap1/Tekt4/Spmip6/Map2/Spata7/Drc1/Bbof1/Akap14/Spag8/Spag6/Pierce1/Dcdc2a/Mns1/Spmip8/Cfap161/Enkur/Nme8/Spaca9/Camsap3/Cfap100/Dnajb13/Ap3s2/Ccdc113/Cfap…	94
CC	GO:0005685	U1 snRNP	17/3463	19/28829	0.894737	7.44856	10.389	2.934e-14	3.3578e-13	Prpf40a/Prpf40b/Prpf39/Snrpb/Snrpe/Snrpf/Snrpg/Snrpd1/Snrpd2/Snrpd3/Luc7l3/Snrpa/Snrpc/Snrnp70/Luc7l2/Snrpb2/Luc7l	17
CC	GO:0005930	axoneme	66/3463	207/28829	0.318841	2.6543	8.82588	3.11777e-14	3.51236e-13	Spmip5/Saxo4/Ccdc63/Dnah3/Togaram1/Dnah7b/Cfap74/Cfap210/Septin9/Kif19a/Kif17/Ttll8/Ttll10/Tektip1/Dusp3/Cfap70/Dnhd1/Pttg1/Tekt5/Tekt4/Spmip6/Spata7/Drc1/Bbof1/Akap14/Spag8/Spag6/Pierce1/Dcdc2a/Mns1/Spmip8/Cfap161/Enkur/Nme8/Spaca9/Camsap3/Cfap100/Dnajb13/Ccdc113/Cfap36/Iqub/Rsph6a/Prkar2a/Spata4/Ccsap/Ccdc65/Brwd1/Tekt2/Tssk6/Spef1/Nme5/Dynlt2b/Ribc1/Odad4/Cimip2a/Tubb4a/Dusp21/Spmip10/Cfap45/C…	66
CC	GO:0097014	ciliary plasm	66/3463	208/28829	0.317308	2.64154	8.77908	4.03601e-14	4.47686e-13	Spmip5/Saxo4/Ccdc63/Dnah3/Togaram1/Dnah7b/Cfap74/Cfap210/Septin9/Kif19a/Kif17/Ttll8/Ttll10/Tektip1/Dusp3/Cfap70/Dnhd1/Pttg1/Tekt5/Tekt4/Spmip6/Spata7/Drc1/Bbof1/Akap14/Spag8/Spag6/Pierce1/Dcdc2a/Mns1/Spmip8/Cfap161/Enkur/Nme8/Spaca9/Camsap3/Cfap100/Dnajb13/Ccdc113/Cfap36/Iqub/Rsph6a/Prkar2a/Spata4/Ccsap/Ccdc65/Brwd1/Tekt2/Tssk6/Spef1/Nme5/Dynlt2b/Ribc1/Odad4/Cimip2a/Tubb4a/Dusp21/Spmip10/Cfap45/C…	66
CC	GO:0071007	U2-type catalytic step 2 spliceosome	27/3463	47/28829	0.574468	4.78237	9.5887	1.09789e-13	1.19937e-12	Snw1/Dhx8/Eftud2/Cwc22/Snrpb/Snrpa1/Snrpe/Snrpf/Snrpg/Snrpd1/Snrpd2/Snrpd3/Cdc5l/Snrnp40/Bud31/Rbm22/Srrm2/Plrg1/Prpf19/Prpf8/Snrpb2/Syf2/Bcas2/Cdc40/Xab2/Cwc15/Ppie	27
CC	GO:0000803	sex chromosome	26/3463	44/28829	0.590909	4.91924	9.61285	1.24162e-13	1.33613e-12	Ube2a/Eed/Scml2/Zcwpw1/Usp7/Ring1/Dnmt3a/H3f3a/H2ax/Brca1/Sumo1/Smarcc1/Daxx/Hsf5/Birc2/Smchd1/Suz12/Macroh2a2/Lrif1/Smc5/Hnrnpu/Smc6/Rnf2/1700013H16Rik/Rad18/Macroh2a1	26
CC	GO:0002080	acrosomal membrane	26/3463	45/28829	0.577778	4.80992	9.45049	2.60374e-13	2.76073e-12	Cd46/Dcst2/Ace3/Fam170b/Spata31/Sun1/Ccdc136/Zp3r/Tmem95/Cav1/Serpina5/Dcst1/Cfap65/Acrbp/Zpbp/Atp8b3/Hyal5/Creb3l4/Tmem190/Izumo1/Tmem225/Eqtn/Spaca3/Spaca1/Glipr1l1/Rnd2	26
CC	GO:0008023	transcription elongation factor complex	28/3463	52/28829	0.538462	4.48262	9.28736	3.50174e-13	3.65906e-12	Snw1/Rtf1/Ercc6/Tonsl/Supt16/Ell/Supt5/Nelfe/Elof1/Supt4a/Ssrp1/Cdk12/Brd4/Ice2/Leo1/Ctr9/Supt6/Nelfa/Nelfb/Eloa/Cdc73/Paf1/Nelfcd/Skic8/Mllt1/Aff4/Zc3h8/Ccnt1	28
CC	GO:0005686	U2 snRNP	17/3463	21/28829	0.809524	6.73917	9.72098	8.08197e-13	8.32443e-12	Sf3a2/Sf3b1/Snrpb/Snrpa1/Sf3b6/Snrpe/Snrpg/Snrpd1/Snrpd2/Snrpd3/Phf5a/Sf3b2/Htatsf1/Sf3a1/Sf3b4/Snrpb2/Sf3a3	17
CC	GO:0097545	axonemal doublet microtubule	27/3463	52/28829	0.519231	4.32252	8.86043	2.92126e-12	2.96652e-11	Spmip5/Saxo4/Cfap210/Tektip1/Dusp3/Tekt5/Tekt4/Spmip6/Spag8/Pierce1/Mns1/Spmip8/Cfap161/Enkur/Spaca9/Cfap100/Tekt2/Tssk6/Ribc1/Cimip2a/Dusp21/Spmip10/Cfap45/Cfap276/Spmip9/Cfap90/Pierce2	27
CC	GO:0160110	axonemal microtubule doublet inner sheath	26/3463	49/28829	0.530612	4.41727	8.84586	3.82993e-12	3.83524e-11	Spmip5/Saxo4/Cfap210/Tektip1/Dusp3/Tekt5/Tekt4/Spmip6/Spag8/Pierce1/Mns1/Spmip8/Cfap161/Enkur/Spaca9/Tekt2/Tssk6/Ribc1/Cimip2a/Dusp21/Spmip10/Cfap45/Cfap276/Spmip9/Cfap90/Pierce2	26
CC	GO:0000118	histone deacetylase complex	35/3463	84/28829	0.416667	3.46869	8.37207	6.76945e-12	6.68599e-11	Rcor3/Hdac2/Actr6/Rcor2/Znhit1/Chd5/Rbbp7/Chd3/Ing3/Brd8/Mta1/Mideas/Sap18/Chd4/Gatad2a/Ep400/Jmjd1c/Cfdp1/Sap30/Ruvbl1/Brms1l/Kmt2e/Ncor1/Sin3a/Rbbp4/Cbx5/Kdm3a/Rere/Trerf1/Gatad2b/Hdac11/Ing2/Dmap1/Ruvbl2/Mbd3	35
CC	GO:0005689	U12-type spliceosomal complex	19/3463	28/28829	0.678571	5.64901	9.09376	7.28835e-12	7.10122e-11	Sf3b1/Dhx15/Snrpb/Sf3b6/Snrpe/Snrpf/Snrpg/Snrpd1/Snrpd2/Snrpd3/Phf5a/Pdcd7/Sf3b2/Rnpc3/Zrsr2-ps1/Sf3b4/Snrnp25/Lsm7/Snrnp48	19
CC	GO:0016592	mediator complex	22/3463	37/28829	0.594595	4.94992	8.88302	8.10124e-12	7.78799e-11	Bclaf3/Med12/Med22/Thrap3/Bclaf1/Med11/Med13/Med19/Med17/Med9/Med28/Med6/Med1/Med4/Med30/Med10/Med18/Med7/Med8/Med27/Med29/Med20	22
CC	GO:0043596	nuclear replication fork	25/3463	47/28829	0.531915	4.42812	8.69064	9.24956e-12	8.77491e-11	Wdhd1/Ercc5/Tonsl/Pcna/Prim1/Pola1/Prim2/Pola2/Pold1/Rpa2/Cdc5l/Zranb3/Pold3/Eme1/Zmiz2/Rpa1/Tipin/Smarca5/Parp1/Plrg1/Prpf19/Rpa3/Bcas2/Timeless/Baz1b	25
CC	GO:0005665	RNA polymerase II, core complex	13/3463	14/28829	0.928571	7.73023	9.30662	1.32259e-11	1.23842e-10	Polr2a/Polr2f/Polr2h/Polr2m/Polr2j/Polr2i/Polr2g/Polr2l/Polr2c/Polr2k/Polr2e/Polr2b/Polr2d	13
CC	GO:0000795	synaptonemal complex	37/3463	96/28829	0.385417	3.20854	8.00863	2.75065e-11	2.5104e-10	Rnf212/Mlh3/Xlr5b/Rad21l/Gm1140/Xlr4a/Sycp3/Gm1993/Gm14525/Xlr3c/Syce3/Rnf212b/Rad51/Stag3/Xlr/Brca1/Brca2/Plk1/Xlr4b/Gm773/Gm5935/Gm10488/Syce2/Syce1l/Sycp1/Lig3/Rec8/Rpa1/Fkbp6/Smc1b/Tex12/Smc1a/Sycp2/Smc3/3830403N18Rik/1700013H16Rik/Incenp	37
CC	GO:0099086	synaptonemal structure	37/3463	96/28829	0.385417	3.20854	8.00863	2.75065e-11	2.5104e-10	Rnf212/Mlh3/Xlr5b/Rad21l/Gm1140/Xlr4a/Sycp3/Gm1993/Gm14525/Xlr3c/Syce3/Rnf212b/Rad51/Stag3/Xlr/Brca1/Brca2/Plk1/Xlr4b/Gm773/Gm5935/Gm10488/Syce2/Syce1l/Sycp1/Lig3/Rec8/Rpa1/Fkbp6/Smc1b/Tex12/Smc1a/Sycp2/Smc3/3830403N18Rik/1700013H16Rik/Incenp	37
CC	GO:0005849	mRNA cleavage factor complex	17/3463	24/28829	0.708333	5.89678	8.86726	3.26437e-11	2.94202e-10	Cstf2/Cpsf4/Pcf11/Cpsf6/Csnk1a1/Cpsf2/Scaf8/Sympk/Cpsf7/Zc3h3/Wdr33/Tut1/Cstf3/Clp1/Ssu72/Fip1l1/Cpsf1	17
CC	GO:0005721	pericentric heterochromatin	20/3463	33/28829	0.606061	5.04537	8.59126	4.4534e-11	3.96407e-10	Pole3/Baz1a/Dnmt1/Cbx3/Cenpc1/Cbx1/Kdm4d/H2al1a/Hells/Cbx5/Kmt5c/Uhrf2/Lrwd1/Flywch1/Smarca5/H2al2a/Chrac1/Macroh2a1/Incenp/Baz1b	20
CC	GO:0061827	sperm head	21/3463	37/28829	0.567568	4.72492	8.37702	8.29539e-11	7.29387e-10	Adam25/Aldoa/Adam6a/Gm4787/Adam3/Adam29/Adam1a/Adam6b/Adam39/Adam20/Adam34l/Ccdc38/Actl9/Adam4/Plcz1/Adam1b/Wbp2nl/Adam21/Adam26a/Adam24/Pmfbp1	21
CC	GO:0016605	PML body	40/3463	113/28829	0.353982	2.94685	7.66158	9.65402e-11	8.3862e-10	Hsf1/Akap8l/Kat6a/Chd3/Sumo2/Rad51/Morc3/Crebbp/Usp7/Ube2i/Rpain/Sp3/Pias1/Max/Sumo1/Rpa2/Daxx/Sirt1/Zbtb16/Nr2c1/Mre11a/Cbx5/Trim27/Sqstm1/Topbp1/Rere/Topors/Chfr/Smc5/Rfwd3/Rpa1/Nsmce2/Basp1/Senp2/Smc6/Zmym2/Rnf6/Isg20/Nbn/Sumo3	40
CC	GO:0071339	MLL1 complex	19/3463	31/28829	0.612903	5.10234	8.44381	1.03845e-10	8.91339e-10	Men1/Rbbp5/Taf4/Kansl1/Mga/Ino80c/0610010K14Rik/Max/Ruvbl1/Wdr5/Tex10/Taf6/Phf20/Prpf31/Rnf2/Pelp1/Senp3/Taf7/Ruvbl2	19
CC	GO:0005875	microtubule associated complex	48/3463	151/28829	0.317881	2.64631	7.49435	1.06063e-10	8.99661e-10	Kif1a/Dnah3/Dnah7b/Lrp8/Kif19a/Kif17/Cfap70/Fntb/Dync1i1/Dnhd1/Kifc5b/Kifc3/Kif21a/Kif7/Tpr/Aurkb/Birc5/Aurkc/Map1b/Kif5c/Kif4/Dynlt1a/Dynlt3/Aurka/Map2/Drc1/Kif18b/Nme8/Kif27/Kif20b/BC048507/Haus4/Haus1/Cdca8/Kif2b/Kif9/Shtn1/Ccdc65/Klc3/Kif18a/Snx4/Kif2c/Dynlt2b/Dynll2/Dynlt5/Ndel1/Kifc1/Incenp	48
CC	GO:0005881	cytoplasmic microtubule	43/3463	129/28829	0.333333	2.77495	7.46532	1.79954e-10	1.50869e-09	Clasp1/Spmip5/Saxo4/Togaram1/Cfap210/Tektip1/Synj2/Pde4dip/Numa1/Clip1/Tekt5/Bysl/Birc5/Dynlt3/Bcas3/Tekt4/Spmip6/Spag8/Pierce1/Mns1/Spmip8/Cfap161/Gramd2b/Mapre3/Kif18b/Enkur/Spaca9/Enkd1/Reep1/Ccsap/Gtse1/Kif18a/Tekt2/Kif2c/Ribc1/Cimip2a/Dusp21/Spmip10/Cfap45/Cfap276/Spmip9/Cfap90/Pierce2	43
CC	GO:0044665	MLL1/2 complex	19/3463	32/28829	0.59375	4.94289	8.24562	2.26697e-10	1.87872e-09	Men1/Rbbp5/Taf4/Kansl1/Mga/Ino80c/0610010K14Rik/Max/Ruvbl1/Wdr5/Tex10/Taf6/Phf20/Prpf31/Rnf2/Pelp1/Senp3/Taf7/Ruvbl2	19
CC	GO:0070847	core mediator complex	17/3463	26/28829	0.653846	5.44318	8.3747	2.3205e-10	1.90123e-09	Med22/Med11/Med19/Med17/Med9/Med28/Med6/Med1/Med4/Med30/Med10/Med18/Med7/Med8/Med27/Med29/Med20	17
CC	GO:0000922	spindle pole	54/3463	185/28829	0.291892	2.42996	7.20942	2.75166e-10	2.22915e-09	Hsf1/Dlgap5/Cdc14b/Rmdn2/Cdc14a/Cep85/Stag2/Tpx2/Odf2/Dync1i1/Eml1/Numa1/Nsl1/Emd/Aurkb/Aurkc/Aurka/Plk1/Ubxn2b/Spout1/Ckap2/Git1/Cep44/Npm1/Ddx11/Tacc3/Kif11/Topbp1/Spag5/Ctdp1/Enkd1/Cep104/Kif20b/Topors/Haus1/Kntc1/Cdk5rap2/Fam110a/Hnrnpu/Lzts2/Smc6/Nudcd2/Dynlt2b/Smc1a/Smc3/Bccip/Mis12/Dsn1/Knstrn/Cdc20/Kifc1/Mad1l1/Mad2l1/Ik	54
CC	GO:0097346	INO80-type complex	17/3463	27/28829	0.62963	5.24158	8.14715	5.56006e-10	4.42713e-09	Actr5/Actr6/Ino80b/Znhit1/Ino80e/Ing3/Brd8/Ino80c/Gon4l/Ep400/Tfpt/Cfdp1/Ruvbl1/Yy1/Ino80/Dmap1/Ruvbl2	17
CC	GO:0097649	A axonemal microtubule	23/3463	47/28829	0.489362	4.07387	7.79258	5.58764e-10	4.42713e-09	Spmip5/Saxo4/Cfap210/Tektip1/Tekt5/Tekt4/Spmip6/Spag8/Pierce1/Mns1/Spmip8/Cfap161/Enkur/Tekt2/Ribc1/Cimip2a/Dusp21/Spmip10/Cfap45/Cfap276/Spmip9/Cfap90/Pierce2	23
CC	GO:0000800	lateral element	14/3463	19/28829	0.736842	6.13411	8.27138	8.18888e-10	6.41759e-09	Rad21l/Sycp3/Rad51/Stag3/Brca1/Brca2/Sycp1/Rec8/Rpa1/Smc1b/Smc1a/Sycp2/Smc3/Incenp	14
CC	GO:1902562	H4 histone acetyltransferase complex	21/3463	41/28829	0.512195	4.26395	7.72748	1.07071e-09	8.30086e-09	Kansl1/Ing3/Brd8/Actb/Ep400/Kansl2/Msl3l2/Brd8dc/Atf2/Ruvbl1/Wdr5/Vps72/Msl1/Phf20/Epc1/Actl9/Yeats4/Mrgbp/Dmap1/Morf4l2/Ruvbl2	21
CC	GO:1990913	sperm head plasma membrane	14/3463	20/28829	0.7	5.8274	7.97943	2.42552e-09	1.86042e-08	Adam25/Adam6a/Gm4787/Adam29/Adam1a/Adam6b/Adam39/Adam20/Adam34l/Adam4/Adam1b/Adam21/Adam26a/Adam24	14
CC	GO:0031261	DNA replication preinitiation complex	11/3463	13/28829	0.846154	7.04411	8.05369	4.58022e-09	3.47615e-08	Cdc45/Mcm3/Mcm4/Mcm5/Mcm2/Mcm6/Mcm7/Gins4/Gins3/Gins2/Orc3	11
CC	GO:0071162	CMG complex	10/3463	11/28829	0.909091	7.56806	8.05024	6.0613e-09	4.55229e-08	Cdc45/Mcm3/Mcm4/Mcm5/Mcm2/Mcm6/Mcm7/Gins4/Gins3/Gins2	10
CC	GO:0005847	mRNA cleavage and polyadenylation specificity factor complex	13/3463	19/28829	0.684211	5.69596	7.56549	1.42354e-08	1.05812e-07	Cstf2/Cpsf4/Cpsf6/Csnk1a1/Cpsf2/Sympk/Cpsf7/Zc3h3/Wdr33/Tut1/Ssu72/Fip1l1/Cpsf1	13
CC	GO:0097225	sperm midpiece	25/3463	62/28829	0.403226	3.3568	6.86402	1.49215e-08	1.0978e-07	Il4i1b/Adgb/Spata33/Fsip2/Odf2/Tcp11/Garin2/Irgc/Akap3/Ace/Nherf1/Tekt4/Spmip6/Cfap65/Akap4/Vdac2/Sqstm1/Nme8/Mroh2b/Tbc1d21/Lyzl6/Spata19/Gk2/Atp1a4/Slc26a3	25
CC	GO:0031010	ISWI-type complex	11/3463	14/28829	0.785714	6.54096	7.66209	1.90313e-08	1.37904e-07	Pole3/Baz2a/Rbbp7/0610010K14Rik/Rsf1/Cecr2/Baz1a/Rbbp4/Smarca5/Chrac1/Baz1b	11
CC	GO:0043292	contractile muscle fiber	65/3463	268/28829	0.242537	2.01909	6.19299	1.91267e-08	1.37904e-07	Nexn/Actn4/Ppp1r12a/Myh11/Polr2m/Bin1/Slc8a1/Actn1/Nbr1/Myl4/Klhl41/Aldoa/Mtm1/Flna/Sphkap/Myo18b/Ablim2/Pde4dip/Ahnak/Habp4/Syne2/Casq2/Lmod1/Hrc/Dnajb6/Pdlim3/Pdlim1/Fhl2/Slc4a1/Rpl7/Gja1/Des/Capzb/Anxa5/Acta2/Csrp2/Csrp1/Frg1/Myh6/Col6a1/Pdlim7/Akap4/Fxr1/Sqstm1/Synm/Fbxo22/Dek/Flnb/Lrrc27/Ppp1r12b/Ank2/Atp2a1/Myh7/Myl9/Rpl15/Rpl4/Parva/Sync/Parvb/Jph2/Tmod2/Ak1/Fhl5/Pygm/Dst	65
CC	GO:0005879	axonemal microtubule	24/3463	59/28829	0.40678	3.38638	6.7796	2.35382e-08	1.6803e-07	Spmip5/Saxo4/Cfap210/Tektip1/Tekt5/Tekt4/Spmip6/Spag8/Pierce1/Mns1/Spmip8/Cfap161/Enkur/Spaca9/Tekt2/Ribc1/Cimip2a/Dusp21/Spmip10/Cfap45/Cfap276/Spmip9/Cfap90/Pierce2	24
CC	GO:0097524	sperm plasma membrane	16/3463	29/28829	0.551724	4.59303	7.15271	2.62883e-08	1.85822e-07	Adam25/Adam6a/Gm4787/Adam29/Tmem95/Adam1a/Adam6b/Adam39/Adam20/Adam34l/Adam4/Adam1b/Lyzl6/Adam21/Adam26a/Adam24	16
CC	GO:0005814	centriole	45/3463	161/28829	0.279503	2.32683	6.23786	3.47773e-08	2.43441e-07	Rilpl1/Hyls1/Tsks/Pcnt/Cep85/Agbl4/Odf2/Mphosph9/Mdm1/2700049A03Rik/Cep350/Sfi1/D7Ertd443e/Cetn3/Tssk2/Birc5/Aurka/Top2a/Plk1/Cep76/Tedc1/Cep295nl/Cep44/Cep43/Ccdc57/Deup1/Enkd1/Sdccag8/Cep104/Topors/Dzip1/Cep55/Spice1/Cntrob/Tubd1/Agbl2/Agbl3/Cetn4/Ccsap/Ccdc92/Cep41/Bccip/Armc9/Rp2/Cetn2	45
CC	GO:0160111	axonemal A tubule inner sheath	17/3463	33/28829	0.515152	4.28857	6.98401	3.76021e-08	2.60684e-07	Spmip5/Saxo4/Tektip1/Tekt5/Tekt4/Spmip6/Spag8/Pierce1/Mns1/Spmip8/Cfap161/Tekt2/Ribc1/Cimip2a/Dusp21/Spmip9/Pierce2	17
CC	GO:0030667	secretory granule membrane	36/3463	116/28829	0.310345	2.58358	6.31447	4.37128e-08	3.00161e-07	Kif1a/Atp8a1/Cd46/Dcst2/Sparc/Actn1/Ace3/Slc30a2/Fam170b/Spata31/Sun1/Ccdc136/Tmem184a/Zp3r/Dnajc5/Tmem95/Lamp2/Cav1/Serpina5/Dcst1/Scamp1/Cfap65/Acrbp/Zpbp/Atp8b3/Hyal5/Creb3l4/Tmem190/Izumo1/Tmem225/Eqtn/Spaca3/Spaca1/Glipr1l1/Rnd2/Itpr2	36
CC	GO:0030894	replisome	16/3463	30/28829	0.533333	4.43993	6.96512	5.00259e-08	3.40271e-07	Ercc5/Tonsl/Prim1/Pola1/Prim2/Pola2/Pold1/Rpa2/Cdc5l/Pold3/Rpa1/Plrg1/Prpf19/Rpa3/Bcas2/Donson	16
CC	GO:0097431	mitotic spindle pole	19/3463	41/28829	0.463415	3.85786	6.76605	5.42955e-08	3.6586e-07	Hsf1/Rmdn2/Stag2/Eml1/Numa1/Aurkb/Aurka/Plk1/Git1/Spag5/Kif20b/Cdk5rap2/Lzts2/Smc6/Smc1a/Smc3/Bccip/Mad1l1/Ik	19
CC	GO:0043186	P granule	15/3463	27/28829	0.555556	4.62492	6.96269	6.37549e-08	4.17885e-07	Tdrd7/Tdrkh/Gtsf1/Tdrd6/Snrpg/Tdrd9/Ddx4/Henmt1/Exd1/Piwil2/Asz1/Tdrd1/Stk31/Carhsp1/Piwil1	15
CC	GO:0045495	pole plasm	15/3463	27/28829	0.555556	4.62492	6.96269	6.37549e-08	4.17885e-07	Tdrd7/Tdrkh/Gtsf1/Tdrd6/Snrpg/Tdrd9/Ddx4/Henmt1/Exd1/Piwil2/Asz1/Tdrd1/Stk31/Carhsp1/Piwil1	15
CC	GO:0060293	germ plasm	15/3463	27/28829	0.555556	4.62492	6.96269	6.37549e-08	4.17885e-07	Tdrd7/Tdrkh/Gtsf1/Tdrd6/Snrpg/Tdrd9/Ddx4/Henmt1/Exd1/Piwil2/Asz1/Tdrd1/Stk31/Carhsp1/Piwil1	15
CC	GO:0030016	myofibril	62/3463	259/28829	0.239382	1.99282	5.93027	6.70892e-08	4.34811e-07	Nexn/Actn4/Ppp1r12a/Myh11/Polr2m/Bin1/Slc8a1/Actn1/Nbr1/Myl4/Klhl41/Aldoa/Mtm1/Flna/Sphkap/Myo18b/Ablim2/Pde4dip/Ahnak/Habp4/Syne2/Casq2/Lmod1/Hrc/Dnajb6/Pdlim3/Pdlim1/Fhl2/Slc4a1/Rpl7/Des/Capzb/Anxa5/Csrp2/Csrp1/Frg1/Myh6/Col6a1/Pdlim7/Akap4/Fxr1/Sqstm1/Synm/Fbxo22/Flnb/Lrrc27/Ppp1r12b/Ank2/Atp2a1/Myh7/Myl9/Rpl15/Rpl4/Parva/Sync/Parvb/Jph2/Tmod2/Ak1/Fhl5/Pygm/Dst	62
CC	GO:0005938	cell cortex	80/3463	366/28829	0.218579	1.81964	5.83085	6.75435e-08	4.34811e-07	Clasp1/Exoc3l4/Stim1/Actn4/Clip4/Macf1/Exoc6/Septin4/Mical3/Actn1/Sh3bp1/Septin9/Cep85/Hmcn2/Asph/Septin8/Grb2/Hnrnpk/Flna/Grip1/Tnfaip2/Ctnna2/Kif21a/Pde4dip/Ptk2b/Actb/Numa1/Cald1/Clip1/Vmn2r1/Myo5b/Ppp1r9a/Emd/Pkd2/Aqp7/Grk4/Slc4a1/Spta1/Ncl/Gsn/Ctnnd1/Capzb/Cav1/Capza3/Hfe/Myo7a/Ect2/Shroom4/Exoc5/Fgg/Daxx/Iqgap2/Pnma5/Cttn/Fscn1/Lasp1/Melk/Exoc1/Rdx/C2cd2l/Flnb/Cdc42se1/Exoc3l/Csnk1g2/Zhx3/A…	80
CC	GO:0005666	RNA polymerase III complex	12/3463	18/28829	0.666667	5.54991	7.13456	8.16935e-08	5.16676e-07	Polr2f/Polr2h/Polr3a/Polr3gl/Crcp/Polr1c/Polr2l/Polr1d/Polr2k/Polr2e/Polr3d/Polr3h	12
CC	GO:0030687	preribosome, large subunit precursor	12/3463	18/28829	0.666667	5.54991	7.13456	8.16935e-08	5.16676e-07	Mdn1/Noc2l/Bop1/Pes1/Mak16/Nsa2/Nip7/Rrp15/Mrto4/Ebna1bp2/Ftsj3/Wdr12	12
CC	GO:0031519	PcG protein complex	22/3463	54/28829	0.407407	3.39161	6.49961	8.6897e-08	5.44807e-07	Ubap2l/Hdac2/Asxl1/Phf1/Eed/Rbbp7/Scml2/Kdm2b/Asxl2/Ring1/Zfp143/Cbx2/Yy1/Sirt1/Rbbp4/Jarid2/Suz12/Rybp-ps/Pcgf6/Rnf2/Phc2/Cbx8	22
CC	GO:0031965	nuclear membrane	73/3463	326/28829	0.223926	1.86416	5.7978	9.06084e-08	5.63178e-07	Tmem53/Sun5/Lmnb2/Osbpl7/Fam209/Inpp4a/Stau2/Wtap/Tor1aip1/Rasa1/Myo6/Nemp1/Habp4/Syne2/Sun1/Tnrc18/Tpr/Emd/Rnf13/Lmnb1/Rangap1/Lmna/Kpna2/Tra2b/Sumo1/Ebp/Rbm15/Rtel1/Dtl/Itprip/Lbr/Sirt1/Nup50l/Syne3/Spata46/Taf3/Sun3/Utp18/Brip1/Slc30a1/Tmpo/Trim27/Rrp12/Sort1/Rif1/Tex2/Phf8/Mtdh/Arl6ip6/Wdr3/Noc4l/Ipo5/Phf20/Tmx4/Terb1/Clmn/Epc1/Phlpp1/Ints5/Casc3/Nrm/Tmem97/Senp2/Plrg1/Gtpbp4/Yeats4/Creb3l4/P…	73
CC	GO:0035267	NuA4 histone acetyltransferase complex	15/3463	28/28829	0.535714	4.45975	6.76748	1.22006e-07	7.45477e-07	Ing3/Brd8/Actb/Ep400/Msl3l2/Brd8dc/Ruvbl1/Vps72/Epc1/Actl9/Yeats4/Mrgbp/Dmap1/Morf4l2/Ruvbl2	15
CC	GO:0043189	H4/H2A histone acetyltransferase complex	15/3463	28/28829	0.535714	4.45975	6.76748	1.22006e-07	7.45477e-07	Ing3/Brd8/Actb/Ep400/Msl3l2/Brd8dc/Ruvbl1/Vps72/Epc1/Actl9/Yeats4/Mrgbp/Dmap1/Morf4l2/Ruvbl2	15
CC	GO:0000109	nucleotide-excision repair complex	10/3463	13/28829	0.769231	6.40374	7.2004	1.25178e-07	7.58429e-07	Xrcc4/Ercc5/Ercc1/Ercc3/Xpc/Pold1/Xrcc1/Slx4/Ercc4/Cetn2	10
CC	GO:0051233	spindle midzone	18/3463	39/28829	0.461538	3.84224	6.56267	1.31462e-07	7.89869e-07	Eml1/Numa1/Aurkb/Aurkc/Aurka/Plk1/Ccdc69/Cttn/Mapre3/Kif18b/Rif1/Ctdp1/Kif20b/Cdca8/Rcc2/Hnrnpu/Kif18a/Incenp	18
CC	GO:0045171	intercellular bridge	32/3463	101/28829	0.316832	2.63758	6.09141	1.41104e-07	8.40793e-07	Klhdc8b/Pcnt/Mical3/Esrra/Setx/Tpx2/Wapl/Ncaph2/Krr1/Phlpp2/Hsd3b6/Gstm6/Hsd3b1/Pcif1/Jpt1/Tubb5/Dnajc8/Sra1/Gstm7/Kif20b/Pknox2/Ehd2/Cdca8/Qsox1/Cep55/Kif2b/Rab11fip3/Snrnp25/Nudcd2/Tubb4a/Tubb3/Fam50b	32
CC	GO:0001741	XY body	14/3463	25/28829	0.56	4.66192	6.768	1.54698e-07	9.14238e-07	Ube2a/Scml2/Zcwpw1/Usp7/Dnmt3a/H2ax/Brca1/Sumo1/Smarcc1/Daxx/Hsf5/Birc2/1700013H16Rik/Rad18	14
CC	GO:0031674	I band	44/3463	164/28829	0.268293	2.2335	5.85319	1.7856e-07	1.04668e-06	Nexn/Actn4/Ppp1r12a/Polr2m/Bin1/Slc8a1/Actn1/Aldoa/Mtm1/Flna/Sphkap/Myo18b/Syne2/Casq2/Hrc/Dnajb6/Pdlim3/Pdlim1/Fhl2/Slc4a1/Des/Capzb/Anxa5/Csrp2/Csrp1/Frg1/Myh6/Pdlim7/Akap4/Synm/Fbxo22/Flnb/Ppp1r12b/Ank2/Atp2a1/Myh7/Myl9/Parva/Sync/Parvb/Jph2/Fhl5/Pygm/Dst	44
CC	GO:0005682	U5 snRNP	11/3463	16/28829	0.6875	5.72334	6.98269	1.81109e-07	1.05306e-06	Snrpb/Snrpe/Snrpg/Snrpd1/Snrpd2/Snrpd3/Snrnp200/Prpf18/Txnl4b/Prpf8/Cd2bp2	11
CC	GO:0097228	sperm principal piece	19/3463	44/28829	0.431818	3.59483	6.36442	2.18409e-07	1.25978e-06	Catsper1/Fsip2/Odf2/Catsper4/Fscb/Akap3/Pfkm/Tekt4/Spag6/Slc22a14/Ccdc42/Akap4/Gapdhs/Enkur/Nme8/Cabs1/Cabyr/Ropn1/Spag6l	19
CC	GO:0030018	Z disc	41/3463	149/28829	0.275168	2.29073	5.83644	2.20168e-07	1.25985e-06	Nexn/Actn4/Ppp1r12a/Bin1/Slc8a1/Actn1/Aldoa/Flna/Sphkap/Myo18b/Syne2/Casq2/Hrc/Dnajb6/Pdlim3/Pdlim1/Fhl2/Slc4a1/Des/Capzb/Anxa5/Csrp2/Csrp1/Frg1/Myh6/Pdlim7/Akap4/Synm/Fbxo22/Flnb/Ppp1r12b/Ank2/Myh7/Myl9/Parva/Sync/Parvb/Jph2/Fhl5/Pygm/Dst	41
CC	GO:0043601	nuclear replisome	15/3463	29/28829	0.517241	4.30596	6.58125	2.2456e-07	1.2626e-06	Ercc5/Tonsl/Prim1/Pola1/Prim2/Pola2/Pold1/Rpa2/Cdc5l/Pold3/Rpa1/Plrg1/Prpf19/Rpa3/Bcas2	15
CC	GO:0005687	U4 snRNP	9/3463	11/28829	0.818182	6.81125	7.12265	2.25901e-07	1.2626e-06	Ddx39b/Snrpb/Snrpe/Snrpf/Snrpg/Snrpd1/Snrpd2/Snrpd3/Prpf31	9
CC	GO:0071014	post-mRNA release spliceosomal complex	9/3463	11/28829	0.818182	6.81125	7.12265	2.25901e-07	1.2626e-06	Dhx15/Isy1/Cwf19l2/Cwf19l1/Ccdc12/Syf2/Yju2b/Xab2/Tfip11	9
CC	GO:0030017	sarcomere	56/3463	234/28829	0.239316	1.99227	5.63122	2.85429e-07	1.58303e-06	Nexn/Actn4/Ppp1r12a/Polr2m/Bin1/Slc8a1/Actn1/Nbr1/Myl4/Klhl41/Aldoa/Mtm1/Flna/Sphkap/Myo18b/Habp4/Syne2/Casq2/Lmod1/Hrc/Dnajb6/Pdlim3/Pdlim1/Fhl2/Slc4a1/Rpl7/Des/Capzb/Anxa5/Csrp2/Csrp1/Frg1/Myh6/Pdlim7/Akap4/Sqstm1/Synm/Fbxo22/Flnb/Lrrc27/Ppp1r12b/Ank2/Atp2a1/Myh7/Myl9/Rpl15/Rpl4/Parva/Sync/Parvb/Jph2/Tmod2/Ak1/Fhl5/Pygm/Dst	56
CC	GO:0035686	sperm fibrous sheath	10/3463	14/28829	0.714286	5.94633	6.83983	3.90543e-07	2.14948e-06	Aldoa/Aldoart1/Fscb/Akap3/Pgk2/Akap14/Akap4/Gapdhs/Nme8/Cabyr	10
CC	GO:0005732	sno(s)RNA-containing ribonucleoprotein complex	15/3463	30/28829	0.5	4.16243	6.40325	3.99095e-07	2.17485e-06	Nolc1/Gar1/Naf1/Rpp30/Fbl/Nop58/Pop1/Rrp9/Rpp25l/Nop10/Pop4/Nhp2/Snu13/Nop56/Dkc1	15
CC	GO:0036064	ciliary basal body	47/3463	185/28829	0.254054	2.11497	5.62131	4.01186e-07	2.17485e-06	1700012B09Rik/Rilpl1/Cdkl5/Ssx2ip/Pcnt/Togaram1/Cdc14a/Agbl4/Entr1/Kif17/Ttll9/Odf2/Cfap70/Ttll4/2700049A03Rik/Kif7/Cdc45/Csnk1a1/Pkd2/Cetn3/Aurka/Spata7/Ccdc61/Bbof1/Jade1/Spag5/Spaca9/Enkd1/Sdccag8/Camsap3/Cfap100/Topors/Dzip1/Ccdc113/Agbl2/Mark4/Mlf1/Cetn4/Ccsap/Ccdc65/Cep41/Armc9/Cimip2a/Cfap90/Rp2/Rpgr/Cetn2	47
CC	GO:0005652	nuclear lamina	11/3463	17/28829	0.647059	5.38668	6.68468	4.57038e-07	2.45914e-06	Lmnb2/Prr14/Suv39h1/Lmntd2/Emd/Lmnb1/Pcna/Lmna/Lbr/Rnf220/Nrm	11
CC	GO:0017053	transcription repressor complex	27/3463	82/28829	0.329268	2.74111	5.83372	5.51827e-07	2.94717e-06	Hmgb1/Hdac2/Men1/Bin1/Spen/Coro2a/Akirin2/Drap1/Lin37/Sp1/Gmnn/Pasd1/C1d/Sp3/H1f0/Max/Hdgf/Zbtb16/Ncor1/Sin3a/Cbx5/Rbbp8/Lin9/Lin52/N4bp2l2/Dr1/Ddx20	27
CC	GO:0032432	actin filament bundle	33/3463	112/28829	0.294643	2.45286	5.69208	5.99094e-07	3.17608e-06	Enah/Actn4/Ppp1r12a/Sorbs1/Myh11/Limch1/Actn1/Septin9/Flna/Actb/Ablim1/Pdlim3/Pdlim1/Acta2/Mprip/Myh6/Cnn2/Shroom4/Pdlim7/Fscn1/Vil1/Fblim1/Flnb/Lpp/Ppp1r12b/Tmsb15l/Gas2l1/Myh7/Spef1/Myl9/Rai14/Lima1/Dst	33
CC	GO:0001725	stress fiber	31/3463	102/28829	0.303922	2.53011	5.71984	6.15727e-07	3.21695e-06	Enah/Actn4/Ppp1r12a/Sorbs1/Myh11/Limch1/Actn1/Septin9/Actb/Ablim1/Pdlim3/Pdlim1/Acta2/Mprip/Myh6/Cnn2/Shroom4/Pdlim7/Fscn1/Fblim1/Flnb/Lpp/Ppp1r12b/Tmsb15l/Gas2l1/Myh7/Spef1/Myl9/Rai14/Lima1/Dst	31
CC	GO:0097517	contractile actin filament bundle	31/3463	102/28829	0.303922	2.53011	5.71984	6.15727e-07	3.21695e-06	Enah/Actn4/Ppp1r12a/Sorbs1/Myh11/Limch1/Actn1/Septin9/Actb/Ablim1/Pdlim3/Pdlim1/Acta2/Mprip/Myh6/Cnn2/Shroom4/Pdlim7/Fscn1/Fblim1/Flnb/Lpp/Ppp1r12b/Tmsb15l/Gas2l1/Myh7/Spef1/Myl9/Rai14/Lima1/Dst	31
CC	GO:0005637	nuclear inner membrane	20/3463	51/28829	0.392157	3.26465	5.98086	6.9456e-07	3.60272e-06	Sun5/Fam209/Tor1aip1/Nemp1/Sun1/Emd/Rnf13/Lmnb1/Tra2b/Lbr/Sirt1/Sun3/Tmpo/Arl6ip6/Tmx4/Terb1/Nrm/Plpp6/Majin/Spag4	20
CC	GO:0000346	transcription export complex	13/3463	24/28829	0.541667	4.5093	6.35477	7.28858e-07	3.75362e-06	Thoc5/Thoc7/Chtop/Thoc2l/Ddx39b/Alyref2/Alyref/Thoc6/Zc3h11a/Thoc1/Thoc3/Nxf1/Sarnp	13
CC	GO:0016514	SWI/SNF complex	14/3463	28/28829	0.5	4.16243	6.18591	9.78392e-07	5.00298e-06	Smarca4/Bcl7c/Ss18/Pbrm1/Dpf2/Actb/Arid2/Smarca2/Phf10/Smarce1/Smarcc1/Smarcc2/Bicral/Bcl7b	14
CC	GO:0016586	RSC-type complex	10/3463	15/28829	0.666667	5.54991	6.51259	1.04453e-06	5.27825e-06	Smarca4/Pbrm1/Actb/Arid2/Phf10/Smarce1/Brd7/Smarcc1/Smarcc2/Suz12	10
CC	GO:0120212	sperm head-tail coupling apparatus	11/3463	18/28829	0.611111	5.08742	6.40934	1.04687e-06	5.27825e-06	Sun5/Spata6/Fsip2/Capzb/Ccdc42/Akap4/Dnajb13/Ccdc159/Spatc1l/Glipr1l1/Pmfbp1	11
CC	GO:0030496	midbody	55/3463	239/28829	0.230126	1.91576	5.2527	1.35979e-06	6.80838e-06	Klhdc8b/Exoc6/Mical3/Entr1/Cit/Safb/Cpeb3/Urb2/Wiz/Erh/Ptpn13/Aurkb/Birc5/Aurkc/Ctnnd1/Kif4/Cenpc1/Anxa11/Crmp1/Ect2/Plk1/Ccdc69/Exoc5/Cep44/Rad21/Ddx11/Exoc1/Usp50/Mapre3/Spag5/Ctdp1/Rdx/Kif20b/Cdca8/Chmp2b/Rcc2/Cep55/Rab11fip3/Gnl3/Mark4/Nat10/Anln/Flcn/Sccpdh/Spart/Hnrnpu/Lzts2/Lyrm1/Mplkip/Ralb/Clic4/Septin6/Fam50b/Incenp/Celf2	55
CC	GO:0042641	actomyosin	32/3463	111/28829	0.288288	2.39996	5.46019	1.49728e-06	7.4451e-06	Enah/Actn4/Ppp1r12a/Sorbs1/Myh11/Limch1/Actn1/Septin9/Actb/Ablim1/Pdlim3/Pdlim1/Acta2/Mprip/Myh6/Cnn2/Shroom4/Pdlim7/Fscn1/Fblim1/Cdc42bpb/Flnb/Lpp/Ppp1r12b/Tmsb15l/Gas2l1/Myh7/Spef1/Myl9/Rai14/Lima1/Dst	32
CC	GO:0008278	cohesin complex	8/3463	10/28829	0.8	6.65989	6.61418	1.54636e-06	7.6365e-06	Stag2/Rad21l/Stag3/Rad21/Rec8/Smc1b/Smc1a/Smc3	8
CC	GO:0032806	carboxy-terminal domain protein kinase complex	12/3463	22/28829	0.545455	4.54083	6.13869	1.78603e-06	8.76007e-06	Snw1/Ercc2/Gtf2h4/Ercc3/Mnat1/Cdk7/Cdk12/Brd4/Gtf2h5/Gtf2f2/Gtf2h2/Ccnt1	12
CC	GO:0070461	SAGA-type complex	16/3463	37/28829	0.432432	3.59994	5.84704	1.93278e-06	9.41575e-06	Supt20/Pole3/Taf4/Eny2/Taf9b/Pole4/Kat14/Taf12/Wdr5/Usp22/Taf6/Taf10/Dr1/Mbip/Sgf29/Taf7	16
CC	GO:0000812	Swr1 complex	9/3463	13/28829	0.692308	5.76337	6.34711	2.33907e-06	1.11687e-05	Actr6/Znhit1/Ing3/Brd8/Ep400/Cfdp1/Ruvbl1/Dmap1/Ruvbl2	9
CC	GO:0005677	chromatin silencing complex	9/3463	13/28829	0.692308	5.76337	6.34711	2.33907e-06	1.11687e-05	Baz2a/Eed/Suv39h1/Cbx3/Yy1/Sirt1/Bahd1/Suz12/Smarca5	9
CC	GO:0030688	preribosome, small subunit precursor	9/3463	13/28829	0.692308	5.76337	6.34711	2.33907e-06	1.11687e-05	Bysl/Rrp1/Slx9/Ltv1/Noc4l/Nob1/Nop14/Rrp1b/Ftsj3	9
CC	GO:0031011	Ino80 complex	10/3463	16/28829	0.625	5.20304	6.21351	2.48356e-06	1.17806e-05	Actr5/Ino80b/Ino80e/Ino80c/Gon4l/Tfpt/Ruvbl1/Yy1/Ino80/Ruvbl2	10
CC	GO:0031252	cell leading edge	93/3463	484/28829	0.192149	1.59961	4.91544	2.87251e-06	1.35365e-05	Aif1l/Enah/Cdkl5/Rufy3/Jmy/Ssx2ip/Cib1/Cyth2/Psd3/Rab3ip/Amotl1/Ywhaz/Clcn2/Robo1/Epb41l3/Srcin1/Macf1/Actn1/Sh3bp1/Itga8/Klhl41/Gas7/Mtm1/Cit/Synj2/Carmil1/Ctnna2/Dpysl3/Rasa1/Ptk2b/Myo6/Actb/Ablim1/Syne2/Mcf2l/Arhgef6/Clip1/Pip5k1c/Ptpn13/Itgb5/Ppp1r9a/Arhgef2/Pkd2/Tesk1/Aif1/Src/Gsn/S100a6/Vim/Ctnnd1/Capzb/Cdk5/S100b/Dynlt1a/Stmn2/Acta2/Nherf1/Kcnb1/Bcas3/Pdlim7/Map2/Iqgap2/Git1/Cttn/Fscn1/Pac…	93
CC	GO:0034451	centriolar satellite	34/3463	125/28829	0.272	2.26436	5.23435	3.04597e-06	1.42607e-05	Rab11fip5/Ssx2ip/Pcnt/Ccdc14/Chd3/Mdm1/Cep57/Ccdc112/Pdzd2/Lrrc49/Spag9/G6pd2/G6pdx/Plk1/Frmd8/Ccdc61/Upf3b/Dcdc2a/Tacc3/Ccdc57/Spag5/Sdccag8/Cstpp1/Dzip1/Cenpu/Ccdc113/Lrif1/Rab11fip3/Naa40/Wdr13/Zmynd10/Cep72/Tex9/Knstrn	34
CC	GO:0000940	outer kinetochore	12/3463	23/28829	0.521739	4.34341	5.92678	3.32476e-06	1.53664e-05	Nsl1/Crebbp/Plk1/Spc25/Ska3/Nuf2/Ska2/Mis12/Dsn1/Spc24/Ndc80/Bub1b	12
CC	GO:0000974	Prp19 complex	12/3463	23/28829	0.521739	4.34341	5.92678	3.32476e-06	1.53664e-05	Polr2a/U2af2/Isy1/Cdc5l/Rbm22/Plrg1/Prpf19/Ctnnbl1/Syf2/Bcas2/Xab2/Cwc15	12
CC	GO:0042555	MCM complex	8/3463	11/28829	0.727273	6.05445	6.19506	5.0676e-06	2.32722e-05	Tonsl/Mcm3/Mcm4/Mcm5/Mcm2/Mcm6/Mcm7/Mcm8	8
CC	GO:0097550	transcription preinitiation complex	9/3463	14/28829	0.642857	5.3517	6.01757	5.84641e-06	2.66789e-05	Rprd1b/Polr2m/Brf1/Ercc3/Gtf2b/Rprd2/Taf10/Rprd1a/Gtf2a1	9
CC	GO:1905348	endonuclease complex	16/3463	40/28829	0.4	3.32995	5.44841	6.6193e-06	3.00158e-05	Dhx9/Rpp30/Wdr18/Drosha/Slx4/Eme1/Tsen54/Ago3/Pop1/Rpp21/Rad51c/Rpp25l/Clp1/Pop4/Dgcr8/Prkra	16
CC	GO:0005871	kinesin complex	18/3463	49/28829	0.367347	3.05811	5.32757	7.41118e-06	3.33966e-05	Kif1a/Kif19a/Kif17/Kifc5b/Kifc3/Kif21a/Kif7/Kif5c/Kif18b/Kif27/Kif20b/Kif2b/Kif9/Klc3/Kif18a/Kif2c/Ndel1/Kifc1	18
CC	GO:0016581	NuRD complex	10/3463	18/28829	0.555556	4.62492	5.68412	1.07932e-05	4.77419e-05	Hdac2/Chd5/Rbbp7/Chd3/Mta1/Chd4/Gatad2a/Rbbp4/Gatad2b/Mbd3	10
CC	GO:0042575	DNA polymerase complex	10/3463	18/28829	0.555556	4.62492	5.68412	1.07932e-05	4.77419e-05	Pole3/Pole4/Crcp/Prim1/Pola1/Prim2/Pola2/Pold1/Pold3/Pole	10
CC	GO:0090545	CHD-type complex	10/3463	18/28829	0.555556	4.62492	5.68412	1.07932e-05	4.77419e-05	Hdac2/Chd5/Rbbp7/Chd3/Mta1/Chd4/Gatad2a/Rbbp4/Gatad2b/Mbd3	10
CC	GO:0005876	spindle microtubule	24/3463	79/28829	0.303797	2.52907	5.0284	1.11154e-05	4.88672e-05	Clasp1/Rmdn2/Numa1/Capn6/Aurkb/Birc5/Aurkc/Dynlt3/Aurka/Plk1/Kif11/Mapre3/Kif18b/Ccdc57/Haus4/Haus1/Chmp2b/Ska3/Kntc1/Ccsap/Fam110a/Hnrnpu/Kif18a/Ska2	24
CC	GO:0010494	cytoplasmic stress granule	27/3463	95/28829	0.284211	2.36601	4.9275	1.27794e-05	5.58421e-05	Ubap2l/Rbpms2/Khsrp/Stau1/Hnrnpk/Stau2/Eif4g1/Habp4/Celf1/Ssb/Kpna2/Cirbp/Tial1/Elavl1/Grb7/Ogfod1/Fxr1/Pabpc2/Bpi/Pum1/Casc3/Tardbp/Ddx19b/Pqbp1/Nxf1/Ddx25/Qki	27
CC	GO:1990023	mitotic spindle midzone	9/3463	15/28829	0.6	4.99492	5.7182	1.30492e-05	5.66777e-05	Eml1/Numa1/Aurkb/Cttn/Kif18b/Kif20b/Rcc2/Hnrnpu/Kif18a	9
CC	GO:0035371	microtubule plus-end	12/3463	26/28829	0.461538	3.84224	5.35719	1.67691e-05	7.23982e-05	Clip4/Pde4dip/Numa1/Clip1/Mapre3/Kif18b/Spag5/Gas2l1/Cdk5rap2/Kif2c/Knstrn/Dst	12
CC	GO:0005697	telomerase holoenzyme complex	11/3463	23/28829	0.478261	3.98146	5.28516	2.49868e-05	0.000105974	Gar1/Snrpb/Snrpe/Snrpd3/Lsm11/Nat10/Hnrnpu/Nop10/Nhp2/Nvl/Dkc1	11
CC	GO:0071006	U2-type catalytic step 1 spliceosome	11/3463	23/28829	0.478261	3.98146	5.28516	2.49868e-05	0.000105974	Cwc22/Isy1/Snrnp200/Rbm22/Casc3/Eif4a3/Prpf19/Prpf8/Rbm8a/Yju2/Cwc25	11
CC	GO:0071012	catalytic step 1 spliceosome	11/3463	23/28829	0.478261	3.98146	5.28516	2.49868e-05	0.000105974	Cwc22/Isy1/Snrnp200/Rbm22/Casc3/Eif4a3/Prpf19/Prpf8/Rbm8a/Yju2/Cwc25	11
CC	GO:0030027	lamellipodium	48/3463	220/28829	0.218182	1.81633	4.49092	2.75154e-05	0.000116015	Enah/Rufy3/Cib1/Rab3ip/Amotl1/Srcin1/Sh3bp1/Carmil1/Ctnna2/Dpysl3/Ptk2b/Actb/Ablim1/Syne2/Mcf2l/Arhgef6/Ptpn13/Ppp1r9a/Pkd2/Tesk1/Aif1/Gsn/Ctnnd1/Capzb/Cdk5/Dynlt1a/Stmn2/Acta2/Iqgap2/Git1/Cttn/Fscn1/Vil1/Ctnna3/Rdx/Cdc42bpb/Abitram/Wasf2/Shtn1/Cspg4/Spef1/Arpin/Tescl/Rab13/Parva/Tubb3/Parvb/Fscn3	48
CC	GO:0000439	transcription factor TFIIH core complex	7/3463	10/28829	0.7	5.8274	5.64133	3.09094e-05	0.000129568	Ercc2/Gtf2h4/Ercc3/Mnat1/Cdk7/Gtf2h5/Gtf2h2	7
CC	GO:0005675	transcription factor TFIIH holo complex	8/3463	13/28829	0.615385	5.12299	5.49383	3.15916e-05	0.000130906	Ercc2/Gtf2h4/Ercc3/Mnat1/Cdk7/Gtf2h5/Gtf2f2/Gtf2h2	8
CC	GO:0071564	npBAF complex	8/3463	13/28829	0.615385	5.12299	5.49383	3.15916e-05	0.000130906	Smarca4/Ss18/Actb/Smarca2/Phf10/Smarce1/Smarcc1/Smarcc2	8
CC	GO:0034709	methylosome	8/3463	14/28829	0.571429	4.75706	5.1953	6.59186e-05	0.000270041	Erh/Snrpb/Snrpe/Snrpf/Snrpg/Snrpd1/Snrpd2/Snrpd3	8
CC	GO:0140288	GBAF complex	8/3463	14/28829	0.571429	4.75706	5.1953	6.59186e-05	0.000270041	Smarca4/Bcl7c/Ss18/Actb/Smarca2/Smarcc1/Bicral/Bcl7b	8
CC	GO:0034992	microtubule organizing center attachment site	7/3463	11/28829	0.636364	5.29764	5.26747	7.61324e-05	0.000304953	Sun5/Syne2/Sun1/Syne3/Sun3/Clmn/Spag4	7
CC	GO:0034993	meiotic nuclear membrane microtubule tethering complex	7/3463	11/28829	0.636364	5.29764	5.26747	7.61324e-05	0.000304953	Sun5/Syne2/Sun1/Syne3/Sun3/Clmn/Spag4	7
CC	GO:0106083	nuclear membrane protein complex	7/3463	11/28829	0.636364	5.29764	5.26747	7.61324e-05	0.000304953	Sun5/Syne2/Sun1/Syne3/Sun3/Clmn/Spag4	7
CC	GO:0106094	nuclear membrane microtubule tethering complex	7/3463	11/28829	0.636364	5.29764	5.26747	7.61324e-05	0.000304953	Sun5/Syne2/Sun1/Syne3/Sun3/Clmn/Spag4	7
CC	GO:0035145	exon-exon junction complex	13/3463	34/28829	0.382353	3.18304	4.70597	8.44992e-05	0.000334747	Ccdc9/Sap18/Thrap3/Alyref2/Srsf1/Alyref/Magoh/Pnn/Upf3b/Casc3/Eif4a3/Rbm8a/Upf1	13
CC	GO:1902555	endoribonuclease complex	13/3463	34/28829	0.382353	3.18304	4.70597	8.44992e-05	0.000334747	Dhx9/Rpp30/Wdr18/Drosha/Tsen54/Ago3/Pop1/Rpp21/Rpp25l/Clp1/Pop4/Dgcr8/Prkra	13
CC	GO:0005818	aster	7/3463	12/28829	0.583333	4.85617	4.93662	0.000163692	0.000644928	Tpx2/Numa1/Dynlt3/Mapre3/Kif18b/Ccsap/Kif18a	7
CC	GO:1990752	microtubule end	13/3463	36/28829	0.361111	3.0062	4.4503	0.00016687	0.000653878	Clip4/Pde4dip/Numa1/Clip1/Mapre3/Kif18b/Spag5/Camsap3/Gas2l1/Cdk5rap2/Kif2c/Knstrn/Dst	13
CC	GO:0045120	pronucleus	10/3463	24/28829	0.416667	3.46869	4.4704	0.000244182	0.00095165	Hsf1/Stpg4/Eed/Hnrnpl/Tbp/Cbx1/Aurka/Rad50/Rif1/Plcz1	10
CC	GO:0005736	RNA polymerase I complex	7/3463	13/28829	0.538462	4.48262	4.64054	0.000317809	0.00121883	Polr2f/Polr2h/Polr1c/Polr2l/Polr1d/Polr2k/Polr2e	7
CC	GO:0042405	nuclear inclusion body	7/3463	13/28829	0.538462	4.48262	4.64054	0.000317809	0.00121883	Tpr/Pabpn1/Slf1/Nxf1/Atxn3/Rad18/Nbn	7
CC	GO:0106068	SUMO ligase complex	7/3463	13/28829	0.538462	4.48262	4.64054	0.000317809	0.00121883	Ube2i/Nsmce4a/Rangap1/Smc5/Nsmce2/Smc6/Nscme3l	7
CC	GO:0010369	chromocenter	8/3463	17/28829	0.470588	3.91758	4.44599	0.00038205	0.00145745	Mbd6/Aurkb/Cbx3/Cbx1/Cbx5/Cdca8/Piwil2/Incenp	8
CC	GO:0005662	DNA replication factor A complex	9/3463	21/28829	0.428571	3.5678	4.34932	0.000389439	0.00147782	Ercc5/Tonsl/Rpa2/Cdc5l/Rpa1/Plrg1/Prpf19/Rpa3/Bcas2	9
CC	GO:0042382	paraspeckles	6/3463	10/28829	0.6	4.99492	4.66848	0.000407908	0.0015398	Cpsf6/Alkbh5/Pspc1/Sfpq/Nono/Hnrnpm	6
CC	GO:0005925	focal adhesion	41/3463	200/28829	0.205	1.7066	3.70502	0.000410696	0.00154225	Clasp1/Aif1l/Enah/Nexn/Actn4/Sorbs1/Actn1/Tesl2/Tesl1/Itgbl1/Tgfb1i1/Ptk2b/Actb/Mdc1/Syne2/Pdpk1/Pip5k1c/Itgb5/Src/Gsn/Cav1/Rsu1/Grb7/Shroom4/Pdlim7/Itga1/Git1/Ssh2/Cttn/Lasp1/Fblim1/Rdx/Flnb/Lpp/Sorbs3/Sh3kbp1/Tes/Parva/Lima1/Parvb/Dst	41
CC	GO:0000151	ubiquitin ligase complex	71/3463	401/28829	0.177057	1.47398	3.53155	0.000516169	0.00192828	Ube2a/Abtb1/Usp47/Ddb1/Med12/Klhl41/Amn1/Spsb2/Ankrd9/Rad51/Rnf168/Kctd17/Wdr26/Med11/Ube4b/Pnkp/Ring1/Bard1/Cbx2/Vhl/Brca1/Ube2d1/Brca2/Cul4a/Dtl/Dcaf17/Rnf40/Fam8a1/Rnf20/Fbxo39/Fbxo27/Dcaf13/Fbxo42/Dcaf15/Ubr2/Spop/Fbxo2/Topors/Zer1/Kctd13/Dcaf12/Fem1al/Ccin/Dcun1d3/Dcaf8/Med17/Asb9/Med6/Med1/Ddb2/Pcgf6/Med30/Rnf2/Med10/Dcun1d5/Med18/Med7/Ube2c/Klhl10/Med27/Cdc20/Phc2/Rad18/Cbx8/Rnf11/Med20/As…	71
CC	GO:0001726	ruffle	40/3463	196/28829	0.204082	1.69895	3.62785	0.000526588	0.00195706	Aif1l/Cdkl5/Cib1/Cyth2/Psd3/Macf1/Actn1/Klhl41/Gas7/Mtm1/Cit/Synj2/Rasa1/Myo6/Clip1/Pip5k1c/Arhgef2/Aif1/Src/Gsn/S100a6/S100b/Nherf1/Pdlim7/Map2/Cttn/Fscn1/Pacsin1/Vil1/Rdx/Wasf2/Wipf1/Cspg4/Kif18a/Eps8l3/Sh2b1/Eps8l2/Knstrn/Lima1/Fscn3	40
CC	GO:0019908	nuclear cyclin-dependent protein kinase holoenzyme complex	7/3463	14/28829	0.5	4.16243	4.37304	0.000569698	0.00209568	Snw1/Med12/Cdk12/Brd4/Med13/Bccip/Ccnt1	7
CC	GO:0140672	ATAC complex	7/3463	14/28829	0.5	4.16243	4.37304	0.000569698	0.00209568	Pole3/Pole4/Kat14/Wdr5/Dr1/Mbip/Sgf29	7
CC	GO:0000939	inner kinetochore	8/3463	18/28829	0.444444	3.69994	4.23369	0.000615451	0.00220766	Cenpq/H3f3a/Cenpc1/Orc2/Cenpu/Cenpo/Itgb3bp/Cenpp	8
CC	GO:0031616	spindle pole centrosome	8/3463	18/28829	0.444444	3.69994	4.23369	0.000615451	0.00220766	Dlgap5/Numa1/Emd/Aurka/Ubxn2b/Spout1/Npm1/Kifc1	8
CC	GO:0033276	transcription factor TFTC complex	8/3463	18/28829	0.444444	3.69994	4.23369	0.000615451	0.00220766	Taf4/Eny2/Taf9b/Taf12/Usp22/Taf6/Taf10/Taf7	8
CC	GO:0033391	chromatoid body	8/3463	18/28829	0.444444	3.69994	4.23369	0.000615451	0.00220766	Tdrd7/Clock/Tdrd6/Ddx4/Piwil2/Tdrd1/Piwil1/Ddx25	8
CC	GO:0035098	ESC/E(Z) complex	8/3463	18/28829	0.444444	3.69994	4.23369	0.000615451	0.00220766	Hdac2/Phf1/Eed/Rbbp7/Sirt1/Rbbp4/Jarid2/Suz12	8
CC	GO:0002177	manchette	10/3463	27/28829	0.37037	3.08328	4.00153	0.000747729	0.00266888	Cfap70/Spmip6/Rimbp3/Ccdc42/Meig1/Ccdc181/Ccdc38/Ppp1r42/Strbp/Spag6l	10
CC	GO:0000235	astral microtubule	6/3463	11/28829	0.545455	4.54083	4.33988	0.000806038	0.00286283	Numa1/Dynlt3/Mapre3/Kif18b/Ccsap/Kif18a	6
CC	GO:0098857	membrane microdomain	62/3463	346/28829	0.179191	1.49174	3.40006	0.000823562	0.00291073	Cr1l/Hmgb1/Adtrp/Fxyd1/Stim1/Sorbs1/Lrp8/Ldhb/Gpm6b/Lypd6/Grip1/Synj2/Lipe/Actb/Ahnak/Cd55b/Adam3/Ppp2r1b/Ptgis/Cavin1/Ppt1/Emp2/Best1/Src/S100a10/Atp1b1/Lamp2/Serpinh1/Gja1/Ctnnd1/Fyn/Spam1/Slc25a4/Cav1/Slc25a5/Entpd1/Rap2b/Atp1b3/Tubb5/Kcnd3/Cd36/Adam1a/Vdac2/Vdac1/Scarb1/Cd55/Arid3a/Cavin2/Eeig1/Lypd10/Ehd2/Lypd4/Efhd2/Lypd11/Prkar2a/Atp1a1/Kif18a/Plpp3/Ly6k/Glipr1l1/Add2/Arc	62
CC	GO:1990391	DNA repair complex	9/3463	23/28829	0.391304	3.25756	4.00192	0.000865205	0.00304299	Fancd2/Xrcc4/Xrcc6/Rnf168/Xrcc5/Brca1/Trp53bp1/Brca2/Fanci	9
CC	GO:0030055	cell-substrate junction	42/3463	214/28829	0.196262	1.63385	3.43879	0.00089264	0.00312424	Clasp1/Aif1l/Enah/Nexn/Actn4/Sorbs1/Actn1/Tesl2/Tesl1/Itgbl1/Tgfb1i1/Ptk2b/Actb/Mdc1/Syne2/Pdpk1/Pip5k1c/Itga7/Itgb5/Src/Gsn/Cav1/Rsu1/Grb7/Shroom4/Pdlim7/Itga1/Git1/Ssh2/Cttn/Lasp1/Fblim1/Rdx/Flnb/Lpp/Sorbs3/Sh3kbp1/Tes/Parva/Lima1/Parvb/Dst	42
CC	GO:0000145	exocyst	8/3463	19/28829	0.421053	3.50521	4.03605	0.000951579	0.00328272	Exoc3l4/Exoc6/Sh3bp1/Grip1/Tnfaip2/Exoc5/Exoc1/Exoc3l	8
CC	GO:0034719	SMN-Sm protein complex	8/3463	19/28829	0.421053	3.50521	4.03605	0.000951579	0.00328272	Snrpb/Snrpe/Snrpf/Snrpg/Snrpd1/Snrpd2/Snrpd3/Ddx20	8
CC	GO:0120293	dynein axonemal particle	8/3463	19/28829	0.421053	3.50521	4.03605	0.000951579	0.00328272	Dnaaf11/Ruvbl1/Dnaaf3/Wdr18/Dnaaf4/Zmynd10/Dynlt2b/Ruvbl2	8
CC	GO:0048188	Set1C/COMPASS complex	7/3463	15/28829	0.466667	3.88494	4.12941	0.000957636	0.00328789	Rbbp5/Setd1a/Bod1l/Wdr5/Wdr82/Cxxc1/Dydc2	7
CC	GO:0001674	female germ cell nucleus	10/3463	28/28829	0.357143	2.97317	3.85963	0.00103889	0.00354996	Stpg4/Sycp3/Hmgn2/Dnmt1/Hmgn1/Tbp/Gtf2b/Aurka/Coil/Dmrt1	10
CC	GO:1902554	serine/threonine protein kinase complex	27/3463	122/28829	0.221311	1.84239	3.44513	0.00114995	0.00391092	Snw1/Xrcc6/Cdkn2d/Med12/Ercc2/Gtf2h4/Zbtb7a/Pcna/Cdk11b/Xrcc5/Ercc3/Cdk5/Mnat1/Cdk7/Cdk16/Cdk12/Brd4/Akap14/Med13/Ccna1/Prkar2a/Gtf2h5/Gtf2f2/Ceacam2/Bccip/Gtf2h2/Ccnt1	27
CC	GO:0019867	outer membrane	46/3463	243/28829	0.1893	1.5759	3.33105	0.00116229	0.00391592	Tmem53/Rab11fip5/Armc12/Ppp2r2b/Mgst1/Mgarp/Spata18/Syne2/Cyb5a/Hk2/Emd/Akap1/Nipsnap2/Mtx2/Ass1/Atf2/Gja1/Mt3/Mtx1/Slc25a4/Slc11a2/Itprip/Smim26/Syne3/Miga1/Vdac2/Vdac1/Rhot1/Samm50/Pgam5/Slc44a2/Nelfb/Clmn/Misfa/Acsl5/Agpat4/Spart/Exd2/Mtarc2/Sfxn2/Fam210b/Fundc2b/Spata19/Moap1/Acsl4/Gk2	46
CC	GO:0031968	organelle outer membrane	46/3463	243/28829	0.1893	1.5759	3.33105	0.00116229	0.00391592	Tmem53/Rab11fip5/Armc12/Ppp2r2b/Mgst1/Mgarp/Spata18/Syne2/Cyb5a/Hk2/Emd/Akap1/Nipsnap2/Mtx2/Ass1/Atf2/Gja1/Mt3/Mtx1/Slc25a4/Slc11a2/Itprip/Smim26/Syne3/Miga1/Vdac2/Vdac1/Rhot1/Samm50/Pgam5/Slc44a2/Nelfb/Clmn/Misfa/Acsl5/Agpat4/Spart/Exd2/Mtarc2/Sfxn2/Fam210b/Fundc2b/Spata19/Moap1/Acsl4/Gk2	46
CC	GO:0045121	membrane raft	61/3463	344/28829	0.177326	1.47621	3.28306	0.00117543	0.00394178	Cr1l/Hmgb1/Adtrp/Fxyd1/Stim1/Sorbs1/Lrp8/Ldhb/Gpm6b/Lypd6/Grip1/Synj2/Lipe/Actb/Ahnak/Cd55b/Adam3/Ppp2r1b/Ptgis/Cavin1/Ppt1/Emp2/Src/S100a10/Atp1b1/Lamp2/Serpinh1/Gja1/Ctnnd1/Fyn/Spam1/Slc25a4/Cav1/Slc25a5/Entpd1/Rap2b/Atp1b3/Tubb5/Kcnd3/Cd36/Adam1a/Vdac2/Vdac1/Scarb1/Cd55/Arid3a/Cavin2/Eeig1/Lypd10/Ehd2/Lypd4/Efhd2/Lypd11/Prkar2a/Atp1a1/Kif18a/Plpp3/Ly6k/Glipr1l1/Add2/Arc	61
CC	GO:0030286	dynein complex	16/3463	60/28829	0.266667	2.21996	3.49516	0.00151035	0.0050415	Dnah3/Dnah7b/Cfap70/Dync1i1/Dnhd1/Tpr/Dynlt1a/Dynlt3/Drc1/Nme8/BC048507/Ccdc65/Snx4/Dynlt2b/Dynll2/Dynlt5	16
CC	GO:0071565	nBAF complex	7/3463	16/28829	0.4375	3.64213	3.90595	0.00152665	0.00507242	Smarca4/Dpf2/Actb/Smarca2/Smarce1/Smarcc1/Smarcc2	7
CC	GO:0062023	collagen-containing extracellular matrix	67/3463	390/28829	0.171795	1.43017	3.16025	0.00162101	0.00536124	Fn1/Col6a3/Sparc/Fbln5/Col22a1/Emilin2/Hmcn2/Serping1/Col6a4/Lgals9/Mfap1b/Igf2/Thbs3/Ltbp2/Col25a1/Col18a1/Col20a1/Lamc1/Ecm1/Col9a1/Tinagl1/Sod3/Entpd2/Cfdp1/Tgfb1/Ctsl/Alb/S100a10/Nid1/Col1a1/Fgl2/S100a6/Tgfb3/Lama1/Serpinh1/Tgm2/Col2a1/Dcn/Serpinc1/Timp3/Anxa5/Sftpd/Gpc4/Entpd1/Acta2/Ptn/Sparcl1/Anxa11/Col1a2/Col6a2/Col6a1/Clu/Fgg/Lama2/Lama5/Fbn2/Tspan9/Cspg4/Smc3/Hnrnpm/Serpinb1a/Mfap4/Spoc…	67
CC	GO:0005741	mitochondrial outer membrane	40/3463	209/28829	0.191388	1.59328	3.18055	0.00189839	0.00624996	Rab11fip5/Armc12/Ppp2r2b/Mgst1/Mgarp/Spata18/Cyb5a/Hk2/Akap1/Nipsnap2/Mtx2/Ass1/Atf2/Gja1/Mt3/Mtx1/Slc25a4/Slc11a2/Smim26/Miga1/Vdac2/Vdac1/Rhot1/Samm50/Pgam5/Slc44a2/Nelfb/Misfa/Acsl5/Agpat4/Spart/Exd2/Mtarc2/Sfxn2/Fam210b/Fundc2b/Spata19/Moap1/Acsl4/Gk2	40
CC	GO:0016459	myosin complex	15/3463	56/28829	0.267857	2.22987	3.40384	0.00199635	0.00654258	Myh11/Limch1/Cgn/Myl4/Myo18b/Myo6/Myo5b/Myo7a/Myh6/Ccdc102a/Myl6/Myl6b/Myh7/Myl9/Dynll2	15
CC	GO:0072687	meiotic spindle	8/3463	21/28829	0.380952	3.17138	3.67786	0.00205413	0.00670147	Cpeb1/Aurkc/Aurka/Pnma5/Bora/Ska3/Ska2/Incenp	8
CC	GO:0005902	microvillus	26/3463	121/28829	0.214876	1.78881	3.21272	0.00218635	0.00710071	Pdzk1/Tprn/Amn1/Stard10/Myo6/Gamt/Aoc3/Car2/Tgfb1/Ctsl/Lyz2/Atp6v1e1/Nherf1/Myo7a/Iqgap2/Scarb1/Fscn1/Slc26a2/Vil1/Rdx/Spef1/Espn/Fscn3/Slc7a8/Clic4/Nedd4	26
CC	GO:0016460	myosin II complex	9/3463	26/28829	0.346154	2.88168	3.54668	0.00236636	0.00765088	Myh11/Limch1/Myl4/Myo18b/Myh6/Myl6/Myl6b/Myh7/Myl9	9
CC	GO:0000307	cyclin-dependent protein kinase holoenzyme complex	15/3463	57/28829	0.263158	2.19075	3.32492	0.00241321	0.00771231	Snw1/Cdkn2d/Med12/Pcna/Cdk11b/Cdk5/Mnat1/Cdk7/Cdk16/Cdk12/Brd4/Med13/Ccna1/Bccip/Ccnt1	15
CC	GO:0044615	nuclear pore nuclear basket	6/3463	13/28829	0.461538	3.84224	3.78725	0.00241745	0.00771231	Eny2/Tpr/Cetn3/Cetn2/Mad1l1/Mad2l1	6
CC	GO:0160112	axonemal B tubule inner sheath	6/3463	13/28829	0.461538	3.84224	3.78725	0.00241745	0.00771231	Cfap210/Enkur/Spmip10/Cfap45/Cfap276/Cfap90	6
CC	GO:0008287	protein serine/threonine phosphatase complex	14/3463	53/28829	0.264151	2.19902	3.22817	0.00319951	0.0101178	Ppp4r2/Ppp1r12a/Ppp2r2b/Ppp4r3c2/Ppp4r3a/Ppp2r1b/Ppp4r3c1/Ppp1r10/Wdr82/Tox4/Ppp4r3b/Ppp2r2d/Nck1/Ppp2r3d	14
CC	GO:1903293	phosphatase complex	14/3463	53/28829	0.264151	2.19902	3.22817	0.00319951	0.0101178	Ppp4r2/Ppp1r12a/Ppp2r2b/Ppp4r3c2/Ppp4r3a/Ppp2r1b/Ppp4r3c1/Ppp1r10/Wdr82/Tox4/Ppp4r3b/Ppp2r2d/Nck1/Ppp2r3d	14
CC	GO:0120111	neuron projection cytoplasm	22/3463	100/28829	0.22	1.83147	3.07747	0.00339355	0.0106845	Kif1a/Cdkl5/Zc3h14/Dlg2/Agbl4/Kif17/Dync1i1/Mgarp/Stau2/Kif21a/Hnrnpa2b1/Kif5c/Rangap1/Map2/Ap3s2/Ap3m2/Gabarapl1/Pqbp1/Hnrnpab/Ndel1/Arc/Dst	22
CC	GO:0090571	RNA polymerase II transcription repressor complex	7/3463	18/28829	0.388889	3.23745	3.50847	0.00341759	0.0107134	Hdac2/Bin1/Drap1/Max/Lin52/Dr1/Ddx20	7
CC	GO:0030175	filopodium	25/3463	119/28829	0.210084	1.74892	3.02483	0.0036058	0.0112545	Enah/Rufy3/Cib1/Srcin1/Mtm1/Myo6/Syne2/Ppp1r9a/Adgra2/Src/Cdk5/Acta2/Nherf1/Map2/Iqgap2/Fscn1/Vil1/Rdx/Ube2q1/Abitram/Shtn1/Spef1/Ngdn/Tubb3/Fscn3	25
CC	GO:0000805	X chromosome	5/3463	10/28829	0.5	4.16243	3.69564	0.00372593	0.0115793	H3f3a/Smchd1/Macroh2a2/Lrif1/Macroh2a1	5
CC	GO:0005775	vacuolar lumen	11/3463	38/28829	0.289474	2.40983	3.2132	0.00402073	0.0124418	Spata31/Zp3r/Scarb2/Man2b2/Naglu/Lamp2/Hgsnat/Nsg1/Dapk2/Spaca7/Sgsh	11
CC	GO:0043202	lysosomal lumen	10/3463	33/28829	0.30303	2.52269	3.23377	0.0041759	0.0128668	Spata31/Zp3r/Scarb2/Man2b2/Naglu/Lamp2/Hgsnat/Nsg1/Spaca7/Sgsh	10
CC	GO:0031672	A band	13/3463	49/28829	0.265306	2.20864	3.12864	0.00424824	0.013034	Ppp1r12a/Nbr1/Myl4/Klhl41/Aldoa/Fhl2/Rpl7/Ppp1r12b/Ank2/Atp2a1/Rpl15/Rpl4/Dst	13
CC	GO:0016234	inclusion body	18/3463	78/28829	0.230769	1.92112	3.00986	0.0044925	0.013725	Urb2/Tpr/Mt3/Hspb7/Rangap1/Pold1/Clu/Rad50/Sqstm1/Herpud1/Pabpn1/Slf1/Nxf1/Atxn3/Xrn2/Rad18/Nbn/Arih1	18
CC	GO:0005884	actin filament	27/3463	134/28829	0.201493	1.6774	2.90403	0.00468454	0.0142513	Aif1l/Actn1/Gas7/Flna/Carmil1/Smtn/Myo18b/Dpysl3/Myo6/Actb/Cald1/Lmod1/Tfpt/Aif1/Pdlim3/Pdlim1/Src/Fyn/Shroom4/Pdlim7/Cttn/Tmsb15l/Actl9/Gas2l1/Wipf1/Pawr/Espn	27
CC	GO:0098871	postsynaptic actin cytoskeleton	7/3463	19/28829	0.368421	3.06705	3.33016	0.0048561	0.0147111	Actn4/Myo6/Actb/Myo5b/Ppp1r9a/Cttn/Itpka	7
CC	GO:0000152	nuclear ubiquitin ligase complex	13/3463	50/28829	0.26	2.16446	3.04495	0.00512125	0.0154495	Rad51/Ring1/Bard1/Cbx2/Brca1/Brca2/Pcgf6/Rnf2/Ube2c/Cdc20/Phc2/Cbx8/Anapc16	13
CC	GO:1902911	protein kinase complex	27/3463	135/28829	0.2	1.66497	2.86143	0.00520035	0.0156227	Snw1/Xrcc6/Cdkn2d/Med12/Ercc2/Gtf2h4/Zbtb7a/Pcna/Cdk11b/Xrcc5/Ercc3/Cdk5/Mnat1/Cdk7/Cdk16/Cdk12/Brd4/Akap14/Med13/Ccna1/Prkar2a/Gtf2h5/Gtf2f2/Ceacam2/Bccip/Gtf2h2/Ccnt1	27
CC	GO:0005868	cytoplasmic dynein complex	8/3463	25/28829	0.32	2.66396	3.07534	0.00703732	0.0210536	Dync1i1/Tpr/Dynlt3/BC048507/Snx4/Dynlt2b/Dynll2/Dynlt5	8
CC	GO:0005811	lipid droplet	24/3463	119/28829	0.201681	1.67896	2.74228	0.00728004	0.0216897	Bscl2/Rnf213/Plin4/Pnpla7/Set/Irgc/Apob/Lipe/Akap1/Aqp7/Cav1/Ube2g2/Lpcat1/Abhd4/Plin1/Sccpdh/Spart/Adig/Ces1d/Prpf19/Abhd5/Dgat2/Acsl4/Nsdhl	24
CC	GO:0016529	sarcoplasmic reticulum	18/3463	82/28829	0.219512	1.82741	2.77229	0.00776543	0.0230406	Stim1/Cherp/Cacnb1/Asph/Klhl41/Syne2/Casq2/Hrc/Irag1/Hk2/Pln/Col6a1/Manf/Gstm7/Atp2a1/Jph2/Pygm/Itpr2	18
CC	GO:0080008	Cul4-RING E3 ubiquitin ligase complex	10/3463	36/28829	0.277778	2.31246	2.9114	0.00820087	0.0242329	Ddb1/Cul4a/Dtl/Dcaf17/Dcaf13/Dcaf15/Dcaf12/Dcaf8/Ddb2/Arih1	10
CC	GO:0030426	growth cone	42/3463	242/28829	0.173554	1.44481	2.56748	0.00905402	0.0266447	Auts2/Cdkl5/Rufy3/Cib1/Stim1/Cyth2/Exoc6/Setx/Ptprs/Flna/Dpysl3/Kif21a/Ptk2b/Cpeb1/Ppp1r9a/Src/Map1b/Kif5c/Ctnnd1/Cdk5/Dynlt1a/Stmn2/Crmp1/Clu/Map2/Sirt1/Git1/Cpeb4/Cttn/Fscn1/Kif20b/Abitram/Shtn1/Hnrnpr/Basp1/Ptbp2/Tubb3/Ndel1/Tmod2/Csnk1e/Fscn3/Ctsz	42
CC	GO:0014069	postsynaptic density	73/3463	463/28829	0.157667	1.31256	2.50514	0.00920756	0.0269864	Cdkl5/Psd3/Cast/Dlg2/Epb41l3/Slc8a1/Srcin1/Lrp8/Macf1/Itga8/Kalrn/Ptprs/Tmem240/Tnik/Cit/Inpp4a/Grip1/Cpeb3/Ctnna2/Ptk2b/Myo6/Ablim1/Pdpk1/Cpeb1/Pip5k1c/Hnrnpd/Ppp1r9a/Arhgef2/Eef2k/Hnrnph1/Nck2/Slc16a7/Hnrnpa2b1/Rpl7/Map1b/Ctnnd1/Fyn/Vhl/Capzb/Cdk5/Kpna2/Pcbp1/Hnrnph2/Aurka/Map2/Git1/Drosha/Cpeb4/Slc30a1/Vdac1/Grid1/Pacsin1/Sh3gl1/Tacc3/Usp50/Camk2n1/Hnrnpa3/Chmp2b/Ank2/Lin7a/Sh3kbp1/Atp1a1/Abhd…	73
CC	GO:0005890	sodium:potassium-exchanging ATPase complex	5/3463	12/28829	0.416667	3.46869	3.16039	0.00952402	0.0276888	Fxyd1/Atp1b1/Atp1b3/Atp1a1/Atp1a4	5
CC	GO:0031074	nucleocytoplasmic transport complex	5/3463	12/28829	0.416667	3.46869	3.16039	0.00952402	0.0276888	Kpna3/Kpna2/Mybbp1a/Snupn/Xpo5	5
CC	GO:0016528	sarcoplasm	22/3463	110/28829	0.2	1.66497	2.5818	0.0108903	0.0315336	Stim1/Cherp/Cacnb1/Asph/Klhl41/Habp4/Syne2/Casq2/Hrc/Irag1/Hk2/Fabp3/Gsn/Pln/Elavl1/Col6a1/Manf/Gstm7/Atp2a1/Jph2/Pygm/Itpr2	22
CC	GO:0070822	Sin3-type complex	7/3463	22/28829	0.318182	2.64882	2.85853	0.0118983	0.0343147	Hdac2/Rbbp7/Sap30/Brms1l/Sin3a/Rbbp4/Ing2	7
CC	GO:0031941	filamentous actin	10/3463	38/28829	0.263158	2.19075	2.71389	0.0122081	0.035068	Carmil1/Smtn/Myo18b/Dpysl3/Myo6/Pdlim3/Pdlim1/Pdlim7/Tmsb15l/Espn	10
CC	GO:0044291	cell-cell contact zone	19/3463	92/28829	0.206522	1.71927	2.55311	0.0123048	0.0351499	Fxyd1/Tjp2/Slc8a1/Actn1/Ahnak/Slc4a1/Atp1b1/Gja1/Des/Nectin2/Anxa5/Rap2b/Ctnna3/Ank2/Slc31a1/Flcn/Atp1a1/Nectin3/Dst	19
CC	GO:0044853	plasma membrane raft	27/3463	144/28829	0.1875	1.56091	2.49319	0.0123341	0.0351499	Cr1l/Adtrp/Fxyd1/Stim1/Sorbs1/Lrp8/Lipe/Ptgis/Cavin1/Src/Atp1b1/Ctnnd1/Cav1/Entpd1/Atp1b3/Kcnd3/Cd36/Scarb1/Cavin2/Lypd10/Ehd2/Lypd4/Lypd11/Prkar2a/Atp1a1/Kif18a/Add2	27
CC	GO:0043296	apical junction complex	31/3463	172/28829	0.180233	1.50041	2.43211	0.0135514	0.0384668	Cyth2/Amotl1/Ccdc85c/Tjp2/Cgn/Sh3bp1/Cldn34d/Nphp1/Ocln/Kifc3/Actb/Arhgef2/F11r/Ctnnd1/Nectin2/Rap2b/Ect2/Shroom4/Cldn34b4/Wnk4/Camsap3/Mtdh/Sympk/Wnk3/Lin7a/Sapcd2/Rab13/Wwtr1/Pals1/Nectin3/Cldn3	31
CC	GO:0034518	RNA cap binding complex	5/3463	13/28829	0.384615	3.20187	2.93396	0.0139656	0.0394871	Eif4g1/Ncbp1/Ncbp3/Ncbp2/Eif4e3	5
CC	GO:0032279	asymmetric synapse	75/3463	487/28829	0.154004	1.28206	2.31955	0.014347	0.0404069	Cdkl5/Psd3/Cast/Dlg2/Epb41l3/Slc8a1/Srcin1/Lrp8/Macf1/Itga8/Kalrn/Ptprs/Tmem240/Tnik/Cit/Inpp4a/Grip1/Cpeb3/Ctnna2/Ptk2b/Myo6/Ablim1/Chd4/Pdpk1/Cpeb1/Pip5k1c/Hnrnpd/Ppp1r9a/Arhgef2/Eef2k/Hnrnph1/Nck2/Slc16a7/Hnrnpa2b1/Rpl7/Map1b/Ctnnd1/Fyn/Vhl/Capzb/Cdk5/Kpna2/Pcbp1/Hnrnph2/Aurka/Map2/Git1/Drosha/Cpeb4/Slc30a1/Vdac1/Grid1/Pacsin1/Sh3gl1/Tacc3/Usp50/Sort1/Camk2n1/Hnrnpa3/Chmp2b/Ank2/Lin7a/Sh3kbp1/…	75
CC	GO:0035102	PRC1 complex	6/3463	18/28829	0.333333	2.77495	2.78325	0.0154063	0.0431646	Ring1/Cbx2/Pcgf6/Rnf2/Phc2/Cbx8	6
CC	GO:0030427	site of polarized growth	42/3463	250/28829	0.168	1.39858	2.33866	0.0154459	0.0431646	Auts2/Cdkl5/Rufy3/Cib1/Stim1/Cyth2/Exoc6/Setx/Ptprs/Flna/Dpysl3/Kif21a/Ptk2b/Cpeb1/Ppp1r9a/Src/Map1b/Kif5c/Ctnnd1/Cdk5/Dynlt1a/Stmn2/Crmp1/Clu/Map2/Sirt1/Git1/Cpeb4/Cttn/Fscn1/Kif20b/Abitram/Shtn1/Hnrnpr/Basp1/Ptbp2/Tubb3/Ndel1/Tmod2/Csnk1e/Fscn3/Ctsz	42
CC	GO:0005778	peroxisomal membrane	13/3463	57/28829	0.22807	1.89865	2.5093	0.0159461	0.0442198	Nbr1/Mgst1/Pex5l/Abcd1/Cav1/Abcd3/Abcd2/Pnpla8/Pex16/Tmem35a/Acsl4/Pex3/Decr2	13
CC	GO:0031903	microbody membrane	13/3463	57/28829	0.22807	1.89865	2.5093	0.0159461	0.0442198	Nbr1/Mgst1/Pex5l/Abcd1/Cav1/Abcd3/Abcd2/Pnpla8/Pex16/Tmem35a/Acsl4/Pex3/Decr2	13
CC	GO:0033017	sarcoplasmic reticulum membrane	10/3463	40/28829	0.25	2.08122	2.52835	0.0175354	0.0484407	Stim1/Cherp/Asph/Klhl41/Syne2/Hrc/Pln/Atp2a1/Jph2/Itpr2	10
CC	GO:0098858	actin-based cell projection	45/3463	274/28829	0.164234	1.36722	2.25668	0.0182833	0.0503141	Enah/Rufy3/Pdzk1/Cib1/Srcin1/Cdc14a/Tprn/Mtm1/Amn1/Stard10/Myo6/Syne2/Ppp1r9a/Adgra2/Gamt/Aoc3/Car2/Tgfb1/Src/Ctsl/Lyz2/Cdk5/Atp6v1e1/Acta2/Nherf1/Myo7a/Map2/Iqgap2/Scarb1/Fscn1/Slc26a2/Vil1/Rdx/Ube2q1/Abitram/Shtn1/Spef1/Eps8l2/Ngdn/Tubb3/Espn/Fscn3/Slc7a8/Clic4/Nedd4	45
CC	GO:1904115	axon cytoplasm	13/3463	58/28829	0.224138	1.86592	2.43905	0.0183553	0.0503199	Kif1a/Zc3h14/Dlg2/Agbl4/Dync1i1/Mgarp/Kif21a/Kif5c/Rangap1/Ap3s2/Ap3m2/Ndel1/Dst	13
CC	GO:0030863	cortical cytoskeleton	23/3463	122/28829	0.188525	1.56944	2.32886	0.0185869	0.0507621	Clasp1/Actn4/Actn1/Flna/Pde4dip/Actb/Numa1/Cald1/Ppp1r9a/Slc4a1/Spta1/Gsn/Capzb/Capza3/Hfe/Shroom4/Cttn/Lasp1/Rdx/Anln/Med28/Capza1b/Gmfg	23
CC	GO:0000124	SAGA complex	7/3463	24/28829	0.291667	2.42808	2.58603	0.019495	0.0527605	Supt20/Eny2/Taf12/Usp22/Taf6/Taf10/Sgf29	7
CC	GO:0005940	septin ring	5/3463	14/28829	0.357143	2.97317	2.72851	0.0196114	0.0527605	Septin4/Septin9/Septin8/Septin6/Septin14	5
CC	GO:0031105	septin complex	5/3463	14/28829	0.357143	2.97317	2.72851	0.0196114	0.0527605	Septin4/Septin9/Septin8/Septin6/Septin14	5
CC	GO:0035060	brahma complex	5/3463	14/28829	0.357143	2.97317	2.72851	0.0196114	0.0527605	Actb/Smarca2/Smarce1/Smarcc1/Smarcc2	5
CC	GO:0097730	non-motile cilium	31/3463	177/28829	0.175141	1.45803	2.25843	0.0198588	0.0532276	Tbcc/Hyls1/Prph/Cdc14a/Septin9/Kif17/Nphp1/Mdm1/D630045J12Rik/Ttll4/Phlpp2/Pkd2/Cetn3/Pip4k2a/Map1b/Myo7a/Lyar/Spata7/Dcdc2a/Mertk/Enkd1/Sdccag8/Topors/Mlf1/Dnaaf4/Iftap/Dynll2/Rpgrip1/Rpgr/Cetn2/Atp1a4	31
CC	GO:0005903	brush border	27/3463	150/28829	0.18	1.49848	2.26159	0.0204549	0.0546221	Pdzk1/Myh11/Cgn/Actn1/Coro2a/Flna/Pcmt1/Folr1/Myo6/Actb/Lct/Myo5b/Aqp7/Ace/Capzb/Slc11a2/Nherf1/Ralgds/Cd36/Plb1/Myl6/Vil1/Flnb/Lima1/Espn/Slc15a1/Slc26a3	27
CC	GO:0032391	photoreceptor connecting cilium	11/3463	47/28829	0.234043	1.94837	2.40422	0.0212048	0.0562084	Tbcc/Kif17/Nphp1/D630045J12Rik/Cetn3/Myo7a/Spata7/Topors/Rpgrip1/Rpgr/Cetn2	11
CC	GO:0097546	ciliary base	11/3463	47/28829	0.234043	1.94837	2.40422	0.0212048	0.0562084	1700012B09Rik/Nphp1/Cfap418/Ccdc42/Spaca9/Enkd1/Dzip1/Cfap36/Mlf1/Pqbp1/Dynlt2b	11
CC	GO:0032153	cell division site	15/3463	72/28829	0.208333	1.73435	2.30517	0.022581	0.0596369	Men1/Septin4/Septin9/Hmcn2/Septin8/Cit/Gtf2b/Ect2/Rdx/Cep55/Rab11fip3/Anln/Lima1/Septin6/Septin14	15
CC	GO:0001939	female pronucleus	4/3463	10/28829	0.4	3.32995	2.72279	0.0239987	0.062466	Stpg4/Tbp/Cbx1/Rif1	4
CC	GO:0030681	multimeric ribonuclease P complex	4/3463	10/28829	0.4	3.32995	2.72279	0.0239987	0.062466	Rpp30/Pop1/Rpp21/Pop4	4
CC	GO:0042564	NLS-dependent protein nuclear import complex	4/3463	10/28829	0.4	3.32995	2.72279	0.0239987	0.062466	Kpna3/Kpna2/Mybbp1a/Snupn	4
CC	GO:0071598	neuronal ribonucleoprotein granule	4/3463	10/28829	0.4	3.32995	2.72279	0.0239987	0.062466	Hnrnpa2b1/Pqbp1/Hnrnpab/Arc	4
CC	GO:0005901	caveola	20/3463	105/28829	0.190476	1.58569	2.2215	0.0242295	0.0628398	Adtrp/Fxyd1/Sorbs1/Lrp8/Lipe/Ptgis/Cavin1/Src/Atp1b1/Ctnnd1/Cav1/Entpd1/Atp1b3/Kcnd3/Cd36/Scarb1/Cavin2/Ehd2/Atp1a1/Kif18a	20
CC	GO:0002102	podosome	11/3463	48/28829	0.229167	1.90778	2.32571	0.0246116	0.0635849	Hnrnpk/Flna/Actb/Asap1/Arhgef2/Src/Gsn/Cttn/Fscn1/Sh3gl1/Kif9	11
CC	GO:0042383	sarcolemma	32/3463	187/28829	0.171123	1.42458	2.15219	0.0246931	0.0635849	Col6a3/Cib1/Fxyd1/Bin1/Slc8a1/Cacnb1/Snta1/Ahnak/Slc27a6/Itga7/Atp1b1/Tgfb3/Des/Anxa5/Cav1/Plcb3/Cd59b/Adcy5/Col6a2/Kcnb1/Kcnd3/Col6a1/Cd36/Lama2/Slc30a1/Synm/Rdx/Ank2/Prkar2a/Atp1a1/Sync/Dst	32
CC	GO:0031464	Cul4A-RING E3 ubiquitin ligase complex	5/3463	15/28829	0.333333	2.77495	2.54061	0.0265669	0.0679246	Ddb1/Cul4a/Dtl/Ddb2/Arih1	5
CC	GO:1990635	proximal dendrite	5/3463	15/28829	0.333333	2.77495	2.54061	0.0265669	0.0679246	Rab3ip/Grip1/Kcnb1/Map2/Syncrip	5
CC	GO:0099571	postsynaptic cytoskeleton	7/3463	26/28829	0.269231	2.24131	2.33967	0.0299493	0.0763019	Actn4/Myo6/Actb/Myo5b/Ppp1r9a/Cttn/Itpka	7
CC	GO:0005912	adherens junction	30/3463	176/28829	0.170455	1.41901	2.06017	0.0302789	0.0768702	Nexn/Ssx2ip/Cyth2/Ccdc85c/Sorbs1/Sh3bp1/Nphp1/Ctnna2/Kifc3/Actb/Pip5k1c/Pdlim3/Pdlim1/Ctnnd1/Nectin2/Tnks1bp1/Shroom4/Pdlim7/Ctnna3/Synm/Rdx/Camsap3/Wnk3/Lin7a/Pvr/Ceacam2/Cdca3/Pals1/Nectin3/Cdc42ep4	30
CC	GO:0000932	P-body	19/3463	101/28829	0.188119	1.56606	2.10562	0.0309595	0.078322	Tnrc6c/Cpeb1/Mex3b/Edc4/Polr2g/Elavl1/Top1/Sqstm1/Pum1/Tnrc6b/Samd4/Dis3l2/Ago3/Carhsp1/Lsm4/Cnot8/Dcps/Upf1/Isg20	19
CC	GO:0002199	zona pellucida receptor complex	4/3463	11/28829	0.363636	3.02722	2.4847	0.0341928	0.0856006	Zp3r/Hspa1l/Zpbp/Zpbp2	4
CC	GO:0044545	NSL complex	4/3463	11/28829	0.363636	3.02722	2.4847	0.0341928	0.0856006	Kansl1/Kansl2/Wdr5/Phf20	4
CC	GO:1990062	RPAP3/R2TP/prefoldin-like complex	4/3463	11/28829	0.363636	3.02722	2.4847	0.0341928	0.0856006	Uri1/Ruvbl1/Polr2e/Ruvbl2	4
CC	GO:0070160	tight junction	27/3463	157/28829	0.171975	1.43166	2.00389	0.0346649	0.0864824	Cyth2/Amotl1/Ccdc85c/Tjp2/Cgn/Sh3bp1/Cldn34d/Nphp1/Ocln/Actb/Arhgef2/F11r/Gja1/Ctnnd1/Rap2b/Ect2/Cldn34b4/Wnk4/Mtdh/Sympk/Wnk3/Lin7a/Sapcd2/Rab13/Wwtr1/Pals1/Cldn3	27
[truncated: 423 more rows]

## Sheet: b. Step 3-4 1-2 diff proteins
Table 2b. The enriched gene ontology terms in spermatid proteome between Step 3-4 and Step 1-2.
[truncated: 159 more rows]

[truncated: 2 more sheets: c. Step 5-6 3-4 diff proteins, d. Step 13-14 5-6 diff proteins]
