# Supplementary material for: Stage‐Resolved Phosphoproteomic Landscape of Mouse Spermiogenesis Reveals Key Kinase Signaling in Sperm Morphogenesis
Source: Adv Sci (Weinh). 2025 Sep 3;12(44):e08538. doi: 10.1002/advs.202508538 (PMC12667522; doi:10.1002/advs.202508538)
Supplement: Supplementary file 5 — Supplemental Table 3 [file ADVS-12-e08538-s002.xlsx]

## Sheet: Supplementary Table 3
Table 3. Class I phosphorylation sites quantified in mouse spermatid phosphoproteome of different development stages.
Phosphosite ID	Protein ID	ENSEMBL ID	ENTREZ ID	Gene symbol	Localization prob	Score	Sequence window	Amino acid	Position	Step1-2_1	Step1-2_2	Step1-2_3	Step1-2_4	Step3-4_1	Step3-4_2	Step3-4_3	Step3-4_4	Step5-6_1	Step5-6_2	Step5-6_3	Step5-6_4	Step13-14_1	Step13-14_2	Step13-14_3	Step13-14_4	Step1-2_mean	Step13-14_mean	Step3-4_mean	Step5-6_mean	FC(Step3-4/Step1-2)	PostHoc(Step3-4-Step1-2)	Diff(Step3-4-Step1-2)	FC(Step5-6/Step3-4)	PostHoc(Step5-6-Step3-4)	Diff(Step5-6-Step3-4)	FC(Step13-14/Step5-6)	PostHoc(Step13-14-Step5-6)	Diff(Step13-14-Step5-6)	FoldChange(Max/Min)	ANOVA_pvalue	ANOVA_FDR	Diff(ANOVA)	Module
G3UZW7_S_62	G3UZW7	ENSMUSG00000030188	66441	Magohb	0.949988	88.755	VIGDEHISFTTSKIGSLIDVNQSKDPEGLRV	S	62	1.35223	1.42752	1.39014	1.29681	1.10383	1.07265	0.979695	0.731731	1.30118	1.35394	1.15462	0.921814	0.529858	0.49815	0.470366	0.415464	1.36668	0.478459	0.971977	1.18289	0.711197	0.00604253	NO	1.21699	0.169215	NO	0.404484	3.93e-05	YES	2.85641	4.49e-06	8.11e-06	YES	Cluster2
Q8CDM3_S_434	Q8CDM3	ENSMUSG00000031174	19893	Rpgr	0.988051	107.75	YEPYISTGSFSINDLSPRSSLNRSLSARLRR	S	434	1.16504	1.11967	1.06836	1.05355	1.11135	1.07741	1.16256	0.960027	1.08488	1.11319	1.07327	1.10368	0.744898	0.734084	0.695624	0.732398	1.10166	0.726751	1.07784	1.09376	0.978377	0.913776	NO	1.01477	0.971457	NO	0.664455	1.87e-06	NO	1.51587	4.98e-07	1.1e-06	NO	NO
Q8CDM3_S_739	Q8CDM3	ENSMUSG00000031174	19893	Rpgr	0.999929	157.84	EPDSYMECERHSEQDSAEELEQPKLVEYSSE	S	739	0.536898	0.628492	0.614095	0.582166	0.612301	0.719892	0.706338	0.824003	0.779925	0.801456	0.74873	0.783794	1.83576	1.93613	1.78735	2.10267	0.590413	1.91548	0.715634	0.778476	1.21209	0.214846	NO	1.08781	0.728599	NO	2.46055	1.64e-09	YES	3.2443	1.29e-10	1.04e-09	YES	Cluster4
Q8CDM3_S_556	Q8CDM3	ENSMUSG00000031174	19893	Rpgr	1	82.171	THMMTTSSNEKLLDFSPIQKQQNQDTFEKVM	S	556	1.00818	1.00242	0.876047	0.898676	1.26307	1.15214	1.07723	1.14506	1.13151	1.06803	1.11522	1.04898	0.835057	0.889012	0.791631	0.697733	0.946329	0.803358	1.15938	1.09094	1.22513	0.00410175	NO	0.940968	0.513804	NO	0.736393	0.000339155	NO	1.44316	4.11e-05	6.33e-05	NO	NO
Q8CDM3_S_650	Q8CDM3	ENSMUSG00000031174	19893	Rpgr	0.999725	147.16	FTDGKGLQSKQVGKESDEEIVSEKKTEVMEV	S	650	0.321431	0.406421	0.406661	0.403332	0.635345	0.711987	0.672466	0.886103	1.07743	1.10459	1.04199	1.3193	1.72743	1.71885	1.64558	1.9211	0.384461	1.75324	0.726475	1.13583	1.88959	0.00278763	NO	1.56348	0.000630621	NO	1.54358	1.23e-05	NO	4.56025	2.32e-09	1.03e-08	YES	Cluster4
A0A067XG49_S_449	A0A067XG49	ENSMUSG00000041688	27494	Amot	0.998084	197.19	VPPSTPLLSAHSKTGSRDCSTQTERGPESTK	S	449	0.967873	1.1622	1.03823	0.91941	0.822829	0.998781	0.937997	0.486008	0.997473	1.03712	1.12448	0.58473	1.26939	1.17487	1.24199	1.23662	1.02193	1.23072	0.811404	0.935952	0.793993	0.365434	NO	1.1535	0.749295	NO	1.31493	0.134311	NO	1.51677	0.0332221	0.0369941	NO	NO
A0A067XG53_S_545	A0A067XG53	ENSMUSG00000031012	12361	Cask	0.873205	111.65	SITFKIVPSYRTQSSSCEDLPSTTQPKGRQI	S	545	1.02549	0.982279	0.953069	0.943531	1.0363	1.04325	0.944074	0.944796	0.904812	0.813755	0.844534	0.71829	1.2706	1.20632	1.17322	1.19569	0.976092	1.21145	0.992105	0.820348	1.01641	0.975683	NO	0.826875	0.00415987	NO	1.47676	1.85e-06	NO	1.47676	3.84e-06	7.04e-06	NO	NO
A0A2I3BR06_S_30	A0A2I3BR06	ENSMUSG00000022556	15499	Hsf1	1	71.685	SIDESTLVRVKQEPPSPPHSPRVLEASPGRP	S	30	1.23374	1.29052	1.27708	1.22386	1.18255	1.15003	1.23566	1.31002	0.99847	1.01388	0.906081	1.05696	0.542993	0.549397	0.515759	0.513005	1.2563	0.530288	1.21956	0.993847	0.970759	0.739725	NO	0.81492	0.000204784	NO	0.533571	1.13e-07	NO	2.36909	3.88e-10	2.43e-09	YES	Cluster1
A0A087WP63_S_255	A0A087WP63	ENSMUSG00000107023	NA	Gm42715	0.776565	95.519	KAGSSPCLGSSSAASSPPPPVSRLDDEDGDF	S	255	1.3404	1.28077	1.27521	1.29767	1.17413	1.05462	1.2179	1.13669	1.08461	1.02291	1.01256	1.02137	0.584774	0.526027	0.500127	0.470221	1.29851	0.520287	1.14584	1.03536	0.882423	0.00339705	NO	0.903588	0.029674	NO	0.502516	1.7e-08	NO	2.49576	1.68e-10	1.26e-09	YES	Cluster1
A0A087WP63_S_560	A0A087WP63	ENSMUSG00000107023	NA	Gm42715	0.989277	82.157	YLLARDDERSEVDGGSGPPTPGPTTTLGPKK	S	560	1.26827	1.298	1.30994	1.19737	1.04371	0.982797	1.0753	1.35038	0.920261	0.979224	0.887937	0.987508	0.670789	0.692872	0.675865	0.659776	1.26839	0.674826	1.11305	0.943732	0.877525	0.115145	NO	0.847881	0.0795387	NO	0.71506	0.00506328	NO	1.87959	4.63e-06	8.34e-06	NO	NO
A0A087WP63_S_2709	A0A087WP63	ENSMUSG00000107023	NA	Gm42715	0.91955	104.31	FIACRHNELGTTTGGSPENGEGTELAITPPA	S	2709	1.28986	1.15875	1.21826	1.21892	1.09598	1.11733	1.2022	0.92339	1.05548	1.01728	1.00213	0.958207	0.738276	0.69149	0.613456	0.698992	1.22145	0.685554	1.08473	1.00827	0.888067	0.0825594	NO	0.929519	0.469431	NO	0.679928	0.000196104	NO	1.78169	1.68e-06	3.31e-06	NO	NO
A0A087WP63_S_2738	A0A087WP63	ENSMUSG00000107023	NA	Gm42715	1	97.452	PAVKRRRGRPPKKNRSPADAGRGVDEVPSSI	S	2738	0.886109	2.52715	2.03036	1.70235	1.46702	1.30616	1.51273	0.735528	1.04039	0.847936	0.931486	0.185726	0.245161	0.256119	0.198373	0.127394	1.78649	0.206762	1.25536	0.751384	0.702697	0.351753	NO	0.59854	0.39414	NO	0.275175	0.331817	NO	8.64033	0.00156533	0.00197926	YES	Cluster1
A0A087WP63_S_3042	A0A087WP63	ENSMUSG00000107023	NA	Gm42715	0.999811	111.27	PLGPEGSVEESEVEASGDEEEGDGTPRRRTG	S	3042	1.20296	1.21091	1.22014	1.2318	1.1721	1.06297	1.07029	0.981435	1.04041	1.02805	1.0359	1.07644	0.703587	0.66422	0.675016	0.623782	1.21645	0.666651	1.0717	1.0452	0.881001	0.00279398	NO	0.975275	0.830679	NO	0.637822	2.29e-07	NO	1.82472	4.66e-09	1.86e-08	NO	NO
A0A087WP63_S_2882	A0A087WP63	ENSMUSG00000107023	NA	Gm42715	0.95771	146.78	SPPKRKRGRPPKNPPSPRPSQHPVLDPDSSS	S	2882	1.24582	1.25534	1.25636	1.17511	1.08225	1.07853	1.06368	1.00392	1.18414	1.09032	1.05093	1.1129	0.661918	0.619822	0.5759	0.543073	1.23316	0.600178	1.05709	1.10957	0.857224	0.000856342	NO	1.04965	0.41657	NO	0.54091	1.41e-08	NO	2.05465	1.25e-09	6.22e-09	YES	Cluster2
A0A087WP63_S_1683	A0A087WP63	ENSMUSG00000107023	NA	Gm42715	0.999999	218.72	PKDEPETLTLRSGPPSPLPTATSFSGPRPRR	S	1683	1.26825	1.23308	1.14984	1.14566	1.1207	1.12049	1.20716	0.948528	1.15555	1.08248	1.08415	1.02912	0.633941	0.650915	0.59238	0.577764	1.19921	0.61375	1.09922	1.08783	0.916623	0.230055	NO	0.989635	0.995386	NO	0.564199	2.8e-06	NO	1.9539	2.3e-07	5.49e-07	NO	NO
A0A087WNM1_S_206	A0A087WNM1	ENSMUSG00000026425	14270	Srgap2	0.999997	167.67	QIGKSVKQEDRQTPRSPDSTANVRIEEKHVR	S	206	0.982017	1.19379	1.19578	1.1569	1.13728	1.15504	1.17581	0.99265	1.03369	1.10957	1.00759	0.962695	0.740705	0.7521	0.689333	0.715057	1.13212	0.724298	1.11519	1.02839	0.985045	0.987642	NO	0.922161	0.383628	NO	0.704305	0.00041171	NO	1.56306	1.47e-05	2.43e-05	NO	NO
A0A087WNM1_S_427	A0A087WNM1	ENSMUSG00000026425	14270	Srgap2	0.947469	94.01	CFQYSNSMESVKSTVSETFMSKPSIAKRRAN	S	427	1.16345	1.19081	1.13565	1.04845	1.15611	1.14589	1.21676	0.886948	1.16374	1.20808	1.1404	1.04118	0.659264	0.651968	0.618877	0.572422	1.13459	0.625633	1.10143	1.13835	0.970771	0.951093	NO	1.03352	0.934461	NO	0.549596	1.64e-05	NO	1.81952	5.71e-06	1.01e-05	NO	NO
A0A087WNN1_S_404	A0A087WNN1	ENSMUSG00000047528	108812	Flacc1	0.957166	100.88	TYEETSEVSEKSSSASPNMYESDVPEHNSNK	S	404	1.06034	1.1176	1.02525	1.04583	0.870443	0.910361	0.824481	0.861988	1.24446	1.21755	1.19961	1.24892	0.977503	0.825638	0.810872	0.759153	1.06226	0.843291	0.866818	1.22763	0.816016	0.00149268	NO	1.41625	4.31e-06	NO	0.686924	2.2e-06	NO	1.45576	1.08e-06	2.22e-06	NO	NO
A0A087WNP6_S_155	A0A087WNP6	ENSMUSG00000032803	321022	Cdv3	1	93.583	KREDPGDNWEEGGGGSGAEKSSGPWNKTAPV	S	155	0.993715	0.899709	0.903098	0.905639	0.880286	0.830177	0.925564	1.13748	0.960612	0.958949	0.872222	0.902125	1.26704	1.15998	1.13058	1.27281	0.92554	1.20761	0.943378	0.923477	1.01927	0.989758	NO	0.978905	0.985924	NO	1.30767	0.00197891	NO	1.30767	0.000869255	0.00112897	NO	NO
A0A087WNP6_S_58	A0A087WNP6	ENSMUSG00000032803	321022	Cdv3	0.999854	152.31	GSRPGDGGSLGSGARSGDGGSLGSGSRSGDG	S	58	0.663126	0.64537	0.682792	0.606616	0.745251	0.808022	0.813571	0.803671	0.67418	0.709649	0.660285	0.692603	1.87853	1.8475	1.79503	1.9738	0.649476	1.87372	0.792629	0.684179	1.22041	0.00361867	NO	0.863177	0.0238268	NO	2.73863	7.54e-13	YES	2.88497	1.26e-13	1.32e-11	YES	Cluster4
A0A087WNP6_S_63	A0A087WNP6	ENSMUSG00000032803	321022	Cdv3	0.998387	195.09	DGGSLGSGARSGDGGSLGSGSRSGDGGSSGS	S	63	0.624147	0.736585	0.681944	0.635034	0.953337	0.990726	1.05062	0.842158	0.885668	0.807694	0.812406	0.808087	1.51818	1.55773	1.43301	1.66268	0.669428	1.5429	0.959211	0.828464	1.43288	0.000517816	NO	0.863693	0.100081	NO	1.86236	4.51e-08	NO	2.3048	5.07e-09	1.99e-08	YES	Cluster4
A0A087WNP6_S_66	A0A087WNP6	ENSMUSG00000032803	321022	Cdv3	0.954838	108.01	SLGSGARSGDGGSLGSGSRSGDGGSSGSGAR	S	66	0.756196	0.781462	0.782027	0.760854	0.782638	0.829077	0.863706	0.809598	0.964442	1.02373	0.945433	1.02561	1.37839	1.44972	1.37444	1.47268	0.770135	1.41881	0.821255	0.989802	1.06638	0.260412	NO	1.20523	0.000168064	NO	1.43343	7.84e-09	NO	1.84229	4.27e-11	4.55e-10	NO	NO
A0A087WNP6_S_68	A0A087WNP6	ENSMUSG00000032803	321022	Cdv3	0.999958	193.57	GSGARSGDGGSLGSGSRSGDGGSSGSGARSG	S	68	0.616257	0.64823	0.595779	0.593702	0.796207	0.823626	0.876004	0.767469	0.712973	0.732996	0.702555	0.675054	1.8496	1.84837	1.79274	1.96844	0.613492	1.86479	0.815827	0.705894	1.32981	0.000274526	NO	0.86525	0.027721	NO	2.64174	1.19e-12	YES	3.03963	2.14e-13	1.69e-11	YES	Cluster4
A0A087WNP6_S_70	A0A087WNP6	ENSMUSG00000032803	321022	Cdv3	0.960749	209.96	GARSGDGGSLGSGSRSGDGGSSGSGARSGDG	S	70	0.501031	0.637388	0.578444	0.557714	0.667548	0.767068	0.781694	0.718074	0.66004	0.679549	0.626997	0.603175	1.97176	2.10598	1.87444	2.2691	0.568644	2.05532	0.733596	0.64244	1.29008	0.120286	NO	0.875741	0.549592	NO	3.19924	4.7e-10	YES	3.61442	9.43e-11	8.11e-10	YES	Cluster4
A0A087WNU9_S_80	A0A087WNU9	ENSMUSG00000026782	329165	Abi2	1	155.88	DYVPSPTRNMAPSQQSPVRTASVNQRNRTYS	S	80	1.05611	1.06428	1.05776	1.03774	1.07879	1.05104	1.10033	1.10724	1.01423	1.01069	0.963425	0.957026	0.870801	0.873716	0.836273	0.920534	1.05397	0.875331	1.08435	0.986343	1.02882	0.41469	NO	0.909615	0.001169	NO	0.887451	0.000396791	NO	1.23879	6.14e-07	1.33e-06	NO	NO
A0A087WNU9_S_36	A0A087WNU9	ENSMUSG00000026782	329165	Abi2	0.99955	89.917	MGGLPRTTPPTQKPPSPPMSGKGTLGRHSPY	S	36	1.18091	1.24899	1.22065	1.17428	1.08698	1.02171	1.09556	0.850317	1.08345	1.17843	1.08044	1.03265	0.737204	0.705519	0.64107	0.661834	1.20621	0.686407	1.01364	1.09374	0.840354	0.010299	NO	1.07902	0.408809	NO	0.627576	1.53e-05	NO	1.75728	1.5e-06	3e-06	NO	NO
A0A087WNV1_S_181	A0A087WNV1	ENSMUSG00000026159	15463	Agfg1	0.999971	183.94	ESAPALHLNKGTPSQSPVVGRSQGQQQEKKQ	S	181	0.946931	0.81042	0.876596	0.895728	0.910063	0.936412	0.896443	0.954108	1.04282	1.09622	1.07366	1.27535	1.02967	1.03855	1.09773	1.1193	0.882419	1.07131	0.924256	1.12201	1.04741	0.797402	NO	1.21396	0.00471314	NO	0.954815	0.691147	NO	1.27152	0.000509642	0.000680949	NO	NO
A0A087WNW2_S_428	A0A087WNW2	ENSMUSG00000026442	269116	Nfasc	1	78.556	ANAFVSVLDVPPRMLSARNQLIRVILYNRTR	S	428	0.238421	0.267272	0.278837	0.269708	0.301281	0.481107	0.478965	0.481141	0.31946	0.340839	0.302998	0.314086	2.82746	3.14753	2.73097	3.21992	0.263559	2.98147	0.435624	0.319346	1.65285	0.278095	NO	0.733077	0.588999	NO	9.33619	4e-12	YES	11.3123	1.86e-12	5.6e-11	YES	Cluster4
A0A087WR91_S_75	A0A087WR91	ENSMUSG00000021843	16709	Ktn1	0.98646	112.36	KKNKKKEIQNGTLRESDSEHVPRDFKLSDAS	S	75	1.06238	1.12715	1.10225	1.10363	1.11425	1.02094	1.11612	1.40579	1.01076	1.00232	0.954998	1.13384	0.723396	0.73029	0.681666	0.710216	1.09885	0.711392	1.16428	1.02548	1.05954	0.757512	NO	0.880789	0.20746	NO	0.693716	0.00227888	NO	1.63661	8.65e-05	0.000127269	NO	NO
A0A087WNX9_S_20	A0A087WNX9	ENSMUSG00000042215	213539	Bag2	0.914113	68.456	KISAKAHEGRFCRSSSMADRSSRLLESLDQL	S	20	0.775455	1.50162	1.04149	0.889315	1.03967	1.10794	0.972517	0.849478	0.93654	0.641416	0.900894	0.419818	1.26855	1.64735	0.934721	1.07323	1.05197	1.23096	0.992401	0.724667	0.943374	0.987512	NO	0.730216	0.487947	NO	1.69866	0.0709411	NO	1.69866	0.0986278	0.105688	NO	NO
A0A087WNZ7_S_1078	A0A087WNZ7	ENSMUSG00000026219	14897	Trip12	0.999232	159.99	EPARTAGVSGLARAASKDTISNNREKIKGWI	S	1078	0.520159	0.769	0.7888	0.776485	0.923315	1.12342	1.04834	1.17867	1.33362	1.34274	1.12514	0.85604	1.04492	0.992829	1.0667	1.10982	0.713611	1.05357	1.06844	1.16439	1.49723	0.0208537	NO	1.0898	0.785303	NO	0.904826	0.705458	NO	1.63168	0.00449341	0.00542414	NO	NO
A0A087WNZ7_S_1427	A0A087WNZ7	ENSMUSG00000026219	14897	Trip12	0.945745	112.42	VGGKRGRAQTAPTKTSPRNAKKHDELWHDGV	S	1427	0.885221	1.06204	1.13158	1.23234	0.867959	1.07883	0.976177	1.1491	0.899281	0.90356	0.760377	0.698716	1.11231	1.03187	1.13574	1.07489	1.0778	1.08871	1.01802	0.815484	0.944536	0.868957	NO	0.801052	0.0953729	NO	1.33504	0.0200642	NO	1.33504	0.0151079	0.0173776	NO	NO
A0A087WNZ7_S_1030	A0A087WNZ7	ENSMUSG00000026219	14897	Trip12	0.962561	64.82	YSPPRDDDKVDNQAKSPTTTQSPKSSFLASL	S	1030	0.670895	0.837131	0.860699	0.901679	0.856227	1.09057	1.05772	0.876883	0.900402	0.87063	0.767201	0.67901	1.50358	1.43603	1.45736	1.234	0.817601	1.40774	0.970348	0.804311	1.18682	0.261159	NO	0.828889	0.203436	NO	1.75024	2.93e-05	NO	1.75024	1.61e-05	2.65e-05	NO	NO
A0A087WNZ7_S_1036	A0A087WNZ7	ENSMUSG00000026219	14897	Trip12	0.998452	169.65	DDKVDNQAKSPTTTQSPKSSFLASLNPKTWG	S	1036	0.752974	1.16886	1.11437	1.09123	0.912728	1.13785	1.04308	0.930524	1.45662	1.2996	1.14883	0.697921	0.831506	0.818747	0.835829	0.759331	1.03186	0.811353	1.00604	1.15074	0.974982	0.997604	NO	1.14383	0.730187	NO	0.705069	0.121956	NO	1.4183	0.161367	0.170166	NO	NO
A0A087WNZ7_S_991	A0A087WNZ7	ENSMUSG00000026219	14897	Trip12	1	153.34	GSPSLQHSRDDSLDLSPQGRLSDVLKRKRLP	S	991	1.04344	1.10439	1.18033	1.226	0.868048	1.08921	0.960942	1.04619	1.1191	1.08339	0.994661	0.975008	0.869136	0.797958	0.833171	0.809024	1.13854	0.827322	0.991098	1.04304	0.870499	0.0647359	NO	1.05241	0.75619	NO	0.793184	0.00666876	NO	1.37617	0.000546975	0.000728593	NO	NO
A0A087WNZ7_S_997	A0A087WNZ7	ENSMUSG00000026219	14897	Trip12	0.996625	112.58	HSRDDSLDLSPQGRLSDVLKRKRLPKRGPRR	S	997	0.850495	0.995201	1.04363	1.05586	1.22817	1.43669	1.34412	1.0571	1.28394	1.20813	1.08412	0.965882	0.65862	0.636536	0.63904	0.512471	0.986297	0.611667	1.26652	1.13552	1.28412	0.030996	NO	0.896565	0.458244	NO	0.538668	0.000284569	NO	2.0706	4.09e-05	6.3e-05	YES	Cluster2
A0A087WNZ7_S_1376	A0A087WNZ7	ENSMUSG00000026219	14897	Trip12	0.995785	272.18	QAVRQFSVQAEDERESTDDESNPLGRAGIWT	S	1376	1.03067	1.08666	1.1621	1.2266	0.965773	1.17872	1.07493	1.45572	1.00552	0.966393	0.83972	0.904264	0.772038	0.750567	0.859756	0.720557	1.12651	0.775729	1.16879	0.928974	1.03753	0.960592	NO	0.794819	0.0714261	NO	0.835039	0.335671	NO	1.5067	0.00231468	0.00288072	NO	NO
A0A087WNZ7_S_267	A0A087WNZ7	ENSMUSG00000026219	14897	Trip12	1	62.528	SKTGGSSKFDWAARFSPKVSLPKTKLSLPGS	S	267	0.706082	0.839653	0.917514	0.942166	0.797129	0.904564	0.876768	0.807416	2.1291	2.09825	1.66477	1.6867	0.456385	0.399465	0.454797	0.319241	0.851354	0.407472	0.846469	1.89471	0.994262	0.999958	NO	2.23836	1.32e-06	YES	0.215058	2.64e-08	YES	4.64991	4.01e-08	1.17e-07	YES	Cluster3
A0A087WNZ7_S_942	A0A087WNZ7	ENSMUSG00000026219	14897	Trip12	0.902398	123.38	MHQVKHLAESESLLTSPPKACTNGSGSLGST	S	942	1.1004	1.17541	1.20942	1.21535	0.935985	1.07237	1.04799	0.945523	1.13491	1.10347	0.952067	0.898675	0.848029	0.793273	0.832512	0.734616	1.17515	0.802108	1.00047	1.02228	0.851356	0.031691	NO	1.0218	0.976778	NO	0.784626	0.00728119	NO	1.46507	0.000168573	0.000238827	NO	NO
A0A087WNZ7_S_312	A0A087WNZ7	ENSMUSG00000026219	14897	Trip12	0.999114	185.3	AKLASLRKSTKKRSESPPAELPSLRRSTRQK	S	312	0.968871	1.04758	1.13495	1.13395	0.915659	1.10085	1.02902	0.939347	1.23089	1.13914	1.00316	0.970794	0.876406	0.826749	0.90172	0.780921	1.07134	0.846449	0.99622	1.086	0.929886	0.635824	NO	1.09012	0.500517	NO	0.779422	0.010904	NO	1.283	0.00877212	0.0103108	NO	NO
A0A087WNZ7_S_75	A0A087WNZ7	ENSMUSG00000026219	14897	Trip12	1	124.7	TGQVPKKDNSRGVKRSASPDYNRTNSPSSAK	S	75	1.07427	1.17711	1.22295	1.25649	0.971884	1.14675	1.04633	0.977299	1.3392	1.29568	1.11592	1.13174	0.62083	0.550331	0.621045	0.45217	1.18271	0.561094	1.03556	1.22063	0.875589	0.147608	NO	1.17871	0.0544986	NO	0.459674	1.23e-06	YES	2.17545	7.63e-07	1.62e-06	YES	Cluster2
A0A087WNZ7_S_77	A0A087WNZ7	ENSMUSG00000026219	14897	Trip12	0.999997	159.01	QVPKKDNSRGVKRSASPDYNRTNSPSSAKKP	S	77	1.1235	1.21235	1.26661	1.33493	0.998003	1.13977	1.07358	1.13877	1.31714	1.24918	1.07291	1.12957	0.534421	0.487563	0.515825	0.405866	1.23435	0.485919	1.08753	1.1922	0.88106	0.114273	NO	1.09625	0.33413	NO	0.407581	2.73e-07	YES	2.54023	7.65e-08	2.07e-07	YES	Cluster2
A0A087WNZ7_S_236	A0A087WNZ7	ENSMUSG00000026219	14897	Trip12	0.986719	75.115	RVKQGKDQNKARRSRSASSPSPRRSSREKEQ	S	236	0.811055	1.2247	1.12743	1.24924	1.11585	1.17198	1.1624	0.984928	1.34604	1.1725	1.06626	0.724308	0.764259	0.716943	0.74847	0.613646	1.10311	0.71083	1.10879	1.07728	1.00515	0.999963	NO	0.971581	0.99381	NO	0.659839	0.0494452	NO	1.55985	0.0186335	0.021205	NO	NO
A0A087WNZ7_S_239	A0A087WNZ7	ENSMUSG00000026219	14897	Trip12	0.998247	171.46	QGKDQNKARRSRSASSPSPRRSSREKEQSKT	S	239	0.859422	1.66861	1.54739	1.38036	1.3156	1.43122	1.27385	1.0717	1.44836	1.09601	1.23125	0.369489	0.392536	0.338912	0.400256	0.175028	1.36395	0.326683	1.27309	1.03628	0.933391	0.974446	NO	0.813983	0.70323	NO	0.315247	0.0301743	YES	4.17513	0.00186335	0.00233863	YES	Cluster1
A0A087WNZ7_S_241	A0A087WNZ7	ENSMUSG00000026219	14897	Trip12	0.999981	135.72	KDQNKARRSRSASSPSPRRSSREKEQSKTGG	S	241	1.02426	1.77411	1.74892	1.5727	1.1949	1.38985	1.26943	0.949022	1.19148	0.996537	1.00759	0.366287	0.436402	0.431172	0.372956	0.274381	1.53	0.378727	1.2008	0.890473	0.784838	0.354565	NO	0.741566	0.402342	NO	0.42531	0.0821288	NO	4.03984	0.000424963	0.000573441	YES	Cluster1
A0A087WNZ7_S_161	A0A087WNZ7	ENSMUSG00000026219	14897	Trip12	0.874012	269.15	NQKRKRTESSCVKSGSGSESTGAEERSAKPI	S	161	1.24848	1.4466	1.46359	1.63941	1.05371	1.23483	1.13543	0.924665	1.14649	1.17818	0.971196	0.909361	0.445732	0.418121	0.445401	0.338791	1.44952	0.412011	1.08716	1.05131	0.750014	0.00698002	NO	0.967022	0.976468	NO	0.391903	5.37e-05	YES	3.51816	6.18e-07	1.34e-06	YES	Cluster1
A0A087WNZ7_S_12	A0A087WNZ7	ENSMUSG00000026219	14897	Trip12	1	85.864	____MSNRPNNNPGGSLRRSQRNTAGAQPQD	S	12	1.1583	1.11978	1.05179	1.24236	0.949056	0.964158	1.04581	1.24438	1.3584	1.22202	0.969987	0.917016	0.600286	0.8716	0.609542	0.675517	1.14306	0.689236	1.05085	1.11686	0.919337	0.806041	NO	1.06281	0.915994	NO	0.617122	0.00620481	NO	1.65844	0.00276938	0.00341858	NO	NO
A0A087WNZ7_S_1113	A0A087WNZ7	ENSMUSG00000026219	14897	Trip12	0.999999	95.624	HKFVERYFSSENMDGSNPALNVLQRLCAATE	S	1113	0.981051	1.03068	1.14395	1.19659	0.876023	1.02869	0.888698	0.899757	1.23247	1.15949	0.988318	0.988123	0.927083	0.873151	0.965654	0.820284	1.08807	0.896543	0.923292	1.0921	0.848563	0.106932	NO	1.18283	0.0965562	NO	0.820936	0.0481788	NO	1.21812	0.016506	0.0188909	NO	NO
A0A087WNZ7_S_1016	A0A087WNZ7	ENSMUSG00000026219	14897	Trip12	0.999998	114.72	KRKRLPKRGPRRPKYSPPRDDDKVDNQAKSP	S	1016	1.19089	1.24898	1.35207	1.32977	1.00537	1.24337	1.14135	0.846202	1.06681	0.918697	0.829292	0.697829	0.79798	0.741116	0.8492	0.741076	1.28043	0.782343	1.05907	0.878156	0.827123	0.107565	NO	0.829175	0.221889	NO	0.890893	0.702478	NO	1.63666	0.000542449	0.000722859	NO	NO
A0A087WP33_S_728	A0A087WP33	ENSMUSG00000033124	245860	Atg9a	1	195.94	QTQAEPERHVWHRRESDESGESAPEEGGEGA	S	728	1.35104	1.19023	1.16871	1.13713	1.05959	1.1547	1.10467	1.2938	1.12215	1.02072	1.05966	1.15862	0.575203	0.555665	0.523366	0.52475	1.21178	0.544746	1.15319	1.09029	0.951651	0.711548	NO	0.945454	0.666183	NO	0.499636	1.89e-06	YES	2.22448	1.24e-07	3.18e-07	YES	Cluster2
A0A087WP33_S_734	A0A087WP33	ENSMUSG00000033124	245860	Atg9a	1	190.55	ERHVWHRRESDESGESAPEEGGEGARAPQPI	S	734	0.763881	0.918991	0.874542	0.725768	0.832467	1.11718	0.796586	0.9929	0.773305	0.741372	0.768542	0.968284	1.47182	1.31804	1.36916	1.56717	0.820795	1.43155	0.934783	0.812876	1.13887	0.52635	NO	0.869588	0.472463	NO	1.76109	3.43e-05	NO	1.76109	1.66e-05	2.72e-05	NO	NO
A0A087WP74_S_1480	A0A087WP74	ENSMUSG00000032712	67246	Resf1	0.85771	121.82	SQRDSADSRLSKRSLSADEFEILQNPVKESN	S	1480	1.19887	1.23336	1.19895	1.1507	1.18071	1.115	0.996098	0.945546	1.1864	1.16224	1.03686	0.999895	0.691343	0.738562	0.604318	0.561154	1.19547	0.648844	1.05934	1.09635	0.886129	0.149198	NO	1.03494	0.920689	NO	0.591823	3.24e-05	NO	1.84246	4.07e-06	7.41e-06	NO	NO
A0A087WP83_S_875	A0A087WP83	ENSMUSG00000034088	110611	Hdlbp	0.999999	117.3	DEAGEGREAKETDPGSPRRCDIIIISGRKEK	S	875	1.34513	1.54922	1.42729	1.47334	1.29576	1.1716	1.28196	1.29421	0.884533	0.908946	0.812648	0.785463	0.481902	0.493648	0.414257	0.380092	1.44874	0.442475	1.26088	0.847898	0.870328	0.00761177	NO	0.672463	6.5e-06	NO	0.521849	7.88e-06	NO	3.27419	2.47e-10	1.7e-09	YES	Cluster1
A0A087WP83_S_31	A0A087WP83	ENSMUSG00000034088	110611	Hdlbp	0.998791	167.92	RSGLVPQQIKVATLNSEEENDPPTYKDAFPP	S	31	1.05354	1.04992	1.01169	0.98253	1.10668	1.08206	1.11398	1.10114	0.975858	0.967079	0.899024	0.980353	0.929548	0.966005	0.863587	0.917015	1.02442	0.919039	1.10096	0.955579	1.07472	0.0334243	NO	0.867947	0.000278172	NO	0.961761	0.452137	NO	1.19795	3.22e-05	5.04e-05	NO	NO
A0A087WP91_S_11	A0A087WP91	ENSMUSG00000001248	52857	Gramd1a	0.991034	136.02	_____MFDTTPHSGRSSPSSSPSLRKRLQLL	S	11	0.792668	0.833185	0.868107	0.783531	0.853645	0.909026	0.868846	0.92924	0.836965	0.800441	0.815963	0.736235	1.48116	1.45586	1.50639	1.52874	0.819373	1.49304	0.890189	0.797401	1.08643	0.083118	NO	0.895766	0.0198059	NO	1.87238	1.72e-11	NO	1.87238	1.2e-11	1.87e-10	NO	NO
E0CY18_S_173	E0CY18	ENSMUSG00000026197	68818	Zfand2b	0.993207	122.77	TSTAPSPSRTLPSSSSPSRATPQLPTRTASP	S	173	0.972181	1.10119	0.989933	1.04629	0.892854	0.867784	0.78073	1.42507	1.05307	1.0524	1.04023	1.76457	0.702711	0.664704	0.809435	0.836844	1.0274	0.753423	0.991609	1.22757	0.965164	0.996357	NO	1.23796	0.517402	NO	0.613752	0.0632799	NO	1.62932	0.0927814	0.0996764	NO	NO
A0A087WPF7-3_S_763	A0A087WPF7-3	ENSMUSG00000029673	319974	Auts2	0.891456	149.14	SAPPPLISTLGGRPGSPRRTTPLSAEIRERP	S	763	0.545363	0.553941	0.532506	0.541409	0.736487	0.877852	0.779967	0.693131	0.858506	0.798083	0.8346	0.766965	1.55725	1.61473	2.19529	2.11392	0.543305	1.8703	0.77186	0.814538	1.42068	0.283661	NO	1.05529	0.984264	NO	2.29614	8.06e-06	YES	3.44245	6e-07	1.3e-06	YES	Cluster4
A0A087WPL5_S_136	A0A087WPL5	ENSMUSG00000042699	13211	Dhx9	0.999993	349.31	KAEENNSGVESSGYGSPGPTWDRGANLKDYY	S	136	1.17154	1.0936	1.06437	1.10462	1.01664	1.05749	1.11928	1.93922	1.14727	1.16985	1.09267	1.13904	0.508824	0.518002	0.42769	0.429897	1.10853	0.471103	1.28316	1.13721	1.15753	0.691444	NO	0.886256	0.791581	NO	0.414264	0.00557211	YES	2.72373	0.0011345	0.0014545	YES	Cluster2
A0A087WPL5_S_1173	A0A087WPL5	ENSMUSG00000042699	13211	Dhx9	0.999999	78.759	GDGPRPPKMARYDNGSGYRRGYGGGGYGGGG	S	1173	1.20194	1.42023	1.34146	1.06496	0.817128	1.08165	0.820369	0.874208	1.04844	1.22042	0.981668	1.12775	0.807058	0.948261	0.55775	0.68671	1.25715	0.749945	0.898339	1.09457	0.714586	0.016062	NO	1.21844	0.248531	NO	0.685151	0.0206408	NO	1.67632	0.00136651	0.00173863	NO	NO
A0A087WPM2_S_140	A0A087WPM2	ENSMUSG00000026458	68507	Ppfia4	0.805772	48.824	HERSLRMTVVKRQAQSPSGVSSEVEVLKALK	S	140	1.2736	1.19069	1.10982	1.17145	1.04697	1.23563	1.10892	0.923947	1.34033	1.10425	1.22375	1.09461	0.573696	0.522623	0.572801	0.506919	1.18639	0.54401	1.07887	1.19073	0.909369	0.412802	NO	1.10369	0.380557	NO	0.456869	2.77e-06	YES	2.18881	1.18e-06	2.4e-06	YES	Cluster2
A0A087WPR9_S_281	A0A087WPR9	ENSMUSG00000049339	227298	Retreg2	0.991595	133.36	GFSVSRATTPQLTDVSEDLDQQSLPSEPEEA	S	281	1.07609	1.08617	1.05599	1.02139	1.00028	0.943176	1.04468	0.988022	1.01271	1.04132	0.994573	1.03847	0.936289	0.966691	0.887523	0.906615	1.05991	0.92428	0.994041	1.02177	0.937853	0.0607111	NO	1.02789	0.637028	NO	0.904588	0.0055801	NO	1.14674	0.00056437	0.000750156	NO	NO
A0A087WPR9_S_288	A0A087WPR9	ENSMUSG00000049339	227298	Retreg2	0.998673	204.35	TTPQLTDVSEDLDQQSLPSEPEEALNRELGE	S	288	1.02491	1.0405	0.955663	0.968862	0.997487	1.01689	1.02914	0.914154	1.07913	1.12418	1.04451	1.07227	0.982836	0.901354	0.914916	0.933209	0.997484	0.933079	0.989417	1.08002	0.991913	0.992164	NO	1.09157	0.038877	NO	0.863945	0.00139924	NO	1.15748	0.00248705	0.00308406	NO	NO
A0A087WPR9_S_82	A0A087WPR9	ENSMUSG00000049339	227298	Retreg2	0.814633	140.41	RFLPDVSAPPPEEPHSDSEGAGSGAQPHLLS	S	82	0.997272	1.01832	1.01937	0.960181	1.00677	0.956982	1.1025	1.22337	1.07141	1.00197	1.05706	1.23687	0.873251	0.829711	0.844707	0.800267	0.998785	0.836984	1.07241	1.09183	1.07371	0.580863	NO	1.01811	0.985492	NO	0.766591	0.00352916	NO	1.30448	0.00287792	0.00354486	NO	NO
A0A087WSG9_S_23	A0A087WSG9	ENSMUSG00000056267	68121	Cep70	0.986944	92.49	FLLPISTSDSTKEPLSPVASKAQDPSLLSNR	S	23	1.31972	1.46554	1.319	1.34438	1.28619	1.23005	1.34825	1.22124	0.896958	1.05432	0.880062	0.846911	0.494471	0.492906	0.379594	0.420419	1.36216	0.446848	1.27143	0.919563	0.933395	0.314459	NO	0.72325	7.06e-05	NO	0.485935	3.47e-06	YES	3.04837	1.47e-09	7.07e-09	YES	Cluster1
D3YVY3_S_94	D3YVY3	ENSMUSG00000025950	15926	Idh1	0.999346	64.841	DEKRVEEFKLKQMWKSPNGTIRNILGGTVFR	S	94	0.902965	0.978532	0.989661	0.984225	1.12053	1.04351	1.15232	1.01081	0.977821	0.914208	0.896618	0.910564	1.05228	1.05262	1.02162	0.99171	0.963846	1.02956	1.08179	0.924803	1.12237	0.0140507	NO	0.854879	0.00173657	NO	1.11327	0.0289897	NO	1.16976	0.00170847	0.00215232	NO	NO
A0A087WPV1_S_63	A0A087WPV1	ENSMUSG00000026429	67196	Ube2t	1	57.401	QKRKARPLGGMEKKFSPDVQRVYPGPS____	S	63	1.22681	1.20983	1.25881	1.15311	1.17002	1.14027	1.20299	1.12968	1.21253	1.25257	1.17129	1.23545	0.422318	0.527337	0.3602	0.326778	1.21214	0.409158	1.16074	1.21796	0.957594	0.566128	NO	1.0493	0.481355	NO	0.335937	5.09e-10	YES	2.97675	1.36e-10	1.07e-09	YES	Cluster2
Q9DA74_S_114	Q9DA74	ENSMUSG00000060715	69397	1700019A02Rik	0.9996	153.93	MRIKKFGITSKEFRKSPVASCFGLPLSTGKE	S	114	1.04468	0.933735	0.989977	0.917226	0.965341	0.965722	0.936423	0.920954	0.787439	0.750442	0.796282	0.839194	1.24667	1.21911	1.27504	1.41177	0.971405	1.28815	0.94711	0.793339	0.97499	0.925382	NO	0.837642	0.0099769	NO	1.6237	1.58e-07	NO	1.6237	2.7e-07	6.34e-07	NO	NO
A0A087WR42_S_105	A0A087WR42	ENSMUSG00000038079	381259	Tmem237	0.837589	159.59	RPPPELETSLTERPSSPSLLRNENGIDAEPR	S	105	1.16009	1.18297	1.0666	1.13351	1.12854	1.07587	1.13868	1.0847	1.04018	1.12009	0.981904	1.06915	0.761638	0.726556	0.642111	0.687401	1.13579	0.704427	1.10695	1.05283	0.974604	0.835691	NO	0.951111	0.429145	NO	0.669079	1.66e-06	NO	1.61237	8.78e-08	2.34e-07	NO	NO
A0A087WR42_S_51	A0A087WR42	ENSMUSG00000038079	381259	Tmem237	0.982728	287.84	PKKKKSRTKSSLATASSEGHAEPVVNRRAEG	S	51	1.12184	1.1594	1.13356	1.1164	1.04138	1.00741	1.05866	1.4067	1.00446	1.02109	0.908693	1.24729	0.739057	0.705899	0.667615	0.660554	1.1328	0.693281	1.12854	1.04538	0.996237	0.999951	NO	0.926314	0.760887	NO	0.663185	0.006183	NO	1.63397	0.000596706	0.00078984	NO	NO
E9QAN4_S_937	E9QAN4	ENSMUSG00000014602	16560	Kif1a	0.983507	150.15	QSESCPVVGMSRSGTSQEELRIVEGQGQGAD	S	937	1.11427	0.685044	1.40546	1.34837	0.649907	0.992047	1.12866	1.17626	0.593884	1.11304	1.24913	1.44263	0.725748	0.764504	0.786479	0.824576	1.13829	0.775327	0.986717	1.09967	0.866844	0.859328	NO	1.11447	0.93445	NO	0.705054	0.373724	NO	1.46814	0.282653	0.292907	NO	NO
A0A087WQH1_S_132	A0A087WQH1	ENSMUSG00000079330	213409	Lemd1	0.99972	62.633	RYAARPSPRIKRRCVSEEDYSRCNKRSKSSS	S	132	2.09542	1.95627	2.29396	2.23768	1.50785	1.08087	1.10735	1.09047	0.530943	0.56197	0.573959	0.471003	0.130828	0.111578	0.127433	0.12242	2.14583	0.123065	1.19663	0.534469	0.557655	1.41e-06	NO	0.446644	5.85e-05	YES	0.230256	0.00379537	YES	17.4366	2.83e-10	1.89e-09	YES	Cluster1
A0A087WQH1_S_123	A0A087WQH1	ENSMUSG00000079330	213409	Lemd1	0.999995	64.42	LSQKPTKKVRYAARPSPRIKRRCVSEEDYSR	S	123	1.11115	1.03055	1.3156	1.1968	1.10358	1.01901	1.04361	1.25339	1.11966	1.11319	1.24932	1.42805	0.490066	0.508775	0.527367	0.489887	1.16353	0.504024	1.1049	1.22755	0.94961	0.872247	NO	1.11101	0.423546	NO	0.410593	3.92e-06	YES	2.4355	2.34e-06	4.48e-06	YES	Cluster2
A0A087WQN7_S_1328	A0A087WQN7	ENSMUSG00000032410	24127	Xrn1	0.994904	157.5	GGSARCSIKLLKRNESPGTSEAQKVVTSYPN	S	1328	1.02537	1.27719	1.20147	1.17114	1.14784	1.00692	1.09702	1.30048	1.39111	1.41944	1.29345	1.11814	0.399894	0.423565	0.37415	0.3528	1.16879	0.387602	1.13807	1.30554	0.97371	0.976286	NO	1.14715	0.174187	NO	0.296891	2.24e-07	YES	3.36824	1.67e-07	4.14e-07	YES	Cluster2
A0A087WQQ3_S_41	A0A087WQQ3	ENSMUSG00000026484	19821	Rnf2	1	145.65	RTPQEAITDGLEIVVSPRSLHSELMCPICLD	S	41	0.995127	1.05974	1.04349	1.05465	1.11288	1.01526	0.95825	1.05255	1.04082	1.07082	1.00144	1.03023	0.871151	0.958573	0.893229	0.841795	1.03825	0.891187	1.03473	1.03583	0.996612	0.999513	NO	1.00106	0.999985	NO	0.860363	0.0036785	NO	1.16502	0.00135206	0.00172093	NO	NO
A0A087WQS0_S_1054	A0A087WQS0	ENSMUSG00000055322	21961	Tns1	1	231.44	RQPAEPPGPLRRRAASDGQYENQSPEATSPR	S	1054	1.18499	1.25831	1.19504	1.23214	1.13677	1.01374	1.09789	1.06384	1.09715	1.10893	1.02658	1.04187	0.682694	0.672845	0.619295	0.56791	1.21762	0.635686	1.07806	1.06863	0.885383	0.00472042	NO	0.991253	0.990863	NO	0.59486	7.26e-08	NO	1.91545	2.93e-09	1.25e-08	NO	NO
A0A087WQS0_S_1062	A0A087WQS0	ENSMUSG00000055322	21961	Tns1	0.999986	309.55	PLRRRAASDGQYENQSPEATSPRSPGVRSPV	S	1062	0.844269	1.07857	0.976349	1.00006	0.956107	0.957674	1.01112	1.02348	1.03978	1.10928	0.967287	1.04999	1.04419	1.05715	0.885515	0.999174	0.974814	0.996506	0.987095	1.04158	1.0126	0.994594	NO	1.0552	0.705291	NO	0.956721	0.80667	NO	1.0685	0.586062	0.593426	NO	NO
A0A087WQS0_S_1067	A0A087WQS0	ENSMUSG00000055322	21961	Tns1	0.947835	200.13	AASDGQYENQSPEATSPRSPGVRSPVQCVSP	S	1067	0.819256	0.862636	0.824363	0.79903	0.912486	0.924948	0.92883	1.15697	0.917253	0.906629	0.865564	0.939999	1.25633	1.30958	1.2045	1.37162	0.826321	1.28551	0.980808	0.907361	1.18696	0.0441743	NO	0.925116	0.49708	NO	1.41676	4.03e-05	NO	1.5557	6.05e-06	1.07e-05	NO	NO
A0A087WQS0_S_1070	A0A087WQS0	ENSMUSG00000055322	21961	Tns1	0.976414	207.31	DGQYENQSPEATSPRSPGVRSPVQCVSPELA	S	1070	0.653157	0.73624	0.645417	0.65523	0.797617	0.812458	0.827993	1.33183	0.825982	0.873765	0.777782	0.975643	1.46998	1.55029	1.4376	1.62901	0.672511	1.52172	0.942476	0.863293	1.40143	0.0880267	NO	0.915984	0.864934	NO	1.76269	0.000165249	NO	2.26274	1.7e-05	2.79e-05	YES	Cluster4
A0A087WQS0_S_1533	A0A087WQS0	ENSMUSG00000055322	21961	Tns1	0.999989	130.01	ALPEKRRMSVGDRAGSLPNYATINGKVSSSP	S	1533	1.08755	1.06975	1.04495	1.02243	1.10267	1.05336	1.14796	1.02531	1.2747	1.27243	1.16361	1.30629	0.626538	0.668083	0.571783	0.562596	1.05617	0.60725	1.08233	1.25426	1.02477	0.880389	NO	1.15885	0.00196739	NO	0.484152	2.4e-09	YES	2.06547	3.1e-09	1.31e-08	YES	Cluster3
A0A087WQS0_S_1342	A0A087WQS0	ENSMUSG00000055322	21961	Tns1	0.988308	123.61	GFGRRAVNPTMAAPGSPSLSHRQVMGPSGPG	S	1342	0.608349	0.61654	0.594856	0.703852	0.581415	0.589711	0.609504	5.3222	0.629193	0.629245	0.585196	1.8051	0.636806	0.600001	0.747429	0.740604	0.630899	0.68121	1.77571	0.912183	2.81457	0.564335	NO	0.513701	0.751743	NO	0.746791	0.992925	NO	2.81457	0.538292	0.546625	NO	NO
A0A087WQS0_S_1720	A0A087WQS0	ENSMUSG00000055322	21961	Tns1	0.940045	85.563	RDPTDESKDSSGPANSTTDLLKQGAACNVLF	S	1720	1.03342	1.10104	1.06423	0.934845	1.14737	1.22198	1.20641	1.00816	0.9972	1.04049	1.01988	1.00364	0.905455	0.8217	0.757363	0.736827	1.03338	0.805336	1.14598	1.0153	1.10896	0.174556	NO	0.885969	0.0984546	NO	0.793199	0.00661024	NO	1.42298	0.000191908	0.000269749	NO	NO
A0A087WQS0_S_1118	A0A087WQS0	ENSMUSG00000055322	21961	Tns1	0.917907	162.11	SYKEAFEEMEGTSPSSPPHSVARSPPGLAKT	S	1118	0.908242	0.966508	0.912667	0.932642	0.887161	0.888666	0.983409	1.46411	0.972708	1.01565	0.990342	1.21831	0.969402	0.974316	0.930764	0.985094	0.930015	0.964894	1.05584	1.04925	1.13529	0.647836	NO	0.993766	0.99991	NO	0.9196	0.855982	NO	1.13529	0.576069	0.583942	NO	NO
A0A087WQS0_S_1126	A0A087WQS0	ENSMUSG00000055322	21961	Tns1	1	125.71	MEGTSPSSPPHSVARSPPGLAKTPLSALGLK	S	1126	0.469155	0.501847	0.491043	0.486928	0.565455	0.722557	0.725925	0.885506	0.791871	0.764043	0.729947	0.95945	1.99607	1.88738	1.82891	2.19391	0.487243	1.97657	0.724861	0.811328	1.48768	0.0556073	NO	1.11929	0.720149	NO	2.43621	3.62e-08	YES	4.05663	1.83e-09	8.47e-09	YES	Cluster4
A0A087WQS0_S_1447	A0A087WQS0	ENSMUSG00000055322	21961	Tns1	0.994965	184.99	SLGRHLGGSGSVVPGSPSLDRHAAYGGYSTP	S	1447	0.966896	0.925829	0.914782	0.903651	1.09221	1.02491	1.09474	1.01344	0.987894	0.962343	0.915119	0.959223	1.08824	1.08259	1.01142	1.0567	0.92779	1.05974	1.05633	0.956145	1.13854	0.000984218	NO	0.905161	0.00688179	NO	1.10835	0.00540625	NO	1.14222	0.000196004	0.000275388	NO	NO
A0A087WQS0_S_1430	A0A087WQS0	ENSMUSG00000055322	21961	Tns1	0.866051	174.24	NLASSLHSNAVISPGSPSLGRHLGGSGSVVP	S	1430	0.812013	0.869891	0.842126	0.833231	0.830865	0.873082	0.901195	1.78335	0.914179	0.929621	0.8349	1.10402	1.10093	1.08354	1.09133	1.19572	0.839315	1.11788	1.09712	0.945681	1.30717	0.449544	NO	0.861963	0.804887	NO	1.18209	0.739208	NO	1.33189	0.342293	0.35275	NO	NO
A0A087WQS0_S_1402	A0A087WQS0	ENSMUSG00000055322	21961	Tns1	0.754022	170.15	HQVPGLHSSVVTTPGSPSLGRHPGAHQGNLA	S	1402	0.870058	0.901163	0.869479	0.872526	0.913196	0.935817	0.995983	1.10191	0.97855	0.911403	0.915279	1.02215	1.15602	1.18975	1.12432	1.24239	0.878307	1.17812	0.986727	0.956846	1.12344	0.0769832	NO	0.969717	0.875506	NO	1.23125	0.000633888	NO	1.34135	5.37e-05	8.14e-05	NO	NO
A0A087WQS0_S_545	A0A087WQS0	ENSMUSG00000055322	21961	Tns1	0.999992	110.37	GPLDGSLYAKVKKKDSLNGSSGPVTTARPAL	S	545	1.35959	1.38117	1.40322	1.27417	1.19504	1.11553	1.09073	1.08561	1.14335	1.18579	1.12281	1.17202	0.382611	0.379692	0.371274	0.337394	1.35454	0.367743	1.12173	1.15599	0.828127	2.27e-05	NO	1.03055	0.661739	NO	0.318119	1.34e-11	YES	3.68338	1.76e-12	5.4e-11	YES	Cluster2
A0A087WQS0_S_150	A0A087WQS0	ENSMUSG00000055322	21961	Tns1	1	132.85	DCRVGSSPKNLEEGGSMRVSPSIQPQPQSQP	S	150	1.18035	1.20169	1.17672	1.17433	1.03871	0.999456	1.04828	0.844558	1.19976	1.21237	1.14566	0.986057	0.707882	0.705409	0.691711	0.687064	1.18327	0.698016	0.982751	1.13596	0.830538	0.00814134	NO	1.1559	0.0425051	NO	0.614472	7.7e-06	NO	1.69519	2.03e-06	3.92e-06	NO	NO
A0A087WQS0_S_1514	A0A087WQS0	ENSMUSG00000055322	21961	Tns1	0.979668	116.63	PATSPSPDSAAFRQGSPTPALPEKRRMSVGD	S	1514	0.910894	0.953279	0.920871	0.894032	0.931854	0.934252	0.963411	0.834167	1.03867	1.07564	0.982825	0.988548	1.16072	1.16366	1.05476	1.19243	0.919769	1.14289	0.915921	1.02142	0.995816	0.999463	NO	1.11518	0.0413042	NO	1.11892	0.0182805	NO	1.2478	6.55e-05	9.79e-05	NO	NO
A0A087WQS0_S_836	A0A087WQS0	ENSMUSG00000055322	21961	Tns1	0.999997	153.38	WQQQQPHPPPRQQERSPLQSLARSKPSPQLS	S	836	1.24003	1.26964	1.24543	1.21017	1.07723	1.05574	1.1294	0.946713	1.17571	1.17502	1.07965	1.02175	0.642133	0.593211	0.575857	0.562331	1.24131	0.593383	1.05227	1.11303	0.847707	0.00291321	NO	1.05774	0.477372	NO	0.533123	1.39e-07	NO	2.09193	1.27e-08	4.35e-08	YES	Cluster2
A0A087WQS0_S_922	A0A087WQS0	ENSMUSG00000055322	21961	Tns1	0.998357	90.913	ASPLSSQPLLGSSRQSHPLTQSRSGYIPSGH	S	922	1.16989	1.31465	1.28697	1.28597	1.0997	1.04626	1.14594	1.13301	1.22817	1.23167	1.13554	1.1428	0.435467	0.449473	0.468559	0.425924	1.26437	0.444856	1.10623	1.18454	0.874924	0.00268102	NO	1.07079	0.15092	NO	0.37555	2.83e-10	YES	2.8422	5.02e-11	5.09e-10	YES	Cluster2
A0A087WQS0_S_1369	A0A087WQS0	ENSMUSG00000055322	21961	Tns1	0.863326	142.27	SGPGFHGNVVSGHPASAATTPGSPSLGRHPV	S	1369	0.739649	0.754185	0.751411	0.769975	0.826651	0.830119	0.869619	2.27389	0.836706	0.87466	0.787204	1.27774	1.04456	1.05242	1.121	1.19021	0.753805	1.10205	1.20007	0.944079	1.59202	0.377616	NO	0.786686	0.773712	NO	1.16732	0.932389	NO	1.59202	0.397823	0.408108	NO	NO
A0A087WQS0_S_1376	A0A087WQS0	ENSMUSG00000055322	21961	Tns1	0.824066	164.28	NVVSGHPASAATTPGSPSLGRHPVGSHQVPG	S	1376	0.936705	0.911632	0.931461	0.890222	0.941375	0.978088	0.976291	1.75472	0.910267	0.903513	0.833609	1.26194	0.974855	0.917882	0.914793	0.962641	0.917505	0.942543	1.16262	0.977333	1.26715	0.429331	NO	0.84063	0.645502	NO	0.964403	0.99587	NO	1.26715	0.419935	0.429914	NO	NO
A0A087WQS0_S_1526	A0A087WQS0	ENSMUSG00000055322	21961	Tns1	1	115.13	RQGSPTPALPEKRRMSVGDRAGSLPNYATIN	S	1526	1.28396	1.38545	1.33374	1.38541	1.18125	1.10135	1.09714	1.16162	1.16417	1.23487	1.0857	1.22006	0.39163	0.352848	0.325416	0.295377	1.34714	0.341318	1.13534	1.1762	0.842778	0.00038221	NO	1.03599	0.677554	NO	0.290186	1.21e-10	YES	3.94688	1.27e-11	1.94e-10	YES	Cluster2
A0A087WQS0_S_851	A0A087WQS0	ENSMUSG00000055322	21961	Tns1	0.999242	131.57	SPLQSLARSKPSPQLSAETPVAALPEFPRAA	S	851	1.18479	1.2292	1.33234	1.17448	1.1701	1.06094	1.13896	1.02727	1.22018	1.19118	1.14717	1.23512	0.534998	0.470664	0.463241	0.41936	1.2302	0.472065	1.09932	1.19841	0.893608	0.0335007	NO	1.09014	0.125377	NO	0.393909	3.19e-09	YES	2.606	8.32e-10	4.47e-09	YES	Cluster2
A0A087WQS0_S_1075	A0A087WQS0	ENSMUSG00000055322	21961	Tns1	0.816543	99.969	NQSPEATSPRSPGVRSPVQCVSPELALTIAL	S	1075	0.790614	0.88016	0.76957	0.712621	0.745652	1.03696	0.984729	0.995359	0.973827	0.969976	0.869909	1.00485	1.32946	1.18004	1.25765	1.49863	0.788241	1.31644	0.940675	0.954641	1.19338	0.223464	NO	1.01485	0.99751	NO	1.37899	0.00188395	NO	1.6701	9.27e-05	0.000135843	NO	NO
A0A087WQS0_S_1081	A0A087WQS0	ENSMUSG00000055322	21961	Tns1	0.996856	132.24	TSPRSPGVRSPVQCVSPELALTIALNPGGRP	S	1081	0.931597	0.949422	0.97994	0.931696	0.916263	0.974791	0.931943	0.960811	1.16844	1.19505	1.05867	1.06766	0.946138	0.997188	0.964491	1.02589	0.948164	0.983427	0.945952	1.12246	0.997667	0.999851	NO	1.18659	0.000397052	NO	0.876137	0.00293537	NO	1.18659	0.000213027	0.000297747	NO	NO
A0A087WQS0_S_792	A0A087WQS0	ENSMUSG00000055322	21961	Tns1	0.980357	184.34	SAHCGCDPSGLFRSQSFPDVEPQLPQAPTRG	S	792	1.25731	1.23952	1.19125	1.17085	1.11831	1.12026	1.14925	1.09306	1.1422	1.12528	1.02721	1.06577	0.611342	0.572902	0.579495	0.535997	1.21473	0.574934	1.12022	1.09011	0.922195	0.0210367	NO	0.973126	0.694068	NO	0.527407	1.62e-09	NO	2.11282	8.6e-11	7.59e-10	YES	Cluster2
A0A087WQS0_S_899	A0A087WQS0	ENSMUSG00000055322	21961	Tns1	0.945291	138.08	DLEPASAAAPLHKSQSVPGAWPGASPLSSQP	S	899	1.21465	1.35905	1.29105	1.18096	1.22006	1.03951	1.10409	1.02071	1.07162	1.09745	1.09587	1.21039	0.567463	0.576468	0.520152	0.430491	1.26143	0.523643	1.09609	1.11884	0.868931	0.0400165	NO	1.02075	0.972888	NO	0.468025	5.75e-07	YES	2.40894	5e-08	1.43e-07	YES	Cluster2
A0A087WQS0_S_908	A0A087WQS0	ENSMUSG00000055322	21961	Tns1	0.998419	115.54	PLHKSQSVPGAWPGASPLSSQPLLGSSRQSH	S	908	1.21761	1.273	1.17469	1.04232	1.14358	1.0969	1.15744	0.947333	1.16886	1.19596	1.04646	1.07268	0.668654	0.614292	0.593702	0.586531	1.1769	0.615795	1.08631	1.12099	0.923025	0.413313	NO	1.03192	0.925862	NO	0.549331	6.21e-06	NO	1.9112	1.23e-06	2.5e-06	NO	NO
A0A087WQS0_S_1325	A0A087WQS0	ENSMUSG00000055322	21961	Tns1	1	274.44	SPQARHRTVGTNTPPSPGFGRRAVNPTMAAP	S	1325	0.64661	0.695082	0.653017	0.642236	0.893474	0.886714	0.955908	1.32676	0.912739	0.917379	0.8606	0.891707	1.42401	1.46068	1.38862	1.44447	0.659236	1.42944	1.01571	0.895606	1.54074	0.0025362	NO	0.881751	0.424482	NO	1.59606	7.1e-05	NO	2.16833	2.81e-06	5.29e-06	YES	Cluster4
A0A087WQS0_S_154	A0A087WQS0	ENSMUSG00000055322	21961	Tns1	0.754937	157.54	GSSPKNLEEGGSMRVSPSIQPQPQSQPTSLS	S	154	0.889992	0.861479	1.00097	0.89698	0.9672	0.990066	0.985258	1.1612	1.08595	1.1413	1.08142	1.23561	0.955124	0.944781	0.835985	0.966697	0.912355	0.925647	1.02593	1.13607	1.12449	0.170296	NO	1.10735	0.189034	NO	0.814781	0.00657984	NO	1.2452	0.00290924	0.00358208	NO	NO
A0A087WQS0_S_509	A0A087WQS0	ENSMUSG00000055322	21961	Tns1	0.944276	80.816	VSVDYNTSDPLIRWDSYDNFSGHREDGMEEV	S	509	1.31708	1.28998	1.22024	1.27463	1.12771	1.07205	1.13593	1.08448	1.12409	1.08301	1.08193	1.10482	0.560979	0.552587	0.476858	0.493624	1.27548	0.521012	1.10504	1.09846	0.86637	7.99e-05	NO	0.994047	0.992917	NO	0.47431	9.5e-11	YES	2.44809	5.11e-12	1.05e-10	YES	Cluster2
A0A087WQS0_S_1578	A0A087WQS0	ENSMUSG00000055322	21961	Tns1	0.999968	158.01	SHTLPDFSKYSMPDNSPETRAKVKFVQDTSK	S	1578	0.744365	0.850808	0.856242	0.785624	0.815023	0.84222	0.910571	0.875007	0.830504	0.820222	0.77727	0.833098	1.49446	1.52274	1.43713	1.60471	0.80926	1.51476	0.860705	0.815274	1.06357	0.497571	NO	0.947216	0.594139	NO	1.85798	1.04e-09	NO	1.87179	2.49e-10	1.71e-09	NO	NO
A0A087WR70_S_126	A0A087WR70	ENSMUSG00000025915	170755	Sgk3	1	210.91	PDVRAFLQMDSPRHQSDPSEDEDERSTSKPH	S	126	0.811526	0.862777	0.901369	0.817271	0.585333	0.687782	0.679008	0.667436	0.683928	0.652783	0.64309	0.652678	1.87393	1.79998	1.72687	1.95424	0.848236	1.83875	0.65489	0.65812	0.772061	0.0027311	NO	1.00493	0.999822	NO	2.79395	5.85e-12	YES	2.80773	4.32e-12	9.42e-11	YES	Cluster4
A0A087WR70_S_129	A0A087WR70	ENSMUSG00000025915	170755	Sgk3	1	222.74	RAFLQMDSPRHQSDPSEDEDERSTSKPHSTS	S	129	1.21868	1.24354	1.28322	1.2363	1.14324	1.09402	1.11462	1.13432	0.936977	0.951963	0.896678	0.952131	0.739973	0.689515	0.689627	0.675203	1.24543	0.698579	1.12155	0.934437	0.900528	0.00010823	NO	0.833167	1.59e-06	NO	0.747594	1.23e-07	NO	1.78281	7.98e-12	1.42e-10	NO	NO
A0A087WQS2_S_443	A0A087WQS2	ENSMUSG00000051223	66882	Bzw1	1	109.6	QMKKFVEWLKNAEEESESEAEEGD_______	S	443	1.23338	1.26761	1.28408	1.27095	1.24048	1.09789	1.16267	1.11307	1.16585	1.05253	1.1404	1.09152	0.499673	0.472935	0.480986	0.425971	1.264	0.469891	1.15353	1.11258	0.912599	0.0210278	NO	0.964497	0.588929	NO	0.422346	7.63e-10	YES	2.68999	4.06e-11	4.36e-10	YES	Cluster2
A0A087WQS2_S_445	A0A087WQS2	ENSMUSG00000051223	66882	Bzw1	1	128.54	KKFVEWLKNAEEESESEAEEGD_________	S	445	1.2283	1.21808	1.22449	1.23226	1.16158	1.03232	1.11054	0.971043	1.20186	1.15261	1.10167	0.978006	0.649551	0.610925	0.5886	0.53818	1.22578	0.596814	1.06887	1.10853	0.87199	0.03009	NO	1.03711	0.841963	NO	0.538381	9.66e-07	NO	2.05388	9.76e-08	2.57e-07	YES	Cluster2
A0A087WQS2_S_13	A0A087WQS2	ENSMUSG00000051223	66882	Bzw1	0.975719	63.076	___MYGAAGAPARSASAPVVRSARRPPPQAT	S	13	0.80154	0.757808	0.835189	0.807218	1.21732	1.14585	1.13343	1.04474	1.09695	1.0442	1.00088	1.03899	1.0165	1.00815	1.06974	0.981494	0.800439	1.01897	1.13533	1.04526	1.41839	1.87e-06	NO	0.92066	0.0804246	NO	0.97485	0.859746	NO	1.41839	2.8e-06	5.27e-06	NO	NO
A0A087WQU0_S_350	A0A087WQU0	ENSMUSG00000026594	78255	Ralgps2	0.999998	153.14	PSPRNLIPHGHRKCHSLGYNFIHKMNTAEFK	S	350	0.762583	1.282	1.26676	1.17964	1.21108	1.08987	1.17749	1.02809	1.08147	1.19053	0.980457	1.13915	0.699255	0.671365	0.621432	0.618833	1.12274	0.652722	1.12663	1.0979	1.00346	0.999976	NO	0.974501	0.990678	NO	0.594516	0.00316618	NO	1.72605	0.000831663	0.00108305	NO	NO
A0A087WQU0_S_308	A0A087WQU0	ENSMUSG00000026594	78255	Ralgps2	1	239.27	SAASREDLAGPDIGASPQGGRKSSAAAAAAA	S	308	0.788888	0.824946	0.807557	0.782923	0.774943	0.84981	0.893303	0.940113	1.02745	1.07678	1.00671	1.15243	1.268	1.27159	1.19777	1.33679	0.801078	1.26854	0.864542	1.06584	1.07922	0.41857	NO	1.23284	0.00140056	NO	1.19017	0.00132299	NO	1.58354	2.41e-07	5.72e-07	NO	NO
A0A087WQU0_S_336	A0A087WQU0	ENSMUSG00000026594	78255	Ralgps2	0.999997	187.55	AAAAAEGALLPQTPPSPRNLIPHGHRKCHSL	S	336	1.09225	1.11059	1.09118	0.999221	1.07827	1.01042	1.05171	1.01593	1.12299	1.11573	1.06521	1.04535	0.86057	0.814831	0.733537	0.792215	1.07331	0.800288	1.03908	1.08732	0.968111	0.697173	NO	1.04643	0.441424	NO	0.736017	4.51e-06	NO	1.35866	2.3e-06	4.4e-06	NO	NO
A0A087WQU0_S_429	A0A087WQU0	ENSMUSG00000026594	78255	Ralgps2	1	119.34	EETSWPAFERNRLYHSLGPVTRVPRNGYRSH	S	429	1.2699	1.33348	1.26376	1.24999	1.26484	1.25268	1.1848	1.24063	1.01258	1.00901	0.96587	0.980296	0.543267	0.500374	0.477136	0.451381	1.27928	0.493039	1.23574	0.991939	0.965962	0.317867	NO	0.80271	1.68e-06	NO	0.497046	5.6e-10	YES	2.59469	1.42e-12	4.7e-11	YES	Cluster1
A0A087WQU0_S_296	A0A087WQU0	ENSMUSG00000026594	78255	Ralgps2	0.999985	213.7	SLKIEPGASTPRSAASREDLAGPDIGASPQG	S	296	1.15192	1.20348	1.11957	1.14822	1.44246	1.32074	1.40016	2.05555	0.800368	0.791017	0.74561	1.02165	0.485697	0.459558	0.448686	0.405315	1.1558	0.449814	1.55473	0.839661	1.34516	0.0391695	NO	0.540069	0.0006047	NO	0.535709	0.0442959	NO	3.45638	1.34e-05	2.23e-05	YES	Cluster1
A0A087WQU0_S_23	A0A087WQU0	ENSMUSG00000026594	78255	Ralgps2	0.943463	221.32	ASSVTIAATVSEKSSSSESLSEKGSELKKSF	S	23	1.34404	1.40812	1.39002	1.41072	0.776117	0.747913	0.802428	0.849577	1.19589	1.2297	1.1368	1.27246	0.616807	0.617109	0.57307	0.629219	1.38823	0.609051	0.794009	1.20871	0.571959	6.16e-10	NO	1.52229	3.44e-08	NO	0.503884	5.5e-10	NO	2.27933	1.25e-11	1.93e-10	YES	Cluster2
A0A087WR00_S_8	A0A087WR00	ENSMUSG00000026278	51800	Bok	0.988685	184.68	________MEVLRRSSVFAAEIMDAFDRSPT	S	8	1.36901	1.36082	1.32886	1.18664	1.04872	1.1155	1.02267	1.07392	1.05862	1.07522	0.982153	0.941134	0.597079	0.631374	0.601093	0.607187	1.31133	0.609183	1.0652	1.01428	0.812308	0.000270248	NO	0.952196	0.60231	NO	0.600605	1.8e-06	NO	2.1526	7.44e-09	2.73e-08	YES	Cluster1
Q9D9A9_S_59	Q9D9A9	ENSMUSG00000047129	76640	1700113H08Rik	0.980575	177.6	KTSETVQEDKATASGSPTQTDSLTVCGSALG	S	59	1.10406	1.08995	0.976643	1.15158	1.07758	0.886922	0.958063	0.710945	1.34589	1.32742	1.38423	1.39609	0.650095	0.685898	0.59196	0.662672	1.08056	0.647656	0.908378	1.36341	0.840656	0.0742527	NO	1.50092	5.32e-05	NO	0.475028	4.59e-07	YES	2.10514	7.69e-07	1.63e-06	YES	Cluster3
Q3UKG2_S_372	Q3UKG2	ENSMUSG00000073600	381148	Prob1	0.999538	40.516	QFPRETPDRTVPRARSPPFHSRGSRVVPSRV	S	372	0.691227	1.08836	0.726955	0.756387	0.885203	0.725137	0.941325	0.984826	0.958816	0.885664	0.88945	0.733169	1.58734	1.55471	1.28696	1.30447	0.815732	1.43337	0.884123	0.866775	1.08384	0.90313	NO	0.980378	0.998081	NO	1.65368	0.000559218	NO	1.75716	0.000142925	0.000204666	NO	NO
Q3UKG2_S_572	Q3UKG2	ENSMUSG00000073600	381148	Prob1	0.999991	91.961	LSLENAGIAVRGGQRSPDVDTPEQPRSHLTS	S	572	0.916695	1.00619	0.919901	0.879406	0.824853	0.822374	0.992263	0.948005	1.10024	1.05209	1.10064	0.970113	1.22094	1.18211	1.07491	0.989274	0.930547	1.11681	0.896874	1.05577	0.963813	0.930063	NO	1.17717	0.0632724	NO	1.05781	0.703205	NO	1.24522	0.00618033	0.0073618	NO	NO
Q3UKG2_S_230	Q3UKG2	ENSMUSG00000073600	381148	Prob1	0.766481	124.18	QDSRAPRPRLLLRTGSLDESLSRLQAAAGIV	S	230	0.781115	0.835522	0.750102	0.786099	0.817028	0.874815	0.99322	0.566381	0.967895	0.898439	1.01466	0.623208	1.70212	1.61995	1.48221	1.28724	0.78821	1.52288	0.812861	0.876051	1.03128	0.995837	NO	1.07774	0.938213	NO	1.73834	0.000383845	NO	1.93207	5.51e-05	8.33e-05	NO	NO
B2RWR6_S_123	B2RWR6	ENSMUSG00000095852	100042874	Gm10256	1	174.39	SRILKCGRGGRSRARSGPSCEGNLGGDRYTP	S	123	1.19268	1.22649	1.24806	1.13284	0.84769	0.855615	0.847141	0.796469	1.33188	1.33356	1.21755	1.28673	0.722716	0.674647	0.634358	0.651567	1.20002	0.670822	0.836729	1.29243	0.697264	3.33e-07	NO	1.54462	2.56e-08	NO	0.519038	8.18e-10	NO	1.92664	3e-10	1.99e-09	NO	NO
B2RWR6_S_126	B2RWR6	ENSMUSG00000095852	100042874	Gm10256	1	80.853	LKCGRGGRSRARSGPSCEGNLGGDRYTPNFN	S	126	0.817586	0.880255	0.886288	0.816219	0.640554	0.711187	0.71607	0.6978	0.997708	1.06898	0.996099	1.10937	1.43333	1.3767	1.31008	1.54177	0.850087	1.41547	0.691403	1.04304	0.813332	0.0162003	NO	1.50859	1.93e-05	NO	1.35706	1.07e-05	NO	2.04725	8.79e-09	3.18e-08	YES	Cluster4
B2RWR6_S_274	B2RWR6	ENSMUSG00000095852	100042874	Gm10256	0.999495	63.184	FSEYLSGNSYRDTYRSYGRFHEAPSARGGNN	S	274	1.34056	1.4286	1.3867	1.39105	0.918102	0.914629	0.992397	0.86043	1.48243	1.50101	1.34338	1.32095	0.311442	0.304714	0.242659	0.260947	1.38673	0.279941	0.92139	1.41194	0.664435	5.87e-07	NO	1.53241	3.28e-07	NO	0.198266	1.08e-11	YES	5.04372	9.99e-12	1.66e-10	YES	Cluster2
B2RWR6_S_215	B2RWR6	ENSMUSG00000095852	100042874	Gm10256	0.956569	89.731	SSRRDEYPLPRDYGQSSNDRKYESTSRGYCD	S	215	1.41892	1.46121	1.44303	1.3625	0.924692	0.890007	0.895394	0.827566	1.3598	1.42541	1.31595	1.31602	0.359204	0.344718	0.36383	0.291746	1.42141	0.339875	0.884415	1.3543	0.622208	3.11e-09	NO	1.53129	1.33e-08	NO	0.25096	1.51e-12	YES	4.18217	4.1e-13	2.43e-11	YES	Cluster2
B2RWR6_S_216	B2RWR6	ENSMUSG00000095852	100042874	Gm10256	0.975561	98.04	SRRDEYPLPRDYGQSSNDRKYESTSRGYCDY	S	216	1.31498	1.36181	1.34844	1.25325	0.836116	0.763209	0.874467	0.904645	1.48814	1.447	1.45825	1.53061	0.385554	0.369736	0.315311	0.348481	1.31962	0.354771	0.844609	1.481	0.64004	2.63e-08	NO	1.75348	1.04e-09	NO	0.239548	1.22e-12	YES	4.17453	8.07e-13	3.49e-11	YES	Cluster3
B2RWR6_S_283	B2RWR6	ENSMUSG00000095852	100042874	Gm10256	1	95.608	YRDTYRSYGRFHEAPSARGGNNRYDDYSNSQ	S	283	1.15033	1.31371	1.36057	1.19994	0.759842	0.764277	0.844628	0.680525	1.5576	1.62697	1.43623	1.42555	0.402484	0.741172	0.384847	0.351311	1.25614	0.469954	0.762318	1.51159	0.606874	0.000383595	NO	1.98289	6.46e-06	NO	0.3109	1.81e-07	YES	3.21647	1.34e-07	3.41e-07	YES	Cluster3
B2RWR6_S_201	B2RWR6	ENSMUSG00000095852	100042874	Gm10256	0.910078	95.197	RREISRNMPRGEPASSRRDEYPLPRDYGQSS	S	201	1.12453	1.19561	1.23193	1.14214	0.895804	0.851522	0.930962	0.845769	1.47007	1.42503	1.36297	1.43154	0.548692	0.552022	0.506921	0.484484	1.17355	0.52303	0.881014	1.4224	0.750724	2.26e-06	NO	1.61451	2.45e-09	NO	0.367708	3.14e-12	YES	2.71955	7.34e-12	1.34e-10	YES	Cluster3
B2RWR6_S_297	B2RWR6	ENSMUSG00000095852	100042874	Gm10256	0.999988	232.37	PSARGGNNRYDDYSNSQDGYGGRGEPYISNR	S	297	1.35522	1.39502	1.36558	1.27321	0.853414	0.802084	0.846781	0.741283	1.59561	1.57725	1.52298	1.55387	0.303059	0.307523	0.262818	0.244304	1.34725	0.279426	0.810891	1.56243	0.601884	3.26e-09	NO	1.92681	4.09e-11	NO	0.178841	2.61e-13	YES	5.59156	8.2e-14	1.03e-11	YES	Cluster3
B2RWR6_S_349	B2RWR6	ENSMUSG00000095852	100042874	Gm10256	0.999981	133.52	DREYFDREGRQERGHSPKDGLYSASRESYSS	S	349	1.21031	1.43674	1.32531	1.47441	0.794885	0.734186	0.79625	0.96334	1.50244	1.6558	1.20647	1.9581	0.25405	0.240703	0.223514	0.223485	1.36169	0.235438	0.822165	1.58071	0.603782	0.00440013	NO	1.92261	0.000254867	NO	0.148945	7.49e-07	YES	6.71389	6.35e-07	1.37e-06	YES	Cluster3
B2RWR6_S_88	B2RWR6	ENSMUSG00000095852	100042874	Gm10256	0.990066	111.98	ILDGKRIKVKQARRPSSLESGSKKRPPSFSR	S	88	1.30393	1.44842	1.39103	1.36673	0.856396	0.829604	0.873627	0.892128	1.42366	1.52541	1.33961	1.45997	0.337819	0.34491	0.305806	0.300956	1.37753	0.322373	0.862939	1.43716	0.626441	4.4e-08	NO	1.66543	1.27e-08	NO	0.224312	3.03e-12	YES	4.45808	2.69e-12	6.87e-11	YES	Cluster3
B2RWR6_S_89	B2RWR6	ENSMUSG00000095852	100042874	Gm10256	0.959748	146.08	LDGKRIKVKQARRPSSLESGSKKRPPSFSRT	S	89	1.24181	1.54226	1.44426	1.43596	0.86554	0.865292	0.881287	1.01825	1.40201	1.57658	1.30636	1.23672	0.314845	0.31518	0.284974	0.268657	1.41607	0.295914	0.907593	1.38042	0.640923	8.55e-05	NO	1.52097	0.000170752	NO	0.214365	2.56e-08	YES	4.78542	8.98e-09	3.23e-08	YES	Cluster2
B2RWR6_S_92	B2RWR6	ENSMUSG00000095852	100042874	Gm10256	0.819485	74.966	KRIKVKQARRPSSLESGSKKRPPSFSRTRGA	S	92	1.01207	1.10269	1.14446	1.11171	0.86906	0.823683	0.914047	0.96977	1.2342	1.2325	1.12581	0.925036	0.781423	0.835802	0.814273	1.10347	1.09273	0.883741	0.89414	1.12939	0.818262	0.109209	NO	1.2631	0.0499386	NO	0.782495	0.0397778	NO	1.27796	0.0145753	0.0167931	NO	NO
B2RWR6_S_143	B2RWR6	ENSMUSG00000095852	100042874	Gm10256	0.775625	126.83	EGNLGGDRYTPNFNVSSSGRHFAVKRNPSSK	S	143	1.34051	1.26761	1.30544	1.16208	1.06853	1.00431	1.00741	0.907369	1.26386	1.27813	1.19529	1.31301	0.486736	0.476481	0.456986	0.466274	1.26891	0.471619	0.996903	1.26257	0.785638	0.00010471	NO	1.26649	0.000131079	NO	0.373539	1.05e-09	YES	2.69054	3.93e-10	2.46e-09	YES	Cluster2
B2RWR6_S_318	B2RWR6	ENSMUSG00000095852	100042874	Gm10256	0.996451	120.55	GRGEPYISNRSNIYSSDYERSGRQEVLPPPI	S	318	1.31117	1.41686	1.31906	1.29828	0.92202	0.863788	0.898419	0.761883	1.39884	1.46951	1.34766	1.31079	0.433895	0.458265	0.411103	0.378466	1.33634	0.420432	0.861528	1.3817	0.644691	4.41e-07	NO	1.60378	1.6e-07	NO	0.304286	1.22e-10	YES	3.28638	6.11e-11	5.9e-10	YES	Cluster3
B2RWR6_S_246	B2RWR6	ENSMUSG00000095852	100042874	Gm10256	1	83.314	YGNYHSREESASKVFSDHAGYLGGRDRDFSE	S	246	1.13811	1.15799	1.13181	1.11301	0.884524	0.762849	0.828087	2.09178	1.30752	1.33492	1.22929	1.63535	0.355176	0.340465	0.360676	0.328441	1.13523	0.34619	1.14181	1.37677	1.0058	0.999991	NO	1.20578	0.748678	NO	0.251451	0.0040419	YES	3.97692	0.00448707	0.00541751	YES	Cluster3
B2Z892_S_447	B2Z892	ENSMUSG00000026409	18640	Pfkfb2	0.99396	63.436	HNFPKSQTPVRMRRNSFTPLSSSNTIRRPRN	S	447	0.93979	0.987815	0.972591	0.858735	1.03143	1.04447	1.05625	1.09811	1.13273	1.02815	0.948477	1.09976	1.03474	1.0123	0.804711	0.949947	0.939733	0.950425	1.05757	1.05228	1.12539	0.16011	NO	0.995	0.999599	NO	0.903207	0.255004	NO	1.12539	0.0727087	0.0787994	NO	NO
J3QPW0_S_83	J3QPW0	ENSMUSG00000093895	108168511	Gm21865	0.999999	92.822	KSEVNNPAIGKDGYISPQVKGDEDMGHEVGS	S	83	0.718993	0.823689	0.857499	0.855974	0.911952	0.855372	0.777248	0.776024	1.69047	1.81991	1.90104	2.1779	0.486596	0.42978	0.464085	0.453473	0.814039	0.458484	0.830149	1.89733	1.01979	0.996988	NO	2.28553	8.16e-08	YES	0.241647	2.92e-09	YES	4.13827	3.27e-09	1.37e-08	YES	Cluster3
A0A087WSH6_S_117	A0A087WSH6	ENSMUSG00000087006	620695	Gm13889	0.914647	100.93	REPLGSCKLRNSLDSSDSDSAL_________	S	117	0.873317	0.902754	0.910813	0.933165	0.863445	0.951011	0.94662	0.976655	1.03915	1.04689	0.921045	0.916819	1.15572	1.18714	1.14895	1.22651	0.905012	1.17958	0.934433	0.980973	1.03251	0.826406	NO	1.04981	0.547886	NO	1.20246	0.000435327	NO	1.30339	1.56e-05	2.56e-05	NO	NO
A0A087WSH6_S_119	A0A087WSH6	ENSMUSG00000087006	620695	Gm13889	0.88665	96.64	PLGSCKLRNSLDSSDSDSAL___________	S	119	0.886022	0.842567	0.849007	0.851759	0.897131	0.941484	0.854295	1.08232	0.949593	0.847088	0.822959	0.901013	1.32089	1.25996	1.35042	1.34349	0.857339	1.31869	0.943808	0.880163	1.10086	0.243974	NO	0.932566	0.485631	NO	1.49823	1.68e-06	NO	1.53812	5.05e-07	1.11e-06	NO	NO
A0A087WSH6_S_87	A0A087WSH6	ENSMUSG00000087006	620695	Gm13889	1	191.53	VSPMEEEKAKKSFLQSLECLRRSTQSLSLQR	S	87	1.128	1.12772	1.12813	1.01878	1.35146	1.32341	1.274	1.2391	0.908201	0.915941	0.848237	0.823073	0.770519	0.729746	0.768448	0.645241	1.10066	0.728489	1.29699	0.873863	1.17838	0.00093779	NO	0.673762	4.44e-07	NO	0.833642	0.00945253	NO	1.78039	1.58e-08	5.22e-08	NO	NO
A0A087WSH6_S_94	A0A087WSH6	ENSMUSG00000087006	620695	Gm13889	0.982715	115	KAKKSFLQSLECLRRSTQSLSLQREPLGSCK	S	94	0.997382	0.997983	0.93981	0.939063	1.3755	1.27661	1.2926	1.43686	0.910133	0.899559	0.878095	0.913692	0.816188	0.767745	0.819158	0.739621	0.96856	0.785678	1.34539	0.90037	1.38906	3.82e-07	NO	0.669225	5.87e-08	NO	0.872617	0.0190405	NO	1.7124	5.18e-09	2.03e-08	NO	NO
A0A087WRQ4_S_2	A0A087WRQ4	ENSMUSG00000026021	22218	Sumo1	0.999683	75.463	______________MSDQEAKPSTEDLGDKK	S	2	1.26211	1.32488	1.34038	1.1645	1.13848	1.11183	1.15197	0.926017	1.29477	1.29031	1.25069	1.25271	0.391733	0.387846	0.362223	0.349558	1.27297	0.37284	1.08207	1.27212	0.850041	0.00862541	NO	1.17563	0.00889487	NO	0.293086	1.79e-09	YES	3.41425	6.43e-10	3.63e-09	YES	Cluster2
A0A087WS46_S_65	A0A087WS46	ENSMUSG00000025967	55949	Eef1b2	0.998886	91.729	GAADAKDDDDIDLFGSDDEEESEEAKKLREE	S	65	1.06186	1.09591	1.05579	1.04511	0.986058	0.943973	1.20154	0.75501	1.05062	0.947288	1.08546	0.938691	0.921441	0.959987	0.911439	1.03983	1.06467	0.958174	0.971646	1.00551	0.912629	0.597305	NO	1.03486	0.965829	NO	0.95292	0.914761	NO	1.11114	0.497167	0.506124	NO	NO
A0A087WSD2_S_474	A0A087WSD2	ENSMUSG00000099398	383435	Ms4a14	0.847713	137.69	PYQDLPYQVLLIKDTSPQGTPYQYILTKEIP	S	474	0.962196	1.01269	0.92906	0.907557	1.02582	0.960124	0.957627	0.91038	1.31276	1.18695	1.16614	1.28399	0.84086	0.864403	0.856653	0.82279	0.952876	0.846176	0.963487	1.23746	1.01114	0.989889	NO	1.28436	2.48e-05	NO	0.683801	5.72e-07	NO	1.46241	8.07e-07	1.7e-06	NO	NO
A0A087WSD2_S_837	A0A087WSD2	ENSMUSG00000099398	383435	Ms4a14	0.973521	126.21	QEWKSNQGKKPTRRLSLSLPGKHGQVHPKRY	S	837	0.276783	0.442637	0.41601	0.424537	0.471316	0.820633	0.745035	0.832729	1.15128	1.08147	1.01394	1.20099	1.79031	1.85754	1.70294	1.77185	0.389992	1.78066	0.717428	1.11192	1.8396	0.00438234	NO	1.54987	0.000992191	NO	1.60143	6.32e-06	NO	4.5659	2.3e-09	1.02e-08	YES	Cluster4
A0A087WSD2_S_839	A0A087WSD2	ENSMUSG00000099398	383435	Ms4a14	0.988198	102.06	WKSNQGKKPTRRLSLSLPGKHGQVHPKRYSV	S	839	0.736978	0.8836	0.810538	0.741945	0.854976	0.908029	0.958681	0.968356	1.11333	1.02158	0.988596	0.997593	1.32647	1.23687	1.24276	1.20969	0.793265	1.25395	0.922511	1.03027	1.16293	0.0351695	NO	1.11682	0.0869002	NO	1.2171	0.000691561	NO	1.58074	7.58e-07	1.61e-06	NO	NO
A0A087WSD2_S_3	A0A087WSD2	ENSMUSG00000099398	383435	Ms4a14	0.998107	57.281	_____________MESPSEEKRRNHVITIDP	S	3	1.23547	1.37524	1.33446	1.32783	1.2276	1.03388	1.06936	1.01268	1.23185	1.14492	1.10026	1.01543	0.487932	0.503285	0.456978	0.442827	1.31825	0.472755	1.08588	1.12311	0.823728	0.00384489	NO	1.03429	0.890358	NO	0.420933	1.71e-07	YES	2.78844	1.05e-08	3.68e-08	YES	Cluster2
A0A087WSD2_S_879	A0A087WSD2	ENSMUSG00000099398	383435	Ms4a14	1	105.86	RRYSEDLQSKTSRRKSIDQQIKAWISPKKNT	S	879	0.841059	0.988908	0.917627	1.198	0.856564	0.879315	0.913553	0.949358	1.22625	1.19214	1.1526	1.10406	0.970221	0.964056	0.934853	0.911435	0.986398	0.945141	0.899697	1.16876	0.912104	0.495952	NO	1.29906	0.00354617	NO	0.808668	0.0131466	NO	1.29906	0.003828	0.00465537	NO	NO
A0A087WSD2_S_867	A0A087WSD2	ENSMUSG00000099398	383435	Ms4a14	0.999998	125.38	YSVDLQVKSEKPRRYSEDLQSKTSRRKSIDQ	S	867	0.722329	0.770523	0.765149	0.7662	0.865725	0.990673	0.935808	0.988264	1.02536	0.9863	0.951649	1.02069	1.27418	1.38928	1.22149	1.32639	0.75605	1.30283	0.945118	0.995999	1.25007	0.000975747	NO	1.05384	0.511911	NO	1.30807	9.76e-06	NO	1.72321	3.35e-08	1.01e-07	NO	NO
A0A087WSD2_S_853	A0A087WSD2	ENSMUSG00000099398	383435	Ms4a14	0.999999	99.011	LSLPGKHGQVHPKRYSVDLQVKSEKPRRYSE	S	853	0.82742	0.962432	0.822605	0.756454	1.07484	0.893958	0.943739	0.932333	1.1382	1.02063	1.05786	1.08694	1.19037	1.12532	1.09245	1.07445	0.842228	1.12065	0.961217	1.07591	1.14128	0.118045	NO	1.11932	0.136304	NO	1.04158	0.792459	NO	1.33057	0.000400577	0.000542441	NO	NO
A0A087WSE3_S_1883	A0A087WSE3	ENSMUSG00000026207	11790	Speg	0.793809	61.212	HHQPPPESRGLQKSSSFSQGEAEPRGRHRRA	S	1883	1.09529	1.09189	1.10374	1.05356	0.935894	0.984128	1.08794	0.962588	0.994713	0.940708	0.925556	0.833809	1.07871	1.03458	0.889203	0.987677	1.08612	0.997545	0.992638	0.923696	0.91393	0.21075	NO	0.930547	0.444701	NO	1.07995	0.388596	NO	1.17584	0.0256615	0.0288482	NO	NO
A0A087WSS5_S_31	A0A087WSS5	ENSMUSG00000031585	68153	Gtf2e2	0.991951	129.15	ALSTPVVEKRAVPSESPSSSSSKKKKAKVEH	S	31	1.08695	1.14126	1.09673	1.14499	1.24811	1.07355	1.18974	1.23672	1.00078	1.00962	1.01218	1.03681	0.727043	0.706084	0.661888	0.627532	1.11748	0.680637	1.18703	1.01485	1.06223	0.234275	NO	0.854945	0.00151855	NO	0.670679	2.59e-06	NO	1.744	2.39e-08	7.48e-08	NO	NO
A0A087WSM1_S_294	A0A087WSM1	ENSMUSG00000026018	70375	Ica1l	1	331.56	TEGSCLTTDLNKVALSEEEEEERFEREPAVA	S	294	0.9271	0.910156	0.956098	0.883855	1.07386	1.04906	1.07255	1.27595	1.04663	1.07998	1.02195	1.17533	0.92402	0.884818	0.840802	0.877848	0.919302	0.881872	1.11785	1.08097	1.21598	0.00580212	NO	0.967007	0.861613	NO	0.815814	0.00568721	NO	1.26759	0.000583682	0.000773778	NO	NO
A0A087WSS1_S_20	A0A087WSS1	ENSMUSG00000026319	227446	Relch	0.994879	162.75	APGGGGSGSGVNPFLSDSDEDDDEVAATEDR	S	20	1.34182	1.24379	1.23171	1.19695	1.00411	1.05747	1.11152	0.922586	1.12964	1.18265	1.07232	1.28328	0.526363	0.612965	0.541399	0.541417	1.25357	0.555536	1.02392	1.16697	0.816805	0.00293382	NO	1.13971	0.0594611	NO	0.476049	2.01e-07	YES	2.25651	3.92e-08	1.15e-07	YES	Cluster2
A0A087WSS1_S_22	A0A087WSS1	ENSMUSG00000026319	227446	Relch	0.958647	209.69	GGGGSGSGVNPFLSDSDEDDDEVAATEDRRA	S	22	1.18486	1.14043	1.12764	1.00935	1.15022	0.896586	1.14134	0.943532	1.16221	1.07506	1.24089	0.931838	0.774518	0.746653	0.793845	0.681026	1.11557	0.74901	1.03292	1.1025	0.925912	0.680072	NO	1.06736	0.779369	NO	0.679375	0.00202905	NO	1.48939	0.000954474	0.00123412	NO	NO
A0A087WSS1_S_180	A0A087WSS1	ENSMUSG00000026319	227446	Relch	0.970784	197.19	EPSTTSGGGQLNRAGSISTLDSLDFARYSDD	S	180	1.28399	1.37757	1.26766	1.29179	1.28178	1.11761	1.15628	1.16619	1.06418	1.01507	1.05249	0.997807	0.501533	0.503229	0.488361	0.434461	1.30525	0.481896	1.18046	1.03239	0.904394	0.0156909	NO	0.874559	0.00483534	NO	0.466779	9.71e-09	YES	2.70858	8.65e-11	7.63e-10	YES	Cluster1
A0A087WSS1_S_182	A0A087WSS1	ENSMUSG00000026319	227446	Relch	0.932043	272.54	STTSGGGQLNRAGSISTLDSLDFARYSDDGN	S	182	1.26335	1.27412	1.29216	1.22946	1.41417	1.30956	1.40143	1.25864	1.07673	1.10566	1.0351	1.06404	0.35659	0.350085	0.313025	0.255886	1.26477	0.318897	1.34595	1.07038	1.06418	0.132539	NO	0.795262	1.7e-05	NO	0.297928	2.32e-10	YES	4.22065	3.73e-12	8.46e-11	YES	Cluster2
A0A087WSS1_S_193	A0A087WSS1	ENSMUSG00000026319	227446	Relch	0.999875	147.26	AGSISTLDSLDFARYSDDGNRETDERVAEHE	S	193	1.17717	1.28396	1.14912	1.10037	1.17717	1.16266	1.13433	0.963927	0.974551	0.953026	0.923237	0.831511	0.834774	0.78846	0.745547	0.800194	1.17766	0.792244	1.10952	0.920581	0.942143	0.564422	NO	0.829711	0.0144468	NO	0.860591	0.110548	NO	1.48648	2.59e-05	4.11e-05	NO	NO
A0A087WSS1_S_398	A0A087WSS1	ENSMUSG00000026319	227446	Relch	0.999912	123.29	SLVWSSQKDSEDNRQSPAVNSSDQEKTKDVH	S	398	1.38267	1.38878	1.39338	1.31648	1.20129	1.17716	1.21352	1.16707	1.0847	1.14965	1.07576	1.18404	0.337187	0.33994	0.295078	0.293301	1.37033	0.316376	1.18976	1.12354	0.868228	6.16e-05	NO	0.944341	0.0914408	NO	0.28159	2.14e-12	YES	4.33133	1.16e-13	1.27e-11	YES	Cluster2
A0A087WSS1_S_403	A0A087WSS1	ENSMUSG00000026319	227446	Relch	0.784227	117.35	SQKDSEDNRQSPAVNSSDQEKTKDVHLEIPD	S	403	1.28962	1.3863	1.35741	1.3453	1.1856	1.15791	1.13905	1.3186	1.01796	1.09875	0.992948	1.29965	0.399323	0.348504	0.329358	0.333706	1.34466	0.352723	1.20029	1.10233	0.892637	0.127012	NO	0.918383	0.395196	NO	0.31998	1.56e-07	YES	3.81222	5.48e-09	2.13e-08	YES	Cluster2
A0A087WSS1_S_219	A0A087WSS1	ENSMUSG00000026319	227446	Relch	0.822279	114.28	VAEHEVPLQERKNYKSSPEIQEPIKPLEKRA	S	219	1.22361	1.23348	1.20987	1.20591	1.1909	1.17512	1.20116	0.918775	1.09047	1.08048	1.05764	1.00942	0.636051	0.610191	0.598464	0.558441	1.21822	0.600787	1.12149	1.0595	0.920596	0.281166	NO	0.94473	0.630697	NO	0.567045	5.92e-06	NO	2.02771	2.15e-07	5.17e-07	YES	Cluster2
E9PZ64_S_327	E9PZ64	ENSMUSG00000002881	17936	Nab1	1	47.33	TYRTTRLKCGERDELSPKRIKIEQAEKGMAK	S	327	1.08764	1.19282	1.1586	1.03918	1.37533	1.3057	1.41041	0.924132	0.92438	1.0163	0.97726	0.839372	0.764554	0.719632	0.61001	0.654684	1.11956	0.68722	1.25389	0.939328	1.11999	0.475896	NO	0.749129	0.0206843	NO	0.731608	0.068539	NO	1.82459	0.000256589	0.000355122	NO	NO
E9PZ64_S_103	E9PZ64	ENSMUSG00000002881	17936	Nab1	0.908252	43.768	SLPVSSIPIYKLPEGSPTWLGISCNSYERSS	S	103	1.0119	0.943189	1.07166	1.1117	1.00901	1.05487	1.05872	1.03854	1.28176	1.18493	1.0928	1.14825	0.850371	0.773655	0.707902	0.660719	1.03462	0.748162	1.04029	1.17694	1.00548	0.999404	NO	1.13136	0.0664702	NO	0.635686	7.33e-06	NO	1.5731	1.19e-05	2e-05	NO	NO
A0A0A0MQ70_S_101	A0A0A0MQ70	ENSMUSG00000018740	71998	Slc25a35	0.931438	83.37	LAESRGYLHTNEGTHSPVRSAAAGALAGVMG	S	101	1.25089	1.13784	1.16771	1.13726	0.970902	0.884651	0.868531	1.12096	1.34063	1.19716	1.23145	1.16913	0.681939	0.625198	0.636474	0.579276	1.17342	0.630722	0.961262	1.23459	0.819195	0.00979485	NO	1.28434	0.00145348	NO	0.510875	6.01e-07	NO	1.95743	4.54e-07	1.01e-06	NO	NO
A0A0A0MQ73_S_4789	A0A0A0MQ73	ENSMUSG00000048154	381022	Kmt2d	1	128.88	PQLGSGRWEQDNRALSPVIPIIPRTGIPVFP	S	4789	1.10732	1.18511	1.20013	1.14324	1.1797	1.11942	1.16918	1.17305	1.31257	1.34484	1.25281	1.38924	0.394264	0.364285	0.339565	0.32527	1.15895	0.355846	1.16034	1.32487	1.0012	0.999958	NO	1.14179	0.000521222	NO	0.26859	1.58e-12	YES	3.72315	1.33e-12	4.6e-11	YES	Cluster2
A0A0A0MQ73_S_727	A0A0A0MQ73	ENSMUSG00000048154	381022	Kmt2d	0.999972	112.53	PEELRLCPQPEEPYLSPQPEEPRLCPQPEEL	S	727	1.24517	1.10776	1.1653	1.0899	1.10985	1.03044	1.1121	0.935298	0.987516	0.974165	0.942793	0.914165	0.863217	0.888445	0.830862	0.803012	1.15203	0.846384	1.04692	0.95466	0.90876	0.113657	NO	0.911873	0.184265	NO	0.886582	0.100492	NO	1.36112	7.57e-05	0.000112336	NO	NO
S4R294_S_1965	S4R294	ENSMUSG00000040225	226562	Prrc2c	0.998756	87.347	APAVLNDISKKLGPISPPQPPSVSAWNKPLT	S	1965	1.31878	1.40679	1.27917	1.27506	1.11908	1.09269	1.11478	1.05055	1.00627	1.03158	1.01215	0.942267	0.614709	0.59266	0.588689	0.554775	1.31995	0.587708	1.09427	0.998067	0.829027	2.8e-05	NO	0.912081	0.0285598	NO	0.588847	4.33e-08	NO	2.24593	9.6e-11	8.22e-10	YES	Cluster1
S4R294_S_1215	S4R294	ENSMUSG00000040225	226562	Prrc2c	0.988324	118.35	RTEHVPSGPLRQREESETRSESSDFEVVPKR	S	1215	1.10936	1.38606	1.39758	1.16071	1.1593	1.06801	1.37671	0.960197	1.171	1.16279	1.14976	0.828228	0.557181	0.58554	0.500566	0.426996	1.26343	0.517571	1.14105	1.07795	0.903142	0.651552	NO	0.944694	0.927852	NO	0.480145	0.00080731	YES	2.44107	5.48e-05	8.29e-05	YES	Cluster2
S4R294_S_189	S4R294	ENSMUSG00000040225	226562	Prrc2c	0.961815	131.32	PPNVACWRDGGKSAGSPSSDQDEKQLGQDES	S	189	1.13083	1.34287	1.3295	1.1954	1.15583	1.0707	1.18073	1.08601	1.07476	1.08149	0.986679	0.91651	0.606782	0.629766	0.614945	0.5972	1.24965	0.612173	1.12332	1.01486	0.898906	0.104628	NO	0.903448	0.185559	NO	0.60321	1.77e-05	NO	2.04133	1.53e-07	3.82e-07	YES	Cluster1
S4R294_S_192	S4R294	ENSMUSG00000040225	226562	Prrc2c	0.929523	76.24	VACWRDGGKSAGSPSSDQDEKQLGQDESTAI	S	192	0.95862	1.22027	1.20977	1.06024	1.22733	1.14039	1.18821	0.943506	1.02505	1.00566	0.929567	0.810828	0.926605	0.777115	0.764875	0.811961	1.11223	0.820139	1.12486	0.942776	1.01136	0.998293	NO	0.838129	0.132919	NO	0.869919	0.410859	NO	1.37155	0.00479899	0.00577435	NO	NO
S4R294_S_1516	S4R294	ENSMUSG00000040225	226562	Prrc2c	0.995658	144.8	ESVLPPKREIAKRSFSSQRPGVDRQNRRGNN	S	1516	1.28074	1.39719	1.39016	1.26855	1.22257	1.1834	1.20386	1.12482	1.0902	1.14879	1.02209	1.08597	0.419343	0.427671	0.390773	0.343872	1.33416	0.395415	1.18366	1.08676	0.887198	0.00668254	NO	0.918135	0.0854764	NO	0.363846	1.58e-09	YES	3.37408	3.58e-11	4.03e-10	YES	Cluster2
S4R294_S_853	S4R294	ENSMUSG00000040225	226562	Prrc2c	1	86.344	ARDSTETEEQKFLSRSLEDVKPRHVDTNTQS	S	853	1.21938	1.24755	1.19389	1.18165	1.11222	1.09584	1.14672	1.03523	1.16761	1.18756	1.16513	1.16921	0.545341	0.529838	0.490638	0.51218	1.21062	0.519499	1.0975	1.17238	0.906566	0.000980423	NO	1.06822	0.0202021	NO	0.443115	2.99e-12	YES	2.33035	1.28e-12	4.5e-11	YES	Cluster2
S4R294_S_882	S4R294	ENSMUSG00000040225	226562	Prrc2c	0.953675	75.197	QSACFDVIDQKSLPTSAEERISALESQPARK	S	882	1.11811	1.19336	1.10454	1.08542	0.98985	0.927121	1.00472	1.65225	0.955717	1.01647	0.922039	1.1948	0.747917	0.726072	0.689921	0.671695	1.12536	0.708901	1.14349	1.02226	1.01611	0.998966	NO	0.893984	0.786851	NO	0.693467	0.126258	NO	1.61304	0.0198708	0.0225619	NO	NO
S4R294_S_899	S4R294	ENSMUSG00000040225	226562	Prrc2c	0.999326	291.7	EERISALESQPARKRSVSHGSNHAQNAEEQR	S	899	1.22619	1.33616	1.4044	1.30633	1.34274	1.08759	1.18721	1.77601	1.02285	1.13931	1.00058	1.07245	0.283787	0.261144	0.288442	0.264807	1.31827	0.274545	1.34839	1.0588	1.02285	0.992976	NO	0.785232	0.0986839	NO	0.259299	7.83e-05	YES	4.91135	1.71e-06	3.38e-06	YES	Cluster2
S4R294_S_901	S4R294	ENSMUSG00000040225	226562	Prrc2c	0.998323	286.6	RISALESQPARKRSVSHGSNHAQNAEEQRNE	S	901	1.03427	1.29148	1.2161	1.15061	1.08242	1.10799	1.14338	1.37792	1.03864	1.10731	1.02124	0.922589	0.628058	0.645345	0.666968	0.565683	1.17312	0.626513	1.17793	1.02244	1.0041	0.999871	NO	0.868002	0.16343	NO	0.612761	0.000463023	NO	1.88013	9.99e-06	1.7e-05	NO	NO
S4R294_S_904	S4R294	ENSMUSG00000040225	226562	Prrc2c	0.999957	162.32	ALESQPARKRSVSHGSNHAQNAEEQRNEPSV	S	904	0.926838	1.31744	1.2339	1.23226	1.07272	1.04512	1.15447	1.34601	1.00781	1.15239	0.981852	0.835872	0.750697	0.684922	0.618182	0.639512	1.17761	0.673328	1.15458	0.994484	0.980443	0.994257	NO	0.861339	0.349514	NO	0.677063	0.0205794	NO	1.74894	0.000497117	0.000664758	NO	NO
A0A0G2JFY0_S_273	A0A0G2JFY0	ENSMUSG00000027722	57815	Spata5	0.999997	189.32	RTVNKAGEVLLDVTQSPRDGSGLGLEESTGL	S	273	1.24347	1.29017	1.2636	1.25377	1.10004	1.06008	1.02345	1.19444	1.13955	1.03916	1.11166	1.07541	0.636855	0.522971	0.535683	0.509694	1.26275	0.551301	1.0945	1.09144	0.866759	0.00338937	NO	0.997206	0.99979	NO	0.505111	2.97e-08	NO	2.2905	1.43e-09	6.91e-09	YES	Cluster2
A0A0G2JFY0_S_18	A0A0G2JFY0	ENSMUSG00000027722	57815	Spata5	0.999427	171.08	SKKNRKRQKEGAEGASPSLSAAPSRSGTSTP	S	18	1.09329	1.27616	1.19179	1.14248	1.20795	1.13346	1.22955	1.04608	1.16606	1.19592	1.12449	0.917392	0.61829	0.604863	0.54326	0.508956	1.17593	0.568843	1.15426	1.10097	0.981571	0.985129	NO	0.95383	0.829968	NO	0.516675	1.07e-05	NO	2.06723	1.14e-06	2.34e-06	YES	Cluster2
A0A0G2JFY0_S_244	A0A0G2JFY0	ENSMUSG00000027722	57815	Spata5	0.998213	99.13	DLSFQLSQLDLKEPQSPSSQSTPCKPTNDRT	S	244	1.18733	1.26327	1.27906	1.17187	1.18714	1.20166	1.16254	1.13203	1.12508	1.10299	1.13227	1.1042	0.523589	0.49941	0.47324	0.454314	1.22538	0.487638	1.17085	1.11613	0.955494	0.179963	NO	0.953273	0.178029	NO	0.436899	3.06e-11	YES	2.51289	3.49e-12	8.2e-11	YES	Cluster2
A0A0G2JFY0_S_65	A0A0G2JFY0	ENSMUSG00000027722	57815	Spata5	0.997905	103.85	FLEKVDGKVPKTFQNSLVHLGLNTMKSANIC	S	65	1.13381	1.18196	1.11633	1.07321	0.928552	0.916574	1.03274	0.859083	1.20446	1.21429	1.24341	1.21313	0.743012	0.79196	0.65744	0.69003	1.12633	0.72061	0.934236	1.21883	0.829453	0.00115422	NO	1.30462	3.03e-05	NO	0.591234	7.32e-08	NO	1.69138	6.82e-08	1.88e-07	NO	NO
S4R1B0_S_163	S4R1B0	ENSMUSG00000041225	75415	Arhgap12	0.987191	91.202	LDLTHNNGKFNSDSHSPKVSSQNRTRLFGHF	S	163	0.812961	0.958206	0.93339	0.890538	0.993883	1.04855	1.08843	0.939693	1.01438	1.04934	0.967204	0.764916	1.1599	1.11681	1.11209	1.14971	0.898774	1.13463	1.01764	0.94896	1.13225	0.199837	NO	0.932512	0.621775	NO	1.19566	0.0270937	NO	1.26242	0.00669171	0.00794918	NO	NO
S4R1B0_S_213	S4R1B0	ENSMUSG00000041225	75415	Arhgap12	0.982556	160.84	DSAGEGSERIQQDSESGDELSSSSTEQMRAT	S	213	1.0371	1.04346	1.03024	1.05629	0.93755	0.925898	0.964052	1.11912	1.13864	1.11481	1.10616	1.11977	0.896001	0.873676	0.811303	0.825925	1.04177	0.851726	0.986655	1.11985	0.947091	0.433479	NO	1.13499	0.0121743	NO	0.760574	3.25e-05	NO	1.3148	5.12e-05	7.79e-05	NO	NO
S4R1B0_S_199	S4R1B0	ENSMUSG00000041225	75415	Arhgap12	0.999996	348.92	LDIEKTSFSQEQSCDSAGEGSERIQQDSESG	S	199	1.10009	1.13747	1.098	0.99752	0.96031	0.919299	1.03281	0.895461	0.976757	1.01281	0.884183	0.907593	1.07758	1.01841	0.942581	1.03913	1.08327	1.01942	0.951969	0.945337	0.878792	0.0373333	NO	0.993033	0.998501	NO	1.07837	0.332925	NO	1.14591	0.0202107	0.0229278	NO	NO
Q8K3D3-2_S_26	Q8K3D3-2	ENSMUSG00000044627	72931	Swi5	0.999651	110.13	WGESEFSRLYHGGYRSPQRPFPMIDENNDVS	S	26	1.15948	1.09247	1.16587	1.21057	1.24091	1.16345	1.21179	1.0758	1.10319	1.1554	1.06768	0.960185	0.591226	0.614576	0.609839	0.577549	1.1571	0.598297	1.17299	1.07161	1.01373	0.981783	NO	0.913575	0.137547	NO	0.558314	6.41e-07	NO	1.96055	3.3e-08	9.93e-08	NO	NO
A0A0A0MQA2_S_815	A0A0A0MQA2	ENSMUSG00000033902	26390	Mapkbp1	0.992976	199.15	PILSKSTKKELASGSSPALLRSLSHWEMSRA	S	815	1.10682	1.07775	1.02234	1.03206	1.14276	1.06047	1.04761	1.03815	1.10691	1.18349	1.23179	1.17879	0.726651	0.696938	0.72956	0.617908	1.05974	0.692764	1.07225	1.17524	1.0118	0.982113	NO	1.09606	0.044668	NO	0.589464	3.75e-08	NO	1.69646	4.02e-08	1.18e-07	NO	NO
A0A0A0MQA2_S_889	A0A0A0MQA2	ENSMUSG00000033902	26390	Mapkbp1	0.999997	128.38	LAPSPRGPSQDSLAVSPAGPGKHGPQGPELS	S	889	1.02312	0.94399	0.94946	0.870326	1.03286	1.00925	1.15036	1.06849	0.942122	1.00267	0.960266	0.949974	1.091	0.977005	1.02329	1.00582	0.946724	1.02428	1.06524	0.963759	1.12519	0.0318423	NO	0.904734	0.0709688	NO	1.06279	0.39011	NO	1.12519	0.0253857	0.0285479	NO	NO
A0A0A0MQA2_S_990	A0A0A0MQA2	ENSMUSG00000033902	26390	Mapkbp1	0.930601	110.6	SLGRMYPGSRGSEKHSPDSACSVDYSSSRLS	S	990	1.16961	1.09368	1.14456	1.1585	0.876785	0.750325	0.781142	1.67546	0.923297	0.809305	0.865715	1.36146	0.805199	0.806183	0.880271	0.898509	1.14159	0.847541	1.02093	0.989945	0.894305	0.906793	NO	0.969653	0.998096	NO	0.856149	0.85787	NO	1.34694	0.470534	0.479909	NO	NO
A0A0A0MQA2_S_19	A0A0A0MQA2	ENSMUSG00000033902	26390	Mapkbp1	0.998824	100.38	GEGSTITSRIKNLLRSPSIKLRRSKAGNRRE	S	19	1.27014	1.21741	1.20991	1.2028	1.16745	1.12197	1.11861	0.823619	1.3343	1.38833	1.28246	1.16866	0.506749	0.421288	0.42483	0.341494	1.22507	0.42359	1.05791	1.29344	0.863553	0.132369	NO	1.22263	0.0250438	NO	0.327492	1.72e-07	YES	3.05351	1.15e-07	2.97e-07	YES	Cluster2
A0A0A0MQA2_S_756	A0A0A0MQA2	ENSMUSG00000033902	26390	Mapkbp1	0.895944	110.46	ELRQRQRGIKQQGPTSPQRASGAKQHHAPVV	S	756	1.24344	1.16642	1.15881	1.16226	1.00708	0.984748	0.964796	0.934082	0.972104	0.974789	0.95795	0.993787	0.876055	0.827392	0.889883	0.886407	1.18273	0.869934	0.972677	0.974657	0.822398	2.3e-06	NO	1.00204	0.999699	NO	0.892554	0.00181133	NO	1.35956	4.74e-08	1.36e-07	NO	NO
A0A0A0MQA2_S_224	A0A0A0MQA2	ENSMUSG00000033902	26390	Mapkbp1	1	84.054	SKTSKVNATVPLLGRSGLLGELRNNLFTDVA	S	224	1.67569	1.55598	1.49006	1.43617	1.19264	1.08328	1.04485	1.00182	0.665754	0.646042	0.678881	0.558683	0.767515	0.658846	0.775171	0.768615	1.53948	0.742537	1.08065	0.63734	0.701958	1.06e-05	NO	0.589776	1.52e-05	NO	1.16506	0.260896	NO	2.41547	4.62e-09	1.84e-08	YES	Cluster1
A0A0A0MQA2_S_1252	A0A0A0MQA2	ENSMUSG00000033902	26390	Mapkbp1	0.973326	182.72	QNHTTSSMAKLARSISVGENPGLATEPQAPV	S	1252	1.18468	0.978521	1.05502	0.925047	1.05118	1.09884	1.07041	0.936241	1.11598	1.05938	1.05982	0.944595	0.886842	0.925623	0.847036	0.860775	1.03582	0.880069	1.03917	1.04495	1.00324	0.999914	NO	1.00556	0.99956	NO	0.842215	0.0473775	NO	1.18735	0.0292374	0.0326712	NO	NO
A0A0A0MQA2_S_483	A0A0A0MQA2	ENSMUSG00000033902	26390	Mapkbp1	1	182.98	GSLMDPRVGIRSVCISPNGQHLASGDRMGTL	S	483	1.03424	0.899262	0.932081	0.87616	0.874427	0.916041	0.801704	1.2747	1.03012	0.978429	0.965622	1.2122	1.07779	1.01275	1.00279	1.11169	0.935437	1.05125	0.966718	1.04659	1.03344	0.984922	NO	1.08263	0.811897	NO	1.00445	0.999947	NO	1.12381	0.503945	0.512863	NO	NO
A0A0A0MQC6_S_987	A0A0A0MQC6	ENSMUSG00000040412	229722	Elapor1	0.9996	63.283	DFIFTSKKSLFGKIKSFTSKRTPDGFDSVPL	S	987	0.778844	0.888641	0.834636	0.904823	0.974195	0.964766	0.986204	0.952156	1.55161	1.52286	1.60332	1.66582	0.627763	0.572466	0.554965	0.616934	0.851736	0.593032	0.96933	1.5859	1.13806	0.0172131	NO	1.63608	1.74e-09	NO	0.37394	3.15e-12	YES	2.67423	8.83e-12	1.51e-10	YES	Cluster3
B1AQW2_S_151	B1AQW2	ENSMUSG00000018411	17762	Mapt	0.998394	188.92	EPPKSGERSGYSSPGSPGTPGSRSRTPSLPT	S	151	1.03715	1.05585	1.03473	1.00324	1.10375	1.04771	1.10846	1.09612	1.0159	1.05795	0.993698	1.10273	0.894398	0.832439	0.794717	0.82118	1.03274	0.835684	1.08901	1.04257	1.05448	0.185813	NO	0.957358	0.322474	NO	0.801562	1.97e-05	NO	1.30313	2.22e-06	4.26e-06	NO	NO
B1AQW2_S_353	B1AQW2	ENSMUSG00000018411	17762	Mapt	0.956355	95.17	GAEIVYKSPVVSGDTSPRHLSNVSSTGSIDM	S	353	1.11858	1.09262	1.06099	1.05955	1.12531	1.09868	1.15434	1.20222	0.960103	0.930406	0.909986	0.994079	0.825989	0.86159	0.78713	0.818423	1.08294	0.823283	1.14514	0.948644	1.05744	0.114403	NO	0.82841	2.42e-05	NO	0.867853	0.00153163	NO	1.39094	1.05e-07	2.73e-07	NO	NO
A0A0A0MQD1_S_880	A0A0A0MQD1	ENSMUSG00000035517	100121	Tdrd7	0.994463	189.15	HQKDVFLSAVSTAASSPGNRNGGTPAPGSPA	S	880	0.988448	0.846066	0.855668	0.847891	0.920934	0.909548	0.916274	0.757348	1.01591	0.993847	1.00903	0.999778	1.30336	1.23458	1.13875	1.26258	0.884518	1.23481	0.876026	1.00464	0.990399	0.997457	NO	1.14682	0.0595311	NO	1.22911	0.00122561	NO	1.40956	1.1e-05	1.86e-05	NO	NO
A0A0A0MQD1_S_212	A0A0A0MQD1	ENSMUSG00000035517	100121	Tdrd7	0.999364	108.14	TPVQRHASMSANSRFSPKSSLPASFQTHISR	S	212	0.883433	0.913179	0.870786	0.992493	0.917726	0.866215	0.867983	1.12466	1.14513	1.1687	1.13889	1.53427	0.933305	0.863065	0.931621	0.848556	0.914973	0.894137	0.944146	1.24675	1.03188	0.985093	NO	1.3205	0.0170012	NO	0.717177	0.00605514	NO	1.39436	0.00389345	0.00472923	NO	NO
A0A0A0MQD1_S_173	A0A0A0MQD1	ENSMUSG00000035517	100121	Tdrd7	1	59.418	QPGFASDYSISRKPNSALLRDRGSALGVKAD	S	173	1.51218	1.35521	1.38489	1.36357	1.3335	1.22876	1.27722	1.24768	0.64393	0.588944	0.635983	0.55245	0.778901	0.757768	0.732989	0.606034	1.40396	0.718923	1.27179	0.605327	0.905857	0.0455732	NO	0.475965	1.7e-08	YES	1.18766	0.0939647	NO	2.31935	5.2e-10	3.06e-09	YES	Cluster1
A0A0A0MQD1_S_893	A0A0A0MQD1	ENSMUSG00000035517	100121	Tdrd7	0.985178	118.71	ASSPGNRNGGTPAPGSPAESLRKSHPEVIKK	S	893	0.950014	0.876736	0.949289	0.939949	0.968783	0.936784	1.01798	0.798077	1.037	0.986921	1.08277	0.804581	1.18674	1.19262	1.15204	1.11972	0.928997	1.16278	0.930406	0.977816	1.00152	0.999994	NO	1.05096	0.839629	NO	1.18916	0.031467	NO	1.25165	0.00430228	0.00520404	NO	NO
A0A0A0MQD1_S_355	A0A0A0MQD1	ENSMUSG00000035517	100121	Tdrd7	0.998869	130.05	PPPPPAPKQEVPSQGSPAVMPDVKEKVAELL	S	355	0.929446	0.870567	0.868203	0.882585	0.872012	0.87426	0.874278	1.08905	1.10643	1.08312	1.0816	1.25015	1.09601	1.05061	1.05775	1.01394	0.8877	1.05458	0.9274	1.13032	1.04472	0.856453	NO	1.21881	0.00755814	NO	0.932988	0.460558	NO	1.27332	0.0013538	0.00172298	NO	NO
A0A0A0MQD1_S_163	A0A0A0MQD1	ENSMUSG00000035517	100121	Tdrd7	0.993946	92.039	LEGKPKATLRQPGFASDYSISRKPNSALLRD	S	163	1.03039	0.939158	0.919391	0.970921	1.24511	1.14548	1.1572	1.49766	0.814533	0.717601	0.801819	0.945624	0.948654	0.999744	0.933444	0.933256	0.964966	0.953774	1.26137	0.819894	1.30716	0.00541565	NO	0.650005	0.000193923	NO	1.16329	0.271768	NO	1.53845	0.000294572	0.000404901	NO	NO
F7CGP0_S_564	F7CGP0	ENSMUSG00000037110	241694	Ralgapa2	0.999803	194.92	TDAVADSDARHWLQLSPTDASNLTDSRECLA	S	564	1.19452	1.22235	1.16225	1.09914	1.0417	0.973503	1.09212	0.903655	1.12446	1.19574	1.05346	0.994085	0.768547	0.763169	0.721934	0.689362	1.16957	0.735753	1.00274	1.09194	0.857364	0.0210803	NO	1.08895	0.297755	NO	0.673806	4.28e-05	NO	1.58962	6.45e-06	1.14e-05	NO	NO
F7CGP0_S_367	F7CGP0	ENSMUSG00000037110	241694	Ralgapa2	0.835245	96.027	CILEPQKGTAVGRSFSLSWRSHPDVTEPMRF	S	367	1.09827	1.09869	1.11097	1.03665	1.26117	1.23415	1.26484	1.23132	0.715951	0.74243	0.748387	0.712641	0.975503	0.936267	0.891614	0.941141	1.08614	0.936131	1.24787	0.729852	1.1489	1.15e-05	NO	0.584877	1.13e-11	NO	1.28263	8.63e-07	NO	1.70976	3.23e-11	3.74e-10	NO	NO
F7CGP0_S_436	F7CGP0	ENSMUSG00000037110	241694	Ralgapa2	0.948539	252.68	CDYLVVGQQQVPRSSSTSDITERLYSDSSQG	S	436	1.40581	1.36975	1.32558	1.29196	1.45346	1.32257	1.37729	1.21904	0.914635	0.949867	0.860899	0.839533	0.439133	0.451329	0.377236	0.401895	1.34828	0.417398	1.34309	0.891233	0.996152	0.999403	NO	0.663569	1.62e-06	NO	0.468338	9.69e-07	YES	3.23019	1.75e-10	1.29e-09	YES	Cluster1
F7CGP0_S_157	F7CGP0	ENSMUSG00000037110	241694	Ralgapa2	0.905097	146.9	ESSGHKRSSSWGRTYSFTSAMSRGCVTEEDN	S	157	0.994721	1.05374	1.01143	0.995277	1.05368	1.04586	1.05289	0.978895	0.990176	0.995898	0.928441	0.921052	1.03334	0.998645	0.949172	0.996781	1.01379	0.994484	1.03283	0.958892	1.01878	0.864613	NO	0.928411	0.046861	NO	1.03712	0.496151	NO	1.07711	0.057965	0.0633625	NO	NO
A0A0A0MQE4_S_292	A0A0A0MQE4	ENSMUSG00000038831	241308	Ralgps1	0.997216	128.51	DDNYKLSLRIEPGSSSPRLVSSKEDLAGPSA	S	292	1.21119	1.07758	1.2153	1.12175	1.10932	1.19703	1.09652	1.13309	0.936102	1.05659	0.951429	1.00985	0.691023	0.751231	0.714965	0.727035	1.15646	0.721063	1.13399	0.988492	0.980572	0.92191	NO	0.871695	0.00757134	NO	0.729458	4.02e-05	NO	1.60382	1.39e-07	3.52e-07	NO	NO
A0A0A0MQE4_S_298	A0A0A0MQE4	ENSMUSG00000038831	241308	Ralgps1	0.991256	199.5	SLRIEPGSSSPRLVSSKEDLAGPSAGSSSAR	S	298	1.01805	0.927197	1.05076	0.979265	1.07302	1.10178	1.06256	1.90089	0.898701	0.962189	0.907349	1.17888	0.687294	0.741425	0.781629	0.729009	0.99382	0.734839	1.28456	0.986779	1.29255	0.28501	NO	0.768184	0.267183	NO	0.744684	0.398294	NO	1.74808	0.029316	0.0327562	NO	NO
A0A0A0MQE5_S_1069	A0A0A0MQE5	ENSMUSG00000026933	227634	Camsap1	0.999067	140.41	QDQKIKAPVHFVEPLSPTGVPGHRKPPRLGQ	S	1069	1.21889	1.20734	1.2173	1.17211	1.08227	1.01753	1.06595	0.996101	0.931723	0.939303	0.885962	0.984995	0.864687	0.822259	0.827571	0.766013	1.20391	0.820133	1.04046	0.935496	0.864237	0.000204351	NO	0.899115	0.00774659	NO	0.876683	0.00389604	NO	1.46794	3.7e-08	1.09e-07	NO	NO
A0A0A0MQE5_S_1361	A0A0A0MQE5	ENSMUSG00000026933	227634	Camsap1	0.949233	71.268	PKKPRPKSVHREESYSDSGTKCSSTHNLSQT	S	1361	0.943027	0.964997	0.927158	0.903779	1.02304	0.972031	0.928536	1.31509	0.862996	0.798749	0.731396	0.943835	1.19462	1.11787	1.24074	1.13214	0.93474	1.17134	1.05967	0.834244	1.13365	0.35985	NO	0.787266	0.0406658	NO	1.40408	0.00286769	NO	1.40408	0.00325612	0.00398849	NO	NO
A0A0A0MQE5_S_823	A0A0A0MQE5	ENSMUSG00000026933	227634	Camsap1	0.947201	77.192	VKMTSFAERKLQRLNSCETKSSTSSSQKTTP	S	823	0.926844	1.31623	1.27534	1.08627	1.32792	1.3785	1.24875	0.968484	1.12399	0.887302	1.10127	0.592365	0.70956	0.810339	0.657025	0.58981	1.15117	0.691684	1.23091	0.926231	1.06927	0.926015	NO	0.752475	0.142744	NO	0.746772	0.318668	NO	1.77959	0.00574894	0.00686737	NO	NO
A0A0A0MQE5_S_1133	A0A0A0MQE5	ENSMUSG00000026933	227634	Camsap1	0.851811	170.26	TLPQSRSLPPSTHPRSPSDPGGELPEKCLFD	S	1133	1.37695	1.27236	1.27504	1.25099	1.18857	1.12918	1.17901	1.05166	1.01917	0.914591	0.971764	0.910668	0.635683	0.668698	0.61175	0.543916	1.29384	0.615012	1.1371	0.954048	0.878861	0.00893593	NO	0.839017	0.00286287	NO	0.644634	9.78e-06	NO	2.10376	5.85e-09	2.25e-08	YES	Cluster1
A0A0A0MQE5_S_1353	A0A0A0MQE5	ENSMUSG00000026933	227634	Camsap1	0.978674	49.606	GLGKPKSKPKKPRPKSVHREESYSDSGTKCS	S	1353	1.05801	1.19168	1.06921	1.1585	1.44115	1.35283	1.36534	1.805	1.04705	1.02814	0.984083	1.25464	0.354001	0.313302	0.322952	0.254114	1.11935	0.311092	1.49108	1.07848	1.3321	0.00699808	NO	0.723286	0.00323778	NO	0.288455	1.1e-05	YES	4.79305	1.77e-07	4.35e-07	YES	Cluster2
A0A0A0MQE5_S_553	A0A0A0MQE5	ENSMUSG00000026933	227634	Camsap1	0.987375	143.42	DEELVAIIRTDVSPPSPQMPRTSPQAPGLVA	S	553	1.07509	1.32749	1.01534	0.921259	1.19487	1.06369	0.987282	0.98958	1.31784	1.02558	0.85996	0.8078	0.905911	0.893202	0.842026	0.773086	1.08479	0.853556	1.05886	1.0028	0.97609	0.995075	NO	0.947056	0.954728	NO	0.851177	0.544235	NO	1.27091	0.203885	0.213126	NO	NO
A0A0A0MQE5_S_569	A0A0A0MQE5	ENSMUSG00000026933	227634	Camsap1	0.753887	117.31	PQMPRTSPQAPGLVASIRSPQRQADTLESKP	S	569	1.05093	1.13784	1.10108	1.16937	1.03689	0.999405	1.03362	1.02499	1.06753	1.03302	1.24682	0.881526	0.840566	0.868306	0.803367	0.704734	1.11481	0.804243	1.02373	1.05722	0.918302	0.480653	NO	1.03272	0.946789	NO	0.760712	0.00697388	NO	1.38615	0.00158643	0.00200477	NO	NO
A0A0A0MQE5_S_718	A0A0A0MQE5	ENSMUSG00000026933	227634	Camsap1	0.935633	138.49	GRAEEDEGRWYVGSQSPSSHDSEPWTILRQD	S	718	1.21308	1.26255	1.12938	1.22251	1.10011	1.07166	1.05605	1.30638	1.15631	1.06036	0.976149	1.24567	0.608064	0.528244	0.552503	0.510987	1.20688	0.54995	1.13355	1.10962	0.939239	0.663732	NO	0.978892	0.980837	NO	0.495619	7.07e-06	YES	2.19453	7.76e-07	1.64e-06	YES	Cluster2
B7ZCJ0_S_1502	B7ZCJ0	ENSMUSG00000036591	71435	Arhgap21	0.993538	103.43	PWEEPSPPHSSKRNRSPTLSCRLAMLKEGPR	S	1502	1.20694	1.33502	1.35961	1.19153	1.26297	1.24203	1.30688	0.822832	1.28847	1.19827	1.02467	0.962362	0.526026	0.5205	0.403202	0.348683	1.27327	0.449603	1.15868	1.11845	0.909998	0.703451	NO	0.965278	0.980183	NO	0.401989	0.000187034	YES	2.832	1.89e-05	3.07e-05	YES	Cluster2
B7ZCJ0_S_1656	B7ZCJ0	ENSMUSG00000036591	71435	Arhgap21	0.986544	199.31	FRGKFQEVARVSRRNSEGSEASCTEGSLTPS	S	1656	1.22849	1.26099	1.33858	1.24176	1.20256	1.15104	1.28247	1.11881	1.07283	1.11922	1.19373	1.18545	0.40704	0.41211	0.41066	0.374253	1.26745	0.401016	1.18872	1.14281	0.93788	0.204571	NO	0.961379	0.620445	NO	0.350903	9e-10	YES	3.16061	6.73e-11	6.32e-10	YES	Cluster2
B7ZCJ0_S_1093	B7ZCJ0	ENSMUSG00000036591	71435	Arhgap21	0.969234	50.831	TLLGAKSEPKTQSPHSPKEESERKLLSKDDT	S	1093	0.923506	1.12722	1.04408	1.02673	1.14922	1.07413	1.17759	1.27955	1.11644	1.18104	1.00787	1.21702	0.699072	0.659407	0.681189	0.63594	1.03038	0.668902	1.17012	1.13059	1.13562	0.0961622	NO	0.966216	0.88283	NO	0.591639	1e-05	NO	1.74932	2.94e-06	5.51e-06	NO	NO
A0A0A0MQF6_S_175	A0A0A0MQF6	ENSMUSG00000057666	14433	Gapdh	0.953821	78.088	NHEKYDNSLKIVSNASCTTNCLAPLAKVIHD	S	175	1.18151	1.05422	1.08781	1.10465	1.15623	0.987235	1.07272	0.913564	1.15725	1.08373	1.08357	1.00799	0.73394	0.766605	0.753997	0.854984	1.10705	0.777381	1.03244	1.08314	0.932604	0.481685	NO	1.04911	0.751647	NO	0.717713	0.000296073	NO	1.42407	9.91e-05	0.00014458	NO	NO
A0A0A0MQF6_S_290	A0A0A0MQF6	ENSMUSG00000057666	14433	Gapdh	1	55.353	KPAKYDDIKKVVKQASEGPLKGILGYTEDQV	S	290	0.832886	0.879181	0.903377	0.851284	0.785127	0.906333	0.868246	0.873298	0.973121	0.974097	0.891925	0.870944	1.32414	1.40844	1.28135	1.37626	0.866682	1.34755	0.858251	0.927522	0.990272	0.994722	NO	1.08071	0.244279	NO	1.45284	2.38e-07	NO	1.57011	1.68e-08	5.5e-08	NO	NO
A0A0A0MQJ6_S_92	A0A0A0MQJ6	ENSMUSG00000034610	230594	Tut4	1	96.89	EKTPSLQTKAEKVPKSPNLPVKAEKAPCTTA	S	92	1.12648	1.13419	1.14706	1.07679	1.08138	1.04798	1.09243	1.06028	1.24306	1.21746	1.18947	1.20793	0.611632	0.604094	0.569999	0.589754	1.12113	0.59387	1.07052	1.21448	0.954856	0.042427	NO	1.13448	8.07e-06	NO	0.488991	7.05e-13	YES	2.04503	3.59e-13	2.3e-11	YES	Cluster2
A0A0A0MQJ6_S_63	A0A0A0MQJ6	ENSMUSG00000034610	230594	Tut4	1	43.084	VHRDQSHCKMKKLPNSPMKAQKGSSQTKLEK	S	63	0.786313	0.790468	0.74854	0.754584	0.745228	0.832338	0.832832	0.971458	0.838759	0.888852	0.860057	1.0328	1.50141	1.43226	1.41375	1.57036	0.769976	1.47944	0.845464	0.905116	1.09804	0.500003	NO	1.07056	0.674288	NO	1.63454	6.96e-07	NO	1.92141	4.28e-08	1.24e-07	NO	NO
A0A0A0MQJ6_S_277	A0A0A0MQJ6	ENSMUSG00000034610	230594	Tut4	0.999999	117.53	EERLERDHIFRLEKRSPEYTNCRYLCKLCLI	S	277	1.18415	1.42339	1.42228	1.36692	1.17629	1.17634	1.22628	1.10215	1.04761	1.13105	1.08714	0.997614	0.438761	0.42906	0.415246	0.375719	1.34918	0.414697	1.17026	1.06585	0.867386	0.0157131	NO	0.910781	0.201879	NO	0.389074	8.6e-08	YES	3.25343	1.53e-09	7.29e-09	YES	Cluster2
A0A0A0MQN9_S_2133	A0A0A0MQN9	ENSMUSG00000033209	209683	Ttc28	0.999578	62.162	VRLSVSSKGSVSTPNSPVKMTLIPSPNSPFQ	S	2133	1.60596	0.558645	1.30082	0.406601	0.416092	1.6883	0.753302	0.685082	0.553794	0.575502	1.22456	0.414348	0.688416	1.78397	1.63076	1.71385	0.968007	1.45425	0.885693	0.692052	0.914966	0.995554	NO	0.781368	0.948032	NO	2.10136	0.202492	NO	2.10136	0.236278	0.24612	NO	NO
A0A0A0MQN9_S_2067	A0A0A0MQN9	ENSMUSG00000033209	209683	Ttc28	0.976057	67.081	KSTHPQRATLPRRQTSPQARRGASKEEEEYE	S	2067	1.60447	1.15229	1.9987	0.527734	0.622315	1.91849	0.873917	0.711335	0.677976	0.577232	1.39526	0.323637	0.502286	1.3978	0.900997	0.815553	1.3208	0.90416	1.03152	0.743527	0.780979	0.863268	NO	0.720811	0.864787	NO	1.21604	0.97189	NO	1.77639	0.487826	0.496885	NO	NO
A0A0A0MQN9_S_2250	A0A0A0MQN9	ENSMUSG00000033209	209683	Ttc28	0.961681	79.511	SAFSKPILSHQRSQLSPLTVKPQPPARSSSL	S	2250	1.91057	0.666763	1.49667	0.494625	0.503742	1.72319	0.866619	0.720548	0.594439	0.637999	1.20114	0.46489	0.553673	1.55001	1.191	1.42413	1.14216	1.1797	0.953524	0.724617	0.834845	0.951978	NO	0.759936	0.918946	NO	1.62804	0.602744	NO	1.62804	0.587738	0.595031	NO	NO
A0A0A0MQN9_S_2104	A0A0A0MQN9	ENSMUSG00000033209	209683	Ttc28	0.907952	54.259	MEPLATYQGEGKTRFSPDPKQPCVKAPGGVR	S	2104	2.20134	0.785002	1.74617	0.55635	0.508724	1.91734	0.841162	0.59631	0.62514	0.669009	1.32157	0.452595	0.476336	1.26476	0.983512	1.05468	1.32221	0.944824	0.965884	0.767079	0.730505	0.811204	NO	0.794173	0.95861	NO	1.23172	0.969755	NO	1.7237	0.585641	0.593046	NO	NO
A0A0A6YVU1_S_10	A0A0A6YVU1	ENSMUSG00000025817	53893	Nudt5	0.874957	228.18	______METRESTESSPGKHLVTSEELISEG	S	10	1.36344	1.37598	1.3684	1.38643	0.937403	0.827755	0.923911	1.30845	1.10415	1.20079	1.10515	1.65666	0.373976	0.352321	0.373323	0.341859	1.37356	0.36037	0.99938	1.26669	0.727583	0.0382703	NO	1.26747	0.169995	NO	0.284498	3.42e-05	YES	3.81153	9.15e-06	1.57e-05	YES	Cluster2
Q9JKV1_S_405	Q9JKV1	ENSMUSG00000039041	56436	Adrm1	1	47.217	KEGDTKDKKDEEEDMSLD_____________	S	405	0.814994	0.694439	0.720867	0.731827	0.788347	0.900437	0.895953	0.960045	0.689982	0.716478	0.735148	0.947761	1.50897	1.61276	1.5832	1.69879	0.740532	1.60093	0.886196	0.772342	1.1967	0.117521	NO	0.871526	0.268965	NO	2.07283	4.44e-08	YES	2.16187	1.34e-08	4.54e-08	YES	Cluster4
Q9JKV1_S_211	Q9JKV1	ENSMUSG00000039041	56436	Adrm1	0.99624	198.61	GSSGPPASSSSSSSRSQSAAVTPSSSTSSAR	S	211	0.970099	0.749423	0.819613	0.781509	1.07409	1.03485	1.05304	0.882024	0.817073	0.843947	0.838908	0.751501	1.32614	1.3455	1.36432	1.34796	0.830161	1.34598	1.011	0.812857	1.21784	0.0142278	NO	0.804012	0.00768957	NO	1.65586	7.58e-07	NO	1.65586	4.23e-07	9.51e-07	NO	NO
Q9JKV1_S_224	Q9JKV1	ENSMUSG00000039041	56436	Adrm1	0.979488	204.52	SRSQSAAVTPSSSTSSARATPAPSAPAAASA	S	224	1.35936	1.07941	1.12411	1.1265	1.31659	1.17688	1.18364	1.13573	0.763477	0.830242	0.798478	0.918172	0.808006	0.781482	0.802556	0.795367	1.17234	0.796853	1.20321	0.827592	1.02633	0.948983	NO	0.68782	0.00014895	NO	0.962856	0.94955	NO	1.50995	9.88e-06	1.68e-05	NO	NO
A0A0A6YVW2_S_37	A0A0A6YVW2	ENSMUSG00000026571	74106	Dcaf6	0.970731	130.01	QSVEASGHHAHHQSDSPSSVVNKQLGSMSLD	S	37	1.14087	1.18866	1.12361	1.09528	1.03524	1.00529	1.09061	1.15474	1.0261	1.04524	0.999006	1.0455	0.776724	0.798065	0.725601	0.749469	1.13711	0.762465	1.07147	1.02896	0.942278	0.18798	NO	0.960328	0.521046	NO	0.741004	7.34e-06	NO	1.49135	1.88e-07	4.6e-07	NO	NO
A0A0A6YVY5_S_82	A0A0A6YVY5	ENSMUSG00000026683	66977	Nuf2	1	98.368	SLKEVEDNLKSKIVDSPEKLKNYKDKMKGTV	S	82	2.02064	2.0021	1.97837	1.91311	1.12244	1.10335	1.15406	0.972359	0.607741	0.625734	0.558376	0.479282	0.394144	0.392133	0.338448	0.337716	1.97855	0.36561	1.08805	0.567783	0.549923	3.67e-10	NO	0.521835	1.64e-07	NO	0.643926	0.00194112	NO	5.41165	2.55e-13	1.84e-11	YES	Cluster1
A0A0A6YWM7_S_208	A0A0A6YWM7	ENSMUSG00000032612	22258	Usp4	1	187.26	DHQEEGKEQLSEVEGSGEDDQGDDHSESAQK	S	208	0.95803	0.887068	0.93641	0.880117	0.817278	0.912204	0.874621	1.26871	0.991774	0.950958	0.870176	1.35002	1.09151	1.0418	1.03615	1.13317	0.915407	1.07566	0.968204	1.04073	1.05768	0.958208	NO	1.07491	0.901639	NO	1.03356	0.987114	NO	1.17506	0.461055	0.470535	NO	NO
A0A0A6YXT6_S_59	A0A0A6YXT6	ENSMUSG00000004880	98386	Lbr	0.977288	46.319	GTELELKESDIKPLKSFKQRKSGSISSSPSR	S	59	1.34952	1.40462	1.50392	1.30838	0.959087	0.961286	1.04201	0.91425	1.37023	1.42014	1.33495	1.37331	0.282387	0.261123	0.273551	0.24123	1.39161	0.264573	0.969159	1.37466	0.69643	5.88e-07	NO	1.4184	9.2e-07	NO	0.192465	4.23e-12	YES	5.25983	3.37e-12	8.02e-11	YES	Cluster2
A0A0A6YXT6_S_67	A0A0A6YXT6	ENSMUSG00000004880	98386	Lbr	0.987296	115.91	SDIKPLKSFKQRKSGSISSSPSRRRGSRSRS	S	67	1.68245	1.75188	1.77956	1.73185	1.24821	1.20827	1.22277	0.962373	0.985884	0.999471	0.962215	0.838301	0.195818	0.185514	0.149505	0.0959281	1.73644	0.156691	1.1604	0.946468	0.668267	2e-06	NO	0.815636	0.0141225	NO	0.165554	6.05e-08	YES	11.0819	3.99e-11	4.31e-10	YES	Cluster1
A0A0A6YXT6_S_71	A0A0A6YXT6	ENSMUSG00000004880	98386	Lbr	0.997876	176.95	PLKSFKQRKSGSISSSPSRRRGSRSRSRSRS	S	71	1.25006	1.59873	1.44368	1.37663	1.33274	1.21895	1.37353	1.11011	1.01737	1.00688	0.948887	0.722028	0.430441	0.424645	0.38802	0.357286	1.41728	0.400098	1.25883	0.923792	0.888206	0.276582	NO	0.733848	0.00787265	NO	0.433104	0.000201521	YES	3.54232	1.97e-07	4.78e-07	YES	Cluster1
A0A0A6YXT6_S_101	A0A0A6YXT6	ENSMUSG00000004880	98386	Lbr	0.998238	222.81	SRSRSPGRAPKGSRRSVSASHEGDVKEKKEK	S	101	1.21415	1.35719	1.3241	1.32106	1.1978	1.17342	1.21385	1.22433	1.05359	1.07074	1.01014	0.953842	0.512899	0.492374	0.459662	0.420855	1.30413	0.471447	1.20235	1.02208	0.921959	0.0407391	NO	0.850064	0.000714341	NO	0.461265	6.17e-09	YES	2.76622	4.09e-11	4.39e-10	YES	Cluster1
A0A0A6YXT6_S_103	A0A0A6YXT6	ENSMUSG00000004880	98386	Lbr	0.982589	155.86	SRSPGRAPKGSRRSVSASHEGDVKEKKEKEM	S	103	1.31888	1.59503	1.5763	1.54883	1.1369	1.13984	1.20008	1.37215	0.933486	0.994456	0.910667	0.650453	0.417452	0.400029	0.418482	0.386972	1.50976	0.405734	1.21224	0.872266	0.802937	0.014281	NO	0.719548	0.00572232	NO	0.465149	0.000438638	YES	3.72106	7.74e-08	2.09e-07	YES	Cluster1
A0A0A6YXT6_S_105	A0A0A6YXT6	ENSMUSG00000004880	98386	Lbr	0.849715	185.25	SPGRAPKGSRRSVSASHEGDVKEKKEKEMRR	S	105	1.52283	1.72242	1.70564	1.63208	1.18105	1.18298	1.20514	1.3236	0.933726	0.930194	0.862396	0.796391	0.268997	0.268368	0.243912	0.220272	1.64574	0.250387	1.22319	0.880677	0.743248	5.75e-06	NO	0.719981	4.9e-05	NO	0.284312	7.19e-08	YES	6.57278	1.12e-11	1.8e-10	YES	Cluster1
A0A0A6YW06_S_701	A0A0A6YW06	ENSMUSG00000022995	13800	Enah	0.877541	57.164	EDRNEDAEPITAKAPSTSTPEPTRKPWERTN	S	701	0.822196	1.02391	0.980006	0.932103	0.909813	0.883049	1.02825	1.12178	1.22606	1.22261	1.17643	1.1622	0.915752	0.829443	0.799487	0.966925	0.939552	0.877902	0.985722	1.19682	1.04914	0.8537	NO	1.21416	0.0151652	NO	0.733526	0.000661214	NO	1.36328	0.00077199	0.00100978	NO	NO
A0A0A6YW06_S_723	A0A0A6YW06	ENSMUSG00000022995	13800	Enah	0.999992	145.77	TRKPWERTNTMNGSKSPVISRPKSTPSSQPS	S	723	0.346539	0.440832	0.428368	0.407593	0.523035	0.670047	0.664507	0.522465	1.06122	1.16082	1.04432	0.991364	1.83954	1.95702	1.83013	2.11218	0.405833	1.93472	0.595014	1.06443	1.46615	0.0445186	NO	1.78892	3.57e-05	NO	1.81761	4.58e-08	NO	4.76728	5.72e-11	5.64e-10	YES	Cluster4
A0A0A6YW06_S_731	A0A0A6YW06	ENSMUSG00000022995	13800	Enah	0.8616	238.89	NTMNGSKSPVISRPKSTPSSQPSANGVQTEG	S	731	0.86659	0.864771	0.846597	0.870719	0.809504	0.727875	0.787119	1.37918	1.44932	1.45433	1.41125	1.58484	0.729191	0.767305	0.724605	0.7268	0.862169	0.736975	0.92592	1.47494	1.07394	0.938041	NO	1.59294	0.00167367	NO	0.499666	0.000121831	YES	2.00134	0.000119811	0.000173144	YES	Cluster3
A0A0G2JG16_S_35	A0A0G2JG16	ENSMUSG00000029108	54216	Pcdh7	0.950596	109.39	YKSSSPLPTVQLHPQSPTAGKKHQAVQDLPP	S	35	1.12421	1.14111	1.07521	1.15051	1.17732	1.09163	1.16784	1.19163	1.16505	1.21849	1.20451	1.26504	0.528476	0.480942	0.48906	0.528964	1.12276	0.506861	1.15711	1.21327	1.03059	0.572619	NO	1.04854	0.193606	NO	0.417763	1.12e-11	YES	2.3937	1.04e-11	1.69e-10	YES	Cluster2
A0A0A6YW42_S_49	A0A0A6YW42	ENSMUSG00000026843	320267	Fubp3	0.999566	59.55	QAAFYGQTLGQAQAHSQEQ____________	S	49	1.08639	1.1014	1.17532	1.02968	1.06627	1.01428	1.04849	1.27523	1.05063	1.05839	1.07985	1.19627	0.751772	0.640687	0.691201	0.734141	1.0982	0.70445	1.10107	1.09629	1.00261	0.999947	NO	0.995657	0.999756	NO	0.642579	6.7e-05	NO	1.56302	1.8e-05	2.93e-05	NO	NO
A0A0A6YWJ2_S_205	A0A0A6YWJ2	ENSMUSG00000026074	26921	Map4k4	0.879088	109.72	ADDSTSGPEDTRAASSPNLSNGETESVKTMI	S	205	0.98157	1.04857	0.957901	0.996311	1.02675	1.02374	1.03444	1.14343	0.859609	0.857838	0.773577	0.896283	1.0721	1.09074	1.10598	1.13117	0.996089	1.1	1.05709	0.846827	1.06124	0.273225	NO	0.801094	0.000130224	NO	1.29896	2.1e-05	NO	1.29896	2.29e-05	3.67e-05	NO	NO
A0A0A6YWJ2_S_42	A0A0A6YWJ2	ENSMUSG00000026074	26921	Map4k4	1	264.1	PVRTTSRSPVLSRRDSPLQGGGQQNSQAGQR	S	42	0.907606	0.989349	0.919247	0.873441	0.928105	0.928949	0.987324	0.965138	0.842127	0.851255	0.790112	0.811118	1.36947	1.25659	1.22631	1.35386	0.922411	1.30156	0.952379	0.823653	1.03249	0.80877	NO	0.864838	0.0110193	NO	1.58022	3.68e-08	NO	1.58022	4.13e-08	1.21e-07	NO	NO
A0A0A6YWJ2_S_34	A0A0A6YWJ2	ENSMUSG00000026074	26921	Map4k4	0.985984	105.41	PADRAREVPVRTTSRSPVLSRRDSPLQGGGQ	S	34	0.797768	1.28336	1.21045	1.27651	1.10424	1.09277	1.14892	0.731331	1.06833	1.19323	1.03691	0.872227	0.81584	0.823626	0.734587	0.809895	1.14202	0.795987	1.01932	1.04267	0.892554	0.727593	NO	1.02291	0.997058	NO	0.763409	0.20781	NO	1.43473	0.0677203	0.0735642	NO	NO
A0A0A6YW80_S_804	A0A0A6YW80	ENSMUSG00000063273	74838	Naa15	0.889526	160.47	PPGYEEDMKITVNGDSSAETEELANEI____	S	804	1.04005	1.14972	1.07706	1.04305	1.06009	1.08877	1.05454	1.04117	1.0679	1.09762	0.922644	0.979019	0.867545	0.834365	0.825282	0.85118	1.07747	0.844593	1.06114	1.0168	0.984847	0.965159	NO	0.95821	0.600437	NO	0.830642	0.00175624	NO	1.27572	8.44e-05	0.000124356	NO	NO
A0A0A6YWA6_S_6	A0A0A6YWA6	ENSMUSG00000027820	17380	Mme	0.833907	124.31	__________MGRSESQMDITDINAPKPKKK	S	6	0.938014	0.927517	0.966188	0.92205	1.39991	1.36332	1.4036	1.55872	0.947964	0.958534	0.939836	0.960138	0.682189	0.673368	0.685323	0.673332	0.938442	0.678553	1.43139	0.951618	1.52528	1.37e-08	NO	0.664823	1.85e-08	NO	0.713052	9.18e-06	NO	2.10947	1.87e-10	1.37e-09	YES	Cluster1
E9QNQ4_S_1310	E9QNQ4	ENSMUSG00000062232	76089	Rapgef2	0.991863	61.477	MMFSDHSTKYNRQNQSRESLEQAQSRASWAS	S	1310	0.921716	0.948129	1.02266	0.990961	0.963463	0.946292	0.948553	1.86843	1.23771	1.12687	1.16423	1.61136	0.534806	0.545014	0.544705	0.625106	0.970867	0.562408	1.18169	1.28504	1.21714	0.659902	NO	1.08746	0.939093	NO	0.437658	0.00845984	YES	2.28489	0.00858819	0.0101028	YES	Cluster3
E9QNQ4_S_958	E9QNQ4	ENSMUSG00000062232	76089	Rapgef2	0.921805	87.777	DVAQTGGHKKRVRRSSFLNAKKLYEDAQMAR	S	958	1.08442	1.21877	1.18981	1.17772	1.08378	0.955984	1.00611	1.60229	1.14672	1.16003	1.07269	1.63455	0.409522	0.422361	0.380469	0.454774	1.16768	0.416781	1.16204	1.2535	0.995173	0.999976	NO	1.0787	0.914158	NO	0.332495	0.000348466	YES	3.00756	0.00020658	0.000289284	YES	Cluster2
E9QNQ4_S_1020	E9QNQ4	ENSMUSG00000062232	76089	Rapgef2	0.934261	108.26	LPKNPGDKKPVKSETSPVAPRAGPQQKVQPQ	S	1020	0.987942	1.09518	1.06484	1.12118	1.03365	0.950987	0.996578	1.628	0.936654	0.949812	0.939878	1.47068	0.671347	0.645867	0.686865	0.820538	1.06728	0.706154	1.1523	1.07426	1.07966	0.940518	NO	0.932268	0.952944	NO	0.657342	0.120435	NO	1.6318	0.0487935	0.0535973	NO	NO
D3YVN1_S_181	D3YVN1	ENSMUSG00000027671	56456	Actl6a	1	129.76	IPPYMIASKEAVREGSPANWKRKEKLPQVTR	S	181	1.39707	1.43059	1.40673	1.38261	1.2184	1.15305	1.23151	1.09686	0.880294	0.891885	0.815169	0.817031	0.566261	0.604545	0.539582	0.568414	1.40425	0.5697	1.17495	0.851095	0.836712	2.09e-05	NO	0.724364	5.36e-07	NO	0.669374	2.46e-06	NO	2.46489	1.01e-11	1.67e-10	YES	Cluster1
E9QKE4_S_567	E9QKE4	ENSMUSG00000039318	98732	Rab3gap2	0.994443	122.44	DLHLVKKLSALLRAKSPRPDSFETEIKELIL	S	567	0.701295	0.798177	0.82528	0.766976	0.833638	0.80543	0.815553	0.855254	1.76962	1.8179	1.90169	1.92999	0.601578	0.549305	0.546645	0.481672	0.772932	0.5448	0.827469	1.8548	1.07056	0.49144	NO	2.24153	9.04e-12	YES	0.293724	1.17e-12	YES	3.40455	8.85e-13	3.61e-11	YES	Cluster3
E9QKE4_S_449	E9QKE4	ENSMUSG00000039318	98732	Rab3gap2	0.998597	90.759	IVEDLHERVPEKGGFSPFGNTQGPSRVAQFL	S	449	0.822267	0.91104	0.892017	0.860571	1.00874	0.885792	0.93818	1.05614	0.986186	1.02962	1.09305	1.04055	1.10467	1.1083	1.21689	1.04599	0.871474	1.11896	0.972214	1.03735	1.1156	0.131604	NO	1.067	0.442084	NO	1.07867	0.263783	NO	1.28399	0.000559663	0.000744507	NO	NO
A0A0A6YWQ9_S_420	A0A0A6YWQ9	ENSMUSG00000040629	98558	Mael	0.958599	101.39	PYTPQKDGYKPFSSFS_______________	S	420	1.46002	1.43845	1.4925	1.33773	1.22716	1.11042	1.27006	1.00514	0.95612	0.941455	0.976827	0.866597	0.563805	0.489104	0.414454	0.450164	1.43217	0.479382	1.15319	0.93525	0.805206	0.00158248	NO	0.811008	0.0100593	NO	0.512571	1.65e-05	NO	2.98754	7.9e-09	2.89e-08	YES	Cluster1
A0A0A6YWQ9_S_339	A0A0A6YWQ9	ENSMUSG00000040629	98558	Mael	1	225.98	MVVLDAGRYQKLRVESPGFCHFNSYNQEQRS	S	339	0.67335	0.797757	0.746505	0.791681	0.859237	0.804995	0.807937	1.29405	1.748	1.76295	1.66655	2.27722	0.445104	0.492888	0.441588	0.390193	0.752323	0.442443	0.941554	1.86368	1.25153	0.50175	NO	1.97936	7.32e-05	NO	0.237403	8.21e-07	YES	4.21224	1.06e-06	2.18e-06	YES	Cluster3
A0A0A6YWQ9_S_95	A0A0A6YWQ9	ENSMUSG00000040629	98558	Mael	0.998891	166.62	TPLRRPGMLVPKPSISPPDMSNLSIKSDQAL	S	95	1.09327	1.1093	1.10463	1.04344	1.14379	1.08407	1.13211	1.09689	1.35516	1.37912	1.26818	1.3579	0.492933	0.467164	0.447646	0.424393	1.08766	0.458034	1.11422	1.34009	1.02442	0.716223	NO	1.20272	5.39e-06	NO	0.341794	1.08e-12	YES	2.92574	1.18e-12	4.28e-11	YES	Cluster3
A0A0A6YWT1_S_39	A0A0A6YWT1	ENSMUSG00000075415	14269	Fnbp1	0.993723	192.15	DIEFEDYTQPMKRTVSDNSLSSSKEGKPELR	S	39	1.20062	1.20684	1.25814	1.12465	1.08852	1.07768	1.17982	0.786406	1.07335	1.09052	1.04276	0.923751	0.768695	0.713927	0.731153	0.733172	1.19756	0.736737	1.03311	1.0326	0.862674	0.135336	NO	0.999506	1	NO	0.71348	0.00515908	NO	1.6255	0.000206721	0.000289449	NO	NO
A0A0A6YWY0_S_119	A0A0A6YWY0	ENSMUSG00000026721	29809	Rabgap1l	0.928625	177.08	ILDPSNTEISTPRPSSPSRFPEEDSVLFNKL	S	119	1.20061	1.24203	1.28644	1.17948	1.03189	1.21706	1.19778	0.881615	1.05596	1.02032	0.937312	0.952701	0.732132	0.63723	0.695617	0.731832	1.22714	0.699203	1.08209	0.991572	0.881796	0.155444	NO	0.916352	0.506988	NO	0.705146	0.00289747	NO	1.75505	2.02e-05	3.27e-05	NO	NO
A0A0A6YWY0_S_121	A0A0A6YWY0	ENSMUSG00000026721	29809	Rabgap1l	0.860413	136.68	DPSNTEISTPRPSSPSRFPEEDSVLFNKLTY	S	121	1.15384	1.05171	1.32684	1.05641	1.06337	0.981037	1.07964	1.04563	0.997994	1.01422	1.01284	1.07327	0.834063	0.803531	0.74036	0.765256	1.1472	0.785802	1.04242	1.02458	0.908666	0.229621	NO	0.982887	0.985045	NO	0.76695	0.00279295	NO	1.45991	0.000109612	0.000159093	NO	NO
A0A0A6YX02_S_42	A0A0A6YX02	ENSMUSG00000030842	66508	Lamtor1	0.981699	99.93	STPTKALNGAEPNYHSLPSARTDEQALLSSI	S	42	1.04071	1.1313	1.07302	1.04617	1.0733	0.960047	1.05471	1.19123	1.03502	1.02252	0.979866	1.09638	0.846642	0.843648	0.812971	0.792469	1.0728	0.823932	1.06982	1.03345	0.997227	0.999859	NO	0.965998	0.815935	NO	0.797266	0.00137942	NO	1.30205	0.000150245	0.000214584	NO	NO
A0A0A6YX02_S_27	A0A0A6YX02	ENSMUSG00000030842	66508	Lamtor1	0.90467	113.59	SDQDREERKLLLDPSSTPTKALNGAEPNYHS	S	27	1.25538	1.25361	1.23508	1.16841	0.937494	0.912931	0.985761	0.988037	0.891403	0.943884	0.879787	0.897337	0.925407	0.899899	0.874443	0.951133	1.22812	0.912721	0.956056	0.903103	0.77847	6.87e-07	NO	0.944613	0.197027	NO	1.01065	0.979262	NO	1.35989	4.18e-08	1.22e-07	NO	NO
A0A0A6YX73_S_97	A0A0A6YX73	ENSMUSG00000032601	19087	Prkar2a	0.999992	189.12	ADLEVPVPSKFTRRVSVCAETFNPDEEEEDN	S	97	0.656464	0.69383	0.692203	0.696395	0.695735	0.832664	0.830223	0.888692	0.737097	0.710309	0.748468	0.721731	1.74727	1.83986	1.65458	1.85448	0.684723	1.77405	0.811829	0.729401	1.18563	0.0617579	NO	0.898467	0.30044	NO	2.4322	1.03e-10	YES	2.5909	2.83e-11	3.39e-10	YES	Cluster4
A0A1D5RM41_S_1000	A0A1D5RM41	ENSMUSG00000028080	80877	Lrba	0.841529	128.01	FTRNSDENSSIGRASSIDSASNTELQTHDMS	S	1000	0.835352	0.789338	0.846742	0.812118	0.883835	0.940483	0.892907	1.19494	0.895628	0.756075	0.856166	1.06975	1.29544	1.28879	1.21011	1.43232	0.820888	1.30666	0.978042	0.894406	1.19144	0.229775	NO	0.914486	0.706583	NO	1.46093	0.00088635	NO	1.59177	0.000206497	0.000289197	NO	NO
A0A1D5RM41_S_1260	A0A1D5RM41	ENSMUSG00000028080	80877	Lrba	0.93245	158.06	SVASDTERFELKASTSTEAPQPQRHGLEISR	S	1260	0.915533	1.09474	0.889413	0.930199	1.08874	0.984116	0.958345	1.00074	1.17038	1.12938	1.12498	1.14356	0.92992	0.997246	0.814474	0.828233	0.957472	0.892468	1.00798	1.14208	1.05276	0.744049	NO	1.13303	0.0798709	NO	0.781443	0.00148037	NO	1.27968	0.00208623	0.00260659	NO	NO
A0A1D5RM41_S_1221	A0A1D5RM41	ENSMUSG00000028080	80877	Lrba	0.936206	96.019	GGMKATNLAGETESVSDCADNVSEAPATSEQ	S	1221	1.12447	0.957104	0.996798	1.30815	1.01209	1.00027	1.13242	0.961612	1.11455	1.07732	1.18434	0.957412	0.843267	0.743041	0.720047	0.867115	1.09663	0.793367	1.0266	1.0834	0.936137	0.786236	NO	1.05534	0.870819	NO	0.732291	0.0101987	NO	1.38225	0.00528497	0.00632994	NO	NO
A0A1D5RM41_S_989	A0A1D5RM41	ENSMUSG00000028080	80877	Lrba	0.999233	96.059	EDRKDSPISPHFTRNSDENSSIGRASSIDSA	S	989	1.24348	1.22549	1.22255	1.24612	1.02904	1.02295	1.02437	0.818354	1.18015	1.26101	1.06352	0.974282	0.676211	0.725575	0.672119	0.614774	1.23441	0.67217	0.97368	1.11974	0.788782	0.00461584	NO	1.15001	0.123843	NO	0.60029	4.01e-05	NO	1.83645	4.65e-06	8.38e-06	NO	NO
A0A1D5RM41_S_994	A0A1D5RM41	ENSMUSG00000028080	80877	Lrba	0.943616	172.17	SPISPHFTRNSDENSSIGRASSIDSASNTEL	S	994	1.00973	1.18895	1.1471	1.07433	1.10252	1.05867	1.11156	0.709663	1.3311	1.32026	1.30835	0.925248	0.672483	0.722758	0.668734	0.648551	1.10503	0.678131	0.995603	1.22124	0.900977	0.711527	NO	1.22663	0.174862	NO	0.555281	0.000895211	NO	1.80089	0.00113341	0.00145339	NO	NO
A0A0A6YXM5_S_212	A0A0A6YXM5	ENSMUSG00000037395	214742	Rcor3	1	167.55	DRQARKLANRHNQGDSDDDVEEAHPMDGNDS	S	212	0.825095	1.14144	1.14283	1.09326	1.03868	1.03592	1.02278	0.774587	1.14829	1.14412	1.15884	1.11934	0.888238	0.826562	0.853661	0.786358	1.05066	0.838705	0.967992	1.14265	0.921322	0.672328	NO	1.18043	0.12752	NO	0.734001	0.00587319	NO	1.3624	0.00798223	0.00941964	NO	NO
A0A0A6YXM5_S_450	A0A0A6YXM5	ENSMUSG00000037395	214742	Rcor3	0.965598	110.58	EAEAQTPQAPRTLGPSPPAPSSTPTPTVPIA	S	450	0.982434	0.746823	0.769151	0.835053	0.757333	0.836915	0.822892	0.85744	0.833487	0.836098	0.897262	0.948184	1.68485	1.33229	1.2628	1.59698	0.833365	1.46923	0.818645	0.878758	0.982337	0.998036	NO	1.07343	0.891725	NO	1.67194	7.76e-05	NO	1.79471	1.19e-05	1.99e-05	NO	NO
A0A0A6YY25_S_335	A0A0A6YY25	ENSMUSG00000086598	100270744	Btbd18	1	59.597	PDPSDVGKPAENKKQSPELRAPTSSSVEEGQ	S	335	1.20596	1.02876	1.22995	1.18618	1.08968	1.11895	1.05374	1.19841	1.08053	1.08001	1.0605	1.15434	0.631385	0.600107	0.631386	0.650116	1.16271	0.628248	1.11519	1.09385	0.959133	0.680866	NO	0.980856	0.956035	NO	0.574348	6.41e-07	NO	1.85072	7.14e-08	1.95e-07	NO	NO
A0A0A6YY25_S_174	A0A0A6YY25	ENSMUSG00000086598	100270744	Btbd18	0.892474	73.655	PKSRPQTPLPVTQTPSPLGAVRLKSLGEEEG	S	174	0.997522	0.815654	0.845684	0.840068	0.942828	1.03614	0.932374	0.891	1.20308	1.11497	1.13477	1.26124	0.986701	0.95262	0.968105	1.07725	0.874732	0.996168	0.950584	1.17852	1.08671	0.419612	NO	1.23978	0.00219388	NO	0.845274	0.0112567	NO	1.34729	0.00025771	0.000356485	NO	NO
A0A0A6YY64_S_458	A0A0A6YY64	ENSMUSG00000026773	170768	Pfkfb3	1	68.335	TPLASPEPTKKPRINSFEERVASTSAALPSC	S	458	1.46678	1.30877	1.42117	1.14654	1.06203	1.11104	1.07404	0.811917	1.00036	1.03742	1.07501	0.970815	0.6367	0.6502	0.615867	0.611363	1.33581	0.628532	1.01476	1.0209	0.759655	0.00373634	NO	1.00605	0.999764	NO	0.615665	0.000732432	NO	2.12529	4.94e-06	8.86e-06	YES	Cluster1
A0A0A6YY67_S_584	A0A0A6YY67	ENSMUSG00000041570	67886	Camsap2	0.872337	96.773	QDLSILNSNIKLNQSSPDNLTDTKGALSPIT	S	584	1.18535	1.26783	1.22814	1.20387	1.07038	1.08063	1.04118	1.32519	1.25869	1.14856	1.13368	1.22123	0.474006	0.482573	0.459066	0.419628	1.22129	0.458819	1.12935	1.19054	0.924713	0.356507	NO	1.05419	0.671027	NO	0.385387	5.82e-08	YES	2.66182	1.51e-08	5.02e-08	YES	Cluster2
A0A0A6YY67_S_1003	A0A0A6YY67	ENSMUSG00000041570	67886	Camsap2	0.999422	179.74	TPPRSVDSLPRLRRFSPSQVPIQTRSFVCFG	S	1003	1.18454	1.21846	1.12211	1.15087	1.33414	1.22111	1.22707	1.08523	1.09617	1.01728	1.00859	0.941753	0.660674	0.614749	0.596424	0.52083	1.16899	0.598169	1.21689	1.01595	1.04097	0.768857	NO	0.834872	0.00735182	NO	0.58878	1.1e-05	NO	2.03436	1.1e-07	2.86e-07	YES	Cluster1
A0A0A6YY67_S_448	A0A0A6YY67	ENSMUSG00000041570	67886	Camsap2	0.914324	40.53	EDSAQSSTPNRGIIRSVSNEGLTLNNSRASK	S	448	1.23282	1.2822	1.26787	1.32556	1.18346	1.15585	1.17964	0.960484	1.37841	1.3004	1.34184	1.35947	0.280143	0.279618	0.262565	0.209681	1.27711	0.258002	1.11986	1.34503	0.876868	0.0161334	NO	1.20107	0.0011356	NO	0.191819	3.67e-11	YES	5.21326	2.93e-11	3.48e-10	YES	Cluster2
A0A0A6YY72_S_234	A0A0A6YY72	ENSMUSG00000062867	23918	Impdh2	1	134.75	FFSDGIRLKKYRGMGSLDAMDKHLSSQNRYF	S	234	1.17955	1.2341	1.18014	1.08556	1.06188	1.01968	1.03374	1.02692	1.20617	1.14743	1.12328	1.18882	0.64315	0.688637	0.603262	0.577684	1.16984	0.628184	1.03555	1.16643	0.885212	0.00524086	NO	1.12638	0.00631521	NO	0.538554	4.82e-09	NO	1.86225	1.89e-09	8.72e-09	NO	NO
A0A0B4J1E2_S_224	A0A0B4J1E2	ENSMUSG00000021039	66354	Snw1	1	120.41	PPRFKINKKIPRGPPSPPAPVMHSPSRKMTV	S	224	0.746354	0.703134	0.713672	0.6935	0.774157	0.779603	0.771399	0.807124	0.925549	0.817645	0.91065	0.847722	1.58039	1.61165	1.66848	1.64897	0.714165	1.62737	0.783071	0.875392	1.09648	0.0704206	NO	1.1179	0.0137007	NO	1.85902	3.15e-12	NO	2.27871	3.05e-13	2.07e-11	YES	Cluster4
A0A0B4J1E2_S_402	A0A0B4J1E2	ENSMUSG00000021039	66354	Snw1	0.8591	136.7	DISEVIALGVPNPRTSNEVQYDQRLFNQSKG	S	402	0.980311	0.986037	0.948835	0.86409	0.990755	1.01017	0.960339	0.798136	1.1728	1.23103	1.26757	1.07418	0.93261	0.911836	0.933344	0.937951	0.944818	0.928935	0.93985	1.1864	0.994741	0.999621	NO	1.26233	0.00162252	NO	0.782988	0.00113385	NO	1.27716	0.000523066	0.000697956	NO	NO
D3Z5P5_S_784	D3Z5P5	ENSMUSG00000024831	20589	Ighmbp2	0.971391	102.62	STGEGKARHITVSRRSPASSGSVAPQPSSPP	S	784	1.19101	1.36707	1.09448	1.21815	1.14267	1.01923	0.993071	1.40398	0.932855	0.899928	0.86016	1.46758	0.589407	0.626792	0.537205	0.656411	1.21768	0.602454	1.13974	1.04013	0.935994	0.928527	NO	0.912605	0.865001	NO	0.57921	0.023688	NO	2.02119	0.00203984	0.0025518	YES	Cluster2
D3Z5P5_S_797	D3Z5P5	ENSMUSG00000024831	20589	Ighmbp2	0.826518	134.28	RRSPASSGSVAPQPSSPPSPAQAEPEPRAEE	S	797	1.03654	1.14099	1.12211	1.05518	0.987901	1.07318	1.02012	1.21162	1.22747	1.08839	1.13319	1.24378	0.757438	0.648996	0.641967	0.611123	1.0887	0.664881	1.07321	1.17321	0.985765	0.990534	NO	1.09318	0.27518	NO	0.566721	2.6e-06	NO	1.76454	2.17e-06	4.18e-06	NO	NO
D3Z5P5_S_800	D3Z5P5	ENSMUSG00000024831	20589	Ighmbp2	0.905143	125.82	PASSGSVAPQPSSPPSPAQAEPEPRAEEPVT	S	800	1.19803	1.17856	1.13589	1.10414	1.06395	1.07604	1.03424	1.20368	1.29284	1.20375	1.184	1.23615	0.610592	0.549136	0.512233	0.416773	1.15415	0.522184	1.09448	1.22918	0.948295	0.565886	NO	1.12308	0.048237	NO	0.424821	1.23e-08	YES	2.35393	7.89e-09	2.89e-08	YES	Cluster2
A0A0B4J1E7_S_162	A0A0B4J1E7	ENSMUSG00000027782	16649	Kpna4	1	195.09	LLKRRNVPQEDICEDSDIDGDYRVQNTSLEA	S	162	0.812285	0.763135	0.746723	0.842267	0.838585	0.751591	0.764393	2.04363	0.872607	0.879983	0.895287	2.58583	0.771041	0.798578	0.866721	0.767352	0.791102	0.800923	1.09955	1.30843	1.38989	0.843122	NO	1.18997	0.942971	NO	0.612127	0.549916	NO	1.65393	0.47364	0.482926	NO	NO
A0A0B4J1E7_S_76	A0A0B4J1E7	ENSMUSG00000027782	16649	Kpna4	1	66.568	RGSERTGGRRRRRPASWERLCGAVVGADPAG	S	76	0.613186	0.61701	0.630813	0.581089	0.727035	0.793546	0.7652	0.86984	0.718354	0.702438	0.737583	0.691985	1.92278	1.80827	1.92416	1.89671	0.610524	1.88798	0.788905	0.71259	1.29218	0.000402786	NO	0.903264	0.111051	NO	2.64946	5.9e-13	YES	3.09239	5.95e-14	8.73e-12	YES	Cluster4
A0A0B4J1E7_S_174	A0A0B4J1E7	ENSMUSG00000027782	16649	Kpna4	0.824515	126.68	CEDSDIDGDYRVQNTSLEAIVQNASSDNQGI	S	174	0.897679	1.19765	1.04675	1.07709	1.16367	0.790451	0.904354	1.02986	1.13177	0.985857	1.25499	1.23928	0.753438	0.826665	0.982361	0.718144	1.05479	0.820152	0.972084	1.15297	0.921589	0.813798	NO	1.18609	0.266645	NO	0.711336	0.0180721	NO	1.40581	0.0242497	0.0273176	NO	NO
A0A0B4J1E9_S_274	A0A0B4J1E9	ENSMUSG00000031430	78789	Vsig1	0.773891	149.22	ARNKVKSKQQKNLNSSTELEPMTKVHHPQQS	S	274	1.25803	1.15971	1.17201	1.2562	1.20418	1.09038	1.13612	1.02411	1.15042	1.17362	1.07553	1.09719	0.550121	0.545118	0.557588	0.549668	1.21149	0.550624	1.1137	1.12419	0.919279	0.0819688	NO	1.00942	0.991288	NO	0.489796	1.21e-08	YES	2.20021	1.47e-09	7.07e-09	YES	Cluster2
A0A0B4J1F5_S_1267	A0A0B4J1F5	ENSMUSG00000033767	229473	Tmem131l	0.915403	151.41	GAGEKCKAGTEVSGSSPERREEGDGVSPQNF	S	1267	1.26439	1.13878	1.35228	1.26895	1.31454	1.18699	1.20046	1.55911	0.986909	1.02031	1.07027	0.984697	0.449855	0.379181	0.417554	0.405722	1.2561	0.413078	1.31528	1.01555	1.04711	0.835557	NO	0.772116	0.0054195	NO	0.406755	1.01e-05	YES	3.18409	8.33e-08	2.24e-07	YES	Cluster1
A0A0B4J1F5_S_1228	A0A0B4J1F5	ENSMUSG00000033767	229473	Tmem131l	0.975712	174.62	PCRRNKKRASAQASSSPRPSEQSEQRLVCSD	S	1228	0.818925	0.802815	0.848344	0.830921	0.927478	1.03665	0.996262	1.18518	1.01327	1.01682	1.09199	1.11969	1.10528	1.05362	1.06394	1.08882	0.825251	1.07791	1.03639	1.06044	1.25585	0.00221962	NO	1.02321	0.94656	NO	1.01648	0.978178	NO	1.30617	0.000302088	0.00041449	NO	NO
A0A0B4J1F7_S_225	A0A0B4J1F7	ENSMUSG00000046717	50540	Igbp1b	0.999948	185.95	IENIEQEIEILRERDSLGETSASRSSPQERP	S	225	1.09375	1.10496	1.07301	1.10137	1.1481	1.02948	1.00441	1.1237	0.866988	0.818152	0.793917	0.724625	1.06821	1.09109	1.00993	0.948295	1.09327	1.02938	1.07642	0.800921	0.984587	0.973531	NO	0.744057	8.36e-05	NO	1.28525	0.000475495	NO	1.36502	2.86e-05	4.5e-05	NO	NO
A0A0B4J1F7_S_97	A0A0B4J1F7	ENSMUSG00000046717	50540	Igbp1b	0.864515	55.872	LPALKGALTLKLVGSSKRLGLLQDAREHFMN	S	97	1.47318	2.39127	2.13908	2.24732	1.38309	1.23676	1.23941	1.31558	0.410504	0.350589	0.339188	0.138254	0.402137	0.362615	0.33221	0.23881	2.06271	0.333943	1.29371	0.309634	0.627189	0.00150844	NO	0.239338	0.000171838	YES	1.07851	0.998509	NO	6.66178	1.65e-07	4.1e-07	YES	Cluster1
A0A0B4J1F7_S_282	A0A0B4J1F7	ENSMUSG00000046717	50540	Igbp1b	0.97378	177.56	MTVNDWYEQRQKNEVSPTLQEAEKQAPPSET	S	282	1.47437	1.43456	1.39733	1.37105	1.11355	1.0508	1.05785	1.13429	0.961401	0.933489	0.887035	0.880808	0.649641	0.580228	0.540546	0.533046	1.41933	0.575865	1.08912	0.915683	0.767351	1.22e-06	NO	0.840753	0.000714657	NO	0.628891	8.91e-07	NO	2.46469	4.92e-11	5.03e-10	YES	Cluster1
A0A0B4J1F7_S_235	A0A0B4J1F7	ENSMUSG00000046717	50540	Igbp1b	0.960162	150.36	LRERDSLGETSASRSSPQERPPLKPFVLTRS	S	235	1.16976	1.17716	1.30946	1.20483	1.07065	1.17195	1.06247	0.850816	1.38419	1.44115	1.38106	1.26806	0.450044	0.378901	0.351002	0.328505	1.2153	0.377113	1.03897	1.36861	0.854909	0.0603864	NO	1.31728	0.00086898	NO	0.275544	9.37e-09	YES	3.62919	9.22e-09	3.3e-08	YES	Cluster3
A0A0G2JDC3_S_226	A0A0G2JDC3	ENSMUSG00000036948	231807	Map11	0.803694	131.36	VSHPPPEARPLSRKSSPSSPAVRDLVERHQA	S	226	0.639471	0.790081	0.809752	0.778417	0.774853	0.839976	0.862147	0.783601	1.22608	1.29949	1.18947	1.21044	1.19322	1.18656	1.14064	1.27579	0.75443	1.19905	0.815144	1.23137	1.08048	0.473321	NO	1.51062	1.51e-06	NO	0.973754	0.856526	NO	1.63219	4.76e-08	1.36e-07	NO	NO
A0A0G2JDC3_S_264	A0A0G2JDC3	ENSMUSG00000036948	231807	Map11	0.955275	54.722	FSHQQPSRSHLMRSGSVMERRAITPPVASPV	S	264	0.831812	0.995991	0.930768	0.934317	1.09427	1.09544	1.12963	1.02681	1.01355	1.09266	0.992083	0.937461	1.01396	1.00197	0.955519	0.953767	0.923222	0.981302	1.08654	1.00894	1.1769	0.00498283	NO	0.928583	0.227447	NO	0.972608	0.884657	NO	1.1769	0.0079296	0.00935838	NO	NO
A0A0G2JDC3_S_248	A0A0G2JDC3	ENSMUSG00000036948	231807	Map11	0.954559	137.09	RDLVERHQASLGRSQSFSHQQPSRSHLMRSG	S	248	0.856933	0.878647	0.839615	0.860391	1.06694	1.02175	1.12397	1.40231	0.856621	0.860069	0.924491	1.19398	1.04704	0.996833	0.953632	1.11677	0.858897	1.02857	1.15374	0.958791	1.34328	0.0233284	NO	0.831027	0.164459	NO	1.07278	0.85033	NO	1.34328	0.0322899	0.0359836	NO	NO
A0A0G2JDF7_S_209	A0A0G2JDF7	ENSMUSG00000029592	102637926	Usp30	0.998667	75.589	QSEMAPRQVTCHTRGSPHPTTNHWKSQHPFH	S	209	1.08412	1.06222	1.2944	1.02714	0.943442	0.998952	0.910363	1.67932	0.795176	0.780296	0.693765	0.87709	0.929838	0.862476	1.00326	1.05814	1.11697	0.963428	1.13302	0.786582	1.01437	0.999454	NO	0.694235	0.1221	NO	1.22483	0.612162	NO	1.44043	0.10169	0.108864	NO	NO
F6TQD1_S_274	F6TQD1	ENSMUSG00000055385	671564	Rnf212	0.999786	89.9	ISISGLLQRQCAGSASPRGMDTEKMSPFLPS	S	274	0.894269	1.42393	1.28217	1.04424	1.63618	1.54546	1.52555	1.20596	1.04906	0.900758	0.958641	0.546503	0.594295	0.537719	0.450979	0.404281	1.16115	0.496819	1.47829	0.86374	1.27312	0.143629	NO	0.584284	0.00332488	NO	0.575195	0.0785035	NO	2.97551	7.34e-05	0.000109089	YES	Cluster1
F6TQD1_S_228	F6TQD1	ENSMUSG00000055385	671564	Rnf212	0.990382	79.388	KASRVPPLQMPYKELSPPPASQLSSRATQGP	S	228	1.11505	1.17903	1.12433	1.07837	1.23053	1.09132	1.1694	1.08621	1.06416	0.945145	0.911479	0.949084	0.808906	0.782946	0.707806	0.756233	1.12419	0.763973	1.14437	0.967466	1.01794	0.956426	NO	0.845417	0.00397391	NO	0.789663	0.00131048	NO	1.49792	1.87e-06	3.65e-06	NO	NO
A0A0G2JDI2_S_911	A0A0G2JDI2	ENSMUSG00000043323	381668	Fbrsl1	0.999994	74.966	ELSERAYRDREPHDYSPERLQEVRREELERA	S	911	1.01213	1.33361	1.08192	1.63792	1.49033	0.874156	1.14698	0.938095	1.33296	1.17939	0.969831	1.04381	0.511758	0.525266	0.496694	0.425152	1.26639	0.489717	1.11239	1.1315	0.878392	0.745372	NO	1.01718	0.99925	NO	0.432805	0.00564728	YES	2.58597	0.00116911	0.00149711	YES	Cluster2
A0A0G2JDI2_S_176	A0A0G2JDI2	ENSMUSG00000043323	381668	Fbrsl1	0.963748	172.23	SKQMKVTMARGGDRNSDDDSVLEASSSQRSS	S	176	1.14068	1.1978	1.23583	1.19544	1.01369	0.970909	0.895164	1.00488	1.10232	0.982656	1.0131	1.17483	0.850997	0.831908	0.692924	0.696884	1.19244	0.768178	0.97116	1.06823	0.814434	0.00346497	NO	1.09995	0.24951	NO	0.719116	0.000265637	NO	1.55229	1.38e-05	2.29e-05	NO	NO
A0A0G2JDI9_S_314	A0A0G2JDI9	ENSMUSG00000028127	19299	Abcd3	0.999284	48.947	TMVSQQEKGIEGAQASPLVPGAGEIINTDNI	S	314	1.05278	0.997535	1.15575	0.949526	1.02423	1.22165	0.945414	0.742143	1.03854	1.121	1.04404	0.84262	1.01682	0.858372	0.986184	1.00338	1.0389	0.96619	0.983361	1.01155	0.946542	0.927408	NO	1.02867	0.989258	NO	0.955158	0.958224	NO	1.07525	0.862986	0.865904	NO	NO
A0A0G2JEF6_S_41	A0A0G2JEF6	ENSMUSG00000032497	71268	Lrrfip2	0.999617	203.52	TRPSSRNSASATTPLSGNSSRRGSGDTSSLI	S	41	0.988581	1.01771	0.931127	0.884233	0.858548	0.928397	0.946206	0.833804	0.913094	1.01257	0.935378	0.807448	1.21281	1.29782	1.22037	1.21191	0.955413	1.23573	0.891739	0.917121	0.933354	0.492831	NO	1.02846	0.936416	NO	1.3474	5.07e-05	NO	1.38575	1.42e-05	2.36e-05	NO	NO
A0A0G2JEF6_S_30	A0A0G2JEF6	ENSMUSG00000032497	71268	Lrrfip2	0.819452	121.95	EKSDKQYAENYTRPSSRNSASATTPLSGNSS	S	30	0.753779	0.889425	0.788942	0.798442	1.06869	1.0611	1.11952	0.978088	1.61779	1.73627	1.5366	1.68709	0.514598	0.506449	0.474502	0.468717	0.807647	0.491067	1.05685	1.64444	1.30855	0.000432644	NO	1.55598	5.95e-08	NO	0.298623	1.26e-11	YES	3.34871	3.77e-11	4.15e-10	YES	Cluster3
A0A0G2JEF6_S_108	A0A0G2JEF6	ENSMUSG00000032497	71268	Lrrfip2	0.996909	180.26	ASATTPLSGNSSRRGSGDTSSLIDPDTSLSE	S	108	1.171	1.16487	1.16279	1.07217	1.01675	1.0654	1.07777	0.894581	0.975055	1.03878	0.953935	0.942652	0.900439	0.873118	0.825065	0.865617	1.14271	0.86606	1.01363	0.977605	0.887038	0.0267242	NO	0.964462	0.790256	NO	0.8859	0.0586185	NO	1.31943	0.000118234	0.00017098	NO	NO
A0A0G2JDS1_S_9	A0A0G2JDS1	ENSMUSG00000029416	100561	Slc15a4	0.999758	103.08	_______XSKHSLFDSCKMSRGGPFTEDKVE	S	9	1.05763	1.05213	1.03204	0.935802	1.32147	1.18948	1.27159	1.06213	1.00502	1.02341	0.985269	0.958966	0.763352	0.781501	0.789518	0.770687	1.0194	0.776265	1.21117	0.993166	1.18812	0.00620527	NO	0.820007	0.00235604	NO	0.781606	0.00245209	NO	1.56025	7.5e-06	1.3e-05	NO	NO
A0A0G2JDT0_S_340	A0A0G2JDT0	ENSMUSG00000005583	17260	Mef2c	0.999997	104.59	SLPSTQSLSIKSEPVSPPRDRTTTPSRYPQH	S	340	1.12147	1.27758	1.23893	1.14113	1.08291	1.05489	1.18961	1.05816	1.1272	1.15461	1.05201	0.943243	0.73013	0.611638	0.628481	0.588019	1.19478	0.639567	1.09639	1.06927	0.917653	0.297595	NO	0.97526	0.954952	NO	0.598137	1.74e-05	NO	1.8681	1.07e-06	2.21e-06	NO	NO
A0A0G2JDV2_S_580	A0A0G2JDV2	ENSMUSG00000034575	210106	Tent4a	0.981394	65.535	ITTCNGEQMQSREPSSPYTQRLTLSLSSPQL	S	580	1.16321	1.26484	1.19017	1.20168	1.18453	1.13445	1.25175	1.15408	1.07464	1.19626	1.07676	1.14505	0.527535	0.483084	0.489163	0.462793	1.20497	0.490644	1.1812	1.12318	0.980273	0.886337	NO	0.950876	0.33612	NO	0.436835	1.33e-09	YES	2.45591	1.08e-10	8.98e-10	YES	Cluster2
A0A0H2UH17_S_116	A0A0H2UH17	ENSMUSG00000042520	74383	Ubap2l	0.999999	175.32	KKKGVSGQKDGGQTESNEEGKENRDRDRDYS	S	116	0.782431	0.861688	0.816142	0.812364	0.938425	1.01759	1.04711	0.821809	0.832898	0.875202	0.813728	0.707547	1.37162	1.43436	1.34749	1.5196	0.818156	1.41827	0.956234	0.807344	1.16877	0.0903252	NO	0.844295	0.0638406	NO	1.75671	3.73e-07	NO	1.75671	1.81e-07	4.43e-07	NO	NO
A0A0H2UH17_S_609	A0A0H2UH17	ENSMUSG00000042520	74383	Ubap2l	0.980086	227.08	QRSTQTRRYPSSISSSPQKDLTQAKNGFSSV	S	609	1.4085	1.46356	1.43334	1.40122	1.06044	1.01105	1.05602	1.10495	1.10985	1.16386	1.07729	1.15376	0.417981	0.400407	0.38304	0.354714	1.42666	0.389036	1.05811	1.12619	0.741674	1.56e-08	NO	1.06434	0.0627193	NO	0.345443	2.77e-12	YES	3.66716	1.33e-13	1.33e-11	YES	Cluster2
A0A0H2UH17_S_416	A0A0H2UH17	ENSMUSG00000042520	74383	Ubap2l	0.953433	93.269	LVQYDLKSANDSTVHSPFTKRQAFTPSSTMM	S	416	0.831686	0.873482	0.79343	0.833533	1.10709	1.08785	1.14527	1.82109	0.954072	0.983244	0.93175	1.29213	0.799819	0.848773	0.837536	0.859242	0.833033	0.836342	1.29033	1.0403	1.54895	0.0294506	NO	0.806231	0.324358	NO	0.803944	0.48912	NO	1.54895	0.020168	0.0228833	NO	NO
A0A0H2UH17_S_467	A0A0H2UH17	ENSMUSG00000042520	74383	Ubap2l	0.98943	123.35	PSSPLPSKSTSAPQMSPGSSDNQSSSPQPAQ	S	467	1.64189	1.63202	1.55245	1.54211	1.24698	1.17011	1.2524	1.01135	0.926436	0.955911	0.868968	0.77546	0.378354	0.374551	0.356226	0.314788	1.59212	0.35598	1.17021	0.881694	0.735003	2.07e-05	NO	0.753449	0.000748185	NO	0.403745	2.07e-06	YES	4.47249	2.13e-10	1.52e-09	YES	Cluster1
A0A0G2JDW7_S_9	A0A0G2JDW7	ENSMUSG00000090733	57294	Rps27	1	130.61	_______LAKDLLHPSPEEEKRKHKKKRLVQ	S	9	1.08574	1.1319	1.12281	1.0412	1.01785	1.04363	1.03678	0.663167	1.20981	1.23351	1.13834	0.904652	0.913967	0.837126	0.830926	0.788578	1.09541	0.842649	0.940358	1.12158	0.85845	0.332118	NO	1.19271	0.217074	NO	0.751307	0.0341903	NO	1.33101	0.0238418	0.0268719	NO	NO
A0A0G2JDW7_S_25	A0A0G2JDW7	ENSMUSG00000090733	57294	Rps27	0.989675	96.208	PEEEKRKHKKKRLVQSPNSYFMDVKCPGCYK	S	25	1.06451	1.00927	1.04705	1.0107	1.0427	1.02609	0.989196	0.677092	1.11266	1.07016	1.02226	0.799319	1.08332	1.0377	1.10711	0.900863	1.03288	1.03225	0.933769	1.0011	0.904041	0.662126	NO	1.07211	0.858762	NO	1.03112	0.982675	NO	1.10614	0.631115	0.63771	NO	NO
A0A0G2JGC4_S_136	A0A0G2JGC4	ENSMUSG00000028256	52184	Odf2l	1	124.6	YEQIGDSLLCLLKDLSDNESENRNLEEKVLE	S	136	1.28588	1.37126	1.40967	1.27013	1.22105	1.17388	1.1925	1.16269	0.987371	1.021	0.901196	0.763357	0.576567	0.651015	0.523354	0.489075	1.33424	0.560003	1.18753	0.918232	0.890045	0.0770105	NO	0.773229	0.00155487	NO	0.60987	0.000123445	NO	2.38255	3.51e-08	1.05e-07	YES	Cluster1
A0A0G2JEG6_S_219	A0A0G2JEG6	ENSMUSG00000040003	50791	Magi2	0.998046	83.617	PGATPSAEGKRKRNKSVTNMEKASIEPPEEE	S	219	1.18675	1.24749	1.2632	1.1736	1.17535	1.14721	1.24755	0.910822	0.899534	0.899371	0.850184	0.778695	0.835843	0.817412	0.79031	0.776677	1.21776	0.80506	1.12023	0.856946	0.919912	0.378359	NO	0.764971	0.00340952	NO	0.939453	0.8102	NO	1.51263	2.54e-05	4.05e-05	NO	NO
K7N660_S_54	K7N660	ENSMUSG00000067698	434689	Gm10220	0.92132	99.283	RRWTWRMCMAHRQTTSPVPVKSKKQFEKEEK	S	54	0.863642	0.923843	0.953107	0.850126	1.05474	1.03896	1.05126	1.06846	1.1216	1.08729	1.06632	1.17547	0.952943	0.937228	0.883326	0.971675	0.897679	0.936293	1.05336	1.11267	1.17342	0.000611686	NO	1.05631	0.201362	NO	0.841482	0.000198199	NO	1.2395	1.67e-05	2.74e-05	NO	NO
A0A0G2JEB8_S_19	A0A0G2JEB8	ENSMUSG00000000958	20540	Slc7a7	0.999967	129.71	STKYEVAAQHEADDGSALGDGASPVAEQVKL	S	19	1.15647	1.07461	1.08742	1.03923	1.06747	1.05335	1.10211	0.931406	1.13829	1.10665	1.11752	1.11103	0.79236	0.715519	0.798283	0.708274	1.08943	0.753609	1.03858	1.11838	0.953324	0.519399	NO	1.07683	0.17679	NO	0.673842	1.72e-06	NO	1.48403	1.09e-06	2.23e-06	NO	NO
A0A0G2JE27_S_9	A0A0G2JE27	ENSMUSG00000070372	12340	Capza1	1	82.449	_______MADFEDRVSDEEKVRIAAKFITHA	S	9	1.30536	1.30719	1.30956	1.29377	1.22786	1.14297	1.20897	1.09879	1.00285	1.06556	0.949446	1.0033	0.538959	0.547869	0.499817	0.497736	1.30397	0.521095	1.16965	1.00529	0.896988	0.00250267	NO	0.859481	0.000459945	NO	0.518354	5.3e-09	NO	2.50236	2.01e-11	2.69e-10	YES	Cluster1
A0A0G2JE98_S_12	A0A0G2JE98	ENSMUSG00000029089	70592	5730480H06Rik	0.975173	66.262	____XVQRSKSSSLTSSPEAARRARPRPSDK	S	12	1.15716	1.14186	1.17285	0.937796	1.03477	1.03846	1.09684	1.14879	1.45332	1.36342	1.16074	1.40901	0.506792	0.447942	0.517006	0.413245	1.10242	0.471246	1.07972	1.34662	0.979409	0.984956	NO	1.2472	0.0072078	NO	0.349947	7.5e-08	YES	2.85757	1.1e-07	2.85e-07	YES	Cluster3
A0A0G2JE98_S_13	A0A0G2JE98	ENSMUSG00000029089	70592	5730480H06Rik	0.994646	216.91	___XVQRSKSSSLTSSPEAARRARPRPSDKL	S	13	0.912421	1.0319	0.992791	0.99064	0.953221	0.883761	0.948073	0.839812	1.62369	1.71827	1.57659	1.65957	0.489995	0.482834	0.450148	0.446291	0.981938	0.467317	0.906217	1.64453	0.922886	0.180244	NO	1.81472	3.63e-10	NO	0.284165	1.38e-12	YES	3.51908	2.91e-12	7.17e-11	YES	Cluster3
A0A0G2JE43_S_130	A0A0G2JE43	ENSMUSG00000038199	231045	Iqca1l	0.967559	103.14	DLEVPIPKYFQLEQSSAVKARQQMLADILNR	S	130	0.630556	0.650013	0.62908	0.62553	0.672467	0.850438	0.870772	0.72406	0.566974	0.525202	0.561626	0.53055	1.99135	2.04184	1.99043	2.13912	0.633794	2.04068	0.779434	0.546088	1.22979	0.0239503	NO	0.700621	0.000754769	NO	3.73691	1.21e-12	YES	3.73691	5.05e-13	2.68e-11	YES	Cluster4
A0A0G2JE71_S_42	A0A0G2JE71	ENSMUSG00000000600	79264	Krit1	0.991995	53.013	IEDAYVAVIRPKNTASLNSREYRAKSYEILL	S	42	1.08046	1.12679	1.04548	1.13581	1.01194	0.929687	1.14075	1.40781	0.900169	1.03115	0.851811	0.935189	0.79544	0.899223	0.848007	0.860285	1.09713	0.850739	1.12255	0.92958	1.02316	0.988935	NO	0.828099	0.136624	NO	0.915186	0.769662	NO	1.3195	0.0157333	0.0180541	NO	NO
A0A0G2JE93_S_39	A0A0G2JE93	ENSMUSG00000003062	76205	Stard3nl	0.998421	56.432	DIHSINPAQLMARIESYEGREKKGISDVRRT	S	39	1.09505	0.983055	1.05022	0.999146	1.01845	1.07973	1.01194	0.812765	1.01489	0.990909	0.930341	0.838936	0.986247	1.03094	1.05105	1.10632	1.03187	1.04364	0.980724	0.94377	0.950436	0.794603	NO	0.962319	0.908152	NO	1.10582	0.320913	NO	1.10582	0.292362	0.302632	NO	NO
A0A0G2JE93_S_193	A0A0G2JE93	ENSMUSG00000003062	76205	Stard3nl	1	91.123	QEAEEENRLLLVQDASERAALIPAGLSDGQF	S	193	1.23608	1.11154	1.07171	1.03834	0.950813	0.967333	0.890678	0.714331	1.19917	1.33528	1.16522	1.06897	0.799569	0.778346	0.833065	0.839546	1.11442	0.812631	0.880789	1.19216	0.790357	0.0168513	NO	1.35352	0.00216075	NO	0.681645	0.000403352	NO	1.46704	0.000189409	0.000266524	NO	NO
A0A0G2JEA0_S_738	A0A0G2JEA0	ENSMUSG00000040351	70797	Ankib1	1	174.23	QEFLASVARGVAPADSPDAPRRSFAGGTWDW	S	738	1.0008	1.0464	1.02319	1.00106	0.986219	0.963873	1.02129	1.12921	0.866136	0.875804	0.830656	0.870169	1.11428	1.13892	1.02787	1.10414	1.01786	1.0963	1.02515	0.860691	1.00716	0.995878	NO	0.839578	0.0014487	NO	1.27375	5.55e-05	NO	1.27375	8.58e-05	0.000126305	NO	NO
A0A0G2JF33_S_82	A0A0G2JF33	ENSMUSG00000058503	68152	Fam133b	0.991112	75.088	ENWKKELEKHREKLLSGNESSSKKRQKKKKE	S	82	0.863873	0.878918	0.89855	0.883881	1.00898	0.884645	0.968587	1.389	0.911803	0.809233	0.850784	0.87029	1.18645	1.0918	1.25307	1.25013	0.881306	1.19536	1.0628	0.860528	1.20594	0.196522	NO	0.809677	0.133894	NO	1.38911	0.00913084	NO	1.38911	0.00564631	0.00675033	NO	NO
A0A0G2JEK1_S_11	A0A0G2JEK1	ENSMUSG00000029186	67073	Pi4k2b	0.993581	202.46	_____MAEACEPTRPSEDEDEEREPLLPRVA	S	11	0.953335	1.03774	0.982259	1.04423	0.890298	0.768804	0.815967	2.94464	0.890222	0.784219	0.668021	1.47846	0.746695	0.663664	0.675386	0.656063	1.00439	0.685452	1.35493	0.955231	1.349	0.813369	NO	0.705006	0.748244	NO	0.717577	0.902709	NO	1.97669	0.442568	0.452128	NO	NO
A0A0G2JER6_S_116	A0A0G2JER6	ENSMUSG00000023353	213990	Agap3	0.970852	135.26	GKRLPRATPTTAPGTSPRANGLAMERSNTQL	S	116	1.23133	1.31909	1.33789	1.27059	1.23655	1.18309	1.27377	1.01193	1.09764	1.16743	1.06418	0.979897	0.496027	0.479202	0.440981	0.410411	1.28972	0.456655	1.17633	1.07729	0.912082	0.207016	NO	0.915802	0.304181	NO	0.423893	4.06e-07	YES	2.82428	1.22e-08	4.19e-08	YES	Cluster2
A0A0G2JGI2_S_30	A0A0G2JGI2	ENSMUSG00000029177	12615	Cenpa	0.988043	101.38	SSPAPGPSRQSSSVGSQTLRRRQKFMWLKEI	S	30	0.944604	0.938396	0.914152	1.03245	0.84233	0.855884	0.85445	0.897186	1.00182	1.02711	0.9711	1.09232	1.10972	1.06371	1.17952	1.27525	0.957402	1.15705	0.862462	1.02309	0.900836	0.167839	NO	1.18624	0.0119428	NO	1.13094	0.0359121	NO	1.34156	0.000126905	0.00018281	NO	NO
A0A0G2JGI2_S_15	A0A0G2JGI2	ENSMUSG00000029177	12615	Cenpa	0.985799	118.84	_MGPRRKPQTPRRRPSSPAPGPSRQSSSVGS	S	15	0.917686	1.12622	1.06282	1.13979	1.13751	1.04351	1.09547	1.03223	1.20185	1.22795	1.13276	1.28891	0.65614	0.817506	0.5693	0.550338	1.06163	0.648321	1.07718	1.21287	1.01465	0.994423	NO	1.12596	0.191409	NO	0.534535	6.01e-06	NO	1.87078	7.32e-06	1.28e-05	NO	NO
A0A0G2JGI2_S_16	A0A0G2JGI2	ENSMUSG00000029177	12615	Cenpa	0.899608	118.84	MGPRRKPQTPRRRPSSPAPGPSRQSSSVGSQ	S	16	1.22091	1.22404	1.22972	1.30558	1.13374	1.04436	0.9483	0.978527	1.2641	1.40035	1.29676	1.53616	0.362386	0.326945	0.377898	0.350233	1.24506	0.354366	1.02623	1.37434	0.824242	0.00816112	NO	1.33921	0.000179505	NO	0.257844	1.84e-09	YES	3.87832	1.44e-09	6.98e-09	YES	Cluster2
A0A0G2JGY8_S_12	A0A0G2JGY8	ENSMUSG00000062006	619547	Rpl34	0.999027	174.23	____MVQRLTYRRRLSYNTASNKTRLSRTPG	S	12	1.36951	1.38928	1.35157	1.33291	1.18333	1.12554	1.11198	1.21616	0.928251	1.01898	0.870757	1.0121	0.532003	0.560103	0.48488	0.512651	1.36082	0.522409	1.15925	0.957522	0.85188	0.000314166	NO	0.825983	0.000311842	NO	0.545585	1.08e-07	NO	2.60488	7.73e-11	6.99e-10	YES	Cluster1
A0A0G2JF19_S_92	A0A0G2JF19	ENSMUSG00000037400	76295	Atp11b	0.998477	72.321	CASVGRMLERVIGRCSPNHISRLWNASDPFY	S	92	1.52504	1.62876	1.57026	1.41472	1.19795	1.11312	1.23187	0.86817	0.860723	0.898317	0.896568	0.613443	0.592717	0.582713	0.490252	0.515375	1.5347	0.545264	1.10278	0.817263	0.718563	0.00120517	NO	0.741096	0.0236261	NO	0.667184	0.0313107	NO	2.81459	4.34e-07	9.73e-07	YES	Cluster1
A0A0G2JF44_S_107	A0A0G2JF44	ENSMUSG00000007987	67286	Ift22	1	105.65	HHKPGSGGERGSLALSPPLNKLKLVHSNLEE	S	107	1.33085	1.33612	1.30689	1.24618	1.18294	1.14821	1.17802	1.1202	0.782312	0.799514	0.720589	0.696377	0.841976	0.769339	0.760521	0.779963	1.30501	0.78795	1.15734	0.749698	0.886845	0.00100677	NO	0.647776	2.98e-08	NO	1.05102	0.544946	NO	1.74071	2.22e-10	1.57e-09	NO	NO
A0A0G2JF47_S_14	A0A0G2JF47	ENSMUSG00000029171	66681	Pgm2	0.999963	151.8	__XHLKLCAGIMITASHNPKQDNGYKVYWDN	S	14	1.06438	1.09598	1.11376	1.03854	1.00694	1.03884	1.08768	0.94696	0.955971	1.018	0.926234	0.889468	1.00265	0.986309	0.894364	0.933923	1.07816	0.954311	1.02011	0.947418	0.946154	0.393587	NO	0.928742	0.222215	NO	1.00728	0.997227	NO	1.138	0.00941044	0.0110312	NO	NO
A0A0G2JFE2_S_407	A0A0G2JFE2	ENSMUSG00000031292	382253	Cdkl5	1	141.22	SSSKDLTNNNIPHLLSPKEAKSKTEFDFNID	S	407	1.33356	0.565165	1.12694	1.31572	0.616447	1.08523	1.42297	1.29867	1.22907	1.06964	1.20535	1.48467	0.459707	0.531796	0.620746	0.634331	1.08535	0.561645	1.10583	1.24718	1.01887	0.999532	NO	1.12783	0.878943	NO	0.450331	0.0168806	YES	2.22059	0.0181035	0.0206392	YES	Cluster3
A0A0G2JFE2_S_306	A0A0G2JFE2	ENSMUSG00000031292	382253	Cdkl5	0.997538	70.441	CLNHPTFQTQRLLDRSPSRSTKRKPYHVESS	S	306	1.2887	0.517125	1.04627	1.31933	0.550124	1.09976	1.29749	1.34509	1.03383	0.913614	1.11786	1.27546	0.630339	0.785558	0.842417	0.937028	1.04286	0.798835	1.07312	1.08519	1.02902	0.998632	NO	1.01125	0.999912	NO	0.736123	0.492314	NO	1.35847	0.450026	0.459495	NO	NO
A0A0G2JFE2_S_543	A0A0G2JFE2	ENSMUSG00000031292	382253	Cdkl5	0.94949	64.191	TSPTPTRHTDTRTLLSPSGRNNRNEGTLDSR	S	543	1.31076	0.515438	1.07795	1.33783	0.646215	1.21488	1.46874	1.34959	1.06952	0.997777	1.22695	1.3301	0.500713	0.608505	0.674855	0.670188	1.06049	0.613565	1.16986	1.15608	1.10313	0.942597	NO	0.988227	0.999868	NO	0.530727	0.0706236	NO	1.90666	0.0468952	0.0515946	NO	NO
A0A0G2JFE2_S_529	A0A0G2JFE2	ENSMUSG00000031292	382253	Cdkl5	0.921332	183.63	SRYFPSSCLDLNSPTSPTPTRHTDTRTLLSP	S	529	1.73657	0.596628	1.18964	1.46955	0.569822	1.07281	1.31545	1.25809	1.19823	1.0959	1.27098	1.21307	0.43641	0.494849	0.53785	0.544158	1.2481	0.503317	1.05404	1.19455	0.844518	0.798335	NO	1.1333	0.909553	NO	0.421346	0.0305072	YES	2.47975	0.0161371	0.0184914	YES	Cluster2
A0A0N4SVI0_S_9	A0A0N4SVI0	ENSMUSG00000028141	53814	Oaz3	0.807123	97.904	_______MPCNRSRPSLYSLSYIKRGKTRNY	S	9	1.06475	1.15526	1.29288	1.29175	1.10046	0.962265	0.918207	0.922812	0.76342	0.877988	0.862168	0.768312	1.05535	1.04633	0.964041	0.95399	1.20116	1.00493	0.975937	0.817972	0.812494	0.00928227	NO	0.83814	0.0716962	NO	1.22856	0.0298907	NO	1.46846	0.000225108	0.000313379	NO	NO
J3QMF9_S_54	J3QMF9	ENSMUSG00000073208	100502967	Speer4c	0.858176	72.321	RRWTWRMWMALRQTSSPVPVISKKQFEKEEK	S	54	0.881822	0.966462	0.954624	0.892544	1.10962	1.00575	1.17069	0.944181	1.27997	1.37814	1.23526	1.22458	0.786396	0.741492	0.739905	0.688547	0.923863	0.739085	1.05756	1.27949	1.14472	0.0707491	NO	1.20985	0.00299665	NO	0.57764	5.58e-07	NO	1.73118	9.09e-07	1.9e-06	NO	NO
A0A0G2JFJ6_S_993	A0A0G2JFJ6	ENSMUSG00000027933	229543	Ints3	0.996638	98.904	SSTKPPKSRRKAALSSPRSRKNATQPPNAEE	S	993	1.11098	1.13032	1.06635	1.09782	1.18278	1.09346	1.0829	1.09229	1.28763	1.28511	1.19698	1.28417	0.577378	0.561338	0.510108	0.440383	1.10137	0.522302	1.11286	1.26347	1.01043	0.984739	NO	1.13534	0.00311246	NO	0.413386	1.83e-10	YES	2.41905	1.82e-10	1.34e-09	YES	Cluster3
A0A0G2JFJ6_S_498	A0A0G2JFJ6	ENSMUSG00000027933	229543	Ints3	0.902527	108.92	ELRSMLREKFPEFCSSPSPPVEVKIEEPVSM	S	498	1.04996	1.03006	0.988982	1.02578	1.03238	1.10912	0.988824	0.90816	0.98128	0.915364	0.96103	0.840228	1.05363	1.09459	1.00101	1.0196	1.02369	1.04221	1.00962	0.924476	0.986253	0.98518	NO	0.915665	0.211664	NO	1.12735	0.0575682	NO	1.12735	0.0593432	0.0647876	NO	NO
A0A0G2JFJ6_S_500	A0A0G2JFJ6	ENSMUSG00000027933	229543	Ints3	0.997496	145.9	RSMLREKFPEFCSSPSPPVEVKIEEPVSMEM	S	500	1.29801	1.22121	1.21669	1.10083	1.25216	1.21085	1.19617	1.15328	1.01747	0.967046	0.992511	0.954727	0.644067	0.633207	0.631998	0.50977	1.20919	0.604761	1.20312	0.982938	0.99498	0.998726	NO	0.816994	0.000744341	NO	0.615258	3.86e-06	NO	1.99945	1.03e-08	3.61e-08	NO	NO
A0A0G2JFK5_S_54	A0A0G2JFK5	ENSMUSG00000049327	67956	Kmt5a	0.995896	45.257	EEKRNTGNVIRSAVKSDEQKSKDTRRGPLAP	S	54	1.16959	1.21818	1.2179	1.1314	0.929724	0.945634	0.953729	0.758982	0.95873	1.04866	0.974097	0.942399	0.936353	0.954331	0.873038	0.987255	1.18427	0.937744	0.897017	0.980972	0.757445	0.000117135	NO	1.09359	0.259571	NO	0.955933	0.750314	NO	1.32023	0.00011037	0.000160139	NO	NO
A0A0G2JFM9_S_347	A0A0G2JFM9	ENSMUSG00000039735	214459	Fnbp1l	0.999245	227.77	RHSSDINHLVTQGRESPEGSYTDDANQEVRG	S	347	1.13245	1.18158	1.147	1.18297	0.970673	0.954079	0.911897	1.37083	1.27379	1.28352	1.26824	1.50923	0.463829	0.450905	0.459782	0.439215	1.161	0.453433	1.05187	1.3337	0.906001	0.605182	NO	1.26793	0.0309075	NO	0.339982	1.62e-06	YES	2.94133	1.88e-06	3.66e-06	YES	Cluster3
A0A0G2JFM9_S_141	A0A0G2JFM9	ENSMUSG00000039735	214459	Fnbp1l	0.940751	124.12	DFPFEDYSQHIYRTISDGTISAAKQESGKMD	S	141	1.12619	1.1392	1.14166	0.958391	1.03924	1.14169	1.05528	0.648492	1.31948	1.49618	1.43015	1.13115	0.593064	0.599809	0.553043	0.626971	1.09136	0.593222	0.971176	1.34424	0.889876	0.648517	NO	1.38414	0.0146765	NO	0.441306	4.32e-05	YES	2.266	7.64e-05	0.000113282	YES	Cluster3
A0A0G2JFT8_S_4	A0A0G2JFT8	ENSMUSG00000029291	52822	Rufy3	1	191.06	____________MAESPAPGAAAESCGEEQE	S	4	1.24633	1.38342	1.32524	1.34728	0.97566	0.935233	1.04452	1.06292	1.13224	1.22473	1.29266	1.04816	0.422427	0.59201	0.482911	0.484258	1.32557	0.495402	1.00458	1.17445	0.757852	0.000339764	NO	1.16909	0.0366949	NO	0.421816	1.5e-07	YES	2.67574	1.76e-08	5.75e-08	YES	Cluster2
A0A0G2JFT8_S_53	A0A0G2JFT8	ENSMUSG00000029291	52822	Rufy3	0.848525	48.173	RGADREDEAGPSEPDSPVAAPFFLLYPGDGG	S	53	1.49246	1.39504	1.29436	1.38286	1.14052	1.03461	1.03493	1.13507	1.29425	1.10521	1.23468	1.17971	0.352487	0.338585	0.321346	0.263883	1.39118	0.319075	1.08628	1.20346	0.780837	0.000170774	NO	1.10787	0.117371	NO	0.265131	1.94e-09	YES	4.36004	1.86e-10	1.36e-09	YES	Cluster2
A0A0G2JFT8_S_667	A0A0G2JFT8	ENSMUSG00000029291	52822	Rufy3	0.993505	93.374	VCNPCHEQLIKQYSSSPP_____________	S	667	1.30989	1.2641	1.30256	1.24213	1.15555	1.02622	1.03995	1.00658	1.24507	1.1784	1.20029	1.15653	0.49808	0.481188	0.456569	0.436917	1.27967	0.468188	1.05707	1.19507	0.826053	5.71e-05	NO	1.13055	0.00378956	NO	0.391766	9.85e-11	YES	2.73323	2.31e-11	2.95e-10	YES	Cluster2
A0A0G2JFT8_S_27	A0A0G2JFT8	ENSMUSG00000029291	52822	Rufy3	1	99.498	ESCGEEQERGGERRPSEPLEPRGASARGADR	S	27	1.35982	1.37868	1.35206	1.3163	1.1237	1.06005	1.05581	1.05632	1.14569	1.11879	1.05861	1.13672	0.504164	0.477799	0.450196	0.405275	1.35172	0.459358	1.07397	1.11496	0.794525	6.72e-07	NO	1.03816	0.403251	NO	0.411997	2.04e-11	YES	2.94262	1.3e-12	4.52e-11	YES	Cluster2
A0A0G2JGZ1_S_49	A0A0G2JGZ1	ENSMUSG00000032497	71268	Lrrfip2	0.996909	180.26	ASATTPLSGNSSRRGSGDTSSLIDPDTSLSE	S	49	1.2993	1.28935	1.28395	1.18688	1.10456	1.13124	1.14373	0.949801	1.05111	1.10041	0.986193	0.987347	0.639694	0.649795	0.585063	0.611575	1.26487	0.621532	1.08233	1.03126	0.855687	0.00530689	NO	0.952817	0.64374	NO	0.602689	3.06e-06	NO	2.03509	3.31e-08	9.96e-08	YES	Cluster1
A0A0G2JFW6_S_844	A0A0G2JFW6	ENSMUSG00000028106	75137	Rprd2	0.97162	149.83	VRALLDSSENCDRLSSPPGLFGAFNIRGNEP	S	844	1.06485	1.09462	1.06594	0.964637	1.1347	1.1191	1.09859	1.04893	1.42024	1.37957	1.38786	1.43483	0.483505	0.46646	0.436688	0.399483	1.04751	0.446534	1.10033	1.40562	1.05042	0.307909	NO	1.27746	1.04e-06	NO	0.317677	1.64e-12	YES	3.14786	3.41e-12	8.08e-11	YES	Cluster3
A0A0G2JFW6_S_550	A0A0G2JFW6	ENSMUSG00000028106	75137	Rprd2	0.997408	85.087	SEVSSTSASKASVGQSPVLPSTTFKLPSSSL	S	550	1.47452	1.32537	1.39796	1.35157	1.45084	1.33724	1.37747	1.48798	0.888777	0.977182	0.960738	0.969061	0.297324	0.28885	0.219841	0.195278	1.38736	0.250323	1.41338	0.94894	1.01876	0.916498	NO	0.671397	4.3e-07	NO	0.263792	4.44e-09	YES	5.64622	5.25e-12	1.07e-10	YES	Cluster1
A0A0G2JFW6_S_309	A0A0G2JFW6	ENSMUSG00000028106	75137	Rprd2	1	158.98	PEPVTDNRDVEDMELSDVEDDGSKIIVEDRK	S	309	1.30516	1.26293	1.24016	1.17031	1.13524	1.15843	1.13447	0.939535	1.14768	1.05569	1.07727	1.01487	0.640311	0.640922	0.554677	0.522345	1.24464	0.589564	1.09192	1.07388	0.877299	0.0452289	NO	0.983477	0.983576	NO	0.549005	2.91e-06	NO	2.11112	1.24e-07	3.18e-07	YES	Cluster2
A0A0G2JFW6_S_694	A0A0G2JFW6	ENSMUSG00000028106	75137	Rprd2	0.995739	87.831	TSSSVDTMSLLSKIISPGSSTPSSTRSPPPG	S	694	1.15762	1.08827	1.12142	1.07961	1.01054	0.945234	0.946835	1.97253	0.965244	0.983889	0.919385	1.33564	0.602048	0.586369	0.631992	0.653368	1.11173	0.618444	1.21878	1.05104	1.0963	0.941984	NO	0.862368	0.816351	NO	0.588411	0.161694	NO	1.97073	0.039736	0.0439476	NO	NO
A0A0G2JFW6_S_705	A0A0G2JFW6	ENSMUSG00000028106	75137	Rprd2	0.987977	123.4	SKIISPGSSTPSSTRSPPPGRDESYPQELPN	S	705	1.31049	1.27501	1.32606	1.19198	1.11257	1.02066	1.14987	0.950029	1.25876	1.24022	1.21586	1.26183	0.446586	0.46879	0.398517	0.372769	1.27589	0.421666	1.05828	1.24417	0.829447	0.00113111	NO	1.17565	0.00396919	NO	0.338914	1.08e-09	YES	3.02582	3.17e-10	2.07e-09	YES	Cluster2
A0A0G2JFW6_S_421	A0A0G2JFW6	ENSMUSG00000028106	75137	Rprd2	0.998249	169.5	TGVSSASRPSPGIPTSPSNLSSGLKTPAPAT	S	421	1.39952	1.4175	1.38785	1.25573	1.28526	1.25818	1.27405	0.80408	1.13596	1.17321	1.06414	0.888196	0.459131	0.453319	0.370895	0.372972	1.36515	0.414079	1.15539	1.06538	0.846349	0.203768	NO	0.922091	0.801612	NO	0.388669	0.000136754	YES	3.29683	3.7e-06	6.81e-06	YES	Cluster2
A0A0G2JFW6_S_1034	A0A0G2JFW6	ENSMUSG00000028106	75137	Rprd2	1	54.823	PIETLGYHNAANRRMSGEPIKTVESIRVPGK	S	1034	1.15888	1.19939	1.18175	1.15578	1.14411	1.16315	1.1759	1.26908	0.98646	0.983921	0.879437	0.964571	0.71596	0.727212	0.693378	0.601012	1.17395	0.684391	1.18806	0.953597	1.01202	0.975191	NO	0.80265	8.9e-05	NO	0.717694	2.27e-05	NO	1.73594	1.21e-08	4.15e-08	NO	NO
A0A0G2JFZ4_S_159	A0A0G2JFZ4	ENSMUSG00000027806	72033	Tsc22d2	1	89.231	ATCSSRFRVIKLDHGSGEPYRRGRWTCMEYY	S	159	0.987147	1.09372	1.01709	1.06143	1.102	0.980039	0.969055	0.925853	1.32196	1.22943	1.26491	1.09926	0.791777	0.739678	0.756598	0.660051	1.03985	0.737026	0.994238	1.22889	0.95614	0.798379	NO	1.23601	0.00250567	NO	0.599749	2.21e-06	NO	1.66736	4.52e-06	8.17e-06	NO	NO
A0A0G2JG76_S_141	A0A0G2JG76	ENSMUSG00000029577	117146	Ube3b	0.853599	116.94	LLEHAEPAPVQPQPSSPQTVLPVKSEPPQAC	S	141	1.13215	1.23826	1.15751	0.92545	0.948681	0.981122	1.17568	0.920469	1.16974	1.14705	0.783926	0.786689	0.815153	0.928841	0.93244	0.956844	1.11334	0.908319	1.00649	0.97185	0.904024	0.719983	NO	0.965585	0.985435	NO	0.934629	0.920669	NO	1.22572	0.278831	0.289038	NO	NO
A0A0G2JG85_S_169	A0A0G2JG85	ENSMUSG00000074238	211556	Ap1ar	0.833966	162.91	LMTKTKSTSGNDDSTSLDLEWEDEEGMNRML	S	169	1.17996	1.21567	1.17208	1.07239	1.09036	0.992865	1.07618	0.790077	1.10809	1.13607	1.08808	1.0924	0.769761	0.809939	0.674954	0.731129	1.16002	0.746446	0.987369	1.10616	0.851163	0.0483303	NO	1.12031	0.221944	NO	0.674807	0.000223264	NO	1.55406	5.49e-05	8.3e-05	NO	NO
A0A0G2JGA3_S_175	A0A0G2JGA3	ENSMUSG00000105993	100039899	Tex13c2	0.887496	93.972	HDIQSQQLGASVVPLSPDHARVMGTVGAYDR	S	175	0.97392	0.970708	1.06648	1.07711	0.851877	0.866545	0.931174	1.00058	1.12161	1.1355	1.13381	1.11807	1.01723	0.901092	0.970314	0.863986	1.02205	0.938155	0.912544	1.12725	0.892854	0.0735486	NO	1.23528	0.000823562	NO	0.832254	0.00234832	NO	1.23528	0.000688508	0.000904658	NO	NO
A0A0G2JGJ2_S_462	A0A0G2JGJ2	ENSMUSG00000051278	71643	Zgrf1	1	165.04	GADADAALEPEYRPVSPLPEIGHKQTEVEAS	S	462	1.31732	1.32673	1.30439	1.24773	1.20351	1.13437	1.19825	1.01349	1.1172	1.18255	1.11088	1.16733	0.454261	0.432237	0.385947	0.40381	1.29904	0.419064	1.1374	1.14449	0.875572	0.00485515	NO	1.00623	0.997473	NO	0.366157	1.25e-09	YES	3.09986	9.19e-11	7.96e-10	YES	Cluster2
A0A0G2JGK7_S_534	A0A0G2JGK7	ENSMUSG00000063409	381741	Lrrc43	0.998693	80.67	EEKILSWPVVPTPVESPLPAKKGKDNNKKKE	S	534	1.49098	1.37689	1.42647	1.35773	1.16974	1.04296	1.10326	0.900756	1.07493	1.03114	1.08826	1.02131	0.496539	0.496073	0.492086	0.430883	1.41302	0.478896	1.05418	1.05391	0.746049	4.23e-05	NO	0.999742	1	NO	0.4544	2.89e-07	YES	2.95057	2.32e-09	1.03e-08	YES	Cluster1
A0A0G2JGL8_S_218	A0A0G2JGL8	ENSMUSG00000032480	72831	Dhx30	0.99976	251.84	TQQDSHNPLRDSRGGSFEMTDDDSAIRALTQ	S	218	1.21866	1.23492	1.17143	1.27566	1.04111	0.922387	0.999758	1.41073	1.0525	1.02306	0.976151	1.46077	0.596841	0.537724	0.542304	0.535998	1.22517	0.553217	1.0935	1.12812	0.892528	0.651435	NO	1.03166	0.989178	NO	0.490388	0.00120661	YES	2.21462	0.000254826	0.000352944	YES	Cluster2
A0A0G2JGL8_S_226	A0A0G2JGL8	ENSMUSG00000032480	72831	Dhx30	0.999995	146.96	LRDSRGGSFEMTDDDSAIRALTQFPLPKNLL	S	226	1.34648	1.45126	1.33571	1.32219	1.29977	1.20379	1.30583	1.28542	0.862294	0.922846	0.835637	0.927469	0.50871	0.505234	0.47185	0.415507	1.36391	0.475325	1.2737	0.887062	0.933862	0.0942224	NO	0.696443	5.89e-07	NO	0.535842	2.94e-07	NO	2.86942	2.61e-11	3.2e-10	YES	Cluster1
D3Z6R1_S_54	D3Z6R1	ENSMUSG00000059645	664837	Gm7361	0.845801	96.64	RRGTWRMWMAHRQTTSPVPVTSKKQFEKEEK	S	54	1.15795	1.08232	1.14367	1.07855	0.991975	0.992206	0.955682	1.23458	1.02816	1.0483	1.00057	1.19626	0.822301	0.796833	0.723609	0.747045	1.11562	0.772447	1.04361	1.06832	0.935453	0.62685	NO	1.02368	0.974234	NO	0.723048	0.00149144	NO	1.44427	0.000348777	0.000475304	NO	NO
A0A0G2JGT1_S_148	A0A0G2JGT1	ENSMUSG00000028034	51886	Fubp1	0.895879	69.92	CLPRPSTLGSAAKSNSAEDAASTKS______	S	148	0.569713	0.576952	0.583603	0.624539	0.622094	0.615626	0.560271	0.776603	1.24167	1.37971	1.39641	1.88957	1.25996	1.00669	1.32031	1.57628	0.588702	1.29081	0.643649	1.47684	1.09334	0.975875	NO	2.29448	0.000231876	YES	0.874034	0.531404	NO	2.50864	3.27e-05	5.11e-05	YES	Cluster4
Q3TUE1_S_410	Q3TUE1	ENSMUSG00000028034	51886	Fubp1	1	77.08	KSISQQSGARIELQRSPPPNADPNMKLFTIR	S	410	0.657855	0.559296	0.629688	0.68864	0.661849	0.677858	0.665106	1.99673	0.860985	0.802212	0.913106	1.49538	1.18423	1.27819	1.5079	1.42097	0.63387	1.34782	1.00039	1.01792	1.57822	0.536918	NO	1.01753	0.999892	NO	1.32409	0.616443	NO	2.12634	0.119181	0.126952	NO	NO
A0A0G2JGY6_S_381	A0A0G2JGY6	ENSMUSG00000027751	56790	Supt20	0.813619	114.76	KIQPWKADEENDSQMSPSHSSADDHSNWFVI	S	381	1.06965	0.755063	0.973586	0.959	1.01259	0.795091	0.927838	1.25021	1.10317	0.811209	0.811596	1.27691	1.08421	1.1221	0.83033	1.21744	0.939324	1.06352	0.996432	1.00072	1.0608	0.970151	NO	1.00431	0.999986	NO	1.06275	0.96103	NO	1.13222	0.819867	0.823463	NO	NO
A0A0G2JGY6_S_296	A0A0G2JGY6	ENSMUSG00000027751	56790	Supt20	0.999885	67.251	LKISKAGNCVDMWKRSPCNLAVPSEVDVEKY	S	296	1.00886	0.925331	0.962418	0.854992	1.03057	0.914985	0.862706	0.986383	1.09644	0.862422	0.935611	1.07185	1.10666	1.2008	1.09411	1.08585	0.937901	1.12185	0.948662	0.991582	1.01147	0.997334	NO	1.04524	0.867598	NO	1.13138	0.14574	NO	1.19613	0.0235952	0.0266032	NO	NO
A0A0G2JGY6_S_489	A0A0G2JGY6	ENSMUSG00000027751	56790	Supt20	0.964944	50.053	SGNYFTAQQASSFLKSPTPPPSCKPSLSRKS	S	489	0.834541	0.834819	0.763132	0.727176	0.919447	0.890105	0.855049	1.22153	1.04163	0.967727	0.908815	1.207	1.26044	1.23444	1.11661	1.21754	0.789917	1.20726	0.971534	1.03129	1.22992	0.16432	NO	1.06151	0.878595	NO	1.17063	0.183239	NO	1.52833	0.00202638	0.00253569	NO	NO
A0A0G2JGY6_S_531	A0A0G2JGY6	ENSMUSG00000027751	56790	Supt20	0.907992	115.67	PAALSPASSSQRSSLSPVMADSAGLTSVSVL	S	531	1.02926	0.899647	0.877519	0.843744	0.916514	0.829738	0.912897	0.965346	1.05839	0.955133	0.960711	1.09331	0.880419	1.36046	1.32213	1.0948	0.912541	1.16445	0.906124	1.01688	0.992968	0.99986	NO	1.12224	0.617055	NO	1.14512	0.390723	NO	1.28509	0.0448303	0.0493685	NO	NO
K3W4P2_S_131	K3W4P2	ENSMUSG00000029547	68510	Ints1	0.970638	100.02	LGRLAEAAVAEKRAISPSIKEPSVVPIEVLP	S	131	1.10158	0.997711	1.11458	1.01535	1.03212	1.15905	1.06895	1.33849	0.977404	1.04701	1.11951	1.09849	0.753911	0.746647	0.804595	0.624601	1.05731	0.732439	1.14965	1.0606	1.08734	0.489582	NO	0.922545	0.518707	NO	0.690586	0.00112412	NO	1.56962	0.000135565	0.000194683	NO	NO
K3W4P2_S_1345	K3W4P2	ENSMUSG00000029547	68510	Ints1	0.851825	114.33	TFHSLLTASLPPRRDSTEAPKPESSPEPPPG	S	1345	1.22247	1.09307	1.14458	0.995317	0.95313	1.07109	1.06631	0.900749	0.723417	0.762784	0.779665	0.645319	1.23172	1.12277	1.17385	1.11376	1.11386	1.16052	0.99782	0.727796	0.895823	0.185355	NO	0.729386	0.00137346	NO	1.59457	1.69e-05	NO	1.59457	1.42e-05	2.36e-05	NO	NO
K3W4P2_S_1353	K3W4P2	ENSMUSG00000029547	68510	Ints1	0.909642	147.03	SLPPRRDSTEAPKPESSPEPPPGQGRTRAGT	S	1353	1.08261	1.04059	1.00832	0.950257	0.995444	1.06509	0.97819	0.933157	1.22736	1.27689	1.3191	1.22395	0.77971	0.756431	0.686458	0.676452	1.02044	0.724763	0.992971	1.26182	0.973078	0.87543	NO	1.27075	4.69e-05	NO	0.574378	2.68e-08	NO	1.74101	6.23e-08	1.73e-07	NO	NO
K3W4P2_S_1354	K3W4P2	ENSMUSG00000029547	68510	Ints1	0.90552	147.03	LPPRRDSTEAPKPESSPEPPPGQGRTRAGTQ	S	1354	1.03465	0.956281	0.997743	0.949174	0.935082	1.06719	1.06519	1.05661	1.21423	1.2673	1.27771	1.20371	0.798589	0.727956	0.771451	0.67713	0.984462	0.743781	1.03102	1.24074	1.04729	0.566181	NO	1.20341	0.000331295	NO	0.599467	4.01e-08	NO	1.66815	8.93e-08	2.37e-07	NO	NO
E9Q6C6_S_410	E9Q6C6	ENSMUSG00000036745	70892	Ttll7	0.99639	99.011	EAQRRLYGQNPVRRLSPGSSDWEQQRHQLER	S	410	1.01786	1.03995	1.06952	0.960781	0.900915	0.899302	0.980185	0.929853	1.25155	1.20089	1.16829	1.09599	0.952884	0.827751	0.872146	0.832145	1.02202	0.871232	0.927564	1.17918	0.907574	0.105156	NO	1.27127	0.000106107	NO	0.738845	1.43e-05	NO	1.35346	1.54e-05	2.55e-05	NO	NO
E9Q5A3_S_381	E9Q5A3	ENSMUSG00000036893	77683	Ehmt1	0.999398	126.31	AAFPTEDSRTSKESMSETDRAAKMDGDSEEE	S	381	1.37043	1.4593	1.4161	1.30856	1.07333	1.02832	1.09448	1.01545	1.18327	1.2288	1.21252	1.20128	0.403053	0.362437	0.338333	0.304318	1.3886	0.352035	1.0529	1.20647	0.758244	7.66e-07	NO	1.14586	0.00159746	NO	0.29179	8.08e-12	YES	3.94449	1.78e-12	5.44e-11	YES	Cluster2
E9Q5A3_S_81	E9Q5A3	ENSMUSG00000036893	77683	Ehmt1	0.999943	199.99	SHLNAPKHTQENTRASPQEGTNRVSRVAENG	S	81	1.41543	1.5397	1.52765	1.5264	0.857946	0.758707	0.823056	0.872613	1.53377	1.70697	1.45843	1.41961	0.176763	0.143384	0.135938	0.103639	1.50229	0.139931	0.82808	1.52969	0.551211	1.54e-07	NO	1.84728	9.81e-08	NO	0.0914765	2.13e-11	YES	10.9318	1.48e-11	2.17e-10	YES	Cluster2
E9Q5X2_S_274	E9Q5X2	ENSMUSG00000039782	231207	Cpeb2	1	51.864	PSPPAAPRRRHGGAGSPRQTPAAGEGSAAEP	S	274	1.29947	1.60297	1.35347	1.12455	1.34582	1.02687	1.18497	0.894179	1.23031	1.14469	1.06845	0.73124	0.574344	0.62059	0.470805	0.327286	1.34511	0.498256	1.11296	1.04367	0.827409	0.345445	NO	0.937745	0.952637	NO	0.477407	0.00702035	YES	2.69964	0.000272121	0.000375544	YES	Cluster1
E9Q5X2_S_260	E9Q5X2	ENSMUSG00000039782	231207	Cpeb2	1	111.81	RQRPVDLPQLPQLPPSPPAAPRRRHGGAGSP	S	260	1.17174	1.13667	1.05484	1.0589	1.09745	1.03615	1.04845	1.06301	1.09029	1.10936	1.04084	1.08107	0.788956	0.788031	0.727358	0.706885	1.10553	0.752808	1.06127	1.08039	0.95996	0.44944	NO	1.01802	0.909192	NO	0.696792	4.76e-07	NO	1.46855	1e-07	2.62e-07	NO	NO
E9Q5X2_S_514	E9Q5X2	ENSMUSG00000039782	231207	Cpeb2	1	180.66	QQPPAAAPQQPQSRRSPVSPQLQQQHQAAAA	S	514	1.20177	1.27056	1.31686	1.22813	1.10608	0.943266	1.1388	1.51896	1.09256	1.05234	0.908536	1.03427	0.581304	0.530219	0.583559	0.492792	1.25433	0.546968	1.17677	1.02193	0.938169	0.840015	NO	0.868414	0.387425	NO	0.535232	0.00134751	NO	2.29324	2.93e-05	4.61e-05	YES	Cluster1
E9Q5X2_S_517	E9Q5X2	ENSMUSG00000039782	231207	Cpeb2	1	202.2	PAAAPQQPQSRRSPVSPQLQQQHQAAAAAFL	S	517	1.0559	1.07013	1.0239	1.02023	0.986455	0.993305	0.994883	1.02644	0.968534	0.962449	0.969801	1.14204	0.976604	0.983335	0.911843	0.91415	1.04254	0.946483	1.00027	1.01071	0.959457	0.644168	NO	1.01043	0.99072	NO	0.936457	0.316313	NO	1.10149	0.106427	0.113681	NO	NO
E9Q5X2_S_156	E9Q5X2	ENSMUSG00000039782	231207	Cpeb2	0.986358	111.06	PSSSSASSCCCCRTSSPQDFSKRQQQQLSSQ	S	156	0.935924	1.08253	1.00034	1.03384	0.928329	0.927563	0.947641	0.839361	1.39813	1.46743	1.32032	1.27672	0.706617	0.746596	0.675351	0.713299	1.01316	0.710466	0.910723	1.36565	0.898894	0.122166	NO	1.49952	7.93e-07	NO	0.52024	1.31e-08	NO	1.92219	2.33e-08	7.34e-08	NO	NO
A0A0H2UKC2_S_14	A0A0H2UKC2	ENSMUSG00000050549	70617	Fam241a	1	268.42	__MCSARKLLRGGAGSAGGECDEDGAAPAGR	S	14	0.704227	0.790162	0.724933	0.766846	0.757495	0.777138	0.774815	0.789828	1.80478	1.83028	1.7058	1.96463	0.664758	0.678178	0.57855	0.687574	0.746542	0.652265	0.774819	1.82637	1.03788	0.916747	NO	2.35716	7.76e-11	YES	0.357137	1.4e-11	YES	2.80005	1.14e-11	1.82e-10	YES	Cluster3
A0A0H2UKC2_S_38	A0A0H2UKC2	ENSMUSG00000050549	70617	Fam241a	1	183.06	GAAPAGRVEEPEHGASPRRRRPQDEGEQRVQ	S	38	1.23838	1.29813	1.21963	1.19219	1.21967	1.1208	1.16709	1.15472	0.995024	0.985042	0.913338	0.929646	0.676155	0.684495	0.613333	0.592361	1.23708	0.641586	1.16557	0.955763	0.942193	0.141026	NO	0.819996	8.54e-05	NO	0.671282	1.34e-06	NO	1.92816	7.64e-10	4.18e-09	NO	NO
A0A0J9YTU3_S_360	A0A0J9YTU3	ENSMUSG00000042331	432572	Specc1	0.956191	115.38	TSNPFKSSKGSPTGSSPNNASELSLASLTEK	S	360	1.1502	0.981136	0.983986	1.15153	0.983797	1.01637	1.16393	1.26974	1.19774	0.99639	1.00283	1.19849	0.795418	0.670161	0.751981	0.686295	1.06671	0.725964	1.10846	1.09886	1.03913	0.940602	NO	0.991343	0.999172	NO	0.66065	0.0014088	NO	1.52688	0.000560729	0.000745697	NO	NO
A0A0J9YTU3_S_133	A0A0J9YTU3	ENSMUSG00000042331	432572	Specc1	0.828039	114.55	RSVPRGPSSSKKLGSSPTSSCNPTPTKHLRT	S	133	1.13221	1.06802	1.11708	1.10513	1.03986	1.03928	1.00323	1.24265	1.07468	1.09627	1.13988	1.21638	0.704762	0.661664	0.739933	0.618991	1.10561	0.681338	1.08125	1.1318	0.977968	0.958441	NO	1.04675	0.736067	NO	0.601994	4.71e-06	NO	1.66115	2.16e-06	4.16e-06	NO	NO
A0A0J9YTU3_S_905	A0A0J9YTU3	ENSMUSG00000042331	432572	Specc1	0.918938	90.907	RAEDRKSDPYLRKSPSLESLSRPPSLGFGNT	S	905	1.16327	1.1004	1.18626	1.12872	1.04173	1.0732	1.11157	1.11348	1.21973	1.26522	1.23283	1.28678	0.531998	0.546751	0.533773	0.464292	1.14466	0.519203	1.08499	1.25114	0.947873	0.128719	NO	1.15313	0.000112167	NO	0.414985	3.87e-12	YES	2.40973	6.13e-12	1.2e-10	YES	Cluster2
A0A0J9YTX9_S_88	A0A0J9YTX9	ENSMUSG00000054256	17690	Msi1	0.971892	81.09	NKMVECKKAQPKEVMSPTGSARGRSRVMPYG	S	88	1.11483	1.16279	1.09646	1.07739	1.02619	0.980183	1.00652	1.08364	0.974675	0.941903	0.900476	0.954957	0.962316	0.942829	0.867658	0.907188	1.11287	0.919998	1.02413	0.943003	0.920266	0.031119	NO	0.920781	0.0504295	NO	0.975605	0.834358	NO	1.20964	5.23e-05	7.94e-05	NO	NO
A0A0J9YU82_S_293	A0A0J9YU82	ENSMUSG00000016128	243362	Stard13	0.995772	171.07	HIPKDHKPGTFPKALSIESLSPTDNSNGVNW	S	293	1.03642	1.14702	1.01491	1.02145	1.01229	1.00257	1.05718	0.994217	1.03886	1.09669	0.978884	0.97207	0.921283	0.943407	0.844181	0.918566	1.05495	0.906859	1.01657	1.02163	0.963615	0.701634	NO	1.00498	0.998879	NO	0.887663	0.0301019	NO	1.1633	0.00661988	0.00786671	NO	NO
A0A0J9YU82_S_15	A0A0J9YU82	ENSMUSG00000016128	243362	Stard13	0.999984	93.322	_MRLDVNFQRKKGDDSDEEDLCISNKWTFQR	S	15	1.00013	1.00258	0.92056	0.859203	0.777842	0.819505	0.914021	0.915033	0.823514	0.861811	0.689223	0.813395	1.56084	1.33365	1.36087	1.34782	0.945619	1.4008	0.8566	0.796986	0.905862	0.444312	NO	0.930405	0.73404	NO	1.75762	1.15e-06	NO	1.75762	8.25e-07	1.74e-06	NO	NO
A0A0J9YUB2_S_122	A0A0J9YUB2	ENSMUSG00000036473	224617	Tbc1d24	0.816928	140.52	TSLKSSEAAGSSSLISHCSSDPADRLSPFLA	S	122	1.21963	1.21973	1.22886	1.07054	1.15826	1.06622	1.04714	0.910655	1.17787	1.04866	1.11606	1.04248	0.702608	0.718891	0.648288	0.624112	1.18469	0.673475	1.04557	1.09627	0.882566	0.0884373	NO	1.04849	0.773973	NO	0.614335	1.94e-05	NO	1.75907	2.67e-06	5.04e-06	NO	NO
A0A0J9YUB6_S_54	A0A0J9YUB6	ENSMUSG00000029152	68095	Ociad1	1	125.93	SYVKTCQEKFKKLENSPLGEALRSGELRRSS	S	54	1.67018	1.65111	1.6213	1.53038	1.14275	1.01045	1.04263	1.01302	0.747071	0.675406	0.655943	0.555297	0.715027	0.617775	0.661189	0.690488	1.61824	0.67112	1.05221	0.658429	0.650218	1.26e-07	NO	0.625759	6.57e-06	NO	1.01927	0.99138	NO	2.45773	1.35e-10	1.06e-09	YES	Cluster1
A0A0J9YUB6_S_68	A0A0J9YUB6	ENSMUSG00000029152	68095	Ociad1	0.888895	80.585	NSPLGEALRSGELRRSSPPGHYTQKPKFDSN	S	68	1.21598	1.31384	1.22982	1.23422	1.21966	1.00362	1.06856	1.94397	0.877592	0.882892	0.903645	1.02069	0.530053	0.53937	0.500959	0.515129	1.24846	0.521378	1.30895	0.921205	1.04845	0.979198	NO	0.703772	0.112499	NO	0.565974	0.0989953	NO	2.51057	0.00100983	0.00130158	YES	Cluster1
Q9CRF0_S_122	Q9CRF0	ENSMUSG00000052917	66315	Senp7	0.999978	119.76	VDSIETCQRLDPLHQSLNLSERTPRVILTDI	S	122	1.07722	1.07489	1.14451	1.19429	1.1557	1.19337	1.17373	1.19975	0.887913	0.993018	1.04318	1.05228	0.688935	0.754114	0.690157	0.676938	1.12273	0.702536	1.18064	0.994097	1.05158	0.420105	NO	0.841999	0.00125192	NO	0.706708	1.95e-05	NO	1.68054	8.16e-08	2.2e-07	NO	NO
Q9CRF0_S_12	Q9CRF0	ENSMUSG00000052917	66315	Senp7	0.816034	69.331	____MDRARPGRRRASSEIVTEGKRKKSSPA	S	12	1.27999	1.26244	1.23875	1.23464	1.145	1.14428	1.2029	1.23468	1.03837	1.00061	0.943016	1.03524	0.571591	0.527303	0.562267	0.578922	1.25395	0.560021	1.18172	1.00431	0.942392	0.0555398	NO	0.849874	6.05e-05	NO	0.557617	2.95e-09	NO	2.23912	1.14e-11	1.82e-10	YES	Cluster1
F6TH70_S_72	F6TH70	ENSMUSG00000026825	13429	Dnm1	0.999872	135.02	DDSWLQVQSVPAGRRSPTSSPTPQRRAPAVP	S	72	1.15119	1.21532	1.18841	1.17495	1.08119	1.04497	1.10446	1.23575	1.03248	1.07113	0.971993	1.06549	0.692332	0.670698	0.665827	0.633792	1.18247	0.665663	1.11659	1.03527	0.94429	0.303779	NO	0.927172	0.160323	NO	0.642982	1.35e-06	NO	1.77638	2.72e-08	8.42e-08	NO	NO
F6TH70_S_76	F6TH70	ENSMUSG00000026825	13429	Dnm1	0.922872	129.87	LQVQSVPAGRRSPTSSPTPQRRAPAVPPARP	S	76	1.09557	0.987866	0.962231	0.893185	0.899864	0.969769	0.958172	1.22235	0.91689	0.933517	0.86855	0.86925	1.09747	1.07298	1.10277	1.14956	0.984714	1.1057	1.01254	0.897052	1.02826	0.967011	NO	0.885944	0.280113	NO	1.23259	0.0225751	NO	1.23259	0.035051	0.0389575	NO	NO
A0A0J9YUK0_S_8	A0A0J9YUK0	ENSMUSG00000025326	22215	Ube3a	0.999999	239.16	________MATACKRSPGESQSEDIEASRMK	S	8	1.43846	1.5135	1.43641	1.40768	1.23372	1.18689	1.18372	1.44933	0.745568	0.742919	0.679677	0.827026	0.561812	0.555066	0.522082	0.516135	1.44901	0.538774	1.26341	0.748797	0.871914	0.0187593	NO	0.592677	2.36e-06	NO	0.719519	0.00832955	NO	2.68947	1.88e-09	8.67e-09	YES	Cluster1
A0A0J9YUK0_S_12	A0A0J9YUK0	ENSMUSG00000025326	22215	Ube3a	0.998449	276.31	____MATACKRSPGESQSEDIEASRMKRAAA	S	12	1.68781	1.70492	1.6671	1.61829	1.35266	1.31825	1.38807	1.40019	0.546237	0.553601	0.493116	0.481903	0.469853	0.483744	0.422724	0.411544	1.66953	0.446966	1.36479	0.518714	0.817469	3.1e-07	NO	0.380069	1.79e-12	YES	0.861681	0.069572	NO	3.73525	6.05e-15	3.29e-12	YES	Cluster1
A0A0J9YUK4_S_90	A0A0J9YUK4	ENSMUSG00000066877	17974	Nck2	0.847183	171	LGLGKTRRKPSARDASPTPSTDAEYPANGSG	S	90	0.9914	0.979191	0.949541	1.04302	1.03486	0.950941	1.0845	1.27228	0.897866	0.921978	0.847949	1.05764	0.962946	1.0314	0.953793	1.02069	0.990788	0.992208	1.08565	0.931358	1.09574	0.436009	NO	0.857884	0.104291	NO	1.06533	0.752469	NO	1.16566	0.141606	0.150042	NO	NO
A0A0J9YUP5_S_546	A0A0J9YUP5	ENSMUSG00000037795	333789	N4bp2	0.998814	98.407	SEAISSAKEDSVSSASPKHSELTEEKTLEVA	S	546	1.09352	1.17415	1.13514	1.02916	1.04932	1.0165	1.07034	0.986106	1.22182	1.2037	1.13383	1.30839	0.67927	0.672374	0.611706	0.614689	1.10799	0.64451	1.03056	1.21694	0.930119	0.23223	NO	1.18084	0.00186454	NO	0.529617	2.07e-08	NO	1.88816	2.39e-08	7.48e-08	NO	NO
A0A0J9YV01_S_1179	A0A0J9YV01	ENSMUSG00000026872	24136	Zeb2	1	88.087	HSMDDSSEDGKMETKSDHEEDNMEDGME___	S	1179	1.1257	1.28962	1.39017	1.24461	1.20158	1.15003	1.34515	1.07427	1.08228	1.18532	1.12514	1.16142	0.480222	0.425093	0.352421	0.366966	1.26252	0.406175	1.19276	1.13854	0.944741	0.679267	NO	0.954545	0.816227	NO	0.35675	2.92e-07	YES	3.10832	2.62e-08	8.13e-08	YES	Cluster2
A0A0J9YV03_S_368	A0A0J9YV03	ENSMUSG00000046826	76415	Fam187b	1	135.21	LLCKVVFRPVCGKKRSQVLLVK_________	S	368	0.81537	0.758978	0.767204	0.8003	0.963831	1.1105	1.17743	1.12681	1.04002	1.10027	1.09988	0.919123	1.05824	1.10058	1.06598	1.0955	0.785463	1.08007	1.09464	1.03982	1.39363	0.000106527	NO	0.949919	0.641637	NO	1.03871	0.816648	NO	1.39363	5.92e-05	8.91e-05	NO	NO
A0A0J9YV20_S_584	A0A0J9YV20	ENSMUSG00000029415	231452	Sdad1	1	264.59	AAPGKAQKRKYLEIDSDEESRGELLSLRDIE	S	584	1.08446	1.0233	1.01281	1.01631	1.0242	0.978939	0.987648	1.10644	1.09454	1.03077	1.10682	1.151	0.874646	0.840107	0.841122	0.826906	1.03422	0.845695	1.02431	1.09578	0.990414	0.987445	NO	1.06978	0.140997	NO	0.771775	1.48e-05	NO	1.29571	1.89e-05	3.06e-05	NO	NO
A0A0J9YV40_S_7	A0A0J9YV40	ENSMUSG00000004642	20492	Slbp	0.999998	84.054	_________MACRPRSPPGYGSRRDGGASPR	S	7	1.07825	1.06205	1.07143	0.99884	1.1154	1.08599	1.04503	1.19062	1.09873	0.981582	1.00546	1.04017	0.897526	0.782544	0.84547	0.700911	1.05264	0.806613	1.10926	1.03148	1.05378	0.572403	NO	0.929886	0.318111	NO	0.781992	0.00106948	NO	1.37521	7.4e-05	0.000109854	NO	NO
A0A0J9YV40_S_23	A0A0J9YV40	ENSMUSG00000004642	20492	Slbp	1	121.92	PPGYGSRRDGGASPRSPARWSLGRKRRADGR	S	23	0.857297	1.086	0.892899	1.16118	1.01493	0.902011	0.897072	0.993778	1.49323	1.28528	1.4389	0.986486	0.670872	0.485553	1.50682	0.327696	0.999346	0.747735	0.951947	1.30097	0.95257	0.995724	NO	1.36664	0.383696	NO	0.57475	0.0884509	NO	1.73989	0.122263	0.130086	NO	NO
A0A0J9YV40_S_182	A0A0J9YV40	ENSMUSG00000004642	20492	Slbp	1	98.044	IHPRTPNKFKKYSRRSWDQQIKLWKVALHFW	S	182	1.26969	1.14709	1.16138	1.14391	1.05245	1.00161	1.02778	0.933357	0.709112	0.663265	0.646059	0.550049	1.16888	1.17641	1.17544	1.17351	1.18052	1.17356	1.0038	0.642121	0.850304	0.00201629	NO	0.639691	2.13e-06	NO	1.82763	2.94e-08	NO	1.83847	1.26e-08	4.29e-08	NO	NO
A0A0J9YV82_S_94	A0A0J9YV82	ENSMUSG00000029681	12054	Bcl7b	0.753645	211.19	VDSSTNSSPSPQQSESLSPAHTSDFRTDDSQ	S	94	1.36401	1.26404	1.33984	1.18408	1.29634	1.2022	1.22974	1.32278	0.963199	1.00387	0.912728	0.995921	0.4877	0.495234	0.452246	0.486083	1.28799	0.480316	1.26277	0.96893	0.980416	0.911689	NO	0.767308	3.13e-05	NO	0.495718	1.36e-07	YES	2.68155	2.21e-10	1.56e-09	YES	Cluster1
A0A0J9YV82_S_96	A0A0J9YV82	ENSMUSG00000029681	12054	Bcl7b	0.957156	178.91	SSTNSSPSPQQSESLSPAHTSDFRTDDSQPP	S	96	1.13164	1.04024	1.16278	1.10851	1.04567	1.0527	1.07291	2.05877	0.818582	0.877945	0.816935	1.54872	0.626382	0.518061	0.593706	0.526445	1.11079	0.566148	1.30751	1.01554	1.1771	0.805912	NO	0.7767	0.560735	NO	0.557482	0.223244	NO	2.30949	0.0321234	0.0358042	YES	Cluster2
Q9CZQ8_S_2	Q9CZQ8	ENSMUSG00000029128	100972	Rab28	0.97257	92.062	______________MSDSEEESQDRQLKIVV	S	2	0.937887	1.42659	1.27436	1.28001	1.25683	1.1918	1.24736	1.22298	1.16702	1.01155	1.06054	0.833293	0.550554	0.621031	0.522391	0.395799	1.22971	0.522444	1.22974	1.0181	1.00003	1	NO	0.827897	0.169622	NO	0.513155	0.00104815	NO	2.35383	1.99e-05	3.22e-05	YES	Cluster1
A0A0M3HEQ6_S_165	A0A0M3HEQ6	ENSMUSG00000021597	105377	Slf1	0.811998	94.548	RVLEAGKANVILPKNSPSGITHVIASNARIS	S	165	1.04417	1.07391	1.17676	0.981163	1.0077	1.09159	1.11097	0.902314	0.958958	1.01983	1.01921	1.00134	0.88837	0.903519	0.909168	0.911021	1.069	0.90302	1.02814	0.999834	0.961781	0.80698	NO	0.972464	0.923353	NO	0.90317	0.200502	NO	1.18381	0.0202	0.0229177	NO	NO
A0A0N4SUL6_S_16	A0A0N4SUL6	ENSMUSG00000004268	14791	Emg1	0.999999	170.11	MSAASGGFQPRERRFSVQEQDWETTPPKKLR	S	16	1.2659	1.29226	1.28441	1.19491	1.1034	1.05474	1.1145	0.877636	1.26356	1.32002	1.24844	1.14013	0.463179	0.505774	0.451698	0.419448	1.25937	0.460025	1.03757	1.24304	0.823881	0.00463342	NO	1.19803	0.00803316	NO	0.370081	1.62e-08	YES	2.73761	6.39e-09	2.41e-08	YES	Cluster2
A0A0N4SUT8_S_48	A0A0N4SUT8	ENSMUSG00000030225	232449	Dera	0.846147	54.343	GDEWLTPDLFRIGASSLLSDIERQIYHHVTG	S	48	1.03369	1.01078	0.858994	0.859044	1.00543	0.997318	0.975444	1.06467	1.05705	1.05844	0.981333	1.01697	0.986678	1.08749	0.955202	1.05146	0.940628	1.02021	1.01072	1.02845	1.07451	0.415675	NO	1.01754	0.976672	NO	0.991988	0.997516	NO	1.09336	0.223417	0.233095	NO	NO
A0A0N4SWF5_S_532	A0A0N4SWF5	ENSMUSG00000030231	109135	Plekha5	0.974626	79.148	FYHKQSTLPRHGCLSSPKAMVQVSDQTMHSI	S	532	0.9869	1.14471	1.11734	1.10683	1.05243	1.05862	1.04925	0.949818	1.04579	1.12427	0.981221	0.995191	0.863899	0.884456	0.786612	0.852656	1.08895	0.846906	1.02753	1.03662	0.943601	0.471516	NO	1.00884	0.995994	NO	0.81699	0.00291265	NO	1.28579	0.000420749	0.000568048	NO	NO
A0A0N4SWF5_S_574	A0A0N4SWF5	ENSMUSG00000030231	109135	Plekha5	0.999775	156.18	YQGFSPQRTYRSEVTSPIQRGDVTIDRRHRP	S	574	1.39411	1.41454	1.30789	1.30269	1.21283	1.10667	1.12611	1.03799	0.964876	0.989587	0.916543	0.957395	0.578727	0.579501	0.53957	0.570969	1.35481	0.567192	1.1209	0.9571	0.827349	0.000114964	NO	0.853868	0.00258616	NO	0.592615	5.82e-07	NO	2.38862	3.13e-10	2.05e-09	YES	Cluster1
A0A0N4SWF5_S_613	A0A0N4SWF5	ENSMUSG00000030231	109135	Plekha5	0.999699	141.36	ADRRSMPAGLTLQAVSPQSLQGRTLSQDECR;ADRRSMPAGLTLQAVSPQSLQGRTPEELTLL	S	613	1.1555	1.09941	1.13364	1.04346	1.14351	1.0567	1.1207	0.897719	1.03125	1.04425	0.936903	0.899502	0.89762	0.871839	0.850184	0.817801	1.108	0.859361	1.05466	0.977976	0.951855	0.727447	NO	0.927291	0.466048	NO	0.878714	0.146974	NO	1.28933	0.00220139	0.00274495	NO	NO
A0A0N4SWF5_S_1020	A0A0N4SWF5	ENSMUSG00000030231	109135	Plekha5	0.986728	196.2	VKGSHFPVGVPLRTKSPTPESSTIASYVTLR	S	1020	1.34774	1.39754	1.33723	1.34798	1.28345	1.18405	1.27454	1.08709	1.12395	1.15086	1.00883	0.962371	0.424062	0.380868	0.363043	0.326408	1.35762	0.373595	1.20728	1.0615	0.889262	0.0407714	NO	0.879247	0.0479517	NO	0.35195	4.03e-08	YES	3.63394	6.26e-10	3.55e-09	YES	Cluster2
A0A0N4SWF5_S_241	A0A0N4SWF5	ENSMUSG00000030231	109135	Plekha5	0.997815	75.197	TLQAVSPQSLQGRTLSQDECRGTLYKYRPEE	S	241	1.13863	1.25326	1.23183	1.13931	1.26142	1.22985	1.25339	1.05796	1.05611	1.01646	1.0277	0.887803	0.681509	0.651492	0.55992	0.553354	1.19076	0.611569	1.20066	0.997018	1.00831	0.997585	NO	0.830395	0.0111512	NO	0.613398	5.25e-05	NO	1.96324	3.19e-07	7.38e-07	NO	NO
A0A0N4SWF5_S_417	A0A0N4SWF5	ENSMUSG00000030231	109135	Plekha5	0.9184	176.08	GPLATEADRVIQRTNSMQQLEQWIKVQKGRG	S	417	1.18099	1.1955	1.17209	1.10372	1.30953	1.31204	1.34455	0.94461	1.0547	1.03078	0.946158	0.842255	0.68024	0.655474	0.605876	0.621484	1.16307	0.640769	1.22768	0.968473	1.05555	0.836939	NO	0.788863	0.0257479	NO	0.661628	0.00550179	NO	1.91595	2.76e-05	4.37e-05	NO	NO
D6RDR7_S_35	D6RDR7	ENSMUSG00000020305	65257	Asb3	1	185.3	EGNVKILRKLLKKGRSVDVADNRGWMPIHEA	S	35	0.813002	0.961858	0.922799	0.902882	1.22153	1.20594	1.25951	1.27046	1.20022	1.24356	1.09818	1.27903	0.676659	0.658385	0.640302	0.645683	0.900135	0.655257	1.23936	1.20525	1.37686	5.6e-06	NO	0.972476	0.801307	NO	0.54367	2.7e-08	NO	1.89141	6.1e-09	2.32e-08	NO	NO
A0A0N4SV29_S_10	A0A0N4SV29	ENSMUSG00000034023	211651	Fancd2	0.999999	131.56	______MISKRRRLDSEDKENLTEDASKTMP	S	10	0.906415	0.924507	0.883749	0.936666	1.22663	1.3496	1.3234	1.12735	1.0881	1.06135	0.947839	0.971487	0.811324	0.819528	0.79779	0.824257	0.912834	0.813225	1.25675	1.01719	1.37675	2.5e-05	NO	0.809386	0.000750504	NO	0.799479	0.00281269	NO	1.54539	2.31e-06	4.41e-06	NO	NO
A0A0N4SV45_S_65	A0A0N4SV45	ENSMUSG00000030041	110958	M1ap	0.997878	139.79	KMTAASKASSAAFLPSDSEEGEEERPSHT__	S	65	1.09116	1.08534	1.04597	1.02719	1.03462	0.997695	1.04416	1.15172	1.09227	1.10884	1.01233	1.11718	0.808326	0.850647	0.763203	0.769339	1.06242	0.797878	1.05705	1.08265	0.99495	0.998528	NO	1.02422	0.874254	NO	0.736966	1.24e-05	NO	1.35692	5.69e-06	1.01e-05	NO	NO
E9QML5_S_1399	E9QML5	ENSMUSG00000030016	18139	Zfp638	0.846655	87.639	SNVYSSKSSIKATVVSSPKAKSTPSKTESHS	S	1399	1.05228	1.1203	1.04995	1.00787	1.00912	1.09494	0.956562	1.04271	1.09003	1.1213	1.02916	1.11564	0.824241	0.886293	0.854361	0.745258	1.0576	0.827538	1.02583	1.08903	0.969964	0.826042	NO	1.06161	0.362174	NO	0.759885	6.76e-05	NO	1.31599	5.48e-05	8.29e-05	NO	NO
E9QML5_S_1400	E9QML5	ENSMUSG00000030016	18139	Zfp638	0.931684	116.12	NVYSSKSSIKATVVSSPKAKSTPSKTESHST	S	1400	1.26057	1.27884	1.20886	1.28658	1.09061	1.02731	1.09137	1.12911	1.16128	1.21427	1.07434	1.21376	0.545232	0.493734	0.463627	0.460504	1.25871	0.490774	1.0846	1.16591	0.861673	0.00105846	NO	1.07497	0.122049	NO	0.420935	7.24e-10	YES	2.56475	1.04e-10	8.71e-10	YES	Cluster2
E9QML5_S_373	E9QML5	ENSMUSG00000030016	18139	Zfp638	1	147.18	ADAHGGPTESKKDYQSEADLPIRSPFGIVKA	S	373	1.32115	1.22286	1.30909	1.16491	1.3066	1.27961	1.30474	1.19272	0.881498	0.957557	0.904253	0.905181	0.567571	0.565863	0.564824	0.551572	1.2545	0.562457	1.27092	0.912122	1.01309	0.962571	NO	0.717687	1.18e-06	NO	0.616647	1.56e-06	NO	2.25958	2.2e-10	1.56e-09	YES	Cluster1
E9QML5_S_381	E9QML5	ENSMUSG00000030016	18139	Zfp638	0.999968	158.35	ESKKDYQSEADLPIRSPFGIVKASWLPKFTQ	S	381	0.805993	0.901079	0.880187	0.798601	1.09181	1.08349	1.14674	1.07745	1.5708	1.63838	1.53514	1.76307	0.459217	0.447351	0.414767	0.385912	0.846465	0.426812	1.09987	1.62685	1.29937	0.000377787	NO	1.47913	2.08e-07	NO	0.262355	7.41e-12	YES	3.81164	2.77e-11	3.34e-10	YES	Cluster3
E9QML5_S_1569	E9QML5	ENSMUSG00000030016	18139	Zfp638	0.990763	150.7	KQNPLKGKRKEALKISPSPELNLKKKKGKTS	S	1569	1.0231	1.09044	1.07034	1.01701	1.01641	0.965042	1.05351	1.00079	1.57409	1.64092	1.46185	1.71398	0.365773	0.349938	0.338255	0.318572	1.05022	0.343134	1.00894	1.59771	0.960686	0.768568	NO	1.58356	5.12e-08	NO	0.214767	3.92e-12	YES	4.65621	1.81e-11	2.49e-10	YES	Cluster3
E9QML5_S_1571	E9QML5	ENSMUSG00000030016	18139	Zfp638	0.998548	168.83	NPLKGKRKEALKISPSPELNLKKKKGKTSVP	S	1571	1.12248	1.1673	1.17548	1.092	1.24122	1.17397	1.20872	1.14279	1.20002	1.26242	1.20605	1.21656	0.50518	0.464863	0.417491	0.403456	1.13931	0.447748	1.19167	1.22126	1.04596	0.292698	NO	1.02483	0.722542	NO	0.366627	8.51e-12	YES	2.72757	6.43e-12	1.24e-10	YES	Cluster2
E9QML5_S_1959	E9QML5	ENSMUSG00000030016	18139	Zfp638	0.967324	124.29	KQRKEKEQNETEERSSR______________	S	1959	0.857683	1.95185	1.54916	1.61474	1.26063	1.10016	1.35121	1.1728	1.18584	1.26692	1.06758	0.379126	0.306678	0.382929	0.279573	0.273132	1.49336	0.310578	1.2212	0.974865	0.817753	0.618834	NO	0.798286	0.686839	NO	0.318586	0.0465277	YES	4.80832	0.00112021	0.00143689	YES	Cluster1
E9QML5_S_606	E9QML5	ENSMUSG00000030016	18139	Zfp638	1	263.51	EVTKQKHTETVDKGLSPAQKPKLASGTKPSA	S	606	1.42687	1.46599	1.45029	1.37933	1.09734	1.10749	1.12209	1.147	1.04964	1.12724	1.0085	1.14083	0.39368	0.388426	0.356129	0.339141	1.43062	0.369344	1.11848	1.08155	0.781814	7.37e-07	NO	0.966985	0.586041	NO	0.341494	3.97e-11	YES	3.87341	8.13e-13	3.49e-11	YES	Cluster2
E9QML5_S_1099	E9QML5	ENSMUSG00000030016	18139	Zfp638	0.999976	150.04	VQRKNDLELGKGSTFSPDLKNSPVDESEVQT	S	1099	1.40833	1.39752	1.36981	1.3337	1.18956	1.12886	1.21465	1.18956	0.988183	0.985619	0.953743	0.975363	0.496621	0.48825	0.448584	0.431641	1.37734	0.466274	1.18066	0.975727	0.8572	4.59e-06	NO	0.826427	2.97e-06	NO	0.477873	7.8e-11	YES	2.95393	1.27e-13	1.32e-11	YES	Cluster1
E9QML5_S_554	E9QML5	ENSMUSG00000030016	18139	Zfp638	1	59.542	SRSRSPYRSRNLLRRSPKSYRSASPERTSRK	S	554	1.25742	1.45267	1.08335	1.56745	1.27636	1.00381	1.14365	0.805666	1.19588	1.46728	1.05813	0.978186	0.520382	0.477583	0.3877	0.324486	1.34022	0.427537	1.05737	1.17487	0.788953	0.196438	NO	1.11112	0.811209	NO	0.363902	0.000539442	YES	3.13474	9.3e-05	0.00013627	YES	Cluster2
E9QML5_S_1077	E9QML5	ENSMUSG00000030016	18139	Zfp638	0.943795	65.677	QNPQNIGEHVLTCTLSPKTDSEVQRKNDLEL	S	1077	1.17385	1.07533	1.22641	1.10188	1.15375	1.0802	1.08533	1.07431	0.842107	0.812844	0.801893	0.833317	0.944985	0.976373	0.907775	0.909643	1.14437	0.934694	1.0984	0.822541	0.959827	0.466926	NO	0.748856	5.74e-06	NO	1.13635	0.0149431	NO	1.39126	6.54e-07	1.41e-06	NO	NO
E9QML5_S_128	E9QML5	ENSMUSG00000030016	18139	Zfp638	0.999988	147.14	PVEVKQSSVTQVTEQSPKVQSRYTKESASSI	S	128	1.25968	1.36579	1.37676	1.31338	1.12026	1.08644	1.20863	1.0178	1.13078	1.19597	1.18124	1.06345	0.492069	0.412072	0.413258	0.362414	1.32891	0.419953	1.10828	1.14286	0.833982	0.00154632	NO	1.0312	0.861192	NO	0.367459	7.79e-09	YES	3.16441	5.57e-10	3.23e-09	YES	Cluster2
E9QML5_S_488	E9QML5	ENSMUSG00000030016	18139	Zfp638	1	95.741	ESNRKENETPRRRSHSPSPRHSRRSSSGHRI	S	488	0.808218	2.14631	1.76203	1.3964	1.44429	1.24604	1.32995	1.05963	1.26273	0.940346	1.06694	0.358734	0.342307	0.363737	0.260405	0.211929	1.52824	0.294594	1.26998	0.907188	0.831007	0.737899	NO	0.714334	0.499326	NO	0.324733	0.123013	NO	5.18761	0.00210438	0.00262801	YES	Cluster1
E9QML5_S_881	E9QML5	ENSMUSG00000030016	18139	Zfp638	0.946268	116.96	KASSEDKATGKSAEESPSGTLEATEKEPVNK	S	881	1.35582	1.24448	1.26844	1.196	1.10794	1.08372	1.10251	1.1798	1.12194	1.2414	1.07651	1.25213	0.459508	0.472958	0.416113	0.420722	1.26619	0.442325	1.11849	1.173	0.883357	0.0216566	NO	1.04873	0.595955	NO	0.37709	4.9e-09	YES	2.86257	7.41e-10	4.08e-09	YES	Cluster2
A0A0N4SV89_S_15	A0A0N4SV89	ENSMUSG00000051256	67767	Jagn1	1	180.84	_MASRAGPRAAGTDGSDFQHRERVAMHYQMR	S	15	0.876942	1.23066	1.1692	1.13293	1.03063	0.979555	1.11979	0.98593	1.09189	1.15815	1.08575	0.983952	0.819936	0.839671	0.725362	0.769655	1.10243	0.788656	1.02898	1.07994	0.933368	0.701024	NO	1.04952	0.871861	NO	0.730281	0.00468728	NO	1.39786	0.00196599	0.00246296	NO	NO
A0A0N4SVC2_S_213	A0A0N4SVC2	ENSMUSG00000029817	101214	Tra2a	0.957723	126.68	AHTPTPGIYMGRPTHSGGGGGGGGGGGGGGG	S	213	1.04001	1.07791	1.14039	1.0298	0.950056	1.02033	0.946021	0.884879	1.5127	1.35954	1.35656	1.04591	0.746419	0.668129	0.682723	0.538616	1.07203	0.658972	0.950322	1.31868	0.886472	0.458465	NO	1.38761	0.00301226	NO	0.499721	1.48e-05	YES	2.00112	2.69e-05	4.27e-05	YES	Cluster3
A0A0N4SVC2_S_14	A0A0N4SVC2	ENSMUSG00000029817	101214	Tra2a	1	161.63	__MSDVEENNFEGRESRSQSKSPTGTPARVK	S	14	0.843985	0.813144	0.784609	0.798207	0.84916	0.779356	0.796014	0.882188	0.886845	0.790632	0.827938	0.842256	1.50169	1.60598	1.47465	1.52335	0.809986	1.52642	0.826679	0.836918	1.02061	0.947964	NO	1.01238	0.986972	NO	1.82385	2.15e-10	NO	1.8845	3.84e-11	4.2e-10	NO	NO
A0A0N4SVC2_S_16	A0A0N4SVC2	ENSMUSG00000029817	101214	Tra2a	0.9966	95.195	MSDVEENNFEGRESRSQSKSPTGTPARVKSE	S	16	0.642929	0.659927	0.674556	0.702751	0.549698	0.575818	0.56905	0.486678	0.666891	0.643684	0.611722	0.492682	2.11093	2.10162	2.1124	2.39866	0.670041	2.1809	0.545311	0.603745	0.813847	0.221336	NO	1.10716	0.771683	NO	3.6123	1.95e-11	YES	3.99938	7.35e-12	1.34e-10	YES	Cluster4
A0A0N4SVC2_S_20	A0A0N4SVC2	ENSMUSG00000029817	101214	Tra2a	0.903986	95.195	EENNFEGRESRSQSKSPTGTPARVKSESRSG	S	20	0.849801	0.919044	0.898412	1.00391	0.518568	0.56718	0.527468	0.468123	0.803268	0.854979	0.787158	0.512326	1.80891	1.75458	1.82192	1.90435	0.917791	1.82244	0.520335	0.739433	0.566942	0.000249421	NO	1.42107	0.023947	NO	2.46465	5.93e-09	YES	3.50244	6.9e-10	3.85e-09	YES	Cluster4
A0A0N4SVC2_S_236	A0A0N4SVC2	ENSMUSG00000029817	101214	Tra2a	1	123.96	GGGGGGGGGGGRRRDSYYDRGYDRGYDRYED	S	236	1.25494	1.16417	1.17438	1.16023	1.18243	1.1522	1.05163	1.1192	1.02274	1.00927	1.01424	0.903901	0.744717	0.726773	0.713306	0.605865	1.18843	0.697665	1.12637	0.987538	0.947774	0.419997	NO	0.876747	0.0179814	NO	0.706469	4.14e-05	NO	1.70344	1.35e-07	3.42e-07	NO	NO
A0A0N4SVC2_S_264	A0A0N4SVC2	ENSMUSG00000029817	101214	Tra2a	0.999959	148.62	DRGYDRYEDYDYRRRSPSPYYSRYRSRSRSR;GWRAAQDRDQIYRRRSPSPYYSRGGYRSRSR	S	264	0.95792	0.981525	0.974177	0.952826	0.91903	0.886737	0.854902	0.814632	1.00555	0.975186	0.992216	0.904466	1.20302	1.1935	1.17995	1.20436	0.966612	1.19521	0.868825	0.969355	0.898836	0.00579012	NO	1.11571	0.00472833	NO	1.23299	2.57e-06	NO	1.37566	6.73e-08	1.86e-07	NO	NO
A0A0N4SVC2_S_266	A0A0N4SVC2	ENSMUSG00000029817	101214	Tra2a	0.99935	110.92	GYDRYEDYDYRRRSPSPYYSRYRSRSRSRSY;RAAQDRDQIYRRRSPSPYYSRGGYRSRSRSR	S	266	0.709251	0.859502	0.835871	0.792625	0.78855	0.798828	0.817766	0.634269	0.943708	0.89481	0.950329	0.721744	1.53836	1.57641	1.54264	1.59534	0.799312	1.56319	0.759853	0.877648	0.950633	0.885211	NO	1.15502	0.188425	NO	1.78111	1.48e-07	NO	2.05722	1.12e-08	3.9e-08	YES	Cluster4
A0A0N4SVC2_S_98	A0A0N4SVC2	ENSMUSG00000029817	101214	Tra2a	0.998758	120.27	RSYTPEYRRRRSRSHSPMSNRRRHTGSRANP	S	98	0.651413	0.813778	0.809416	0.854338	0.799626	0.794374	0.83424	0.701153	0.929814	0.801365	0.815509	0.532604	1.60458	1.67419	1.78614	1.59746	0.782236	1.66559	0.782348	0.769823	1.00014	1	NO	0.98399	0.99837	NO	2.1636	3.52e-07	YES	2.1636	9.38e-08	2.47e-07	YES	Cluster4
A0A0N4SVC2_S_2	A0A0N4SVC2	ENSMUSG00000029817	101214	Tra2a	1	150.59	______________MSDVEENNFEGRESRSQ	S	2	0.868536	0.803447	0.827757	0.802978	0.88863	0.856557	0.849995	0.75273	0.829447	0.790119	0.836158	0.668613	1.60211	1.48552	1.60098	1.53642	0.825679	1.55626	0.836978	0.781084	1.01368	0.99242	NO	0.933219	0.547666	NO	1.99243	1.7e-09	NO	1.99243	5.56e-10	3.23e-09	NO	NO
A0A0N4SVC2_S_84	A0A0N4SVC2	ENSMUSG00000029817	101214	Tra2a	0.998804	76.064	TRSRSHSHRRRSRSRSYTPEYRRRRSRSHSP	S	84	0.690074	0.664479	0.686884	0.692501	0.698265	0.687316	0.678944	0.761569	0.754923	0.711522	0.728069	0.670635	1.89614	1.92187	1.95319	1.80362	0.683484	1.89371	0.706523	0.716287	1.03371	0.861859	NO	1.01382	0.986896	NO	2.64378	4.4e-13	YES	2.77066	3.97e-14	6.91e-12	YES	Cluster4
A0A0N4SWC1_S_18	A0A0N4SWC1	ENSMUSG00000025759	72175	Mfsd8	0.988588	88.565	NLGSEAEREPLLGPGSPGSRFFYCDNVHLAI	S	18	1.2011	1.27006	1.26518	1.11918	1.18872	1.04599	1.03864	0.908873	1.12733	1.08211	1.09755	1.08262	0.697169	0.681994	0.589541	0.603915	1.21388	0.643155	1.04556	1.09741	0.861334	0.0306127	NO	1.04959	0.751542	NO	0.586068	7.52e-06	NO	1.88739	7.49e-07	1.59e-06	NO	NO
A0A0N4SVR6_S_72	A0A0N4SVR6	ENSMUSG00000079477	19349	Rab7	1	128.36	VTMQIWDTAGQERFQSLGVAFYRVLHRPRTH	S	72	1.11606	1.0734	1.07697	1.03802	1.11583	1.07322	1.1483	0.932149	1.04962	1.09607	1.01539	1.01755	0.847805	0.823058	0.787238	0.789311	1.07611	0.811853	1.06738	1.04466	0.991883	0.995911	NO	0.978716	0.936766	NO	0.777147	0.000351895	NO	1.3255	5.02e-05	7.65e-05	NO	NO
D3YWF9_S_9	D3YWF9	ENSMUSG00000030204	67755	Ddx47	0.864802	116.24	_______MAADEEPDSPSGALQTAAEEEETK	S	9	1.37329	1.37262	1.14861	1.23175	1.11755	1.00105	1.03564	0.846219	1.18166	1.2623	1.21436	1.19438	0.523413	0.551986	0.515097	0.430071	1.28157	0.505142	1.00012	1.21318	0.780385	0.00268149	NO	1.21303	0.0189108	NO	0.41638	3.33e-07	YES	2.53704	8.78e-08	2.34e-07	YES	Cluster2
A0A0N4SVL4_S_511	A0A0N4SVL4	ENSMUSG00000038022	330323	Mindy4	0.889606	64.68	KEQAVVALASGTPHFSPTGKYKADGVLETVR	S	511	1.20473	1.28116	1.3154	1.17747	1.13836	1.1048	1.12684	1.49226	0.8339	0.891543	0.836746	0.889904	0.726035	0.695628	0.689828	0.595401	1.24469	0.676723	1.21557	0.863023	0.976602	0.977482	NO	0.709977	0.00200502	NO	0.784131	0.101124	NO	1.83929	9.2e-06	1.57e-05	NO	NO
A0A0N4SVL4_S_143	A0A0N4SVL4	ENSMUSG00000038022	330323	Mindy4	1	100.67	GRRTSWSEAGKARHDSLDGDILGNFVSSKKP	S	143	0.777194	1.04438	1.04996	0.960453	1.14833	1.21909	1.26435	0.983172	1.03675	1.17283	1.04913	1.05115	0.871224	0.86999	0.730477	0.771526	0.957996	0.810804	1.15373	1.07746	1.20432	0.072802	NO	0.933893	0.712561	NO	0.752511	0.0128717	NO	1.42295	0.00229561	0.00285754	NO	NO
A0A0N4SVL4_S_123	A0A0N4SVL4	ENSMUSG00000038022	330323	Mindy4	0.999983	212.05	PLRHSETTLVNIYDLSDEDTGRRTSWSEAGK	S	123	1.02285	1.0174	0.946712	1.49869	1.19125	1.0593	1.19261	1.0609	0.955032	1.03248	0.96399	0.992462	0.797258	0.777302	0.749167	0.742586	1.12141	0.766578	1.12602	0.985991	1.0041	0.999957	NO	0.875645	0.480913	NO	0.777469	0.149919	NO	1.46889	0.00817282	0.00963583	NO	NO
A0A0N4SVL4_S_313	A0A0N4SVL4	ENSMUSG00000038022	330323	Mindy4	0.999635	239.58	LSQRDRPRLRSVSEDSPLGYSHTEGNSRMAQ	S	313	0.992085	0.981574	1.01955	0.974877	1.05448	0.989627	1.0215	1.32583	1.04575	1.05711	1.06117	1.33261	0.88807	0.790261	0.734989	0.730513	0.992022	0.785958	1.09786	1.12416	1.10669	0.549129	NO	1.02396	0.986241	NO	0.699152	0.00471478	NO	1.4303	0.0038829	0.00471817	NO	NO
A0A0N4SVM0_S_9	A0A0N4SVM0	ENSMUSG00000015733	12343	Capza2	1	106.32	_______MADLEEQLSDEEKVRIAAKFIIHA	S	9	1.13029	1.06738	1.06017	0.997536	1.00402	0.929405	1.00689	0.91116	0.980169	0.978833	0.913031	0.960818	1.07441	1.01353	0.950817	1.02154	1.06384	1.01507	0.962869	0.958213	0.905085	0.0461347	NO	0.995164	0.998984	NO	1.05934	0.366171	NO	1.11024	0.0259866	0.0292061	NO	NO
A0A0N4SVS6_S_158	A0A0N4SVS6	ENSMUSG00000030057	12785	Cnbp	1	44.543	NCSKTSEVNCYRCGESGHLARECTIEATA__	S	158	1.22203	1.2989	1.22535	1.22429	1.41327	1.28245	1.33496	0.99987	1.22905	1.33017	1.2027	0.914138	0.355857	0.354284	0.319735	0.292941	1.24264	0.330704	1.25764	1.16901	1.01207	0.998332	NO	0.929533	0.767992	NO	0.282891	4.65e-06	YES	3.80291	5.76e-07	1.25e-06	YES	Cluster2
A0A0N4SVT3_S_26	A0A0N4SVT3	ENSMUSG00000036402	14701	Gng12	1	76.1	IAQARRTVQQLRLEASIERIKVSKASADLMS	S	26	1.03905	1.05205	1.05361	0.987527	0.963899	0.973688	1.00933	0.933107	0.912594	0.895507	0.91691	0.827648	1.10033	1.15635	1.0456	1.13281	1.03306	1.10877	0.970006	0.888165	0.938965	0.150339	NO	0.915628	0.0476073	NO	1.24838	1.76e-05	NO	1.24838	2.57e-05	4.09e-05	NO	NO
A0A0N4SVT3_S_10	A0A0N4SVT3	ENSMUSG00000036402	14701	Gng12	0.999971	168.98	______MSSKTASTNSIAQARRTVQQLRLEA	S	10	1.02331	1.08137	1.05528	1.01121	0.890921	0.896225	0.922481	0.849982	0.972172	1.00696	0.903338	0.906954	1.12754	1.15042	1.06061	1.14123	1.04279	1.11995	0.889902	0.947357	0.853385	0.000659146	NO	1.06456	0.216106	NO	1.18218	0.000221929	NO	1.25851	1.27e-05	2.12e-05	NO	NO
A0A0N4SVU0_S_12	A0A0N4SVU0	ENSMUSG00000030016	18139	Zfp638	0.939528	125.5	____MPGAGVPAAASSPKSGASGSSQVSDSL	S	12	1.4271	1.46825	1.41473	1.40859	1.15181	1.2036	1.25033	0.943717	0.943421	1.08786	0.928201	0.808879	0.503998	0.542454	0.479505	0.437539	1.42967	0.490874	1.13737	0.942091	0.795545	0.00360062	NO	0.82831	0.0477852	NO	0.521047	8.21e-05	NO	2.91249	5.59e-08	1.57e-07	YES	Cluster1
A0A0N4SVV3_S_786	A0A0N4SVV3	ENSMUSG00000042810	77827	Krba1	0.812502	84.318	AARTQGKLLSGDPPESPSKSPLPTTVLSKWS	S	786	0.815977	0.846937	0.94906	0.788561	0.850087	0.83568	0.896685	0.871815	0.955786	0.982013	0.963182	0.966646	1.38128	1.39288	1.36962	1.13379	0.850134	1.31939	0.863567	0.966907	1.0158	0.993416	NO	1.11967	0.237678	NO	1.36455	9e-05	NO	1.55198	2.66e-06	5.03e-06	NO	NO
Q3TWL5_S_219	Q3TWL5	ENSMUSG00000001518	101142	Itfg2	0.999341	205.66	CAYAVLLCTWNKDTGSPPASEEATGDSRETP	S	219	1.40477	1.37948	1.40143	1.29431	1.11114	1.04493	1.07636	1.15991	0.993178	1.03193	0.937901	0.980984	0.580272	0.547603	0.533025	0.522764	1.37	0.545916	1.09809	0.985997	0.801523	5.47e-06	NO	0.897923	0.0132644	NO	0.553669	2.68e-08	NO	2.50954	3.5e-11	3.97e-10	YES	Cluster1
A0A0N4SW73_S_626	A0A0N4SW73	ENSMUSG00000051343	52055	Rab11fip5	1	92.636	PSLPSASRASLAPLASPGKALPEWDDTFNIF	S	626	1.14098	1.12109	1.14453	1.06625	1.37809	1.27124	1.24353	1.20267	1.10819	1.09975	1.0727	1.08505	0.530174	0.50806	0.544777	0.482923	1.11821	0.516483	1.27388	1.09142	1.13921	0.00164091	NO	0.856769	0.000421861	NO	0.47322	2.31e-09	YES	2.46645	8.6e-11	7.59e-10	YES	Cluster2
A0A0N4SW73_S_188	A0A0N4SW73	ENSMUSG00000051343	52055	Rab11fip5	0.994464	50.207	LSASMFDLSMKDKPRSPFSKLKDRVKGKKKY	S	188	1.2144	1.22762	1.18425	1.17718	1.18283	1.16615	1.17725	1.2226	1.07483	1.08709	1.05799	1.08721	0.562082	0.546478	0.530408	0.501626	1.20086	0.535148	1.18721	1.07678	0.988628	0.827386	NO	0.906987	8.29e-05	NO	0.496989	1.43e-12	YES	2.24398	5.28e-14	7.99e-12	YES	Cluster2
A0A0N4SW73_S_414	A0A0N4SW73	ENSMUSG00000051343	52055	Rab11fip5	0.807644	66.393	AVPGQEELSKQAKGASCSGEEEGARLPEGKP	S	414	1.22444	1.05306	1.12601	0.965978	1.15184	1.04659	1.12999	1.30715	1.01349	0.867924	0.979564	0.972032	0.81093	0.799198	0.806107	0.7457	1.09237	0.790484	1.15889	0.958252	1.06089	0.690427	NO	0.826869	0.0258172	NO	0.824923	0.0668232	NO	1.46605	0.000250138	0.000346818	NO	NO
A0A0N4SW73_S_416	A0A0N4SW73	ENSMUSG00000051343	52055	Rab11fip5	0.999277	110.31	PGQEELSKQAKGASCSGEEEGARLPEGKPVQ	S	416	1.04075	0.948489	1.03863	0.930223	1.07555	1.02922	0.961669	1.20279	0.896582	0.761086	0.790057	0.859545	1.16241	1.08628	1.14604	1.07068	0.989524	1.11635	1.06731	0.826817	1.07861	0.429734	NO	0.774677	0.00192844	NO	1.35018	0.000396666	NO	1.35018	0.000430864	0.000580743	NO	NO
A0A0N4SW73_S_1313	A0A0N4SW73	ENSMUSG00000051343	52055	Rab11fip5	0.999994	123.55	LLVRIMETSPTLLQISPGPPK__________	S	1313	1.10458	1.15182	1.04985	1.08907	1.04139	0.952459	1.00633	0.958187	1.46963	1.40588	1.46575	1.40799	0.496542	0.478239	0.4747	0.447563	1.09883	0.474261	0.989593	1.43731	0.900584	0.00504121	NO	1.45243	3.58e-09	NO	0.329964	6.75e-13	YES	3.03064	8.23e-13	3.49e-11	YES	Cluster3
A0A0N4SW73_S_693	A0A0N4SW73	ENSMUSG00000051343	52055	Rab11fip5	1	98.676	KATEPQGEPGRGRRGSNIWLEPKVSVDSELD	S	693	1.26956	1.31378	1.27058	1.27575	1.33297	1.23756	1.24801	1.08873	1.15615	1.10714	1.13914	1.06981	0.402289	0.411415	0.357153	0.319951	1.28242	0.372702	1.22682	1.11806	0.956642	0.562921	NO	0.91135	0.0935133	NO	0.333347	3.06e-09	YES	3.44087	1.42e-10	1.1e-09	YES	Cluster2
A0A0N4SW73_S_307	A0A0N4SW73	ENSMUSG00000051343	52055	Rab11fip5	0.999908	228.61	DSIQSPKLLTHKRTYSDEASQLRAAPPRALL	S	307	1.22374	1.18995	1.17985	1.20362	1.24642	1.18856	1.21589	1.03157	1.07678	1.11519	1.06462	0.976146	0.561351	0.605158	0.57827	0.542875	1.19929	0.571913	1.17061	1.05818	0.976083	0.897436	NO	0.903959	0.0765167	NO	0.540467	3.18e-07	NO	2.09698	9.5e-09	3.38e-08	YES	Cluster2
A0A0N4SW73_S_382	A0A0N4SW73	ENSMUSG00000051343	52055	Rab11fip5	0.969378	161.21	SLHSVPPRSSEEGSRSSDDSWGRGSHGTSSS	S	382	1.19899	1.08511	1.04628	0.98799	1.19263	1.04641	1.04307	1.01631	0.909685	0.989123	0.963429	0.805967	1.06029	0.860187	0.892735	0.90179	1.07959	0.928752	1.0746	0.917051	0.99538	0.999783	NO	0.853385	0.0902638	NO	1.01276	0.997236	NO	1.17724	0.0261995	0.0294277	NO	NO
Q7TPS5-2_S_637	Q7TPS5-2	ENSMUSG00000030279	74741	C2cd5	0.976592	87.102	IAKNKELYEITPPEVSEEMIGSPIPEPRQRS	S	637	1.16871	1.15966	1.15038	1.07583	1.00704	1.00263	1.05211	0.860868	1.21272	1.26392	1.05619	1.04575	0.80888	0.717111	0.644978	0.773231	1.13864	0.73605	0.980661	1.14464	0.861253	0.0698755	NO	1.16722	0.0583717	NO	0.643038	5.79e-05	NO	1.55512	3.14e-05	4.92e-05	NO	NO
Q7TPS5-2_S_863	Q7TPS5-2	ENSMUSG00000030279	74741	C2cd5	0.999999	104.2	VEKASAMGDGNFRNRSAPPCASPTVGVVKMT	S	863	0.841255	0.890646	0.821271	0.788819	0.861306	0.906537	0.976882	0.816308	1.07309	1.15454	1.05833	1.08512	1.20707	1.14796	1.16636	1.2045	0.835498	1.18147	0.890258	1.09277	1.06554	0.40573	NO	1.22748	0.000322751	NO	1.08117	0.0905808	NO	1.41409	6.68e-07	1.44e-06	NO	NO
Q7TPS5-2_S_659	Q7TPS5-2	ENSMUSG00000030279	74741	C2cd5	0.828795	176.9	PIPEPRQRSRLLRSQSESSDEVTELDLSHGK	S	659	1.03342	1.08745	1.02805	0.991046	1.08417	0.986755	1.09063	0.992275	1.2341	1.19494	1.14705	1.17105	0.780577	0.733669	0.701042	0.74377	1.03499	0.739764	1.03846	1.18679	1.00335	0.999421	NO	1.14284	0.00169681	NO	0.623334	2.25e-08	NO	1.60428	3.97e-08	1.16e-07	NO	NO
Q7TPS5-2_S_662	Q7TPS5-2	ENSMUSG00000030279	74741	C2cd5	0.914356	169.56	EPRQRSRLLRSQSESSDEVTELDLSHGKKDA	S	662	1.12097	1.06535	1.12182	1.00668	0.898654	0.922951	0.800552	0.968413	1.16296	1.2284	1.10192	1.15907	0.911353	0.871055	0.771116	0.888749	1.0787	0.860568	0.897643	1.16309	0.83215	0.00538026	NO	1.29571	0.000222742	NO	0.739901	6.42e-05	NO	1.35153	2.89e-05	4.55e-05	NO	NO
A0A0N4SWD0_S_110	A0A0N4SWD0	ENSMUSG00000019124	69938	Scrn1	1	184.24	HELYKAHEWARAVIESDEEQGRTLRKTMLEL	S	110	1.02642	1.20477	1.17985	1.16606	0.98343	0.97599	1.05118	0.937847	1.00556	1.11702	1.04153	1.10323	0.802903	0.840256	0.766452	0.797492	1.14428	0.801776	0.987113	1.06684	0.862653	0.00818055	NO	1.08076	0.230091	NO	0.751545	0.00010358	NO	1.42718	1.05e-05	1.78e-05	NO	NO
A0A0N4SWD9_S_206	A0A0N4SWD9	ENSMUSG00000033216	65967	Eefsec	0.99994	148.72	FGQSGKFKIHIPGGLSPESKKILTPTLKKRS	S	206	1.13162	1.19813	1.19057	1.13138	1.21051	1.16102	1.19017	1.05302	1.0499	1.06739	0.997613	0.99135	0.690922	0.656937	0.632393	0.647075	1.16293	0.656832	1.15368	1.02656	0.99205	0.991312	NO	0.889816	0.00902991	NO	0.639836	4.15e-07	NO	1.77051	5.84e-09	2.24e-08	NO	NO
A0A0N5E9G7_S_244	A0A0N5E9G7	ENSMUSG00000029191	19687	Rfc1	0.999997	213.2	ALLDEEPKIKKARKDSEEGEESFSSVQDDLS	S	244	1.1002	1.03883	1.00237	0.98176	0.96155	0.9466	1.00219	0.755852	1.07084	1.05293	1.03763	1.02436	0.941824	1.06519	1.0764	0.941487	1.03079	1.00622	0.916548	1.04644	0.889172	0.166218	NO	1.14172	0.101191	NO	0.96157	0.857412	NO	1.14172	0.100185	0.107303	NO	NO
A0A0N5E9G7_S_107	A0A0N5E9G7	ENSMUSG00000029191	19687	Rfc1	0.984331	142.31	YKPGKVSQKDPVTYVSETDEDDDFVCKKAAS	S	107	1.2035	1.06882	1.14786	1.07606	0.94142	1.01005	0.957784	0.713198	1.03468	0.982157	0.97467	0.901394	1.07638	0.917448	1.09827	0.896305	1.12406	0.997101	0.905612	0.973225	0.805661	0.0289121	NO	1.07466	0.743325	NO	1.02453	0.983402	NO	1.24122	0.0407418	0.0450181	NO	NO
A0A0N5E9G7_S_365	A0A0N5E9G7	ENSMUSG00000029191	19687	Rfc1	0.999844	206.24	TPKKTKVSPTKRESVSPEDSEKKRTNYQAYR	S	365	1.16908	1.20436	1.13131	1.17948	1.07877	1.06821	1.061	0.985663	1.03858	1.06612	0.973469	1.03328	0.768343	0.767549	0.774696	0.700086	1.17106	0.752669	1.04841	1.02786	0.895269	0.00256839	NO	0.980399	0.859941	NO	0.732266	1.1e-06	NO	1.55587	1.61e-08	5.3e-08	NO	NO
A0A0N5E9G7_S_68	A0A0N5E9G7	ENSMUSG00000029191	19687	Rfc1	0.995506	120.31	SKPKQHSKKKRIINDSDSESEETVQVKNAKK	S	68	0.766448	0.777126	0.662247	0.764873	0.855201	0.687436	0.741929	0.719947	0.998866	0.928066	0.90797	1.05861	1.51653	1.33823	1.62138	1.65514	0.742674	1.53282	0.751128	0.973378	1.01138	0.999149	NO	1.29589	0.0217662	NO	1.57474	8.48e-06	NO	2.06392	9.83e-08	2.58e-07	YES	Cluster4
A0A0N5E9G7_S_70	A0A0N5E9G7	ENSMUSG00000029191	19687	Rfc1	0.954188	166.91	PKQHSKKKRIINDSDSESEETVQVKNAKKKS	S	70	0.954468	0.957883	0.913164	0.871359	0.703488	0.679543	0.71123	0.678755	0.921227	0.83181	0.785079	0.774646	1.4426	1.48788	1.63366	1.65321	0.924218	1.55434	0.693254	0.828191	0.750098	0.00163727	NO	1.19464	0.0568198	NO	1.87679	1.33e-08	NO	2.24209	1.72e-09	8.04e-09	YES	Cluster4
A0A0N5E9G7_S_281	A0A0N5E9G7	ENSMUSG00000029191	19687	Rfc1	0.995665	84.17	SPNKAELFSTARKTYSPAKHGKGRASEDAKQ	S	281	0.650865	1.30995	1.16571	1.12298	1.11119	1.07882	1.17498	0.962769	1.4181	1.27371	1.39319	0.369579	0.814704	0.805356	0.776713	0.571384	1.06238	0.742039	1.08194	1.11364	1.01841	0.999693	NO	1.0293	0.998703	NO	0.666318	0.333257	NO	1.50079	0.301404	0.311646	NO	NO
A0A0N5E9G7_S_535	A0A0N5E9G7	ENSMUSG00000029191	19687	Rfc1	0.999768	100.19	KESESKKCKLTLLKNSPMKAVKKEASTCPRG	S	535	1.01392	1.0739	1.01833	1.04889	0.938064	0.953377	0.958793	0.936281	1.20012	1.26561	1.16673	1.31294	0.849075	0.805902	0.777604	0.680473	1.03876	0.778263	0.946629	1.23635	0.911307	0.0992448	NO	1.30605	1.79e-05	NO	0.629486	1.29e-07	NO	1.5886	2.38e-07	5.66e-07	NO	NO
A0A0N5E9G7_S_155	A0A0N5E9G7	ENSMUSG00000029191	19687	Rfc1	1	222.92	VKKNEENVKTKNKPLSPIKLTPTSVLDYFGT	S	155	1.12425	1.10653	1.14011	1.12814	0.982829	1.0068	1.01402	1.10338	1.15774	1.20798	1.20117	1.01767	0.722341	0.683381	0.74416	0.65951	1.12476	0.702348	1.02676	1.14614	0.912867	0.109797	NO	1.11627	0.0434722	NO	0.612796	4.79e-07	NO	1.63187	2.79e-07	6.52e-07	NO	NO
A0A0N5E9G7_S_266	A0A0N5E9G7	ENSMUSG00000029191	19687	Rfc1	0.999974	106.67	FSSVQDDLSKAEKQKSPNKAELFSTARKTYS	S	266	1.38516	1.38623	1.35563	1.37179	1.08762	1.07986	1.06462	1.11733	0.998951	0.97366	0.933477	1.01416	0.629267	0.568253	0.576186	0.457799	1.3747	0.557876	1.08736	0.980062	0.790976	2.82e-06	NO	0.901324	0.0167409	NO	0.569225	3.95e-08	NO	2.46417	3.73e-11	4.13e-10	YES	Cluster1
H3BKS8_S_35	H3BKS8	ENSMUSG00000001909	212528	Trmt1	0.999814	54.225	LCRAQFMERKAQKPPSPPAMENGTRSWEERP	S	35	1.061	1.01788	1.06137	0.989398	0.996517	1.01624	0.970317	1.10729	1.04365	1.0162	0.949994	1.05437	0.949692	0.884679	0.983488	0.89792	1.03241	0.928945	1.02259	1.01605	0.990487	0.990937	NO	0.993607	0.997268	NO	0.914268	0.0960535	NO	1.11138	0.0338654	0.0376847	NO	NO
H3BKS8_S_484	H3BKS8	ENSMUSG00000001909	212528	Trmt1	0.916024	62.528	MRCWEKECPVKRERLSESSPAFRILAVEPRL	S	484	1.24907	1.00009	1.03993	0.972653	0.791864	0.886734	0.846514	0.884493	0.752632	0.685848	0.809003	0.8434	1.52812	1.29255	1.19419	1.22291	1.06544	1.30944	0.852401	0.772721	0.800049	0.0638105	NO	0.906522	0.720469	NO	1.69459	6.21e-05	NO	1.69459	5.32e-05	8.07e-05	NO	NO
H3BKS8_S_121	H3BKS8	ENSMUSG00000001909	212528	Trmt1	0.999905	102.46	KVPGEKDSEKIAVDLSDQEEETAGKNENLAP	S	121	1.04608	0.921329	0.998877	0.988405	1.1304	1.01776	0.992335	0.904709	0.990554	0.93549	0.950733	0.862703	1.07541	1.09785	1.07879	1.00858	0.988673	1.06515	1.0113	0.93487	1.02289	0.954809	NO	0.924423	0.35258	NO	1.13936	0.0522011	NO	1.13936	0.0741528	0.0802978	NO	NO
A0A0R4IZY0_S_634	A0A0R4IZY0	ENSMUSG00000004929	50492	Thop1	1	111.83	SMDMFHTRFKQEGVLSPKVGMDYRTSILRPG	S	634	0.712596	0.727431	0.729578	0.698664	0.77703	0.957272	0.930321	0.820426	0.650861	0.613224	0.612459	0.582901	1.84018	1.76807	1.77364	1.80535	0.717067	1.79681	0.871262	0.614861	1.21504	0.00371102	NO	0.705713	4.12e-05	NO	2.9223	1.35e-12	YES	2.9223	8.04e-13	3.49e-11	YES	Cluster4
A0A5F8MPU2_S_439	A0A5F8MPU2	ENSMUSG00000008200	55935	Fnbp4	0.987334	246.96	ELRALEEGDGSVSGSSPRSDISQPASQDGVR	S	439	0.79314	0.766094	0.75732	0.761437	0.788856	0.809357	0.794449	0.919636	1.33634	1.31101	1.36355	1.39305	1.03306	1.07022	1.0115	1.09097	0.769498	1.05144	0.828075	1.35099	1.07612	0.227112	NO	1.63148	2.42e-09	NO	0.778273	1.19e-06	NO	1.75568	4.48e-10	2.72e-09	NO	NO
A0A5F8MPU2_S_471	A0A5F8MPU2	ENSMUSG00000008200	55935	Fnbp4	0.789898	106.35	IMSKRGKWKMFVRATSPESTSRSSSKTGRDS	S	471	0.845231	1.4685	1.24429	0.950078	1.33419	1.31222	1.13448	1.08857	1.1476	0.924033	1.09467	0.561296	0.8629	0.742426	0.726537	0.562988	1.12702	0.723713	1.21736	0.9319	1.08016	0.929948	NO	0.765507	0.279427	NO	0.776599	0.531793	NO	1.68211	0.0290446	0.0324613	NO	NO
A0A5F8MPU2_S_506	A0A5F8MPU2	ENSMUSG00000008200	55935	Fnbp4	0.999648	172.83	ETAIGAEDSEKIDEISDKETEVEESSEKIKV	S	506	1.14089	1.06006	1.16891	0.936296	1.14478	1.04788	1.00448	0.792669	1.09548	1.01826	1.07758	0.913731	1.0468	0.770153	0.884066	0.897964	1.07654	0.899746	0.997452	1.02626	0.926535	0.765468	NO	1.02888	0.983858	NO	0.876722	0.434711	NO	1.19649	0.222928	0.232603	NO	NO
A0A5F8MPU2_S_18	A0A5F8MPU2	ENSMUSG00000008200	55935	Fnbp4	1	130.47	KKSRAVPGRRPILQLSPPGPRSSTPGRDPDP	S	18	1.1731	1.09445	1.08731	0.996519	1.06768	1.00758	1.05493	0.944919	1.12518	1.0509	1.08357	0.96728	0.885359	0.848134	0.848161	0.764925	1.08785	0.836645	1.01878	1.05673	0.936508	0.427357	NO	1.03726	0.822254	NO	0.791728	0.00147359	NO	1.30025	0.000420198	0.000567363	NO	NO
A0A5F8MPU2_S_486	A0A5F8MPU2	ENSMUSG00000008200	55935	Fnbp4	0.993884	156.58	SPESTSRSSSKTGRDSPENGETAIGAEDSEK	S	486	1.19688	1.09092	1.23461	1.13595	1.1223	1.11571	1.12297	0.680466	1.09813	1.08008	1.0619	0.805795	0.883548	0.799255	0.837794	0.733686	1.16459	0.813571	1.01036	1.01148	0.867568	0.420801	NO	1.0011	0.999999	NO	0.80434	0.22826	NO	1.43146	0.0265167	0.0297609	NO	NO
P70288_S_4	P70288	ENSMUSG00000019777	15182	Hdac2	0.945623	56.729	____________MAYSQGGGKKKVCYYYDGD	S	4	0.820697	0.844083	0.774493	0.759498	1.11687	1.02541	0.998584	1.01398	0.791833	0.769456	0.742608	0.652506	1.47275	1.37008	1.45507	1.39208	0.799693	1.4225	1.03871	0.739101	1.29889	0.000132631	NO	0.711556	1.42e-05	NO	1.92463	1.69e-09	NO	1.92463	1.05e-09	5.4e-09	NO	NO
P70288_S_422	P70288	ENSMUSG00000019777	15182	Hdac2	1	213.45	SIRASDKRIACDEEFSDSEDEGEGGRRNVAD	S	422	1.33195	1.22492	1.22705	1.17811	1.06867	1.06571	0.971979	0.76087	1.20754	1.14646	1.08513	0.975182	0.787634	0.681121	0.675637	0.612031	1.2405	0.689106	0.966809	1.10358	0.779367	0.0105354	NO	1.14147	0.267179	NO	0.624427	0.000396584	NO	1.80017	3.57e-05	5.56e-05	NO	NO
P70288_S_424	P70288	ENSMUSG00000019777	15182	Hdac2	1	122.3	RASDKRIACDEEFSDSEDEGEGGRRNVADHK	S	424	0.848587	0.811044	0.729013	0.729669	0.735989	0.741835	0.833765	0.764687	0.787158	0.715624	0.779719	0.623186	1.79787	1.57163	1.7239	1.80633	0.779578	1.72493	0.769069	0.726422	0.986519	0.997217	NO	0.944547	0.856731	NO	2.37456	1.99e-09	YES	2.37456	5.79e-10	3.33e-09	YES	Cluster4
P70288_S_394	P70288	ENSMUSG00000019777	15182	Hdac2	1	168.59	GVQMQAIPEDAVHEDSGDEDGEDPDKRISIR	S	394	1.01137	0.937145	0.906668	0.911217	1.03096	0.943117	0.958621	0.909988	0.937172	0.903785	0.914868	0.84758	1.24514	1.17446	1.17329	1.19463	0.9416	1.19688	0.960671	0.900851	1.02025	0.923245	NO	0.937731	0.259639	NO	1.32861	2.77e-06	NO	1.32861	2.13e-06	4.11e-06	NO	NO
P70288_S_486	P70288	ENSMUSG00000019777	15182	Hdac2	0.998009	63.961	SGEKTDPKGAKSEQLSNP_____________	S	486	0.870742	0.899884	0.857464	0.873418	0.937769	0.884491	0.878755	1.02654	0.850652	0.845408	0.75168	0.813065	1.41337	1.30038	1.33899	1.45738	0.875377	1.37753	0.93189	0.815201	1.06456	0.493073	NO	0.874783	0.0474127	NO	1.68981	3.09e-08	NO	1.68981	2.11e-08	6.74e-08	NO	NO
A0A0R4J010_S_6	A0A0R4J010	ENSMUSG00000019945	73287	Cabcoco1	0.819215	232.13	__________MKAASSKENVSGSSTGLTSWA	S	6	1.38045	1.51448	1.25247	1.31587	1.47683	1.14911	1.13246	1.1318	1.00337	0.925343	0.992468	0.789077	0.553745	0.448308	0.492888	0.441337	1.36582	0.48407	1.22255	0.927565	0.895104	0.342991	NO	0.758715	0.0166439	NO	0.521871	0.000782597	NO	2.82153	8.24e-07	1.74e-06	YES	Cluster1
A0A0R4J012_S_67	A0A0R4J012	ENSMUSG00000020607	105005	Lratd1	0.999287	148.85	KFGVKGPPGCSPCPESPSRHHHHLLHQLVLN	S	67	1.26824	1.15842	1.14781	1.11984	0.978446	0.953268	0.947274	1.33878	1.03722	0.940191	1.00766	1.43246	0.681319	0.665827	0.674019	0.649221	1.17358	0.667597	1.05444	1.10438	0.898484	0.683027	NO	1.04736	0.964099	NO	0.604498	0.00674346	NO	1.75792	0.00199625	0.00249959	NO	NO
D3Z217_S_34	D3Z217	ENSMUSG00000021376	22017	Tpmt	1	141.07	LTLEDWKEKWVTRHISFHQEQGHQLLKKHLD	S	34	0.778068	0.816445	0.826487	0.796584	0.90934	0.86975	0.926374	0.893825	0.797209	0.801999	0.81179	0.738431	1.51085	1.41525	1.48835	1.61925	0.804396	1.50842	0.899822	0.787357	1.11863	0.0663702	NO	0.875014	0.027882	NO	1.91581	4.11e-10	NO	1.91581	1.53e-10	1.17e-09	NO	NO
D3Z217_S_2	D3Z217	ENSMUSG00000021376	22017	Tpmt	1	74.678	______________MSLDMKEHPDAEVQKNQ	S	2	0.610597	0.625012	0.608158	0.608352	0.773286	0.833451	0.857272	1.29051	0.683464	0.688423	0.674216	0.967669	1.69569	1.67496	1.61667	1.79227	0.61303	1.6949	0.938631	0.753443	1.53113	0.0326676	NO	0.802705	0.307869	NO	2.24953	4.11e-06	YES	2.76479	8.09e-07	1.71e-06	YES	Cluster4
A0A0R4J030_S_190	A0A0R4J030	ENSMUSG00000021986	72125	Amer2	0.963482	143.35	AAGPGNLVLPGSLTASLECVKEEPPRAARRP	S	190	0.766562	0.734689	0.817868	0.66607	0.829047	0.846073	0.763581	0.699089	0.805601	0.891246	0.87164	0.780377	1.6206	1.58586	1.59274	1.72895	0.746297	1.63204	0.784447	0.837216	1.05112	0.82458	NO	1.06727	0.64383	NO	1.94936	2.87e-09	NO	2.18685	2.86e-10	1.91e-09	YES	Cluster4
A0A0R4J030_S_552	A0A0R4J030	ENSMUSG00000021986	72125	Amer2	0.987863	141.6	PATEDPPCLSRLKPVSPGTITCPLRTPGSLL	S	552	0.313766	0.357898	0.343231	0.329784	0.527594	0.693293	0.68089	0.668487	0.491999	0.499857	0.478407	0.515659	2.45452	2.55081	2.35355	2.74025	0.33617	2.52478	0.642566	0.496481	1.91143	0.00241202	NO	0.772653	0.16479	NO	5.08536	2.44e-12	YES	7.51044	7.47e-13	3.46e-11	YES	Cluster4
A0A0R4J030_S_207	A0A0R4J030	ENSMUSG00000021986	72125	Amer2	0.999998	212.1	ECVKEEPPRAARRPDSPGQDASRHAAGEPAG	S	207	0.202722	0.268349	0.247894	0.253542	0.453374	0.626524	0.607342	0.732069	0.475569	0.494836	0.435931	0.521615	2.60905	2.70564	2.50011	2.86543	0.243127	2.67006	0.604827	0.481988	2.4877	0.00117127	YES	0.796902	0.341007	NO	5.53968	2.47e-12	YES	10.9822	6.22e-13	3.06e-11	YES	Cluster4
A0A3B2WBC2_S_66	A0A3B2WBC2	ENSMUSG00000023971	224823	Rrp36	0.83934	100.21	KAHKQLVAGNSTRTRSPQQPVCVADKHRPLE	S	66	0.779584	1.00374	1.05829	1.1071	0.968064	0.926382	1.01222	0.988718	1.09271	1.13564	1.09275	1.09105	1.05529	0.730587	1.03746	0.920424	0.987177	0.935941	0.973845	1.10304	0.986495	0.997895	NO	1.13266	0.355163	NO	0.848513	0.171193	NO	1.17853	0.193128	0.202416	NO	NO
A0A0R4J052_S_93	A0A0R4J052	ENSMUSG00000024158	14651	Hagh	0.833235	88.264	GDDRIGALTHKVTHLSTLQVGSLSVKCLSTP	S	93	1.01791	1.02438	1.10909	1.00072	1.0544	0.994172	1.06542	1.00514	1.08663	1.02385	1.0345	1.14591	0.939124	0.83842	0.790366	0.869976	1.03802	0.859471	1.02978	1.07272	0.992061	0.995694	NO	1.0417	0.650791	NO	0.801205	0.000392139	NO	1.24812	0.000345357	0.000470791	NO	NO
A0A1D5RMB5_S_658	A0A1D5RMB5	ENSMUSG00000025195	71972	Dnmbp	0.85494	48.698	PAPLPPPAQQRMNTASPKPTSCAHPGWEAPE	S	658	1.16438	0.987725	1.05456	0.99578	1.08931	1.0005	0.989485	0.898033	1.13771	1.17514	1.07975	1.16006	0.889548	0.747609	0.831787	0.798619	1.05061	0.816891	0.99433	1.13817	0.946428	0.647261	NO	1.14466	0.0451737	NO	0.717725	0.000102588	NO	1.39329	0.000156093	0.00022245	NO	NO
A0A0R4J060_S_682	A0A0R4J060	ENSMUSG00000024260	269003	Sap130	0.93073	87.99	VATPRVESSMRSASGSPRPAGAKPKSEVHVS	S	682	1.10369	1.40926	1.37685	1.38918	1.39033	1.157	1.23854	1.16815	1.31578	1.37341	1.2618	0.502366	0.372475	0.355815	0.350941	0.234408	1.31974	0.32841	1.2385	1.11334	0.938443	0.955574	NO	0.89894	0.860759	NO	0.294977	0.00176286	YES	4.01859	0.000158747	0.000225985	YES	Cluster2
A0A0R4J060_S_416	A0A0R4J060	ENSMUSG00000024260	269003	Sap130	0.902868	186.7	NIPVAKVVPQQITHTSPRIQPDYPPERSSLI	S	416	1.10727	1.01064	0.951658	1.01245	1.06949	0.898668	0.980136	0.899432	1.32205	1.33769	1.19713	1.22431	0.869897	0.792894	0.720135	0.60614	1.02051	0.747267	0.961932	1.27029	0.942603	0.75995	NO	1.32057	0.00111399	NO	0.588263	7.26e-06	NO	1.69992	1.48e-05	2.46e-05	NO	NO
E9PYL0_S_269	E9PYL0	ENSMUSG00000025188	192236	Hps1	0.828776	64.65	EEEEEDSDSPQRRPKSSQNIPVQQARSQSTS	S	269	1.05047	1.08576	1.12242	1.14263	1.22647	1.12254	1.2317	1.044	1.19423	1.26327	1.30084	1.22455	0.571595	0.514973	0.461679	0.442876	1.10032	0.497781	1.15618	1.24572	1.05077	0.592802	NO	1.07745	0.224397	NO	0.399592	4.75e-09	YES	2.50255	3.09e-09	1.3e-08	YES	Cluster2
E9Q577_S_379	E9Q577	ENSMUSG00000025878	20184	Uimc1	1	103.08	SRASVWHSETKDFQKSPIKSLKQKLLLEEEP	S	379	1.23298	1.25499	1.21334	1.16055	1.18398	1.14316	1.11132	1.04996	1.09885	1.06689	1.08716	1.03926	0.635919	0.606014	0.577955	0.53768	1.21546	0.589392	1.12211	1.07304	0.923192	0.0398647	NO	0.956273	0.399798	NO	0.549273	9.49e-09	NO	2.06223	3.88e-10	2.43e-09	YES	Cluster2
E9Q577_S_689	E9Q577	ENSMUSG00000025878	20184	Uimc1	0.999998	116.43	SREMQSTLSQLNLNESPIKSFVPVSEATNCL	S	689	0.828948	0.83928	0.81806	0.764306	0.862049	0.826561	0.844573	0.884543	0.984259	0.974018	1.00429	0.977004	1.34089	1.2494	1.40051	1.40131	0.812648	1.34803	0.854432	0.984892	1.05142	0.517594	NO	1.15269	0.00415543	NO	1.36871	2.04e-07	NO	1.65881	1.67e-09	7.84e-09	NO	NO
E9Q577_S_171	E9Q577	ENSMUSG00000025878	20184	Uimc1	0.999999	199.61	IWQLVPPSLCKGSHVSQGNEAEQRKEPWDHN	S	171	0.767909	0.945725	0.897362	0.941521	1.20458	1.15153	1.13348	1.23507	1.40306	1.42538	1.34413	1.31377	0.576893	0.593109	0.615281	0.451184	0.888129	0.559117	1.18117	1.37159	1.32995	0.000193923	NO	1.16121	0.00685195	NO	0.407642	3.67e-09	YES	2.45313	3.73e-09	1.53e-08	YES	Cluster3
E9Q577_S_665	E9Q577	ENSMUSG00000025878	20184	Uimc1	1	139.7	EKKPKYSEVRTFRMPSPEVEEASCSREMQST	S	665	0.980135	0.955114	0.904563	0.922566	1.00414	0.978709	1.00024	0.964215	1.02529	0.97265	0.988307	0.951019	1.12325	1.07172	1.06268	1.09539	0.940594	1.08826	0.986827	0.984316	1.04915	0.149666	NO	0.997455	0.999251	NO	1.1056	0.00110031	NO	1.157	6.47e-05	9.69e-05	NO	NO
Q8K085_S_231	Q8K085	ENSMUSG00000026646	64707	Suv39h2	0.993819	141	TFDYQMKGSGEASSDSIDHSPAKKRVRTQCK	S	231	1.15706	1.23165	1.21099	1.20044	0.805688	0.843526	0.88149	0.984551	1.28683	1.34657	1.29032	1.70814	0.506772	0.542697	0.494753	0.508525	1.20004	0.513187	0.878814	1.40796	0.732323	0.00647071	NO	1.60212	9.44e-05	NO	0.364489	3.96e-07	YES	2.74357	4.31e-07	9.68e-07	YES	Cluster3
Q8K085_S_235	Q8K085	ENSMUSG00000026646	64707	Suv39h2	0.996727	154.69	QMKGSGEASSDSIDHSPAKKRVRTQCKCGAE	S	235	1.24514	1.37781	1.41934	1.41828	1.05648	1.05005	1.16104	0.967005	1.18205	1.13801	1.0716	1.02387	0.49768	0.493967	0.467269	0.430397	1.36515	0.472328	1.05864	1.10388	0.77548	0.00020175	NO	1.04274	0.790127	NO	0.427878	1.06e-07	YES	2.89025	3.29e-09	1.38e-08	YES	Cluster2
A0A0R4J076_S_11	A0A0R4J076	ENSMUSG00000026931	67507	1700019N19Rik	0.991245	40.098	_____MLKPAESKMESPKTFMRKLPITPGYC	S	11	0.934096	0.957092	0.965	0.925607	1.23591	1.13261	1.16014	1.0602	0.829057	0.707676	0.793242	0.658324	1.15465	1.15448	1.14911	1.18281	0.945449	1.16026	1.14722	0.747075	1.21341	0.00105995	NO	0.651207	1.29e-06	NO	1.55307	9.1e-07	NO	1.55307	4.19e-07	9.43e-07	NO	NO
Q8VCH8_S_446	Q8VCH8	ENSMUSG00000026353	67812	Ubxn4	0.754316	199.41	LFSNPPPAQTSARATSTEPSNSASSSKSEKR	S	446	0.490117	0.663151	0.67328	0.546007	1.03667	0.932378	0.87316	0.762136	2.71546	2.16534	2.54427	1.01056	0.472168	0.418534	0.353691	0.343081	0.593139	0.396869	0.901086	2.10891	1.51918	0.689517	NO	2.3404	0.00443962	YES	0.188187	0.000239047	YES	5.31387	0.000206427	0.000289162	YES	Cluster3
Q8VCH8_S_179	Q8VCH8	ENSMUSG00000026353	67812	Ubxn4	0.99778	193.84	SDTATGGECTGHDSHSQEPHGCSNQRPAEDL	S	179	1.15252	0.89247	0.998385	0.993564	1.0531	0.947761	0.952822	2.57813	0.926152	0.837739	0.859932	1.22954	0.678945	0.601487	0.643208	0.654245	1.00924	0.644471	1.38295	0.963341	1.3703	0.592066	NO	0.696582	0.502147	NO	0.668996	0.701055	NO	2.14587	0.147843	0.15641	NO	NO
A0A0R4J091_S_121	A0A0R4J091	ENSMUSG00000028394	59001	Pole3	1	231.6	KKKDKDKKDSEEQDKSREEEEEDEERLDEDD	S	121	1.70467	1.53137	1.72559	1.48929	1.19364	1.1867	1.18331	0.633142	0.705211	0.604241	0.642711	0.47522	0.791016	0.774395	0.723499	0.635984	1.61273	0.731224	1.0492	0.606846	0.650573	0.00177646	NO	0.578389	0.0107198	NO	1.20496	0.706154	NO	2.65756	6.71e-06	1.18e-05	YES	Cluster1
A0A0R4J094_S_129	A0A0R4J094	ENSMUSG00000027371	68126	Fahd2a	0.988536	81.632	NYADHCQEQNVRVPKSPIIFSKFSSSIVGPY	S	129	1.21043	1.21971	1.21576	1.17406	1.1218	1.01422	1.04222	1.15383	0.992984	0.963798	0.903778	0.886279	0.805068	0.770508	0.774295	0.751253	1.20499	0.775281	1.08302	0.93671	0.898776	0.00951469	NO	0.864907	0.00249626	NO	0.827664	0.00112163	NO	1.55426	6.51e-08	1.8e-07	NO	NO
A0A0R4J098_S_42	A0A0R4J098	ENSMUSG00000029290	54367	Zfp326	0.99999	80.69	GPGSYGGLDRDYGHGSYGGQRSMDSYLNQSY	S	42	1.03966	0.949569	0.920785	0.853373	0.943358	0.959546	0.897023	0.94507	1.11247	1.11525	1.03247	0.950632	1.06881	1.0641	1.13819	1.00969	0.940848	1.0702	0.936249	1.05271	0.995113	0.999571	NO	1.12439	0.0877093	NO	1.01661	0.977939	NO	1.14307	0.0154192	0.0177153	NO	NO
A0A0R4J098_S_268	A0A0R4J098	ENSMUSG00000029290	54367	Zfp326	0.925065	60.489	IKKPKLAKPMDKMNLSKSPTKTDPKNEEEEK	S	268	1.4157	1.47813	1.33313	1.24282	1.23774	1.25023	1.20463	1.07628	0.74855	0.794435	0.738659	0.654998	0.738305	0.70025	0.687074	0.699065	1.36745	0.706173	1.19222	0.734161	0.871858	0.0216277	NO	0.615793	5.65e-06	NO	0.961879	0.944514	NO	1.93642	2.37e-08	7.44e-08	NO	NO
A0A0R4J098_S_270	A0A0R4J098	ENSMUSG00000029290	54367	Zfp326	0.977602	88.101	KPKLAKPMDKMNLSKSPTKTDPKNEEEEKRR	S	270	1.33502	1.31761	1.31353	1.26371	1.22598	1.2509	1.17055	0.995437	0.778487	0.759224	0.80469	0.671745	0.855712	0.750037	0.785965	0.721394	1.30747	0.778277	1.16072	0.753536	0.887761	0.0590952	NO	0.649198	2.03e-05	NO	1.03283	0.961166	NO	1.73511	1.91e-07	4.65e-07	NO	NO
A0A0R4J098_S_131	A0A0R4J098	ENSMUSG00000029290	54367	Zfp326	0.933771	84.173	RNSLDSFGGRNQGGSSWEAPYSRSKLRPGFM	S	131	0.770096	0.748041	0.687603	0.708282	0.81359	0.79476	0.934785	0.854945	0.839995	0.862314	0.82867	0.727474	1.65699	1.5081	1.49747	1.76688	0.728505	1.60736	0.84952	0.814613	1.16611	0.193894	NO	0.95891	0.924041	NO	1.97316	4.26e-08	NO	2.20638	7.16e-09	2.65e-08	YES	Cluster4
A0A0R4J099_S_139	A0A0R4J099	ENSMUSG00000029559	72357	2210016L21Rik	1	73.196	RLFFTSIPGGHKKEASPRPCRKRQPPSSSED	S	139	1.22975	1.26982	1.2363	1.20629	0.944927	0.9022	0.946223	0.979133	1.5857	1.66183	1.47247	1.65399	0.263658	0.240189	0.231403	0.176112	1.23554	0.227841	0.943121	1.5935	0.763327	1.99e-05	NO	1.6896	3.2e-09	NO	0.142981	7.47e-13	YES	6.99392	7.28e-13	3.39e-11	YES	Cluster3
A0A0R4J099_S_155	A0A0R4J099	ENSMUSG00000029559	72357	2210016L21Rik	0.956714	58.914	PRPCRKRQPPSSSEDSDEELQRCREAAVSAS	S	155	1.02228	1.15414	1.12958	1.09863	0.93402	0.887147	0.955604	0.995225	1.31685	1.36358	1.29204	1.21053	0.680618	0.695876	0.650074	0.613811	1.10116	0.660095	0.942999	1.29575	0.856371	0.00477254	NO	1.37407	2.81e-06	NO	0.50943	4.08e-09	NO	1.96298	6.13e-09	2.33e-08	NO	NO
Q6PB82_S_643	Q6PB82	ENSMUSG00000029512	22241	Ulk1	0.78063	85.537	SPTKAGPSFDFPKTPSSQNLLTLLARQGVVM	S	643	1.25497	1.30608	1.17597	1.1276	1.16816	0.992527	1.14785	1.12165	1.3432	1.37507	1.16375	1.26552	0.38147	0.448438	0.397124	0.330604	1.21616	0.389409	1.10755	1.28689	0.910695	0.244307	NO	1.16192	0.0287124	NO	0.302598	7.27e-09	YES	3.30472	4.16e-09	1.68e-08	YES	Cluster2
Q6PB82_S_469	Q6PB82	ENSMUSG00000029512	22241	Ulk1	0.812807	54.27	QQTARSSAIRRSGSTSPLGFGRASPSPPSHT	S	469	1.13453	1.22169	1.22882	1.15609	1.00924	0.924246	1.04489	1.35484	1.02474	1.00124	0.971538	0.987003	0.713426	0.813592	0.698214	0.715915	1.18528	0.735287	1.0833	0.996129	0.913963	0.507305	NO	0.919529	0.626656	NO	0.738144	0.0152035	NO	1.612	0.000266928	0.000368689	NO	NO
Q6PB82_S_628	Q6PB82	ENSMUSG00000029512	22241	Ulk1	0.998666	140.96	LPDFLQRSPLPPILGSPTKAGPSFDFPKTPS	S	628	1.23999	1.26879	1.24084	1.16937	1.06826	1.01461	1.05988	1.02776	1.12287	1.11798	1.00858	1.09323	0.674773	0.656845	0.609334	0.626897	1.22975	0.641962	1.04263	1.08567	0.847839	0.000102606	NO	1.04128	0.437608	NO	0.591307	9.64e-09	NO	1.91561	5.01e-10	2.96e-09	NO	NO
Q6PB82_S_544	Q6PB82	ENSMUSG00000029512	22241	Ulk1	0.978881	121.72	QGADVRVGRSPRPGSSVPEHSPRTTGLGCRL	S	544	1.13663	1.22699	1.1007	1.13927	1.05785	0.961599	1.05233	1.40029	1.16069	1.27862	1.2761	1.37033	0.469633	0.450927	0.464771	0.453276	1.1509	0.459652	1.11802	1.27144	0.971431	0.972935	NO	1.13723	0.24579	NO	0.361522	1.09e-06	YES	2.76608	8.38e-07	1.76e-06	YES	Cluster2
Q6PB82_S_527	Q6PB82	ENSMUSG00000029512	22241	Ulk1	1	64.86	PVGTIPERPSWSRVPSPQGADVRVGRSPRPG	S	527	1.10564	1.12791	1.14684	1.1081	1.01238	1.04321	1.12011	1.15313	1.25855	1.30857	1.25541	1.23801	0.566781	0.535414	0.495113	0.52484	1.12212	0.530537	1.08221	1.26513	0.964431	0.519663	NO	1.16903	0.000162958	NO	0.419352	2.15e-11	YES	2.38463	3.68e-11	4.1e-10	YES	Cluster3
A0A0R4J0C1_S_113	A0A0R4J0C1	ENSMUSG00000029754	13396	Dlx6	1	122.01	HESDPLPGSAALSPRSPALPPVWDVSASAKG	S	113	1.29697	1.23521	1.28117	1.60079	1.15119	1.15393	1.1573	0.995119	0.844082	0.814052	0.88281	0.935937	0.710144	0.664253	0.697159	0.579894	1.35353	0.662862	1.11438	0.86922	0.823315	0.0250443	NO	0.780001	0.0215916	NO	0.762594	0.0558865	NO	2.04195	3.02e-06	5.65e-06	YES	Cluster1
A0A0R4J0C2_S_545	A0A0R4J0C2	ENSMUSG00000074141	100328588	Il4i1	0.999999	89.911	PEGERPEEQQAREEVSPDEQEPSHKHLLVET	S	545	1.40716	1.41649	1.38415	1.29465	1.04488	1.07657	1.10119	1.31739	0.623665	0.594904	0.653065	0.666349	0.903897	0.854233	0.863426	0.797984	1.37561	0.854885	1.13501	0.634496	0.825091	0.00267424	NO	0.559024	2.63e-06	NO	1.34735	0.00520026	NO	2.16804	3.73e-08	1.1e-07	YES	Cluster1
A0A0R4J0C7_S_340	A0A0R4J0C7	ENSMUSG00000030034	70020	Ino80b	0.999828	105.65	RINLQLRLGGPEGPGSPLLAT__________	S	340	1.03086	0.897039	0.978534	0.884005	0.930846	0.914599	0.934942	0.813751	0.937404	0.931496	1.00291	0.905948	1.24697	1.2517	1.11543	1.22356	0.947608	1.20942	0.898535	0.944441	0.948213	0.651196	NO	1.05109	0.69515	NO	1.28056	0.000183239	NO	1.34599	2.87e-05	4.53e-05	NO	NO
A0A0R4J0C7_S_179	A0A0R4J0C7	ENSMUSG00000030034	70020	Ino80b	0.756929	61.372	TARQRALLQKARSQPSPTLPLPVGGGCPAPA	S	179	1.03695	0.914265	1.02992	0.928674	1.07225	1.05829	1.05305	0.955126	1.15672	1.14488	1.26724	1.25542	0.842422	0.764833	0.693172	0.826799	0.97745	0.781806	1.03468	1.20607	1.05855	0.587974	NO	1.16564	0.0106816	NO	0.648229	3.12e-06	NO	1.54267	6.3e-06	1.11e-05	NO	NO
A0A0R4J0C8_S_26	A0A0R4J0C8	ENSMUSG00000031527	67276	Eri1	0.999927	61.732	GDAAQQKTPRPECEESRPLSVEKKQRCRLDG	S	26	0.56203	0.575873	0.599221	0.509242	0.73895	0.849829	0.728286	0.654096	0.980171	0.939268	0.946114	0.851859	1.79995	1.74861	1.79611	1.72039	0.561591	1.76627	0.74279	0.929353	1.32265	0.00298021	NO	1.25116	0.00237189	NO	1.90053	4.01e-10	NO	3.14511	4.76e-12	1e-10	YES	Cluster4
Q3UR97_S_163	Q3UR97	ENSMUSG00000050373	101113	Snx21	0.999474	63.397	PGPPDRQPAQISRRYSDFERLHRNLQRQFRG	S	163	1.212	1.11784	1.18845	1.28791	1.01868	0.891112	0.927768	1.43932	1.05882	1.08821	1.07102	1.21721	0.665237	0.631788	0.608636	0.575993	1.20155	0.620414	1.06922	1.10882	0.889868	0.543943	NO	1.03703	0.976077	NO	0.559527	0.00144907	NO	1.93669	0.00029471	0.000405048	NO	NO
A0A0R4J0D1_S_355	A0A0R4J0D1	ENSMUSG00000031532	67887	Saraf	0.996689	59.84	SYCASSNADSRTRTASGYGGTRRR_______	S	355	0.87684	0.853037	0.878658	0.866519	0.86829	0.928832	0.919272	0.996214	1.00546	0.978525	0.987268	1.04469	1.23463	1.17686	1.15318	1.23172	0.868763	1.1991	0.928152	1.00399	1.06836	0.156464	NO	1.0817	0.0547366	NO	1.19434	3.71e-05	NO	1.38024	1.53e-07	3.82e-07	NO	NO
A0A0R4J0D3_S_9	A0A0R4J0D3	ENSMUSG00000032437	68292	Stt3b	0.999985	89.805	_______MAEPSAPESKHKSSLNSSPWSGLM	S	9	1.12251	1.14174	1.14319	1.1763	1.15777	1.1047	1.15354	1.23884	1.10098	1.08708	1.10669	1.11569	0.621889	0.59134	0.598221	0.539526	1.14594	0.587744	1.16371	1.10261	1.01551	0.888983	NO	0.947492	0.117918	NO	0.533049	5.43e-10	NO	1.97996	4.77e-11	4.92e-10	NO	NO
A0A0R4J0D3_S_495	A0A0R4J0D3	ENSMUSG00000032437	68292	Stt3b	1	177.14	YLGDDMKRENPPVEDSSDEDDKRNPGNLYDK	S	495	1.05329	1.03277	1.00955	1.02843	1.02524	0.997212	0.992703	1.04802	0.994896	0.970735	0.949027	1.01462	0.983784	0.967059	0.977318	0.955355	1.03101	0.970879	1.01579	0.982319	0.985244	0.767567	NO	0.967045	0.196071	NO	0.988354	0.88288	NO	1.06193	0.00754643	0.00892068	NO	NO
A0A0R4J0D3_S_496	A0A0R4J0D3	ENSMUSG00000032437	68292	Stt3b	1	177.14	LGDDMKRENPPVEDSSDEDDKRNPGNLYDKA	S	496	1.01932	1.00632	0.991217	0.988691	0.9964	0.979479	0.974484	1.02679	0.981004	0.964953	0.938297	1.01367	1.04722	1.02294	1.03375	1.01546	1.00139	1.02984	0.994288	0.974482	0.992911	0.967302	NO	0.98008	0.597254	NO	1.05681	0.0180996	NO	1.05681	0.0276625	0.0309962	NO	NO
A0A0R4J0D3_S_29	A0A0R4J0D3	ENSMUSG00000032437	68292	Stt3b	0.999991	128.61	SLNSSPWSGLMALGNSRHGHHGPGTQSASRA	S	29	1.33442	1.23777	1.22951	1.24838	1.15997	1.08304	1.04893	0.974624	1.23211	1.1602	1.18512	1.1389	0.514089	0.508729	0.51092	0.433288	1.26252	0.491756	1.06664	1.17908	0.844851	0.00112024	NO	1.10542	0.0492557	NO	0.417067	2.44e-09	YES	2.56737	4.28e-10	2.62e-09	YES	Cluster2
A0A0R4J2D4_S_91	A0A0R4J2D4	ENSMUSG00000032583	72825	Mon1a	0.999989	119.83	CVGSPPPLATDMRQISQDFSELSTQLTGVAR	S	91	0.995152	0.993957	0.93057	0.979846	1.11229	0.972007	1.06884	0.933034	1.11916	0.937738	1.0183	0.930496	1.01195	1.17464	0.88331	0.938708	0.974881	1.00215	1.02154	1.00142	1.04787	0.878017	NO	0.980303	0.988068	NO	1.00073	0.999999	NO	1.04787	0.903847	0.905929	NO	NO
A0A0R4J2D4_S_56	A0A0R4J2D4	ENSMUSG00000032583	72825	Mon1a	0.999998	225.79	EPGAGQEGAMFVHTRSYEDLTELEDREASGD	S	56	1.00357	1.03501	0.976806	0.953078	1.05535	1.0024	1.11157	0.903461	1.11379	1.11023	1.03274	1.04466	0.93911	0.926721	0.864187	0.927305	0.992118	0.914331	1.0182	1.07535	1.02629	0.905648	NO	1.05614	0.482015	NO	0.85026	0.00638081	NO	1.17611	0.0100948	0.0118048	NO	NO
A0A0R4J0E9_S_538	A0A0R4J0E9	ENSMUSG00000034258	217721	Flvcr2	0.924427	85.496	APETKVQEEEEEEEGSNTSKVPVVSEAHL__	S	538	0.852911	1.0194	1.08948	1.38198	0.937163	0.923073	0.971558	1.22621	0.987674	1.1302	1.62096	1.02807	0.721589	0.706247	0.661719	0.741766	1.08594	0.70783	1.0145	1.19173	0.934213	0.954645	NO	1.17469	0.597452	NO	0.593953	0.0209438	NO	1.68363	0.0255541	0.0287299	NO	NO
A0A494B8Y3_S_158	A0A494B8Y3	ENSMUSG00000035179	67752	Ppp1r32	0.988633	149.49	EPTGFTLNNPSYVRSSYEQDRDQRYLTTYNQ	S	158	0.933702	0.953014	1.11175	0.969373	1.57872	1.38456	1.38081	1.10406	0.871956	0.7992	0.810578	0.730873	0.822632	0.931427	0.787331	0.830012	0.991959	0.842851	1.36204	0.803152	1.37308	0.00297985	NO	0.589669	8e-05	NO	1.04943	0.959172	NO	1.69587	5.82e-05	8.77e-05	NO	NO
F6SLK1_S_130	F6SLK1	ENSMUSG00000062234	231580	Gak	0.994491	168.09	ESQSVLIADGDGSEVSDEEEASFPSEERKPG	S	130	1.1297	1.05604	1.16606	0.945671	0.94688	0.956348	0.920229	0.647419	0.995599	1.09765	0.926471	0.886958	1.11047	1.01769	1.02728	1.16953	1.07437	1.08124	0.867719	0.97667	0.807655	0.0720095	NO	1.12556	0.492941	NO	1.10707	0.525683	NO	1.24608	0.046869	0.0515701	NO	NO
A0A2I3BRX1_S_296	A0A2I3BRX1	ENSMUSG00000040618	74551	Pck2	0.999999	69.716	TNPAGKKRYVAAAFPSACGKTNLAMMRPALP	S	296	0.97708	0.963407	1.00933	0.91877	0.961502	0.977671	0.929918	0.907518	0.973374	1.07691	0.936695	0.965829	1.14308	1.12564	1.02814	1.10513	0.967147	1.1005	0.944152	0.988203	0.976225	0.896408	NO	1.04666	0.56003	NO	1.11364	0.0234982	NO	1.16559	0.00229979	0.00286246	NO	NO
A0A2I3BQS1_S_70	A0A2I3BQS1	ENSMUSG00000037544	218977	Dlgap5	0.999825	137.89	EGRELGNIHETSQDLSPEKASSKTRSVKMVL	S	70	1.53292	1.46214	1.32875	1.29604	1.15733	0.989753	1.08286	2.04612	0.937985	0.786683	0.889903	1.12489	0.33537	0.406234	0.306674	0.316348	1.40496	0.341156	1.31902	0.934864	0.938827	0.965464	NO	0.708759	0.215779	NO	0.364926	0.0330581	YES	4.11824	0.000351129	0.00047826	YES	Cluster1
A0A2I3BQS1_S_328	A0A2I3BQS1	ENSMUSG00000037544	218977	Dlgap5	1	142.76	FQPPCGLKSYQVAPLSPRSANAFLTPNCDWN	S	328	1.32973	1.3206	1.33539	1.23924	1.114	1.08074	1.15256	1.1359	0.902463	0.954169	0.834882	0.887374	0.678979	0.722881	0.655787	0.6553	1.30624	0.678237	1.1208	0.894722	0.858036	0.000139058	NO	0.798288	1.98e-05	NO	0.758042	3.07e-05	NO	1.92593	2.57e-10	1.76e-09	NO	NO
E9PUG6_S_404	E9PUG6	ENSMUSG00000039997	15950	Ifi203	0.998538	58.955	INEGKPLNPDSVRRNSLEPYF__________	S	404	1.11231	1.12348	1.04199	1.01196	1.54652	1.36758	1.45468	1.30052	0.997153	0.987463	0.997701	0.955134	0.564356	0.55435	0.542087	0.442729	1.07243	0.525881	1.41732	0.984363	1.3216	4.91e-05	NO	0.694523	4.8e-06	NO	0.534235	2.62e-06	NO	2.69514	3.17e-09	1.33e-08	YES	Cluster1
A0A0R4J0H7_S_1320	A0A0R4J0H7	ENSMUSG00000038252	68298	Ncapd2	0.837917	109.08	SAKKPSAVSRLQPLTSVDSDNDFVTPKPRRT	S	1320	1.04182	1.03941	0.987119	0.892059	1.1222	1.03002	1.0512	0.936526	1.25769	1.1647	1.18002	1.20468	0.820284	0.714359	0.833726	0.724196	0.9901	0.773141	1.03499	1.20177	1.04533	0.756173	NO	1.16115	0.0141975	NO	0.643334	3.32e-06	NO	1.5544	6.76e-06	1.18e-05	NO	NO
E9Q2M3_S_92	E9Q2M3	ENSMUSG00000019214	214901	Chtf18	0.907309	92.457	RNTRKNVRRDQPAPSSPMVKRPRLDVVKKLN	S	92	1.18999	1.20823	1.20749	1.17015	1.06998	1.01921	1.05346	1.02644	1.21643	1.2934	1.18105	1.20905	0.552799	0.591774	0.502381	0.508161	1.19397	0.538779	1.04227	1.22498	0.872951	0.000270451	NO	1.1753	4.59e-05	NO	0.439825	8.33e-12	YES	2.27363	9.22e-12	1.57e-10	YES	Cluster2
A0A0R4J0J0_S_364	A0A0R4J0J0	ENSMUSG00000033377	114301	Palmd	1	64.121	SPWEESSNRQNEHEVSPRMELSPSRASPGKS	S	364	1.00839	1.10758	1.0649	1.16351	1.40596	1.01779	1.20994	0.778529	1.1712	1.15378	1.11893	0.868498	0.805284	0.752005	0.615554	0.758157	1.08609	0.73275	1.10306	1.0781	1.01562	0.998738	NO	0.977378	0.996032	NO	0.679667	0.0438301	NO	1.50536	0.018311	0.0208634	NO	NO
A0A0R4J0J0_S_385	A0A0R4J0J0	ENSMUSG00000033377	114301	Palmd	0.961448	122.53	SPSRASPGKSGPQCSSPTCQEETEDVRYNIV	S	385	1.32698	1.00686	1.15697	1.14374	1.33865	0.9027	1.16406	1.10832	1.22402	1.25947	1.31938	0.947296	0.535552	0.536006	0.550842	0.47914	1.15864	0.525385	1.12844	1.18754	0.973934	0.989496	NO	1.05238	0.930155	NO	0.442414	0.000108985	YES	2.26033	4.86e-05	7.41e-05	YES	Cluster2
Q2KN98_S_385	Q2KN98	ENSMUSG00000033444	74392	Specc1l	0.965488	160.66	SESEGVPSIERSRKGSSGNASEVSVACLTER	S	385	1.17034	1.1236	1.09252	1.03136	0.989371	0.988856	0.967474	0.886353	1.10708	1.08663	1.065	1.09549	0.922947	0.83841	0.794449	0.840104	1.10446	0.848978	0.958014	1.08855	0.867407	0.00435748	NO	1.13626	0.00989177	NO	0.779915	5.97e-05	NO	1.30093	1.63e-05	2.69e-05	NO	NO
Q2KN98_S_869	Q2KN98	ENSMUSG00000033444	74392	Specc1l	0.954121	93.345	QVPNAAAAAIPRTPLSPSPMKTPPAAAVSPM	S	869	0.838212	0.834968	0.831854	0.825748	0.970998	0.951984	0.851137	0.815388	1.45754	1.42949	1.33495	1.32917	0.917656	0.896632	0.85218	0.862087	0.832696	0.882139	0.897377	1.38779	1.07768	0.344027	NO	1.5465	8.46e-08	NO	0.635643	5.97e-08	NO	1.66662	1.02e-08	3.59e-08	NO	NO
Z4YL78_S_816	Z4YL78	ENSMUSG00000040549	75786	Ckap5	0.999999	107.12	LLSQIDAEFQKMQGQSPPAPTRGIAKHSTSA	S	816	0.966623	0.961714	0.979729	0.91673	0.95866	0.95631	1.0167	0.990459	0.878404	0.844777	0.836892	0.83355	1.26694	1.21619	1.17105	1.20528	0.956199	1.21486	0.980532	0.848406	1.02545	0.666474	NO	0.865251	0.000214539	NO	1.43194	4.11e-09	NO	1.43194	6.43e-09	2.42e-08	NO	NO
Q9Z1L2_S_233	Q9Z1L2	ENSMUSG00000040231	58867	Syngr4	1	99.375	YMTTPKAPRLAMMPDS_______________	S	233	1.63039	1.6571	1.7115	1.58767	1.21099	1.1344	1.15405	0.764767	0.837936	0.791002	0.77349	0.542907	0.603363	0.540154	0.55268	0.5076	1.64666	0.550949	1.06605	0.736334	0.647401	0.000140853	NO	0.69071	0.0135932	NO	0.748233	0.211497	NO	2.98878	1.92e-07	4.69e-07	YES	Cluster1
Q9Z1L2_S_6	Q9Z1L2	ENSMUSG00000040231	58867	Syngr4	0.999907	62.19	__________MHLPESLHDLADNETVRFLRR	S	6	1.16101	1.1427	1.15379	1.12435	1.10404	0.999698	1.15923	0.974845	1.20553	1.17192	1.16602	0.838885	0.744779	0.712239	0.72969	0.611274	1.14546	0.699496	1.05945	1.09559	0.924914	0.637848	NO	1.03411	0.956447	NO	0.638465	0.000647817	NO	1.63755	0.00016432	0.000233206	NO	NO
A0A0R4J0M1_S_7	A0A0R4J0M1	ENSMUSG00000036430	72726	Tbcc	0.901885	84.41	_________MEGVDCSMALADAAAGSPRDLS	S	7	0.852646	0.807184	0.849175	0.777526	0.793629	0.874494	0.895487	0.725379	0.786547	0.848662	0.797447	0.634388	1.66115	1.47635	1.50215	1.71779	0.821633	1.58936	0.822247	0.766761	1.00075	1	NO	0.932518	0.801381	NO	2.07282	7.04e-08	YES	2.07282	2.73e-08	8.44e-08	YES	Cluster4
A0A0R4J0M1_S_17	A0A0R4J0M1	ENSMUSG00000036430	72726	Tbcc	0.999344	110.6	EGVDCSMALADAAAGSPRDLSLVPERLQRRE	S	17	0.858622	0.693826	0.781086	0.675035	0.706902	0.728342	0.696426	0.597103	0.677648	0.689148	0.696125	0.661795	1.90615	1.88993	1.90746	1.83441	0.752142	1.88449	0.682193	0.681179	0.907	0.316278	NO	0.998513	0.999993	NO	2.76651	2.53e-12	YES	2.76651	1.11e-12	4.16e-11	YES	Cluster4
A0A0R4J0M9_S_767	A0A0R4J0M9	ENSMUSG00000045210	70675	Vcpip1	0.985942	130.94	DGPSSAPATPTKAPYSPTTSKEKKIRITTND	S	767	0.989187	0.934494	0.964492	1.00032	0.915063	0.923213	0.939971	0.859079	1.14315	1.0988	1.13482	1.10591	0.997488	0.996277	0.987908	1.00982	0.972124	0.997873	0.909332	1.12067	0.935407	0.0211714	NO	1.23241	3.54e-07	NO	0.890425	0.000101552	NO	1.23241	6.05e-07	1.31e-06	NO	NO
A0A0R4J0M9_S_1196	A0A0R4J0M9	ENSMUSG00000045210	70675	Vcpip1	0.999999	117.26	LGAAFATRSKAQKENSMEEPEEMDSQDAETT	S	1196	0.992772	0.930779	0.97877	0.951519	0.900851	0.89417	0.970319	0.763448	1.02625	1.01975	1.02957	0.95556	1.16623	1.13951	1.16553	1.11496	0.96346	1.14656	0.882197	1.00778	0.915655	0.154245	NO	1.14236	0.0183373	NO	1.13771	0.00956328	NO	1.29967	6.58e-05	9.83e-05	NO	NO
A0A0R4J0M9_S_1205	A0A0R4J0M9	ENSMUSG00000045210	70675	Vcpip1	0.831993	75.82	KAQKENSMEEPEEMDSQDAETTNTTEPMDHS	S	1205	0.978787	0.842583	0.943265	0.941524	0.819298	0.755051	0.689047	1.01793	1.0455	0.914674	0.947922	1.26626	1.31328	1.12059	1.14282	1.26147	0.92654	1.20954	0.820332	1.04359	0.885371	0.606491	NO	1.27215	0.0879651	NO	1.15902	0.255479	NO	1.47445	0.00380978	0.00463364	NO	NO
A0A0R4J0M9_S_756	A0A0R4J0M9	ENSMUSG00000045210	70675	Vcpip1	0.888604	120.9	QPRTVSPSTIRDGPSSAPATPTKAPYSPTTS	S	756	1.18247	1.17854	1.17464	1.13847	1.03348	1.10749	1.01849	1.00198	1.02869	0.986141	1.00875	0.897222	0.875674	0.815248	0.823918	0.728786	1.16853	0.810906	1.04036	0.980202	0.890313	0.0141861	NO	0.942177	0.350334	NO	0.827285	0.00187026	NO	1.44102	2.58e-06	4.89e-06	NO	NO
A0A0R4J0M9_S_997	A0A0R4J0M9	ENSMUSG00000045210	70675	Vcpip1	0.97886	170.4	VSQVRAEATTRSRESSPSHGLLKLGSGGVVK	S	997	1.05613	1.07443	1.07766	1.11853	0.978976	0.973723	0.966554	1.08792	1.11197	1.10795	1.13489	1.15656	0.789992	0.796987	0.792774	0.77495	1.08169	0.788676	1.00179	1.12784	0.926139	0.0268434	NO	1.12582	0.00101596	NO	0.699279	4.04e-08	NO	1.43005	3.81e-08	1.12e-07	NO	NO
A0A0R4J0M9_S_130	A0A0R4J0M9	ENSMUSG00000045210	70675	Vcpip1	1	49.06	LVKVMGLSNYHCKLLSPILARYGMDKQTGRA	S	130	0.752224	0.670702	0.641944	0.694068	0.751952	0.800111	0.76956	0.710117	0.823076	0.679439	0.790209	0.74077	1.78404	1.8039	1.87258	1.71531	0.689735	1.79396	0.757935	0.758373	1.09888	0.327236	NO	1.00058	0.999999	NO	2.36553	1.08e-11	YES	2.60094	3.48e-12	8.19e-11	YES	Cluster4
A0A0R4J0M9_S_993	A0A0R4J0M9	ENSMUSG00000045210	70675	Vcpip1	0.943937	86.497	VKEAVSQVRAEATTRSRESSPSHGLLKLGSG	S	993	0.885403	0.951205	0.891946	0.893576	0.856322	0.955384	0.934446	0.749792	0.928156	0.915806	0.899393	0.79757	1.39387	1.28732	1.34771	1.3121	0.905533	1.33525	0.873986	0.885231	0.965162	0.886784	NO	1.01287	0.993722	NO	1.50836	1.38e-06	NO	1.52777	3.62e-07	8.26e-07	NO	NO
A0A0R4J0M9_S_746	A0A0R4J0M9	ENSMUSG00000045210	70675	Vcpip1	0.991841	120.31	TEKLKQEQKGQPRTVSPSTIRDGPSSAPATP	S	746	0.961291	0.999532	1.00274	0.970138	1.10711	1.09019	1.09447	0.895651	1.39738	1.30285	1.36001	1.2141	0.685727	0.660697	0.662722	0.595394	0.983424	0.651135	1.04686	1.31858	1.0645	0.569376	NO	1.25956	0.000538937	NO	0.493814	4.95e-08	YES	2.02505	1.09e-07	2.82e-07	YES	Cluster3
A0A0R4J0M9_S_748	A0A0R4J0M9	ENSMUSG00000045210	70675	Vcpip1	0.951785	160.83	KLKQEQKGQPRTVSPSTIRDGPSSAPATPTK	S	748	0.958209	0.948957	0.969268	1.00479	1.08925	0.975516	1.01724	0.878422	1.40244	1.35496	1.33716	1.20999	0.786448	0.703195	0.742161	0.622	0.970306	0.713451	0.990105	1.32614	1.02041	0.977956	NO	1.33939	0.000108264	NO	0.537992	2.01e-07	NO	1.85876	4.4e-07	9.85e-07	NO	NO
A0A0R4J0P2_S_395	A0A0R4J0P2	ENSMUSG00000050107	14841	Haspin	0.881221	107.65	PPIKNRAHLTVSSRCSSVYLLSPLKTLHVTD	S	395	0.810014	0.755297	0.781317	0.797725	0.848687	1.06964	0.952741	0.824126	0.64947	0.706598	0.735322	0.757623	1.62624	1.52077	1.69139	1.47303	0.786088	1.57786	0.923798	0.712253	1.17518	0.118537	NO	0.771005	0.0122478	NO	2.21531	1.46e-08	YES	2.21531	9.68e-09	3.43e-08	YES	Cluster4
A0A0R4J0P2_S_396	A0A0R4J0P2	ENSMUSG00000050107	14841	Haspin	0.85733	119.21	PIKNRAHLTVSSRCSSVYLLSPLKTLHVTDQ	S	396	0.688853	0.711999	0.725839	0.647709	0.663394	0.943054	0.918553	0.792101	0.685803	0.609518	0.679461	0.618401	1.94829	1.84416	1.8592	1.66367	0.6936	1.82883	0.829276	0.648296	1.19561	0.209901	NO	0.781762	0.0676604	NO	2.82098	2.42e-09	YES	2.82098	9.55e-10	5.01e-09	YES	Cluster4
A0A0R4J0P2_S_280	A0A0R4J0P2	ENSMUSG00000050107	14841	Haspin	0.799817	70.26	KVVSQGVDQRDYEESSACKDLRVPGEISRPK	S	280	0.917616	0.858937	0.963288	0.890117	0.877733	0.955158	0.980191	0.889881	0.787015	0.713089	0.85088	0.763356	1.41571	1.35182	1.40139	1.38382	0.90749	1.38818	0.925741	0.778585	1.02011	0.941674	NO	0.84104	0.00335843	NO	1.78296	1.77e-09	NO	1.78296	1.66e-09	7.83e-09	NO	NO
A0A0R4J0P6_S_573	A0A0R4J0P6	ENSMUSG00000022685	74108	Parn	0.9937	252.73	DPREAALEDRESEEVSDSELEQTDSCTDPLP	S	573	1.32751	1.22789	1.17283	1.17068	1.14098	0.907157	0.977761	0.837896	1.16475	1.15865	1.14894	1.24021	0.645707	0.698348	0.613224	0.567465	1.22473	0.631186	0.965949	1.17814	0.788705	0.00381517	NO	1.21967	0.0152652	NO	0.535749	3.62e-06	NO	1.94036	1.04e-06	2.15e-06	NO	NO
A0A0R4J0P6_S_556	A0A0R4J0P6	ENSMUSG00000022685	74108	Parn	0.999896	113.89	SNSFTAAGMLGKRTLSPDPREAALEDRESEE	S	556	1.16213	1.30648	1.22065	1.2241	1.11436	1.07457	1.13382	1.01108	1.22146	1.22746	1.11353	1.09138	0.555204	0.5735	0.501457	0.468831	1.22834	0.524748	1.08346	1.16346	0.882051	0.0203504	NO	1.07384	0.269164	NO	0.451025	1.56e-08	YES	2.34082	3.23e-09	1.35e-08	YES	Cluster2
A0A0R4J0Q5_S_446	A0A0R4J0Q5	ENSMUSG00000062075	16907	Lmnb2	0.999583	346.63	GRGKRRRLETEDTSGSPSRASRVSSGSRLAQ	S	446	1.07347	1.03493	1.00715	1.0215	1.01158	1.00535	0.981885	1.0601	1.11174	1.11917	1.0349	1.15528	0.908077	0.794969	0.86278	0.817123	1.03426	0.845737	1.01473	1.10527	0.981117	0.909531	NO	1.08923	0.0422813	NO	0.765186	7.4e-06	NO	1.30687	1.11e-05	1.88e-05	NO	NO
A0A0R4J0Q5_S_392	A0A0R4J0Q5	ENSMUSG00000062075	16907	Lmnb2	0.992645	111.94	AYRKLLEGEEERLKLSPSPSSRITISRATSS;AYRKLLEGEEERLKLSPSPSSRVTVSRASSS	S	392	1.76158	1.63605	1.5693	1.62217	0.995035	1.03574	1.0397	1.2116	0.590697	0.58898	0.562863	0.548291	0.731582	0.703894	0.701136	0.701364	1.64728	0.709494	1.07052	0.572708	0.649872	1.37e-07	NO	0.534981	7.02e-07	NO	1.23884	0.0466592	NO	2.8763	8.74e-11	7.68e-10	YES	Cluster1
A0A0R4J0Q5_S_394	A0A0R4J0Q5	ENSMUSG00000062075	16907	Lmnb2	0.999999	214.54	RKLLEGEEERLKLSPSPSSRITISRATSSSS;RKLLEGEEERLKLSPSPSSRVTVSRASSSRS	S	394	1.89938	1.6669	1.61927	1.65896	1.11865	1.11034	1.08067	1.12927	0.616421	0.591401	0.567545	0.556913	0.633421	0.553617	0.648704	0.548537	1.71113	0.59607	1.10973	0.58307	0.648539	2.53e-07	NO	0.525415	1.09e-06	NO	1.0223	0.993541	NO	2.93469	7.81e-11	7.04e-10	YES	Cluster1
A0A0R4J0Q5_S_396	A0A0R4J0Q5	ENSMUSG00000062075	16907	Lmnb2	0.958172	101.71	LLEGEEERLKLSPSPSSRITISRATSSSSSS;LLEGEEERLKLSPSPSSRVTVSRASSSRSVR	S	396	1.0671	1.11164	1.0638	1.097	0.974786	0.950305	0.978372	0.744447	1.18122	1.17213	1.14137	0.914907	0.971052	0.885104	0.842924	0.903852	1.08488	0.900733	0.911978	1.10241	0.840623	0.0743894	NO	1.20881	0.0462422	NO	0.81706	0.0339357	NO	1.2239	0.0103402	0.0120777	NO	NO
A0A0R4J0Q5_S_451	A0A0R4J0Q5	ENSMUSG00000062075	16907	Lmnb2	0.987812	68.952	RRLETEDTSGSPSRASRVSSGSRLAQQTVAT	S	451	1.20435	1.17185	1.21856	1.25491	1.24817	1.18718	1.12231	1.21926	0.986155	0.969557	0.935644	0.925724	0.716636	0.652053	0.622985	0.564662	1.21242	0.639084	1.19423	0.95427	0.984997	0.946055	NO	0.799068	5.63e-05	NO	0.66971	3.45e-06	NO	1.89712	2.15e-09	9.63e-09	NO	NO
Q3TR20_S_506	Q3TR20	ENSMUSG00000034951	233824	Cog7	0.999999	176.33	NRILSTAGKYLSDSYSPRSLAGFQDSILTDK	S	506	1.4001	1.33713	1.35602	1.3682	1.16072	1.14468	1.20675	1.10004	0.871548	0.915723	0.865874	0.764382	0.643283	0.644653	0.614933	0.605959	1.36536	0.627207	1.15305	0.854382	0.8445	6.28e-05	NO	0.740977	1.86e-06	NO	0.734107	3.22e-05	NO	2.17689	6.03e-11	5.84e-10	YES	Cluster1
A0A0R4J0R3_S_91	A0A0R4J0R3	ENSMUSG00000048039	229504	Isg20l2	0.999822	48.64	PKKKEAAASKRDSEQSKDKKAPLSWLTPAPS	S	91	1.21006	1.2998	1.16138	1.23599	1.08043	0.965151	0.970451	0.943141	1.16548	1.08337	1.25717	1.12018	0.678546	0.647939	0.676845	0.504071	1.22681	0.62685	0.989794	1.15655	0.806804	0.00217313	NO	1.16847	0.0250549	NO	0.542001	9.12e-07	NO	1.9571	1.97e-07	4.78e-07	NO	NO
A0A0R4J0S1_S_332	A0A0R4J0S1	ENSMUSG00000049521	104445	Cdc42ep1	0.995956	53.756	GPQVPSNMAFDRHGASWGASRASWGASRASR	S	332	0.783235	0.794991	0.825211	0.897141	1.21767	1.12246	1.23426	1.17345	0.930077	1.02402	0.97862	0.950654	0.97828	0.964931	1.13149	0.993497	0.825145	1.01705	1.18696	0.970843	1.43849	5.32e-06	NO	0.817923	0.000774877	NO	1.04759	0.662681	NO	1.43849	1.07e-05	1.81e-05	NO	NO
A0A0R4J0S1_S_121	A0A0R4J0S1	ENSMUSG00000049521	104445	Cdc42ep1	0.99171	42.106	SPAPPPISPIIKNAISLPQLNQATYDSLVMG	S	121	0.676859	0.634616	0.69991	0.719362	0.954076	0.91805	1.03077	0.910114	0.88897	0.924498	0.791138	0.82976	1.50889	1.53141	1.48259	1.49899	0.682687	1.50547	0.953253	0.858591	1.39633	1.21e-05	NO	0.900696	0.0531641	NO	1.75342	8.18e-10	NO	2.20521	5.35e-11	5.34e-10	YES	Cluster4
A0A0R4J0S1_S_207	A0A0R4J0S1	ENSMUSG00000049521	104445	Cdc42ep1	0.859072	66.023	FPSEPTPNPELRRSDSLLSFRFDLDLGPSLL	S	207	0.776927	0.775949	0.787019	0.813685	1.02619	1.05636	1.09139	1.21649	0.998904	1.02136	1.1231	0.990456	1.14522	0.983924	1.10891	1.08412	0.788395	1.08054	1.09761	1.03345	1.3922	7.84e-05	NO	0.941552	0.498691	NO	1.04556	0.719578	NO	1.3922	4.71e-05	7.2e-05	NO	NO
A0A0R4J0S1_S_173	A0A0R4J0S1	ENSMUSG00000049521	104445	Cdc42ep1	1	44.721	SGFCTISRLPRVEKHSNRDRDRDPDHSQDRE	S	173	0.0252617	0.0477223	0.0360601	0.0392545	0.0892436	0.243086	0.237704	0.250119	0.096477	0.0947102	0.103421	0.0825191	3.18254	3.47792	3.53837	4.4556	0.0370747	3.66361	0.205038	0.0942817	5.53041	0.827615	NO	0.459825	0.941012	NO	38.8581	2.5e-09	YES	98.817	5.39e-10	3.15e-09	YES	Cluster4
A0A0R4J0S4_S_964	A0A0R4J0S4	ENSMUSG00000020536	16897	Llgl1	0.989073	57.616	DISWPQNATQPRLQESPKLSQANGTRDIILA	S	964	1.14393	1.18372	1.14361	1.15368	1.15865	1.10571	1.10562	0.900734	1.1567	1.16801	1.10015	1.02141	0.735291	0.624963	0.658787	0.639035	1.15624	0.664519	1.06768	1.11157	0.923408	0.338049	NO	1.04111	0.819235	NO	0.597822	6.64e-06	NO	1.73996	1.49e-06	2.97e-06	NO	NO
A0A0R4J0S4_S_653	A0A0R4J0S4	ENSMUSG00000020536	16897	Llgl1	0.999408	41.704	GPLSRVKSLKKSLRQSFRRIRKSRVSGKKRT;GPLSRVKSLKKSLRQSFRRMRRSRVSSHKRR	S	653	1.0219	1.11226	1.17999	1.10835	0.936999	1.07497	0.954005	1.14712	1.16107	1.18168	1.02079	1.09569	0.820234	0.726559	0.753075	0.70531	1.10562	0.751295	1.02827	1.11481	0.930041	0.481074	NO	1.08416	0.389612	NO	0.673923	8.11e-05	NO	1.48385	4.49e-05	6.88e-05	NO	NO
A0A1L1STY4_S_275	A0A1L1STY4	ENSMUSG00000034485	72565	Uaca	0.965308	100.23	RELWRKGPPLQQRNLSHTQDEGSVKSTQREQ	S	275	1.03372	1.05702	1.12685	1.02978	1.15875	1.08506	1.08482	1.17868	1.08643	1.14413	1.07084	1.13529	0.71542	0.727088	0.651255	0.714874	1.06184	0.702159	1.12683	1.10917	1.0612	0.175241	NO	0.984329	0.92982	NO	0.633049	5.04e-08	NO	1.60481	1.41e-08	4.75e-08	NO	NO
A0A0R4J0T4_S_675	A0A0R4J0T4	ENSMUSG00000031537	16150	Ikbkb	0.964082	68.626	IACSKVRGPVSGSPDSMNVSRLSHPGQLMSQ	S	675	1.16779	1.23948	1.18942	1.06161	1.10589	0.9796	1.05356	1.11164	1.17037	1.0468	1.01293	1.15962	0.696112	0.667312	0.689401	0.648447	1.16458	0.675318	1.06267	1.09743	0.912499	0.160145	NO	1.03271	0.864666	NO	0.615362	3.64e-06	NO	1.72448	5.71e-07	1.24e-06	NO	NO
A0A0R4J0T8_S_331	A0A0R4J0T8	ENSMUSG00000054277	66251	Arfgap3	0.966745	189.12	ISHSVTSDMQTIEQESPTLAKPRRKYQEDPE	S	331	0.787507	0.781544	0.787195	0.746223	0.927117	0.949521	0.905649	0.922826	1.07031	0.978758	1.07103	1.0934	1.23621	1.25496	1.23233	1.25542	0.775617	1.24473	0.926278	1.05337	1.19425	5.22e-05	NO	1.13721	0.000263553	NO	1.18166	4.53e-06	NO	1.60483	2.79e-10	1.87e-09	NO	NO
A0A0R4J0U2_S_261	A0A0R4J0U2	ENSMUSG00000052144	232314	Ppp4r2	0.981221	68.576	KRLKFDKEGDVRETASQTVSGEVSSVRAEET	S	261	1.10269	0.939908	0.897875	0.984198	1.03274	1.26053	0.959629	1.55596	0.77427	0.738823	0.777518	0.8375	0.986762	1.27007	0.949537	0.931995	0.981167	1.03459	1.20221	0.782028	1.22529	0.27291	NO	0.65049	0.0155235	NO	1.32296	0.181989	NO	1.5373	0.0246218	0.0277176	NO	NO
A0A0R4J0U2_S_226	A0A0R4J0U2	ENSMUSG00000052144	232314	Ppp4r2	0.828976	145.69	GHSDSSASESEVSLLSPVKNKHPDEDAVESE	S	226	1.06657	0.867164	0.9247	0.830614	1.01652	0.952678	0.916267	1.24477	0.899881	0.865377	0.829756	1.13294	1.15877	1.10854	1.06992	1.11552	0.922263	1.11319	1.03256	0.93199	1.11959	0.545145	NO	0.902602	0.6147	NO	1.19442	0.16894	NO	1.20702	0.110148	0.11757	NO	NO
A0A0R4J0U2_S_159	A0A0R4J0U2	ENSMUSG00000052144	232314	Ppp4r2	0.999442	114.9	SNSLNRMNGVMFPGNSPNYTDRSNINGPGTP	S	159	0.82974	0.676171	0.728709	0.698313	0.811138	0.844929	0.794313	0.828471	0.800834	0.784026	0.752798	0.779234	1.61285	1.75291	1.56846	1.73711	0.733233	1.66783	0.819713	0.779223	1.11794	0.213221	NO	0.950605	0.765721	NO	2.14038	3.59e-10	YES	2.27463	7e-11	6.48e-10	YES	Cluster4
E9Q361_S_381	E9Q361	ENSMUSG00000031864	70885	Ints10	0.874627	190.66	IHKKRKLAEGREKTMSSDDEECSAKGRNRHI	S	381	1.3965	1.41223	1.39381	1.38105	1.12563	1.09673	1.11487	1.0906	1.03384	1.07003	1.01639	1.07696	0.4705	0.445268	0.441945	0.43365	1.3959	0.447841	1.10696	1.0493	0.793008	4.64e-10	NO	0.947917	0.00597143	NO	0.426798	1.99e-13	YES	3.11695	5.41e-16	1.01e-12	YES	Cluster1
E9Q361_S_382	E9Q361	ENSMUSG00000031864	70885	Ints10	0.989508	136.24	HKKRKLAEGREKTMSSDDEECSAKGRNRHIV	S	382	1.27467	1.33432	1.27955	1.26415	1.08594	1.0805	1.10802	0.94137	1.05917	1.1363	0.97378	0.968895	0.641975	0.644436	0.587697	0.619232	1.28817	0.623335	1.05396	1.03454	0.81818	0.000542064	NO	0.981572	0.964676	NO	0.602527	2.07e-06	NO	2.06658	1.86e-08	6.04e-08	YES	Cluster1
E9Q361_S_231	E9Q361	ENSMUSG00000031864	70885	Ints10	0.869073	157.09	SENQHQGAQDTSDLMSPSKRSSQKYIIEGLT	S	231	1.20609	1.12729	1.14395	1.20644	1.02932	0.953394	1.04495	1.23719	1.19774	1.19636	1.06049	1.4538	0.606212	0.527534	0.502471	0.506777	1.17094	0.535749	1.06621	1.2271	0.910558	0.530001	NO	1.1509	0.198418	NO	0.436598	4.81e-06	YES	2.29044	3.18e-06	5.92e-06	YES	Cluster2
A0A0R4J0V4_S_969	A0A0R4J0V4	ENSMUSG00000021690	57748	Jmy	0.996904	121.3	SIHEALRRIKEASPESEDEEEALPCTDWEN_	S	969	1.24599	1.05623	1.05395	1.02894	1.08	1.00766	1.02741	0.975996	1.2011	1.13263	1.13451	1.21257	0.714214	0.70955	0.728867	0.690389	1.09627	0.710755	1.02277	1.1702	0.932948	0.341146	NO	1.14415	0.0193145	NO	0.607378	7.01e-07	NO	1.64642	7.11e-07	1.52e-06	NO	NO
A0A0R4J0V4_S_130	A0A0R4J0V4	ENSMUSG00000021690	57748	Jmy	1	67.415	LKGDPPRGPAGRGPESPLRSPARAKASPLRR	S	130	1.5385	1.20922	1.29921	1.24934	1.13848	0.960437	0.977412	1.06762	1.32159	1.24893	1.14723	1.45039	0.382228	0.342872	0.352916	0.313639	1.32407	0.347914	1.03599	1.29203	0.782427	0.0114976	NO	1.24715	0.0241496	NO	0.269276	1.63e-07	YES	3.80573	6.12e-08	1.71e-07	YES	Cluster2
A0A0R4J0V4_S_134	A0A0R4J0V4	ENSMUSG00000021690	57748	Jmy	1	109.07	PPRGPAGRGPESPLRSPARAKASPLRRSAES	S	134	1.14571	1.05519	1.13369	1.02612	1.14742	1.05102	1.05291	1.11607	1.07469	1.04564	1.02419	1.04288	0.776202	0.787846	0.788216	0.732209	1.09018	0.771118	1.09185	1.04685	1.00154	0.999928	NO	0.958783	0.44743	NO	0.736607	3.58e-06	NO	1.41594	2.68e-07	6.29e-07	NO	NO
A0A0R4J0V4_S_75	A0A0R4J0V4	ENSMUSG00000021690	57748	Jmy	1	84.083	EQAGTPASDGSRGPGSPAARGRSEAAASATA	S	75	0.950563	1.08217	0.954109	0.99493	1.22474	1.04154	1.13538	1.02457	1.22059	1.05566	1.10034	0.856466	0.869819	0.96646	0.78186	0.740811	0.995442	0.839737	1.10656	1.05826	1.11162	0.480025	NO	0.956356	0.916413	NO	0.793505	0.055955	NO	1.31774	0.0206979	0.0234439	NO	NO
A0A0R4J0V4_S_108	A0A0R4J0V4	ENSMUSG00000021690	57748	Jmy	1	188.48	RSPGPRKSQAWAEGGSPRSARSLKGDPPRGP	S	108	0.81105	0.786488	0.763863	0.757711	0.924183	0.999827	0.976955	0.932796	1.09844	1.09001	1.10369	1.22983	1.13025	1.1549	1.09555	1.14445	0.779778	1.13129	0.95844	1.13049	1.22912	0.000289605	NO	1.17951	0.000407169	NO	1.0007	0.999993	NO	1.45078	1.12e-07	2.9e-07	NO	NO
A0A0R4J0V4_S_704	A0A0R4J0V4	ENSMUSG00000021690	57748	Jmy	0.958614	147.16	STRLRVAHSRRKSTASPVPCEEQCHSLPTVL	S	704	1.33255	1.12717	1.11454	1.06162	1.12817	1.03353	1.01476	0.906528	1.31249	1.25314	1.26147	1.39545	0.557519	0.502896	0.513593	0.48459	1.15897	0.514649	1.02075	1.30563	0.880736	0.141025	NO	1.2791	0.00197175	NO	0.394176	7.08e-08	YES	2.53694	8.2e-08	2.21e-07	YES	Cluster3
A0A0R4J0V4_S_851	A0A0R4J0V4	ENSMUSG00000021690	57748	Jmy	0.995674	147.26	ALRTEGNERSIPKSASAPAAHLFDSSQLVSA	S	851	1.17753	1.00793	1.02862	0.996417	1.19049	1.00682	1.03527	1.12164	1.50761	1.44611	1.39527	1.74793	0.364828	0.356807	0.33147	0.285256	1.05262	0.33459	1.08855	1.52423	1.03413	0.955188	NO	1.40024	0.000238929	NO	0.219514	5.52e-09	YES	4.55552	1.07e-08	3.73e-08	YES	Cluster3
A0A0R4J0V4_S_94	A0A0R4J0V4	ENSMUSG00000021690	57748	Jmy	1	260.15	RGRSEAAASATAALRSPGPRKSQAWAEGGSP	S	94	0.937114	0.850337	0.892733	0.856487	0.997688	1.1674	1.1083	0.880403	0.897458	0.851604	0.8775	0.860624	1.20089	1.14953	1.24251	1.22943	0.884168	1.20559	1.03845	0.871797	1.17449	0.0394968	NO	0.83952	0.02557	NO	1.38288	0.000109304	NO	1.38288	6e-05	9.03e-05	NO	NO
A0A0R4J0V4_S_58	A0A0R4J0V4	ENSMUSG00000021690	57748	Jmy	0.997857	202.52	AITCHNRTAQRQRSGSREQAGTPASDGSRGP	S	58	0.949749	0.898306	0.924246	0.915751	1.02917	0.943636	0.970124	0.836924	1.65916	1.56801	1.55038	1.42544	0.600491	0.594748	0.575602	0.558257	0.922013	0.582274	0.944964	1.55075	1.02489	0.95641	NO	1.64107	7.86e-08	NO	0.375479	3.84e-10	YES	2.66326	6.83e-10	3.82e-09	YES	Cluster3
A0A0R4J0V5_S_1795	A0A0R4J0V5	ENSMUSG00000005198	20020	Polr2a	0.879325	76.827	YTPSSPSYSPSSPSYSPTSPKYTPTSPSYSP	S	1795	1.12653	1.05444	1.09285	1.01302	0.979435	1.05555	1.00242	0.975455	1.09874	0.988449	1.02376	0.960907	1.0548	0.871533	0.939773	0.762341	1.07171	0.907112	1.00321	1.01796	0.936086	0.582462	NO	1.0147	0.992017	NO	0.891105	0.208766	NO	1.18145	0.0549146	0.0601311	NO	NO
A0A0R4J0V5_S_1798	A0A0R4J0V5	ENSMUSG00000005198	20020	Polr2a	0.851478	103.19	SSPSYSPSSPSYSPTSPKYTPTSPSYSPSSP	S	1798	1.04763	1.05832	0.992048	1.02219	1.157	1.16237	1.18256	1.0428	1.07157	1.10313	0.977103	1.02375	0.821755	0.788951	0.813604	0.735229	1.03005	0.789885	1.13618	1.04389	1.10304	0.0405291	NO	0.91877	0.0808919	NO	0.756676	4.29e-05	NO	1.43841	2.41e-06	4.59e-06	NO	NO
A0A0R4J0V5_S_1830	A0A0R4J0V5	ENSMUSG00000005198	20020	Polr2a	0.778506	87.287	YTPASPKYSPTSPKYSPTSPKYSPTSPTYSP	S	1830	1.022	0.951075	0.961222	1.03093	0.99591	0.968695	0.96731	1.11138	1.02891	1.0547	1.06745	1.11227	1.01484	0.865761	0.96265	0.884906	0.991306	0.932039	1.01082	1.06583	1.01969	0.958345	NO	1.05442	0.523047	NO	0.87447	0.0234491	NO	1.14355	0.035955	0.0399215	NO	NO
A0A0R4J0V5_S_1837	A0A0R4J0V5	ENSMUSG00000005198	20020	Polr2a	0.811953	70.569	YSPTSPKYSPTSPKYSPTSPTYSPTTPKYSP	S	1837	0.796952	0.755455	0.75984	0.746803	0.873341	0.820556	0.962663	0.943278	1.01316	0.925895	0.963908	0.955776	1.27121	1.49761	1.34597	1.36758	0.764763	1.37059	0.89996	0.964686	1.17678	0.0379853	NO	1.07192	0.468654	NO	1.42076	3.68e-06	NO	1.79218	5.74e-08	1.61e-07	NO	NO
A0A0R4J0V5_S_1840	A0A0R4J0V5	ENSMUSG00000005198	20020	Polr2a	0.817947	85.469	TSPKYSPTSPKYSPTSPTYSPTTPKYSPTSP	S	1840	1.0413	1.03556	1.00814	0.969898	1.32372	1.17859	1.22603	1.13794	1.14418	1.07103	1.07988	1.033	0.767813	0.697589	0.657249	0.628091	1.01373	0.687685	1.21657	1.08202	1.2001	0.00156317	NO	0.889403	0.0278496	NO	0.635557	2.64e-06	NO	1.76908	1.57e-07	3.91e-07	NO	NO
A0A0R4J0V5_S_1844	A0A0R4J0V5	ENSMUSG00000005198	20020	Polr2a	0.953785	91.657	YSPTSPKYSPTSPTYSPTTPKYSPTSPTYSP	S	1844	0.774442	0.880961	0.839695	0.794512	0.920187	0.89613	0.912686	0.681993	1.10085	1.06612	1.06036	0.879951	1.31053	1.31583	1.31793	1.24784	0.822402	1.29803	0.852749	1.02682	1.0369	0.950463	NO	1.20413	0.0448147	NO	1.26413	0.00239921	NO	1.57834	9e-06	1.54e-05	NO	NO
A0A0R4J0V5_S_1875	A0A0R4J0V5	ENSMUSG00000005198	20020	Polr2a	0.848978	102.15	TSPVYTPTSPKYSPTSPTYSPTSPKYSPTSP	S	1875	1.00442	0.982399	0.916278	0.911491	1.14355	1.13496	1.12156	1.14743	1.12605	1.11548	1.10652	1.0777	0.802921	0.76608	0.831369	0.811799	0.953647	0.803042	1.13688	1.10644	1.19213	7.68e-06	NO	0.973225	0.492018	NO	0.725792	2.99e-08	NO	1.41571	5.96e-09	2.28e-08	NO	NO
A0A0R4J0V5_S_1879	A0A0R4J0V5	ENSMUSG00000005198	20020	Polr2a	0.978518	133.23	YTPTSPKYSPTSPTYSPTSPKYSPTSPTYSP	S	1879	1.03856	1.0403	0.96292	1.02164	1.01411	0.955262	0.973745	1.24975	1.02716	0.990285	0.935388	0.960028	0.909249	0.968041	0.959272	0.994303	1.01585	0.957716	1.04822	0.978214	1.03186	0.92817	NO	0.933218	0.573611	NO	0.979045	0.979857	NO	1.0945	0.375382	0.385741	NO	NO
A0A0R4J0V5_S_1868	A0A0R4J0V5	ENSMUSG00000005198	20020	Polr2a	0.869528	130.83	TSPTYSPTSPVYTPTSPKYSPTSPTYSPTSP	S	1868	0.963467	0.922053	0.918213	0.898744	0.96541	0.981826	0.960507	0.865861	0.998692	0.995311	0.930335	0.874639	1.17209	1.17664	1.13331	1.2429	0.925619	1.18124	0.943401	0.949744	1.01921	0.95053	NO	1.00672	0.99749	NO	1.24374	8.71e-05	NO	1.27616	1.56e-05	2.57e-05	NO	NO
A0A0R4J0V5_S_1777	A0A0R4J0V5	ENSMUSG00000005198	20020	Polr2a	0.957385	97.243	TSPSYSPSSPRYTPQSPTYTPSSPSYSPSSP	S	1777	0.946137	0.914459	0.825975	0.912911	0.982836	0.895353	0.938027	1.00419	1.04017	1.0261	1.04909	1.01657	1.16321	1.09755	1.13192	1.05551	0.899871	1.11205	0.955102	1.03298	1.06138	0.310685	NO	1.08154	0.0986949	NO	1.07654	0.0924818	NO	1.23578	8.26e-05	0.000121877	NO	NO
A0A0R4J0V5_S_1809	A0A0R4J0V5	ENSMUSG00000005198	20020	Polr2a	0.96165	139.26	YSPTSPKYTPTSPSYSPSSPEYTPASPKYSP	S	1809	1.01918	0.929282	0.885527	0.797867	0.926966	0.989575	0.924513	0.910929	1.05369	0.972995	0.94029	0.989582	1.21752	1.17625	1.27157	0.994269	0.907965	1.1649	0.937996	0.989138	1.03308	0.95208	NO	1.05452	0.810412	NO	1.17769	0.0429467	NO	1.28298	0.00341486	0.00417354	NO	NO
A0A0R4J0X7_S_356	A0A0R4J0X7	ENSMUSG00000061099	14447	Gapdhs	0.999924	164.68	NVSVVDLTCRLAKPASYSAITEAVKAAAKGP	S	356	0.413168	0.453818	0.416697	0.403147	0.438582	0.584118	0.549059	0.543598	0.706454	0.735581	0.660578	0.691834	2.3195	2.25979	2.29301	2.53107	0.421707	2.35084	0.528839	0.698612	1.25404	0.201848	NO	1.32103	0.0253602	NO	3.36502	1.81e-12	YES	5.57458	1.6e-13	1.47e-11	YES	Cluster4
A0A0R4J0X8_S_498	A0A0R4J0X8	ENSMUSG00000031511	54126	Arhgef7	0.998425	94.616	LRPSAALCYKEDLSKSPKTMKKLLPKRKPER	S	498	0.853108	1.08156	1.07908	0.992038	1.12889	1.02753	1.14285	0.873434	1.05217	1.0532	0.915739	0.589881	1.04901	1.10466	1.03566	1.0212	1.00145	1.05263	1.04317	0.902749	1.04167	0.972503	NO	0.865386	0.499553	NO	1.16603	0.446724	NO	1.16603	0.430568	0.440558	NO	NO
A0A0R4J0X8_S_71	A0A0R4J0X8	ENSMUSG00000031511	54126	Arhgef7	0.997987	69.522	PSNYVREIKPSEKPVSPKSGTLKSPPKGFDT	S	71	1.35662	1.39057	1.32797	1.28188	1.00908	1.00558	0.948897	0.988525	0.895333	0.941423	0.823317	0.866215	0.765525	0.880462	0.667568	0.851033	1.33926	0.791147	0.988019	0.881572	0.737734	1.43e-05	NO	0.892262	0.110542	NO	0.897428	0.200672	NO	1.69281	1.23e-07	3.16e-07	NO	NO
A0A0R4J0X8_S_516	A0A0R4J0X8	ENSMUSG00000031511	54126	Arhgef7	1	142.97	TMKKLLPKRKPERKPSDEEFAVRKSTAALEE	S	516	0.481214	0.502908	0.49192	0.482294	0.603819	0.740792	0.75131	0.772911	0.569775	0.605556	0.546766	0.623635	2.14138	2.21125	2.08437	2.39011	0.489584	2.20677	0.717208	0.586433	1.46493	0.00711535	NO	0.817661	0.141416	NO	3.76305	4.46e-12	YES	4.50745	1.98e-12	5.78e-11	YES	Cluster4
A0A0R4J0X8_S_340	A0A0R4J0X8	ENSMUSG00000031511	54126	Arhgef7	0.999999	133.81	LFPNLLLMLSASPRMSGFIYQGKLPTTGMTI	S	340	1.07784	1.09985	1.07681	1.05556	0.92685	0.919826	0.958346	0.749774	1.08321	1.1586	1.04912	0.99445	0.941479	1.00282	0.912131	0.993331	1.07752	0.962439	0.888699	1.07134	0.824765	0.00532209	NO	1.20552	0.00676408	NO	0.898347	0.119109	NO	1.21247	0.00277418	0.00342385	NO	NO
A0A0R4J0X8_S_79	A0A0R4J0X8	ENSMUSG00000031511	54126	Arhgef7	0.867566	76.889	KPSEKPVSPKSGTLKSPPKGFDTTAINKSYY	S	79	1.7544	1.72717	1.68235	1.622	1.1595	1.10348	1.14422	0.890468	0.832953	0.832935	0.753679	0.690516	0.49607	0.463671	0.407666	0.438928	1.69648	0.451584	1.07442	0.777521	0.633321	6.03e-07	NO	0.723668	0.000935144	NO	0.5808	0.00041419	NO	3.75673	3.21e-10	2.09e-09	YES	Cluster1
A0A0R4J0X8_S_614	A0A0R4J0X8	ENSMUSG00000031511	54126	Arhgef7	1	64.841	DEVQELRQDNKKMKKSLEEEQRARKDLEKLV	S	614	1.27756	1.2776	1.21854	1.25635	1.08153	0.957565	1.09456	1.03282	1.12054	1.15409	1.0712	1.00623	0.684971	0.624274	0.573768	0.568396	1.25751	0.612852	1.04162	1.08802	0.828315	0.000540429	NO	1.04454	0.630569	NO	0.563276	1.73e-07	NO	2.05191	7.92e-09	2.89e-08	YES	Cluster2
A0A0R4J0X8_S_7	A0A0R4J0X8	ENSMUSG00000031511	54126	Arhgef7	0.90856	99.522	_________MTDNTNSQLVVRAKFNFQQTNE	S	7	1.17166	1.09418	1.09723	1.07171	1.02684	1.00559	1.09775	1.12635	0.974778	1.12422	0.999755	0.927566	0.824241	0.879932	0.792415	0.785777	1.1087	0.820591	1.06413	1.00658	0.959805	0.71723	NO	0.945916	0.53804	NO	0.815227	0.00389726	NO	1.35109	9.06e-05	0.000132921	NO	NO
A0A0R4J1K4_S_98	A0A0R4J1K4	ENSMUSG00000028962	20535	Slc4a2	0.936381	176.86	TPQGPGRKPRRRPGASPTGETPTIEEGEEDE	S	98	1.17917	0.99434	1.05112	0.947708	1.06715	1.11341	1.07366	1.01295	1.02189	0.93481	0.932187	1.13182	0.92052	0.945921	0.808851	0.864504	1.04309	0.884949	1.06679	1.00517	1.02273	0.972189	NO	0.942241	0.68619	NO	0.880393	0.183866	NO	1.20548	0.0282307	0.0315885	NO	NO
A0A0R4J1K4_S_158	A0A0R4J1K4	ENSMUSG00000028962	20535	Slc4a2	0.940787	148.2	QEDEGAERKPERTSPSPPTQTPHQEAAPRAS	S	158	0.809764	0.920096	0.865977	0.854291	0.940612	0.959015	0.926248	1.30911	1.04318	1.0388	0.942658	1.1863	1.10366	1.10882	1.07939	0.912074	0.862532	1.05099	1.03375	1.05273	1.1985	0.217623	NO	1.01837	0.995505	NO	0.99834	0.999996	NO	1.22052	0.111423	0.118902	NO	NO
D3Z1R6_S_194	D3Z1R6	ENSMUSG00000039652	208922	Cpeb3	0.991758	109	QPAQPPQAQPSQQRRSPASPSQAPYAQRSAA	S	194	1.13099	1.17264	1.18156	1.15417	0.857206	0.767796	0.828335	0.95486	1.50466	1.72187	1.55893	2.03436	0.299705	0.283366	0.286559	0.262985	1.15984	0.283154	0.852049	1.70496	0.734626	0.0214925	NO	2.00101	3.01e-06	YES	0.166077	1.02e-08	YES	6.02131	1.85e-08	5.99e-08	YES	Cluster3
D3Z1R6_S_197	D3Z1R6	ENSMUSG00000039652	208922	Cpeb3	0.975741	143.31	QPPQAQPSQQRRSPASPSQAPYAQRSAAAYG	S	197	1.17669	1.12615	1.09081	1.12397	1.07529	0.987476	1.0355	1.30693	1.2602	1.37323	1.29252	1.79504	0.343493	0.339349	0.352368	0.320976	1.12941	0.339046	1.1013	1.43025	0.975111	0.992258	NO	1.29869	0.0316968	NO	0.237054	8.86e-07	YES	4.21844	1.26e-06	2.56e-06	YES	Cluster3
F6TQN9_S_595	F6TQN9	ENSMUSG00000022150	13132	Dab2	0.999723	134.25	PPKPAPRQGVLLGTKSADNSLENPFSKGFSS	S	595	1.32234	1.04867	1.07359	0.914633	1.56669	1.38961	1.41461	1.23858	1.01246	0.971799	0.962725	0.957091	0.596502	0.582429	0.497433	0.450848	1.08981	0.531803	1.40237	0.976018	1.2868	0.0105071	NO	0.695977	0.000983636	NO	0.54487	0.000691908	NO	2.63701	1.66e-06	3.29e-06	YES	Cluster1
F6TQN9_S_269	F6TQN9	ENSMUSG00000022150	13132	Dab2	0.998846	74.206	QNGFHIKSSPNPFVGSPPKGLSVPNGVKQDL	S	269	1.18086	1.28049	1.1733	1.10959	1.04414	1.13123	1.18017	0.966287	1.04602	1.20866	1.09531	1.06253	0.663408	0.628505	0.600882	0.628609	1.18606	0.630351	1.08046	1.10313	0.91096	0.203545	NO	1.02099	0.967585	NO	0.57142	3.39e-06	NO	1.88159	4.53e-07	1.01e-06	NO	NO
A0A0R4J107_S_186	A0A0R4J107	ENSMUSG00000032590	235606	Apeh	0.99535	100.77	KAESFFQTKALDVSASDEEMARPKKPDQAIK	S	186	1.08358	1.2563	1.12264	1.05966	1.15265	1.11456	1.15965	1.17871	1.04324	1.02242	1.07259	0.946508	0.780356	0.688832	0.731724	0.586577	1.13055	0.696872	1.15139	1.02119	1.01844	0.97071	NO	0.886914	0.0746238	NO	0.682413	9.57e-05	NO	1.65223	1.85e-06	3.61e-06	NO	NO
A0A0R4J108_S_294	A0A0R4J108	ENSMUSG00000057156	239099	Homez	1	116.51	LGCISQSLSPSKKALSPQVEPLWPQRLWNNS	S	294	1.14542	1.07566	1.0168	1.06077	1.27157	1.0757	1.20742	1.1908	0.875614	0.803413	0.806258	0.839541	1.00408	0.86636	0.856699	0.903899	1.07466	0.90776	1.18637	0.831206	1.10394	0.0994459	NO	0.70063	1.61e-05	NO	1.0921	0.338942	NO	1.42729	1.24e-05	2.08e-05	NO	NO
A0A0R4J112_S_481	A0A0R4J112	ENSMUSG00000028760	230861	Eif4g3	0.999961	120.31	TCLSKDAKEMQDKAESESDGQAEETADPQSL	S	481	0.837371	0.867758	0.849611	0.81097	0.91501	0.852671	0.923336	1.34006	0.705741	0.644727	0.609067	0.873522	1.42852	1.4145	1.39892	1.52822	0.841427	1.44254	1.00777	0.708264	1.19769	0.316722	NO	0.702803	0.0304613	NO	2.03672	2e-05	YES	2.03672	2.29e-05	3.67e-05	YES	Cluster4
A0A0R4J112_S_483	A0A0R4J112	ENSMUSG00000028760	230861	Eif4g3	0.99996	240.95	LSKDAKEMQDKAESESDGQAEETADPQSLHS	S	483	1.05743	1.09385	1.01714	1.00494	1.03159	1.01353	1.04537	1.10163	0.80163	0.831691	0.761447	0.870908	1.07462	1.09263	1.02691	1.17467	1.04334	1.09221	1.04803	0.816419	1.0045	0.99897	NO	0.779002	8.49e-05	NO	1.3378	1.49e-05	NO	1.3378	1.18e-05	1.98e-05	NO	NO
A0A0R4J112_S_501	A0A0R4J112	ENSMUSG00000028760	230861	Eif4g3	0.999162	115.87	QAEETADPQSLHSGRSPAPVQTATTAPKSWK	S	501	0.925453	0.984569	1.00121	0.949933	1.057	1.10246	1.09737	0.927922	1.34201	1.41164	1.35109	1.3965	0.648905	0.635277	0.595498	0.573153	0.96529	0.613208	1.04619	1.37531	1.08381	0.160271	NO	1.31459	4.42e-06	NO	0.445869	3.67e-10	YES	2.24281	7.63e-10	4.18e-09	YES	Cluster3
A0A0R4J112_S_1106	A0A0R4J112	ENSMUSG00000028760	230861	Eif4g3	0.833587	56.688	GSSGGAKASESAPSGSPSATPLEFDSRRALT	S	1106	1.41402	1.40323	1.20466	1.10159	1.33123	1.15102	1.27066	1.04023	0.945157	0.930996	1.02598	1.17162	0.510598	0.458997	0.467708	0.572304	1.28088	0.502402	1.19828	1.01844	0.935518	0.755031	NO	0.849914	0.187809	NO	0.493306	0.000226478	YES	2.54951	3.05e-06	5.71e-06	YES	Cluster1
A0A0R4J112_S_1170	A0A0R4J112	ENSMUSG00000028760	230861	Eif4g3	1	75.911	NTFLRGSSKDLLDNQSQEEQRREMLETVKQL	S	1170	0.998715	0.984073	1.02641	0.969142	1.00687	1.00016	1.0236	0.861379	1.11138	1.10042	1.00925	1.02959	1.02959	0.98465	0.930624	0.934159	0.994586	0.969755	0.973001	1.06266	0.978298	0.935677	NO	1.09215	0.126571	NO	0.912574	0.109731	NO	1.0958	0.0916738	0.0985189	NO	NO
A0A0R4J112_S_278	A0A0R4J112	ENSMUSG00000028760	230861	Eif4g3	0.983123	224.09	ETAAGEPTPEPPRTSSPTSLPPLARSSLPSP	S	278	0.98234	0.861863	0.937757	0.782507	0.972136	0.946413	0.994427	0.699415	0.913036	0.911336	0.855121	0.762615	1.35528	1.36506	1.30669	1.35401	0.891117	1.34526	0.903098	0.860527	1.01344	0.997477	NO	0.952861	0.906055	NO	1.5633	3.1e-05	NO	1.5633	1.41e-05	2.34e-05	NO	NO
A0A0R4J112_S_1161	A0A0R4J112	ENSMUSG00000028760	230861	Eif4g3	0.830429	112.36	PIPAGTARPNTFLRGSSKDLLDNQSQEEQRR	S	1161	0.865991	1.0125	0.990253	0.926961	1.06675	0.996795	1.05781	1.80197	1.22762	1.27908	1.22058	1.24043	0.598017	0.577868	0.554349	0.583037	0.948926	0.578318	1.23083	1.24192	1.29708	0.224096	NO	1.00901	0.999801	NO	0.465663	0.00202826	YES	2.14748	0.00122457	0.00156521	YES	Cluster3
A0A0R4J112_S_1162	A0A0R4J112	ENSMUSG00000028760	230861	Eif4g3	0.995112	197.1	IPAGTARPNTFLRGSSKDLLDNQSQEEQRRE	S	1162	0.842412	0.907274	0.867879	0.819632	1.00765	0.930189	0.962666	0.912781	1.39354	1.45439	1.33154	1.51658	0.777805	0.765596	0.726738	0.783326	0.859299	0.763366	0.953321	1.42401	1.10942	0.0871315	NO	1.49374	8.5e-08	NO	0.536067	1.96e-09	NO	1.86544	1.59e-09	7.56e-09	NO	NO
A0A0R4J112_S_251	A0A0R4J112	ENSMUSG00000028760	230861	Eif4g3	1	85.958	DPVFQSPSTVLRLVLSGEKKEQAGQMPETAA	S	251	1.12558	1.20719	1.19281	1.16186	0.967148	0.985658	1.01998	0.971476	1.33257	1.4294	1.2877	1.44984	0.480422	0.485721	0.46841	0.434222	1.17186	0.467194	0.986066	1.37488	0.841453	0.000474768	NO	1.39431	2.58e-07	NO	0.339807	6.9e-12	YES	2.94284	1.93e-11	2.61e-10	YES	Cluster3
A0A0R4J112_S_241	A0A0R4J112	ENSMUSG00000028760	230861	Eif4g3	0.920127	72.302	DQKQEEKPKPDPVFQSPSTVLRLVLSGEKKE	S	241	1.43294	1.3721	1.33846	1.25475	1.19216	1.22456	1.24522	1.02775	0.81712	0.78837	0.761967	0.655453	0.725031	0.704218	0.665885	0.79401	1.34956	0.722286	1.17242	0.755727	0.868743	0.0285066	NO	0.644586	2.71e-05	NO	0.955749	0.923225	NO	1.86846	9.57e-08	2.52e-07	NO	NO
A0A0R4J112_S_447	A0A0R4J112	ENSMUSG00000028760	230861	Eif4g3	0.999999	154	SPPCPPVVLSAAIARSPAVATEVQRVADEGE	S	447	1.28534	1.26362	1.20422	1.17924	1.40891	1.32671	1.33602	1.36051	0.901178	0.904181	0.820385	0.903483	0.567951	0.557063	0.516802	0.464374	1.23311	0.526548	1.35804	0.882307	1.10132	0.00797857	NO	0.649692	1.62e-08	NO	0.596785	4.31e-07	NO	2.57914	1.84e-11	2.52e-10	YES	Cluster1
A0A0R4J112_S_9	A0A0R4J112	ENSMUSG00000028760	230861	Eif4g3	1	49.85	_______MNSQPQARSPFAAGPRPAHHQFFQ;_______MNSQPQARSPFAAGPRPAHHQGGF	S	9	0.906532	1.03414	1.01823	0.912488	0.960361	1.008	1.05568	0.865849	1.48697	1.52247	1.48078	1.40829	0.619431	0.578213	0.586947	0.555621	0.967847	0.585053	0.97247	1.47463	1.00478	0.999496	NO	1.51638	2.69e-07	NO	0.396746	4.18e-10	YES	2.52051	8.72e-10	4.65e-09	YES	Cluster3
A0A0R4J112_S_292	A0A0R4J112	ENSMUSG00000028760	230861	Eif4g3	0.99289	207.24	SSPTSLPPLARSSLPSPMSAALSSQPLFTAE	S	292	0.683394	0.792288	0.762717	0.736306	1.04363	0.98549	1.03555	0.862919	1.75982	1.76751	1.71383	1.99718	0.54119	0.467216	0.44661	0.404365	0.743676	0.464845	0.981896	1.80958	1.32033	0.00845849	NO	1.84295	5.04e-08	NO	0.25688	1.81e-10	YES	3.89287	2.36e-10	1.64e-09	YES	Cluster3
A0A0R4J124_S_10	A0A0R4J124	ENSMUSG00000062604	20817	Srpk2	0.751947	132.65	______MSVNSEKSSSSERPEPQQKAPLVPP	S	10	0.829437	0.884639	0.8261	0.910248	0.807061	0.990274	0.918049	0.87407	0.780019	0.844668	0.802483	0.83228	1.3838	1.48114	1.36842	1.46731	0.862606	1.42517	0.897364	0.814863	1.04029	0.802192	NO	0.908063	0.192721	NO	1.74897	1.06e-08	NO	1.74897	5.21e-09	2.04e-08	NO	NO
A0A0R4J124_S_488	A0A0R4J124	ENSMUSG00000062604	20817	Srpk2	0.855978	77.192	EQEESSPSHDRSRTVSASSTGDLPKTKTRAA	S	488	1.23864	1.25244	1.16104	1.17865	1.1337	1.05481	1.03465	0.938014	1.2712	1.32065	1.29668	1.17752	0.509156	0.465671	0.514729	0.452455	1.20769	0.485503	1.04029	1.26651	0.86139	0.00699745	NO	1.21746	0.000643026	NO	0.383338	1.42e-09	YES	2.60866	8.29e-10	4.46e-09	YES	Cluster2
A0A0R4J124_S_491	A0A0R4J124	ENSMUSG00000062604	20817	Srpk2	0.997678	213.38	ESSPSHDRSRTVSASSTGDLPKTKTRAADLL	S	491	0.950711	0.975963	0.992777	0.99801	1.00331	0.981535	1.04919	0.933423	1.0283	1.09625	1.07697	0.920293	1.01406	1.03618	0.973949	0.96907	0.979365	0.998315	0.991865	1.03046	1.01276	0.984156	NO	1.03891	0.701753	NO	0.968809	0.80097	NO	1.05217	0.539405	0.547712	NO	NO
E9QLX9_S_433	E9QLX9	ENSMUSG00000025912	17864	Mybl1	0.771357	72.09	KNSRNGGDSEAIPLTSPNVVKFSTPPTILRK	S	433	1.21881	1.17831	1.22013	1.11297	1.12836	1.16022	1.17745	0.9372	0.816648	0.945088	0.806477	0.64516	1.06131	0.925472	0.833747	0.832658	1.18255	0.913296	1.10081	0.803343	0.930872	0.676636	NO	0.729777	0.00663373	NO	1.13687	0.453516	NO	1.47204	0.000762466	0.000997617	NO	NO
D3YUC9_S_105	D3YUC9	ENSMUSG00000051236	320183	Msrb3	0.997926	153.32	ADSSEAEGSGIKESGSPAAADRAEL______	S	105	1.65651	1.50476	1.53386	1.37964	1.2253	1.13348	1.18106	1.05909	1.05001	0.99341	1.03036	0.986305	0.332723	0.362899	0.296515	0.274093	1.51869	0.316558	1.14973	1.01502	0.757054	4.87e-05	NO	0.882833	0.0838525	NO	0.311873	5.16e-08	YES	4.79752	1.75e-10	1.29e-09	YES	Cluster1
Z4YLI8_S_1287	Z4YLI8	ENSMUSG00000020741	74148	Cluh	0.999992	115.12	PEPEPEPERAVEDMGSPQTAKEGPSSLNLQG	S	1287	1.25284	1.25852	1.27966	1.14505	0.98199	0.999006	1.01224	2.02753	0.879954	0.852817	0.81579	0.836267	0.64828	0.651887	0.678443	0.679723	1.23402	0.664583	1.25519	0.846207	1.01716	0.99942	NO	0.674165	0.171214	NO	0.785367	0.758449	NO	1.88869	0.0171206	0.01956	NO	NO
Z4YLI8_S_1297	Z4YLI8	ENSMUSG00000020741	74148	Cluh	0.913123	82.417	VEDMGSPQTAKEGPSSLNLQG__________	S	1297	1.2497	1.21316	1.20806	1.13862	1.29407	1.13638	1.21813	1.06993	1.11447	1.1505	1.10507	1.12016	0.517265	0.543856	0.46792	0.452707	1.20238	0.495437	1.17963	1.12255	0.981075	0.94553	NO	0.951613	0.538181	NO	0.44135	1.91e-08	YES	2.42692	1.86e-09	8.58e-09	YES	Cluster2
Q5HZI1-4_S_64	Q5HZI1-4	ENSMUSG00000045636	102103	Mtus1	1	83.843	SLCIIPLLATLTRKKSGHAAINKYEEKPPKQ	S	64	1.16736	1.31694	1.33457	1.2407	1.08449	1.13184	1.18815	0.661467	1.22639	1.29666	1.17571	0.791491	0.604346	0.621876	0.595803	0.5622	1.26489	0.596056	1.01649	1.12256	0.803614	0.218297	NO	1.10436	0.813715	NO	0.530977	0.0042796	NO	2.1221	0.000769875	0.00100711	YES	Cluster2
A0A0R4J170_S_1387	A0A0R4J170	ENSMUSG00000032187	20586	Smarca4	0.999703	135.49	EEVRQKKSSRKRKRDSEAGSSTPTTSTRSRD	S	1387	1.28579	1.27814	1.21327	1.25278	1.19043	1.21642	1.07578	1.62474	1.03364	0.979115	0.911224	1.22989	0.454082	0.469684	0.41602	0.368997	1.25749	0.427196	1.27684	1.03847	1.01539	0.997256	NO	0.813307	0.13152	NO	0.411372	0.00025562	YES	2.9889	5.48e-06	9.76e-06	YES	Cluster2
A0A0R4J170_S_1391	A0A0R4J170	ENSMUSG00000032187	20586	Smarca4	0.81233	170.95	QKKSSRKRKRDSEAGSSTPTTSTRSRDKDEE	S	1391	1.23484	1.20186	1.15129	1.18117	1.29961	1.20493	1.31934	1.10605	1.04028	1.00342	1.02679	0.923829	0.667435	0.59886	0.538381	0.501926	1.19229	0.576651	1.23248	0.99858	1.03371	0.839813	NO	0.81022	0.00203286	NO	0.577471	8.2e-06	NO	2.13731	4.28e-08	1.24e-07	YES	Cluster1
A0A0R4J170_S_1349	A0A0R4J170	ENSMUSG00000032187	20586	Smarca4	0.999414	139.46	FGRGSRHRKEVDYSDSLTEKQWLKTLKAIEE	S	1349	0.914201	0.948932	0.951869	0.917199	1.0731	1.16514	1.08886	1.04655	1.33176	1.29493	1.25497	1.12477	0.744009	0.770303	0.722593	0.650819	0.93305	0.721931	1.09341	1.25161	1.17187	0.010413	NO	1.14468	0.0114095	NO	0.576804	1.27e-07	NO	1.73369	1.76e-07	4.34e-07	NO	NO
A0A0R4J170_S_1422	A0A0R4J170	ENSMUSG00000032187	20586	Smarca4	1	136.14	SKKQKKRGRPPAEKLSPNPPNLTKKMKKIVD	S	1422	1.25785	1.31277	1.33027	1.25599	1.16644	1.11279	1.18245	1.07628	0.916042	0.848273	0.882875	0.717413	0.788225	0.771704	0.697733	0.682888	1.28922	0.735138	1.13449	0.841151	0.879983	0.0145234	NO	0.741434	7.66e-05	NO	0.873966	0.107033	NO	1.75371	5.14e-08	1.46e-07	NO	NO
A0A0R4J170_S_695	A0A0R4J170	ENSMUSG00000032187	20586	Smarca4	0.998662	92.336	PTLPVEEKKKIPDPDSDDVSEVDARHIIENA	S	695	0.94844	0.925764	0.930785	0.905535	0.949063	0.963072	0.972755	1.14479	0.975126	0.962005	0.991183	0.972035	1.0915	1.11679	1.12179	1.02937	0.927631	1.08986	1.00742	0.975087	1.08601	0.184719	NO	0.967906	0.813951	NO	1.11771	0.0376617	NO	1.17489	0.00578615	0.00690866	NO	NO
A0A0R4J172_S_747	A0A0R4J172	ENSMUSG00000042404	229541	Dennd4b	0.997313	148.91	QGALPVPGPSRSAPSSPAPRRTKQEMKVAQR	S	747	0.582694	0.510522	0.570718	0.621772	0.603857	0.714647	0.665355	0.913338	1.10236	1.22994	1.12959	1.49884	1.32868	1.22576	1.49751	1.80442	0.571426	1.46409	0.724299	1.24018	1.26753	0.600397	NO	1.71225	0.00519203	NO	1.18055	0.297447	NO	2.56217	2.18e-05	3.51e-05	YES	Cluster4
A0A0R4J172_S_972	A0A0R4J172	ENSMUSG00000042404	229541	Dennd4b	0.96767	112.8	LREPSSPMGRLVKSGSLGSARGTQPTVEAGV	S	972	0.822214	0.929927	0.975237	0.969118	1.04128	0.993192	0.947419	0.98868	1.51976	1.5264	1.48914	1.11641	0.661183	0.588571	0.699932	0.731539	0.924124	0.670306	0.992643	1.41293	1.07414	0.820108	NO	1.4234	0.0008819	NO	0.47441	3.53e-06	YES	2.10788	6.61e-06	1.16e-05	YES	Cluster3
A0A0R4J172_S_962	A0A0R4J172	ENSMUSG00000042404	229541	Dennd4b	0.761185	74.966	QRQTTWAGRSLREPSSPMGRLVKSGSLGSAR	S	962	0.985848	0.800626	0.869378	0.931766	0.847176	0.815616	0.845495	1.03422	1.00746	1.04349	0.922323	1.15558	1.09227	0.976894	1.24432	1.42754	0.896905	1.18526	0.885627	1.03221	0.987426	0.999239	NO	1.16552	0.393882	NO	1.14827	0.359018	NO	1.33832	0.0185169	0.0210814	NO	NO
A0A0R4J175_S_103	A0A0R4J175	ENSMUSG00000057649	105246	Brd9	1	135.08	RKEEKKRKREKEHCDSEGEADAFDPGKKVEV	S	103	1.18531	1.11266	1.18551	1.08813	1.11641	1.11659	1.08801	0.971282	1.01407	0.983705	0.960746	1.00247	0.794589	0.815174	0.793853	0.771487	1.1429	0.793776	1.07307	0.990248	0.938903	0.182065	NO	0.922814	0.0945536	NO	0.801593	0.000249062	NO	1.43983	8.67e-07	1.82e-06	NO	NO
A0A0R4J175_S_566	A0A0R4J175	ENSMUSG00000057649	105246	Brd9	0.999055	124.48	SSLSTASEREHPPPGSPSRLSVGEQPDVAHD	S	566	1.24184	1.1585	1.17514	1.11333	1.12778	1.04841	0.998937	1.01058	1.07548	1.04485	1.02809	1.08583	0.775758	0.763837	0.704101	0.647521	1.1722	0.722804	1.04643	1.05857	0.892701	0.0204479	NO	1.0116	0.986282	NO	0.682815	4.11e-06	NO	1.62174	2.21e-07	5.3e-07	NO	NO
A0A0R4J175_S_588	A0A0R4J175	ENSMUSG00000057649	105246	Brd9	0.999985	124.32	GEQPDVAHDPYEFLQSPEPAAPAKN______	S	588	0.851371	0.797997	0.84457	0.83241	0.887016	0.888713	0.889247	0.824826	1.27499	1.22068	1.27143	1.29874	1.06197	0.980911	1.01934	1.05579	0.831587	1.0295	0.87245	1.26646	1.04914	0.313236	NO	1.45161	3.72e-09	NO	0.812899	1.08e-06	NO	1.52294	7.85e-10	4.28e-09	NO	NO
A0A0R4J175_S_56	A0A0R4J175	ENSMUSG00000057649	105246	Brd9	0.990199	150.04	ELSGSGHDSSYYDDRSDHERERHREKKKKKK	S	56	0.710201	0.776478	0.732986	0.690408	0.772661	0.863773	0.818329	0.730581	0.706264	0.717096	0.681513	0.722876	1.71331	1.76088	1.75983	1.84281	0.727518	1.76921	0.796336	0.706938	1.09459	0.181491	NO	0.887738	0.0620244	NO	2.50264	1.46e-12	YES	2.50264	4.88e-13	2.64e-11	YES	Cluster4
A0A0R4J187_S_518	A0A0R4J187	ENSMUSG00000022471	14375	Xrcc6	1	121.9	DLTLPKVEAIKKRLGSLADEFKELVYPPGYN	S	518	1.02495	0.977634	0.968264	0.963194	1.16939	1.14672	1.14917	0.881205	0.921208	0.962042	0.962701	0.919674	1.07326	1.00273	0.980241	0.897612	0.983511	0.988461	1.08662	0.941406	1.10484	0.308264	NO	0.866361	0.0978962	NO	1.04998	0.837519	NO	1.15425	0.121382	0.129191	NO	NO
A0A0R4J187_S_21	A0A0R4J187	ENSMUSG00000022471	14375	Xrcc6	0.986535	85.937	SYYKTEGEEEEEEEESPDTGGEYKYSGRDSL	S	21	1.33921	1.23328	1.23874	1.19866	1.06223	1.15572	1.14939	0.999676	0.986391	0.9761	1.00044	0.853788	0.719293	0.773535	0.687848	0.625691	1.25247	0.701592	1.09175	0.954181	0.87168	0.0226663	NO	0.873988	0.0534819	NO	0.735282	0.000822864	NO	1.78519	5.02e-07	1.11e-06	NO	NO
F6YB25_S_35	F6YB25	ENSMUSG00000027651	70470	Rprd1b	0.991956	141.31	GEFIQQLKLSMEDSKSPPPKAEEKKSLKRTF	S	35	1.38388	1.37737	1.40554	1.25921	1.15939	1.0546	1.17841	1.14025	1.08819	1.09814	1.03734	1.13676	0.439545	0.427192	0.423061	0.391132	1.3565	0.420233	1.13316	1.09011	0.835357	0.000149089	NO	0.962006	0.607205	NO	0.385497	1.13e-09	YES	3.22797	2.46e-11	3.08e-10	YES	Cluster2
Q62431_S_78	Q62431	ENSMUSG00000019564	13496	Arid3a	0.891183	166.05	LAAMRAAAAGLGHPSSPGGSEDGPPISGDED	S	78	1.03431	1.03794	0.974583	1.11616	1.04286	0.893051	0.968035	1.54712	0.827233	0.834161	0.839229	0.946338	1.05233	0.899459	1.02691	0.960273	1.04075	0.984744	1.11276	0.86174	1.06919	0.914348	NO	0.774414	0.16308	NO	1.14274	0.692654	NO	1.2913	0.197416	0.206711	NO	NO
Q62431_S_339	Q62431	ENSMUSG00000019564	13496	Arid3a	0.935504	139.51	MKYLYPYECERRGLSSPNELQAAIDSNRREG	S	339	0.962321	0.848435	0.852965	0.912557	1.06702	0.874475	0.970722	0.932461	0.820579	0.81041	0.819671	0.869304	1.30402	1.26925	1.34375	1.34206	0.894069	1.31477	0.96117	0.829991	1.07505	0.330889	NO	0.863521	0.0208739	NO	1.58408	1.21e-07	NO	1.58408	1.03e-07	2.69e-07	NO	NO
Q62431_S_127	Q62431	ENSMUSG00000019564	13496	Arid3a	1	168.5	GAGHAEGDRHLMDVGSDDDDTKSKWEEQELE	S	127	0.912785	0.90032	0.941425	0.930642	1.00402	1.03421	1.01895	0.993309	0.828877	0.816913	0.811525	0.830593	1.30233	1.14712	1.24872	1.27825	0.921293	1.24411	1.01262	0.821977	1.09913	0.0192599	NO	0.81173	4.63e-05	NO	1.51355	8.33e-09	NO	1.51355	1.15e-08	3.97e-08	NO	NO
Q8VC66_S_313	Q8VC66	ENSMUSG00000036825	99167	Ssx2ip	0.999994	232.07	KPRERAEDGTGTVAISDIEDDSGELSRDSVW	S	313	1.00546	1.05305	1.52549	1.44901	1.22094	0.873286	1.10564	0.905134	1.01475	0.782642	0.98005	1.26714	0.761745	0.66227	0.641579	0.751804	1.25825	0.70435	1.02625	1.01115	0.815613	0.346044	NO	0.985285	0.999448	NO	0.696585	0.15192	NO	1.78641	0.0108149	0.012613	NO	NO
Q8VC66_S_293	Q8VC66	ENSMUSG00000036825	99167	Ssx2ip	0.999997	135.6	KKVLQQMKKEMISLLSPQKKKPRERAEDGTG	S	293	1.68641	1.5703	2.34197	2.28088	1.50847	0.960656	1.26445	1.00183	0.607705	0.465035	0.560918	0.634658	0.313659	0.280265	0.256564	0.266226	1.96989	0.279178	1.18385	0.567079	0.600973	0.00276024	NO	0.479012	0.0154504	YES	0.49231	0.365384	NO	7.05603	1.8e-06	3.54e-06	YES	Cluster1
Q8VC66_S_342	Q8VC66	ENSMUSG00000036825	99167	Ssx2ip	0.999905	88.021	VWGLSCDTVREQLTNSIRKQWRILKSHVEKL	S	342	1.12907	1.09578	1.68475	1.64533	1.16106	0.798812	1.04731	0.848477	0.951381	0.748907	0.928727	1.20097	0.711832	0.678878	0.616688	0.752007	1.38874	0.689851	0.963916	0.957497	0.694096	0.0540223	NO	0.99334	0.999967	NO	0.720474	0.301876	NO	2.01309	0.00355187	0.00433328	YES	Cluster1
Q8VC66_S_537	Q8VC66	ENSMUSG00000036825	99167	Ssx2ip	0.999998	195.94	SVANGVPACTSKLTKSLPASPSTSDFRQTHS	S	537	0.921702	0.870024	1.40213	1.38293	1.17765	0.831604	1.06964	0.668507	0.822079	0.625553	0.845727	0.999586	1.13258	1.07541	0.991976	1.18289	1.1442	1.09572	0.936851	0.823236	0.818785	0.500261	NO	0.878727	0.85808	NO	1.33099	0.281563	NO	1.38988	0.154284	0.162973	NO	NO
Q8VC66_S_541	Q8VC66	ENSMUSG00000036825	99167	Ssx2ip	0.999898	214.86	GVPACTSKLTKSLPASPSTSDFRQTHSCVSE	S	541	0.715494	0.765164	1.13388	1.06417	1.0489	0.812975	1.07107	0.686268	0.792553	0.587076	0.733772	0.802705	1.4805	1.43569	1.27036	1.59942	0.919677	1.44649	0.904804	0.729026	0.983829	0.9992	NO	0.805728	0.458012	NO	1.98414	0.000235104	NO	1.98414	0.000286935	0.000394985	NO	NO
Q8VC66_S_543	Q8VC66	ENSMUSG00000036825	99167	Ssx2ip	0.988214	205.02	PACTSKLTKSLPASPSTSDFRQTHSCVSEHS	S	543	0.843257	0.874089	1.26714	1.24969	1.3236	0.917211	1.17326	0.920306	1.15989	0.927598	1.16397	1.58454	0.674425	0.625888	0.596853	0.698286	1.05854	0.648863	1.08359	1.209	1.02366	0.998101	NO	1.11573	0.825386	NO	0.536694	0.0109681	NO	1.86326	0.0126665	0.0146768	NO	NO
Q8VC66_S_168	Q8VC66	ENSMUSG00000036825	99167	Ssx2ip	1	128.61	IGLQERDRQLQCKNRSLHQLLKNEKDEVQKL	S	168	0.688377	0.70405	1.01716	1.0059	0.958517	0.782851	1.02579	0.703583	0.650161	0.500825	0.621252	0.728167	1.72248	1.54369	1.51262	1.83458	0.853871	1.65334	0.867685	0.625101	1.01618	0.999132	NO	0.720424	0.148554	NO	2.64492	2.28e-06	YES	2.64492	2.47e-06	4.69e-06	YES	Cluster4
Q8VC66_S_592	Q8VC66	ENSMUSG00000036825	99167	Ssx2ip	0.998971	179.17	RESTDQKWSVQSRPSSREGCYSGCSSAFRSA	S	592	0.887594	0.918966	1.2675	1.26308	1.04227	0.77093	1.00157	0.800495	1.12772	0.915335	1.04629	1.435	0.916426	0.854077	0.781756	0.970992	1.08429	0.880813	0.903816	1.13108	0.833559	0.475549	NO	1.25145	0.290612	NO	0.778733	0.221099	NO	1.28414	0.146617	0.15515	NO	NO
Q8VC66_S_606	Q8VC66	ENSMUSG00000036825	99167	Ssx2ip	1	55.452	SSREGCYSGCSSAFRSAHGDRDDLP______	S	606	0.945327	1.08132	1.57348	1.56292	1.09798	0.778084	1.05055	0.762143	0.924235	0.72045	0.874086	0.981026	0.912138	0.88789	0.864055	0.984313	1.29076	0.912099	0.92219	0.874949	0.714454	0.0829614	NO	0.948773	0.985501	NO	1.04246	0.992802	NO	1.47524	0.0347549	0.0386383	NO	NO
Q8VC66_S_366	Q8VC66	ENSMUSG00000036825	99167	Ssx2ip	1	111.12	KSHVEKLDNQASKVHSEGLNEEDVISRQDHE	S	366	0.994702	1.06907	1.75521	1.34424	1.07236	0.81054	1.02824	0.81587	0.859312	0.755385	0.877155	1.0623	0.942988	0.844654	0.799705	0.968277	1.2908	0.888906	0.931753	0.888537	0.721839	0.103875	NO	0.953619	0.989607	NO	1.00042	1	NO	1.45273	0.0400198	0.044254	NO	NO
Q8VC66_S_376	Q8VC66	ENSMUSG00000036825	99167	Ssx2ip	0.999996	62.804	ASKVHSEGLNEEDVISRQDHEQETEKLELEI	S	376	1.0705	1.10399	1.74399	1.76912	1.19822	0.846973	1.16401	0.77833	1.03561	0.843424	1.09693	1.27821	0.552391	0.524825	0.469603	0.523873	1.4219	0.517673	0.996883	1.06354	0.701092	0.108472	NO	1.06687	0.978334	NO	0.486744	0.0320416	YES	2.74671	0.00160688	0.00202846	YES	Cluster1
A0A0R4J1B6_S_169	A0A0R4J1B6	ENSMUSG00000035901	19347	Dennd5a	0.999771	97.597	EDGEGIPGTKLQRFNSYDISRDTLYVSKCIC	S	169	0.972342	0.927647	0.949748	0.840298	1.02581	1.04687	1.04875	0.825162	0.928668	0.910104	0.860448	0.828864	1.19378	1.2415	1.18802	1.21199	0.922509	1.20882	0.986648	0.882021	1.06953	0.543349	NO	0.893957	0.171774	NO	1.37051	7.91e-05	NO	1.37051	7.12e-05	0.000105928	NO	NO
A0A0R4J1B6_S_1072	A0A0R4J1B6	ENSMUSG00000035901	19347	Dennd5a	0.97735	85.457	PLQQSPSVIRRLVTISPNNKPKLNTGQIQES	S	1072	1.15897	1.18027	1.11698	1.08586	1.14309	1.12687	1.18242	0.992072	1.00758	1.06658	0.933027	1.02316	0.727621	0.800877	0.689875	0.764749	1.13552	0.74578	1.11111	1.00759	0.978507	0.935223	NO	0.906828	0.115232	NO	0.740164	0.000213414	NO	1.52259	2.67e-06	5.05e-06	NO	NO
A0A0R4J1C0_S_391	A0A0R4J1C0	ENSMUSG00000006920	14055	Ezh1	0.999997	298.01	SNASASAMAETKEGDSDRDTGNDWASSSSEA	S	391	1.23457	1.20852	1.22554	1.24074	1.20826	1.10685	1.1369	1.33459	1.14072	1.11212	1.13354	1.32649	0.446583	0.393878	0.401411	0.349281	1.22734	0.397788	1.19665	1.17822	0.974996	0.934517	NO	0.984594	0.98433	NO	0.337619	2.2e-08	YES	3.08541	3.65e-09	1.5e-08	YES	Cluster2
A0A0R4J1C0_S_419	A0A0R4J1C0	ENSMUSG00000006920	14055	Ezh1	0.998289	86.769	SEANSRCQTPTKQKASPAPAQLCVVEAPSEP	S	419	0.799506	0.774752	0.771042	0.824727	0.947874	0.953973	1.00586	1.14937	0.845659	0.78276	0.762336	0.910892	1.36297	1.36426	1.20336	1.54066	0.792507	1.36781	1.01427	0.825412	1.27982	0.0213041	NO	0.8138	0.0521064	NO	1.65713	1.1e-05	NO	1.72593	3.87e-06	7.09e-06	NO	NO
F2Z444_S_554	F2Z444	ENSMUSG00000020807	74477	4933427D14Rik	0.821556	65.47	PMKDHRAPWIPPNPTSPPASPKCAAWMKVKY	S	554	1.63257	1.50557	1.51595	1.43698	1.18992	1.20608	1.22187	1.0907	0.819356	0.778191	0.766931	0.671257	0.57031	0.55459	0.51711	0.52263	1.52277	0.54116	1.17714	0.758934	0.773027	1.77e-05	NO	0.644727	2.41e-06	NO	0.713053	0.00131474	NO	2.81389	1.29e-10	1.03e-09	YES	Cluster1
F2Z444_S_279	F2Z444	ENSMUSG00000020807	74477	4933427D14Rik	1	65.175	LQQQVKEIQEELDKLSPQKIKHTKKSWAVSR	S	279	1.44886	1.30706	1.26777	1.27976	1.14833	1.30499	1.19223	1.1814	0.764786	0.852659	0.744862	0.635108	0.76898	0.685196	0.656779	0.761221	1.32586	0.718044	1.20674	0.749354	0.910155	0.168946	NO	0.620974	9.47e-06	NO	0.958218	0.933966	NO	1.84649	8.17e-08	2.2e-07	NO	NO
F6WYU8_S_106	F6WYU8	ENSMUSG00000038533	12396	Cbfa2t2	0.995435	54.223	TELRKTGTELVSRQHSPGSTDSLSNDSQREF	S	106	1.03975	1.25751	1.10689	1.05652	0.972264	0.944529	1.07042	1.48589	1.18402	1.23334	1.09466	1.21378	0.6729	0.62733	0.517067	0.523145	1.11517	0.58511	1.11828	1.18145	1.00279	0.999989	NO	1.05649	0.923072	NO	0.495249	0.000381746	YES	2.01919	0.000230386	0.000320453	YES	Cluster2
A0A0R4J1E3_S_142	A0A0R4J1E3	ENSMUSG00000034675	56320	Dbn1	0.916085	124.92	GAIGQRLSNGLARLSSPVLHRLRLREDENAE	S	142	1.03416	1.02016	1.05099	0.992298	1.10267	1.06677	1.05833	1.14907	1.02892	0.981228	1.00745	1.07291	0.851279	0.8585	0.854917	0.870354	1.0244	0.858762	1.09421	1.02263	1.06814	0.0357071	NO	0.934583	0.0310319	NO	0.83976	4.12e-05	NO	1.27417	1.4e-06	2.81e-06	NO	NO
A0A0R4J1F2_S_30	A0A0R4J1F2	ENSMUSG00000010609	19165	Psen2	1	184.34	DERTSLMSAESPTSRSCQEGRPGPEDGESTA	S	30	0.740913	0.834894	0.676519	0.664301	0.611775	0.542485	0.63364	4.9987	0.788088	0.667518	0.834402	1.75924	0.589915	0.479874	0.62267	0.555065	0.729157	0.561881	1.69665	1.01231	2.32687	0.632204	NO	0.596653	0.826777	NO	0.555048	0.940982	NO	3.01959	0.525713	0.534184	NO	NO
A0A0R4J1F2_S_52	A0A0R4J1F2	ENSMUSG00000010609	19165	Psen2	1	283.1	GPEDGESTAQWRTQESEEDCEEDPDRYACSG	S	52	0.878425	1.02098	0.978924	0.780057	0.891854	1.03369	1.0375	0.835704	0.902382	0.84564	1.05749	0.7873	1.35746	1.12104	1.20799	1.26357	0.914596	1.23752	0.949686	0.898202	1.03837	0.965043	NO	0.945788	0.901162	NO	1.37777	0.00344833	NO	1.37777	0.00211831	0.0026449	NO	NO
A0A0R4J1F2_S_25	A0A0R4J1F2	ENSMUSG00000010609	19165	Psen2	0.758505	46.206	EEEVCDERTSLMSAESPTSRSCQEGRPGPED	S	25	1.08093	1.32846	1.0856	1.11112	0.782082	0.706096	0.748702	1.03051	1.15078	1.14526	1.27974	1.43395	0.88322	0.745641	0.753598	0.73432	1.15153	0.779195	0.816848	1.25243	0.709361	0.00972354	NO	1.53325	0.00132449	NO	0.622146	0.000654703	NO	1.60734	0.000207736	0.000290715	NO	NO
A0A0R4J1F8_S_784	A0A0R4J1F8	ENSMUSG00000037572	218973	Wdhd1	1	181.87	SELAAEKAAELAETQSEEEKEEDFREKLNAG	S	784	1.13726	1.1017	1.10696	1.09703	1.11055	1.10874	1.11142	0.83886	1.15785	1.14651	1.16293	1.21394	0.697696	0.671649	0.703535	0.633375	1.11074	0.676564	1.04239	1.17031	0.938468	0.554004	NO	1.12271	0.107334	NO	0.578107	2.56e-06	NO	1.72978	2.06e-06	3.98e-06	NO	NO
A0A0R4J1F8_S_363	A0A0R4J1F8	ENSMUSG00000037572	218973	Wdhd1	1	140.55	ADLSHKEEGDDDQARSIHNLPLIRPQRPFYD	S	363	0.839774	0.837008	0.864394	0.805968	1.04429	1.06581	1.00951	1.06818	1.00592	0.94433	1.01576	1.04493	1.10914	1.15346	1.05576	1.13577	0.836786	1.11353	1.04695	1.00274	1.25115	1.08e-05	NO	0.957771	0.327207	NO	1.11049	0.0036912	NO	1.33072	8.1e-07	1.71e-06	NO	NO
A0A0R4J1H1_S_275	A0A0R4J1H1	ENSMUSG00000030346	19362	Rad51ap1	0.95908	42.785	VGLPSEATRKPAIMCSPSAESKRPKWVPPAA	S	275	0.641941	0.589964	0.552936	0.62526	0.846117	0.750158	0.81513	0.922169	1.48692	1.3948	1.45635	1.8491	1.08272	0.946477	0.924008	1.11596	0.602525	1.01729	0.833394	1.54679	1.38317	0.0776219	NO	1.85601	1.21e-05	NO	0.657678	0.000225757	NO	2.56718	8.78e-07	1.84e-06	YES	Cluster3
A0A0R4J1H1_S_308	A0A0R4J1H1	ENSMUSG00000030346	19362	Rad51ap1	0.877303	120.66	SRNSSSNALAGTPAKSPSQSLRLGLSRLAPV	S	308	0.591689	0.591055	0.587266	0.540611	0.991429	0.954808	0.930497	0.633361	1.45959	1.45619	1.41985	1.37121	1.24735	1.09142	1.02777	1.10591	0.577655	1.11811	0.877524	1.42671	1.51911	0.00451337	NO	1.62584	2.03e-05	NO	0.7837	0.00363747	NO	2.46983	2.86e-07	6.69e-07	YES	Cluster3
A0A0R4J1H1_S_253	A0A0R4J1H1	ENSMUSG00000030346	19362	Rad51ap1	0.84442	157.98	SVTSVDPAPAAIKSGSPSLPQAVGLPSEATR	S	253	0.744644	0.681937	0.647895	0.668176	0.865275	0.768919	0.765359	0.638081	1.24357	1.18572	1.10211	1.2414	1.35871	1.32599	1.38317	1.37904	0.685663	1.36173	0.759408	1.1932	1.10755	0.377358	NO	1.57122	2.21e-06	NO	1.14124	0.0111622	NO	1.986	4.93e-09	1.95e-08	NO	NO
A0A0R4J1H6_S_60	A0A0R4J1H6	ENSMUSG00000029502	269682	Golga3	1	104.81	QDASVEVNRGFKEEGSPDRSSQVAICQNGQI	S	60	1.42638	1.49813	1.41306	1.40132	1.21621	1.20083	1.1674	1.21787	0.93049	0.997953	0.881473	0.954876	0.452532	0.453853	0.409542	0.37809	1.43472	0.423504	1.20058	0.941198	0.8368	1.11e-05	NO	0.783956	3.81e-06	NO	0.449963	1.83e-09	YES	3.38774	8.19e-13	3.49e-11	YES	Cluster1
A0A0R4J1H6_S_695	A0A0R4J1H6	ENSMUSG00000029502	269682	Golga3	0.999122	76.24	KQLTSTQEALQAKGQSLDDLHTRYDELQARL	S	695	1.12917	1.08588	1.06704	1.06356	0.974268	1.03035	1.04849	1.07272	1.00615	0.973587	1.01768	0.963419	0.986449	0.862005	0.827685	0.891542	1.08641	0.89192	1.03146	0.99021	0.949412	0.346724	NO	0.960012	0.576763	NO	0.900739	0.0390569	NO	1.21806	0.000372775	0.000506211	NO	NO
A0A0R4J1H6_S_236	A0A0R4J1H6	ENSMUSG00000029502	269682	Golga3	0.989395	300.03	GSTADAVGSSLKQSRSSTSVVSEVSPSSETD	S	236	0.923163	0.967198	0.971921	0.892616	1.1404	1.14024	1.09752	1.51814	1.24495	1.24526	1.26185	1.42807	0.575973	0.546004	0.516386	0.530311	0.938724	0.542168	1.22407	1.29503	1.30398	0.0151732	NO	1.05797	0.800979	NO	0.418652	2.8e-06	YES	2.38862	2.02e-06	3.91e-06	YES	Cluster3
A0A0R4J1H8_S_1303	A0A0R4J1H8	ENSMUSG00000029381	27428	Shroom3	0.996116	60.621	PGRISLRISESALQPSPPPRGDYDDEVFMKD	S	1303	1.18168	1.16393	1.17154	1.11951	1.10121	1.04158	1.02262	0.934975	1.35253	1.27145	1.26948	1.18263	0.594075	0.576238	0.520311	0.496242	1.15916	0.546716	1.0251	1.26902	0.884343	0.0234672	NO	1.23795	0.000235236	NO	0.430817	2.25e-09	YES	2.32117	2e-09	9.09e-09	YES	Cluster3
A0A0R4J1H8_S_1044	A0A0R4J1H8	ENSMUSG00000029381	27428	Shroom3	1	136.52	PPSWGMVAGKAGKSKSAEDLLERSDTLAVPV	S	1044	0.738565	0.80388	0.786223	0.742205	0.889991	0.888582	0.841637	0.851783	1.54103	1.54621	1.48899	1.54366	0.858866	0.861885	0.810584	0.805912	0.767718	0.834312	0.867998	1.52997	1.13062	0.00175585	NO	1.76265	1.91e-12	NO	0.545312	1.39e-12	NO	1.99288	2.29e-13	1.74e-11	NO	NO
A0A0R4J1H8_S_1215	A0A0R4J1H8	ENSMUSG00000029381	27428	Shroom3	0.999797	161.51	PSSPASAVTQPTSPRSPELSSPAYGLGEGMW	S	1215	1.09737	1.00847	0.99934	0.929984	1.02081	1.03892	0.960621	0.954411	1.04771	0.996863	0.999704	0.872382	1.0488	1.02922	1.01301	0.982386	1.00879	1.01836	0.993688	0.979166	0.985029	0.981057	NO	0.985386	0.983077	NO	1.04002	0.765832	NO	1.04002	0.778481	0.783342	NO	NO
H3BJR8_S_438	H3BJR8	ENSMUSG00000030067	108655	Foxp1	0.999299	87.439	TTTSMHTVGPIRRRYSDKYNVPISSADIAQN	S	438	0.921781	0.93909	0.858681	0.937897	1.02102	0.900728	1.04794	1.21286	1.09645	0.97072	1.06607	1.21705	0.952461	0.892384	0.942206	1.02266	0.914362	0.952427	1.04564	1.08757	1.14357	0.206846	NO	1.04011	0.9057	NO	0.875736	0.188216	NO	1.18943	0.0572073	0.06255	NO	NO
A0A0R4J1I2_S_98	A0A0R4J1I2	ENSMUSG00000048930	101206	Tada3	0.979175	171.2	PDMSGKESGADGASTSPRNQNKPFSVPHTKS	S	98	1.32941	1.39676	1.36168	1.34979	1.16571	1.06893	1.18121	1.14733	1.25063	1.25781	1.15727	1.15094	0.342108	0.292613	0.288768	0.25904	1.35941	0.295632	1.1408	1.20416	0.839185	7.46e-05	NO	1.05554	0.232147	NO	0.245509	4.52e-12	YES	4.59831	1.08e-12	4.11e-11	YES	Cluster2
F7CJP6_S_41	F7CJP6	ENSMUSG00000024947	17283	Men1	0.999986	123.24	GQEVGNAAQAPAPAASPPPEGPVLTFQSEKM	S	41	1.16527	1.08953	1.21504	1.15504	1.02928	1.05375	1.10441	0.933886	1.19111	1.21717	1.19931	1.09608	0.670207	0.666129	0.639627	0.574173	1.15622	0.637534	1.03033	1.17592	0.891121	0.0358776	NO	1.1413	0.0150954	NO	0.542159	6.67e-08	NO	1.84448	3.64e-08	1.08e-07	NO	NO
Q05BG1_S_429	Q05BG1	ENSMUSG00000038784	53621	Cnot4	0.967597	180.65	DLIEKELSVQDQPSLSPTSLQNASSHTTTAK	S	429	1.05829	0.927435	0.981311	0.893444	0.900134	0.87952	0.804619	1.3565	1.00423	0.982209	0.920568	1.37816	1.02868	1.0689	0.892767	0.923235	0.96512	0.978396	0.985193	1.07129	1.0208	0.998307	NO	1.08739	0.891954	NO	0.913287	0.86898	NO	1.11001	0.814304	0.818253	NO	NO
Q05BG1_S_321	Q05BG1	ENSMUSG00000038784	53621	Cnot4	1	231.5	SNPVIPISSSNHSARSPFEGAVTESQSLFSD	S	321	1.04812	0.945889	0.984586	0.926442	1.01553	0.928856	1.00477	0.969703	1.09087	0.976501	1.00424	1.03409	1.03443	1.02437	1.06111	0.950495	0.976258	1.0176	0.979715	1.02643	1.00354	0.999589	NO	1.04768	0.529077	NO	0.991403	0.993337	NO	1.05139	0.362293	0.372587	NO	NO
A0A0R4J1K3_S_560	A0A0R4J1K3	ENSMUSG00000039632	77609	Odad3	1	256.75	LPVASVKDKFFDEEESEDDDRDVVTRAAFKL	S	560	1.02316	0.968572	0.914927	1.11933	1.00999	0.927832	0.92931	1.31676	0.968504	0.935596	0.887724	1.55538	0.86715	0.862044	0.892038	0.821681	1.0065	0.860728	1.04597	1.0868	1.03922	0.990406	NO	1.03903	0.989415	NO	0.791983	0.364489	NO	1.26265	0.387499	0.397924	NO	NO
A0A0R4J1K7_S_312	A0A0R4J1K7	ENSMUSG00000050555	76832	Hyls1	0.862666	59.426	DLANGVMPKKLPFPLSPS_____________	S	312	1.02658	0.949693	0.928724	0.872141	1.13025	1.03342	1.03551	1.01764	0.953249	1.06928	1.06595	1.23411	0.901911	0.828939	0.969702	0.982921	0.944283	0.920868	1.0542	1.08065	1.11641	0.254814	NO	1.02508	0.963826	NO	0.852146	0.0611244	NO	1.17351	0.0347082	0.0385897	NO	NO
A0A0R4J1K7_S_314	A0A0R4J1K7	ENSMUSG00000050555	76832	Hyls1	0.988632	103.26	ANGVMPKKLPFPLSPS_______________	S	314	1.08861	1.03738	1.03149	0.981212	1.18183	1.25311	1.14614	1.12456	0.95695	0.904663	0.861289	0.916515	0.850617	0.888544	0.918337	0.858758	1.03467	0.879064	1.17641	0.909854	1.13699	0.00296509	NO	0.773417	8.75e-06	NO	0.966159	0.75293	NO	1.33825	1.92e-06	3.73e-06	NO	NO
A0A0R4J1L0_S_102	A0A0R4J1L0	ENSMUSG00000022791	51789	Tnk2	0.764251	111.24	AEFPSQHSQSTFRKPSPTPGSLPGEGTLQSL	S	102	1.16009	1.25165	1.06767	1.1551	1.07404	1.03659	1.03562	0.995676	1.18389	1.19051	1.09319	1.00531	0.692061	0.732924	0.676318	0.649365	1.15863	0.687667	1.03548	1.11822	0.893713	0.0673815	NO	1.07991	0.287216	NO	0.614963	2.41e-06	NO	1.68487	6.31e-07	1.36e-06	NO	NO
A0A0R4J1L0_S_757	A0A0R4J1L0	ENSMUSG00000022791	51789	Tnk2	0.999994	171.76	RVPIPPRPTRPRVELSPAPSGEEETSRWPGP	S	757	1.26479	1.24982	1.19489	1.20707	1.10364	1.10535	1.08379	1.10929	1.07067	1.13732	1.08251	1.01617	0.622537	0.580724	0.585131	0.586287	1.22914	0.59367	1.10052	1.07667	0.895353	0.000508704	NO	0.978327	0.722265	NO	0.551396	3.72e-10	NO	2.07042	1.39e-11	2.07e-10	YES	Cluster2
A0A0R4J1L6_S_428	A0A0R4J1L6	ENSMUSG00000025083	226250	Afap1l2	0.999815	99.092	VSAAKTSLLLMQRKFSEPNTYIDGLPSRDCQ	S	428	1.28179	1.26541	1.22927	1.18057	1.04511	0.987388	1.00316	0.940155	1.23231	1.20813	1.20665	1.11479	0.614437	0.577457	0.547661	0.565714	1.23926	0.576317	0.993953	1.19047	0.802053	1.76e-05	NO	1.19771	0.0001553	NO	0.48411	7.32e-10	YES	2.15031	1.78e-10	1.31e-09	YES	Cluster2
G5E8J2_S_1745	G5E8J2	ENSMUSG00000031543	11733	Ank1	0.991516	71.03	VSTREHVQRGPPETGSPKAGKEPSLWAPESA	S	1745	1.08212	1.15599	1.0414	1.07811	0.652853	0.647318	0.614208	0.658872	1.09533	0.94617	0.960612	0.998443	1.29715	1.29207	1.17686	1.3025	1.08941	1.26714	0.643313	1.00014	0.590517	2.31e-07	NO	1.55467	2.65e-06	NO	1.26697	5.24e-05	NO	1.96972	8.59e-09	3.11e-08	NO	NO
A0A0R4J1P5_S_507	A0A0R4J1P5	ENSMUSG00000041343	73845	Ankrd42	1	98.654	SCESSKEKRRVKKKVSPGGVFVRRY______	S	507	1.00847	1.0853	1.07426	1.04308	0.944303	0.877712	0.907869	0.818075	1.46323	1.46107	1.49138	1.31284	0.648288	0.640088	0.626892	0.597127	1.05278	0.628099	0.88699	1.43213	0.842521	0.00375706	NO	1.6146	2.64e-08	NO	0.438576	3.14e-10	YES	2.28011	5.25e-10	3.08e-09	YES	Cluster3
E9QQ99_S_557	E9QQ99	ENSMUSG00000024807	74126	Syvn1	1	133.79	PDAAELRRRRLQKLESPVAH___________	S	557	1.30415	1.10465	1.13279	1.05953	1.12594	1.10132	1.09109	1.00381	0.784898	0.77292	0.740895	0.757611	1.05555	1.00721	0.997906	0.959722	1.15028	1.0051	1.08054	0.764081	0.939372	0.440085	NO	0.707128	6.99e-05	NO	1.31543	0.000849819	NO	1.50544	1.07e-05	1.81e-05	NO	NO
P27699_S_284	P27699	ENSMUSG00000063889	12916	Crem	0.999502	201.75	RAPTTALPQGVVMAASPGSLHSPQQLAEEAT	S	284	1.00267	1.058	1.04121	0.958145	0.9673	0.887944	0.940571	0.874077	1.41769	1.39068	1.34379	1.50175	0.67953	0.675753	0.628166	0.632738	1.015	0.654047	0.917473	1.41348	0.903911	0.0561795	NO	1.54062	2.45e-08	NO	0.462722	1.71e-10	YES	2.16112	3.54e-10	2.26e-09	YES	Cluster3
P27699_S_287	P27699	ENSMUSG00000063889	12916	Crem	0.870376	130.88	TTALPQGVVMAASPGSLHSPQQLAEEATRKR	S	287	1.13392	1.16856	1.07507	1.10991	1.09459	0.963501	1.06444	0.759994	1.21494	1.13414	1.16758	1.15793	0.756957	0.751694	0.740412	0.706368	1.12187	0.738858	0.97063	1.16865	0.865194	0.0862844	NO	1.20401	0.020936	NO	0.632234	3.6e-05	NO	1.58169	2.91e-05	4.59e-05	NO	NO
P27699_S_290	P27699	ENSMUSG00000063889	12916	Crem	0.976551	160.6	LPQGVVMAASPGSLHSPQQLAEEATRKRELR	S	290	1.01529	1.05914	1.02805	1.06273	1.04667	0.986111	1.004	0.863526	1.22139	1.28224	1.13934	1.35123	0.804579	0.791309	0.66461	0.679794	1.0413	0.735073	0.975077	1.24855	0.936403	0.569128	NO	1.28046	0.000739834	NO	0.588742	1.48e-06	NO	1.69854	3.02e-06	5.65e-06	NO	NO
P27699_S_353	P27699	ENSMUSG00000063889	12916	Crem	0.999998	139.83	NKKLIEELETLKDICSPKTD___________	S	353	0.646915	0.809916	0.804365	0.733549	0.684694	0.650229	0.737321	0.592697	2.21137	2.35707	2.21439	2.27669	0.356346	0.324899	0.310294	0.289248	0.748686	0.320197	0.666236	2.26488	0.889873	0.276254	NO	3.39952	7.97e-13	YES	0.141375	1.53e-13	YES	7.07341	4.56e-14	7.43e-12	YES	Cluster3
P27699_S_142	P27699	ENSMUSG00000063889	12916	Crem	0.962574	119.23	ILSRRPSYRKILNELSSDVPGIPKIEEEKSE	S	142	0.849724	0.971719	0.942293	0.893384	0.878191	0.832967	0.842355	0.830696	1.77117	1.77304	1.70515	1.96943	0.441993	0.461284	0.424049	0.412552	0.91428	0.434969	0.846052	1.8047	0.925375	0.475458	NO	2.13308	5.01e-10	YES	0.241021	3.54e-12	YES	4.14902	1.13e-11	1.81e-10	YES	Cluster3
F6XW22_S_238	F6XW22	ENSMUSG00000023007	54614	Prpf40b	1	252.36	IKKEKTGWDTSESELSEGELERRRRTLLQQL	S	238	1.44683	1.40304	1.39476	1.2836	0.963482	0.891124	0.97464	0.816863	1.18715	1.24911	1.16179	1.07523	0.565156	0.559315	0.517388	0.510515	1.38206	0.538094	0.911527	1.16832	0.659544	1.15e-06	NO	1.28172	0.000487868	NO	0.46057	4.4e-08	YES	2.56843	2.01e-09	9.1e-09	YES	Cluster2
F6XW22_S_218	F6XW22	ENSMUSG00000023007	54614	Prpf40b	1	110.37	QEQDREPRQAELPNRSPGFGIKKEKTGWDTS	S	218	1.3419	1.4083	1.36474	1.30068	1.1379	1.09699	1.19607	1.06316	1.21164	1.23779	1.11314	1.19607	0.364535	0.362735	0.325427	0.278914	1.3539	0.332903	1.12353	1.18966	0.829846	0.000133309	NO	1.05886	0.282988	NO	0.27983	5.14e-11	YES	4.06697	7.48e-12	1.35e-10	YES	Cluster2
F6XW22_S_95	F6XW22	ENSMUSG00000023007	54614	Prpf40b	0.85631	80.231	KHGRKGKKHHRKRSHSPSVSRQGSESDEEEL	S	95	0.720958	1.56263	1.34349	1.19603	1.19146	1.10944	1.21461	1.50703	1.37509	1.18897	1.1114	0.558967	0.552108	0.503936	0.471399	0.392485	1.20578	0.479982	1.25563	1.05861	1.04135	0.9932	NO	0.843085	0.727997	NO	0.45341	0.0422797	YES	2.616	0.00522447	0.00626265	YES	Cluster2
A0A0R4J1T3_S_324	A0A0R4J1T3	ENSMUSG00000061288	330177	Taok3	1	193.77	KKILFQETRNGPLNESQEEEEDGEQGSNLNR	S	324	0.98109	0.952514	0.936815	0.892173	0.985934	1.0009	1.11238	0.805218	1.04309	1.13636	1.03401	0.917376	1.08111	1.0296	0.996604	1.09484	0.940648	1.05054	0.976107	1.03271	1.0377	0.929199	NO	1.05799	0.772668	NO	1.01726	0.989828	NO	1.11682	0.26777	0.277859	NO	NO
A0A0R4J1W7_S_588	A0A0R4J1W7	ENSMUSG00000024370	52563	Cdc23	0.999991	148.68	LPASLSANNTPTRRVSPLNLSSVTP______	S	588	1.22112	1.14598	1.16909	1.15527	1.18483	1.16594	1.13399	0.991142	1.0656	1.09358	1.05418	1.03863	0.692221	0.623343	0.655425	0.609666	1.17286	0.645164	1.11898	1.063	0.954055	0.48231	NO	0.949974	0.451381	NO	0.606929	4.44e-07	NO	1.81793	2.14e-08	6.81e-08	NO	NO
A0A0R4J1X4_S_636	A0A0R4J1X4	ENSMUSG00000044037	235633	Als2cl	1	97.911	ALLGFHTQSSRELRKSQECLCCERSHPEDCV	S	636	1.1591	1.18025	1.14467	1.07323	1.1057	1.00914	1.08829	1.07259	1.12946	1.10541	1.08108	1.09735	0.717136	0.735669	0.644262	0.656648	1.13931	0.688429	1.06893	1.10333	0.938223	0.110336	NO	1.03218	0.62548	NO	0.623957	2.48e-08	NO	1.65495	5.11e-09	2.01e-08	NO	NO
Q99NH2_S_718	Q99NH2	ENSMUSG00000025812	93742	Pard3	1	55.549	HRPRPHMVRGRGCNESFRAAIDKSYDGPEEA;HRPRPRIIRGRGCNESFRAAIDKSYDKPMVD	S	718	0.996616	1.04824	1.1059	1.06552	1.16954	1.08449	1.10998	0.996988	1.10473	1.06424	1.09093	0.975733	0.82175	0.842606	0.757503	0.765228	1.05407	0.796772	1.09025	1.05891	1.03432	0.793455	NO	0.971257	0.85345	NO	0.752445	0.00011438	NO	1.36833	2.23e-05	3.58e-05	NO	NO
Q99NH2_S_695	Q99NH2	ENSMUSG00000025812	93742	Pard3	0.892266	57.278	VARRISRCNELRSPGSPAAPELPIETELDDR	S	695	1.15688	1.14359	1.06325	0.998588	0.983149	0.987132	1.06395	1.0588	1.0871	1.01493	1.07645	1.25957	0.786972	0.790316	0.768451	0.760862	1.09058	0.77665	1.02326	1.10951	0.938273	0.525667	NO	1.08429	0.325543	NO	0.699992	8.5e-05	NO	1.42859	5.53e-05	8.36e-05	NO	NO
A0A0R4J1Y6_S_957	A0A0R4J1Y6	ENSMUSG00000026163	77629	Sphkap	1	150.4	SPCSRLTVNAPVKANSLDGFAQNCPQDSVNV	S	957	1.18862	1.22969	1.12385	1.00932	1.18766	1.14716	1.1669	0.792526	0.988393	1.05442	0.986607	0.764951	0.860074	0.8692	0.802941	0.827672	1.13787	0.839972	1.07356	0.948593	0.943484	0.881883	NO	0.883593	0.508557	NO	0.885492	0.61584	NO	1.35465	0.0235286	0.0265327	NO	NO
A0A0R4J1Y6_S_779	A0A0R4J1Y6	ENSMUSG00000026163	77629	Sphkap	0.903985	202.25	RTRLLGGDRWNRLKASSCESIPEEDSEARVF	S	779	1.26185	1.30405	1.19315	1.1594	1.40918	1.36128	1.3126	1.33646	0.944097	0.984782	0.904202	0.975958	0.491756	0.483275	0.448118	0.429853	1.22961	0.463251	1.35488	0.95226	1.10187	0.0094964	NO	0.702838	1.48e-07	NO	0.486475	1.62e-08	YES	2.92472	1.34e-11	2.02e-10	YES	Cluster1
A0A0R4J1Y6_S_780	A0A0R4J1Y6	ENSMUSG00000026163	77629	Sphkap	0.99095	183	TRLLGGDRWNRLKASSCESIPEEDSEARVFV	S	780	1.27493	1.19172	1.28071	1.2017	1.30816	1.25242	1.30971	1.33742	0.951028	0.961974	0.90396	1.00487	0.547227	0.507095	0.503374	0.463711	1.23726	0.505352	1.30193	0.955458	1.05226	0.154499	NO	0.73388	1.97e-07	NO	0.528911	1.02e-08	NO	2.57628	8.6e-12	1.48e-10	YES	Cluster1
A0A0R4J1Y6_S_783	A0A0R4J1Y6	ENSMUSG00000026163	77629	Sphkap	0.999999	186.05	LGGDRWNRLKASSCESIPEEDSEARVFVNSL	S	783	1.19845	1.19108	1.23719	1.11234	1.21814	1.13788	1.24866	1.18193	0.84773	0.889983	0.796452	0.994779	0.765697	0.709195	0.748945	0.721537	1.18477	0.736343	1.19665	0.882236	1.01003	0.990366	NO	0.737252	2.3e-05	NO	0.834633	0.0151768	NO	1.62513	1.06e-07	2.77e-07	NO	NO
A0A0R4J1Y6_S_986	A0A0R4J1Y6	ENSMUSG00000026163	77629	Sphkap	0.981514	106.31	NVQPVSRASSSGLCKSDSCLYRRSGTDQITN	S	986	1.36796	1.36787	1.4283	1.32104	1.32008	1.27645	1.32545	1.79858	0.688162	0.712039	0.682621	0.71429	0.520389	0.528449	0.489023	0.459285	1.37129	0.499287	1.43014	0.699278	1.04291	0.910745	NO	0.488957	1.57e-05	YES	0.714004	0.168746	NO	2.86437	2.67e-07	6.28e-07	YES	Cluster1
A0A0R4J1Y6_S_1082	A0A0R4J1Y6	ENSMUSG00000026163	77629	Sphkap	0.99995	120.41	SVDYQRKDAVTEGNHSPVSSPGKTAPVKKPS	S	1082	1.38366	1.37349	1.40172	1.35732	1.16512	1.05506	1.13689	1.60671	0.824725	0.773311	0.764194	0.799084	0.589046	0.599302	0.585758	0.584619	1.37905	0.589681	1.24094	0.790329	0.899858	0.435706	NO	0.636877	0.00131818	NO	0.746121	0.161176	NO	2.33863	3.17e-06	5.91e-06	YES	Cluster1
A0A0R4J1Y6_S_884	A0A0R4J1Y6	ENSMUSG00000026163	77629	Sphkap	0.987533	191.57	NDHLNVRPSCPSKQSSTESITEEFYRYMLRD	S	884	1.21938	1.35117	1.33295	1.26278	1.29879	1.2856	1.29592	1.14034	0.887725	0.908046	0.862446	0.858835	0.60569	0.625425	0.515133	0.549763	1.29157	0.574003	1.25516	0.879263	0.971812	0.799205	NO	0.700516	3.59e-06	NO	0.652822	3.09e-05	NO	2.25011	1.1e-09	5.6e-09	YES	Cluster1
F6TWX0_S_187	F6TWX0	ENSMUSG00000023994	18044	Nfya	1	143.35	KRGEGGRFFSPKEKDSPHMQDPNQADEEAMT	S	187	0.929363	0.95457	0.836709	0.724506	0.930627	0.978599	0.876118	0.715991	1.11998	1.15918	1.11625	1.02245	1.35462	1.39265	0.940255	0.948139	0.861287	1.15892	0.875334	1.10446	1.01631	0.999108	NO	1.26176	0.186211	NO	1.0493	0.953596	NO	1.34556	0.0290646	0.0324808	NO	NO
A0A0R4J1Y9_S_389	A0A0R4J1Y9	ENSMUSG00000029638	170772	Glcci1	0.831205	68.944	TEDLLYDRDKDSGSSSPLPKYASSPKPNNSY	S	389	1.29042	1.40749	1.37703	1.37219	1.10932	1.04109	1.05615	1.04865	1.18049	1.26371	1.09352	1.23783	0.405636	0.408312	0.352148	0.356013	1.36178	0.380528	1.0638	1.19389	0.781184	1.19e-05	NO	1.12228	0.0148736	NO	0.31873	1.4e-10	YES	3.57867	1.7e-11	2.38e-10	YES	Cluster2
A0A0R4J1Y9_S_27	A0A0R4J1Y9	ENSMUSG00000029638	170772	Glcci1	0.960254	142.1	WAEEGAEKRSHQRSASWGSADQLKEQIAKLR	S	27	1.0765	1.09266	1.11847	1.05765	1.08044	1.04101	1.09907	1.12277	1.21413	1.24892	1.15414	1.22565	0.608502	0.643902	0.600591	0.615588	1.08632	0.617146	1.08582	1.21071	0.999543	0.999996	NO	1.11502	0.000498836	NO	0.509738	1.08e-11	NO	1.96179	2.03e-11	2.7e-10	NO	NO
A0A0R4J1Y9_S_336	A0A0R4J1Y9	ENSMUSG00000029638	170772	Glcci1	0.998837	123.99	RRAPLPAHYRSSSTRSIDTQTPSVQERSSSC	S	336	1.1083	1.10714	1.04571	1.01253	1.16232	0.972904	1.03954	0.970584	1.2837	1.27182	1.1702	1.27442	0.666468	0.698995	0.608976	0.606377	1.06842	0.645204	1.03634	1.25004	0.969968	0.881043	NO	1.20621	0.00179946	NO	0.516147	5e-08	NO	1.93743	8.37e-08	2.25e-07	NO	NO
A0A0R4J1Y9_S_294	A0A0R4J1Y9	ENSMUSG00000029638	170772	Glcci1	1	159.81	PKSSVSRVPCNVEGISPELEKVFIKENNGKE	S	294	1.20125	1.23047	1.20258	1.14734	1.17883	1.10357	1.2558	1.09048	1.04586	1.06531	0.94325	0.956785	0.707825	0.677974	0.611315	0.581338	1.19541	0.644613	1.15717	1.0028	0.968012	0.802249	NO	0.866597	0.0150611	NO	0.642812	1.07e-05	NO	1.85446	6.73e-08	1.86e-07	NO	NO
A0A0R4J1Y9_S_397	A0A0R4J1Y9	ENSMUSG00000029638	170772	Glcci1	0.934175	91.657	DKDSGSSSPLPKYASSPKPNNSYMFKREPPE	S	397	1.12191	1.19309	1.14284	1.0687	1.19501	1.15072	1.19952	1.30058	1.14488	1.19559	1.13784	1.23968	0.471362	0.523869	0.456271	0.458145	1.13163	0.477412	1.21146	1.1795	1.07054	0.161418	NO	0.97362	0.801809	NO	0.404758	8.84e-10	YES	2.53755	1.8e-10	1.33e-09	YES	Cluster2
A0A0R4J1Z4_S_8	A0A0R4J1Z4	ENSMUSG00000026565	18986	Pou2f1	0.999756	110.41	________MADGGAASQDESSAAAAAAADSR	S	8	0.957862	1.0363	0.984515	0.895832	0.906978	0.854848	0.898809	3.01163	0.942355	0.985692	0.924147	1.12311	0.628606	0.602021	0.602014	0.645276	0.968627	0.619479	1.41807	0.993827	1.464	0.644167	NO	0.700832	0.682865	NO	0.623327	0.757126	NO	2.28913	0.264994	0.275088	NO	NO
A0A0R4J1Z4_S_474	A0A0R4J1Z4	ENSMUSG00000026565	18986	Pou2f1	0.785819	82.865	KEKRINPPSSGGTSSSPIKAIFPSPASLVAT	S	474	1.18258	1.14371	1.15101	1.1283	1.07552	0.992084	1.0751	1.37019	1.12882	1.12895	1.14057	1.17392	0.593642	0.590624	0.589749	0.535215	1.1514	0.577307	1.12822	1.14307	0.979869	0.980018	NO	1.01316	0.994541	NO	0.505052	3.88e-06	NO	1.99444	1.02e-06	2.11e-06	NO	NO
A0A0R4J205_S_326	A0A0R4J205	ENSMUSG00000004127	108943	Trmt10a	0.96801	133.58	DNPVSPQKDEQGQQSSPVLQ___________	S	326	1.06836	0.99114	1.01693	0.933988	1.04826	1.03263	1.01216	1.42053	1.02085	0.892763	0.980509	1.02468	0.929539	0.879819	0.92088	0.826963	1.0026	0.8893	1.1284	0.979701	1.12546	0.395768	NO	0.868225	0.264831	NO	0.907727	0.651996	NO	1.26886	0.0580095	0.0634058	NO	NO
A0A0R4J205_S_315	A0A0R4J205	ENSMUSG00000004127	108943	Trmt10a	1	125.11	WDSASEGESCRDNPVSPQKDEQGQQSSPVLQ	S	315	0.882078	0.777216	0.79394	0.800158	0.805551	0.841422	0.88026	1.23654	0.843169	0.818597	0.822492	1.42266	1.27337	1.20365	1.28263	1.31627	0.813348	1.26898	0.940943	0.976729	1.15688	0.757368	NO	1.03803	0.992112	NO	1.29921	0.160128	NO	1.56019	0.0250648	0.0281993	NO	NO
A0A0R4J205_S_24	A0A0R4J205	ENSMUSG00000004127	108943	Trmt10a	1	255.15	PASIESTNVEEKLGTSDGEEERQEPRVDAGA	S	24	1.26473	1.16728	1.20265	1.16588	1.21929	1.14554	1.20504	0.946144	1.25463	1.17656	1.18948	1.14596	0.568455	0.51538	0.445221	0.38775	1.20014	0.479202	1.129	1.19166	0.940729	0.615806	NO	1.0555	0.701396	NO	0.40213	1.76e-07	YES	2.50445	5.33e-08	1.51e-07	YES	Cluster2
A0A0R4J205_S_85	A0A0R4J205	ENSMUSG00000004127	108943	Trmt10a	1	255.15	KRKRKKLERRQLESNSDGNDRKRVRRDVARS	S	85	1.10415	1.07985	1.10466	1.13336	1.02343	0.986099	0.97023	0.97034	1.28865	1.23	1.2834	1.22377	0.721311	0.659477	0.704026	0.517239	1.10551	0.650514	0.987525	1.25645	0.893277	0.0333181	NO	1.27233	4.88e-05	NO	0.517738	7.3e-09	NO	1.93148	1.06e-08	3.7e-08	NO	NO
D3YTV3_S_749	D3YTV3	ENSMUSG00000006019	71723	Dhx34	1	216.65	GGRRRKVLRLQEDGCSSDEEDREGSTSQRAD	S	749	1.37278	1.3564	1.36617	1.18948	0.940145	0.942718	0.949665	0.996154	1.30716	1.35425	1.30159	1.39619	0.418026	0.383777	0.348191	0.377302	1.32121	0.381824	0.95717	1.3398	0.724466	2.57e-06	NO	1.39975	1.51e-06	NO	0.284986	2.59e-11	YES	3.50894	2.01e-11	2.69e-10	YES	Cluster2
D3YTV3_S_750	D3YTV3	ENSMUSG00000006019	71723	Dhx34	1	216.65	GRRRKVLRLQEDGCSSDEEDREGSTSQRADS	S	750	1.40727	1.36051	1.40045	1.2369	0.926987	0.95525	0.941938	0.961152	1.33028	1.31579	1.29054	1.39697	0.401511	0.367372	0.349758	0.357319	1.35128	0.36899	0.946332	1.3334	0.700322	2.47e-07	NO	1.40902	4.08e-07	NO	0.276729	5.22e-12	YES	3.66211	4.09e-12	9.03e-11	YES	Cluster2
A0A0R4J225_S_340	A0A0R4J225	ENSMUSG00000071657	14705	Bscl2	1	41.644	RHRFSLQVNIRQRDNSHHGAPRRISRHQPGQ	S	340	1.02382	1.54638	1.94506	1.91275	1.18723	1.01694	1.39508	0.747127	0.879423	0.647752	0.710508	0.242915	0.770239	0.754664	0.730801	0.489304	1.607	0.686252	1.0866	0.62015	0.676163	0.112178	NO	0.570727	0.16967	NO	1.10659	0.988483	NO	2.59131	0.00175354	0.00220675	YES	Cluster1
A0A0R4J243_S_236	A0A0R4J243	ENSMUSG00000066900	71954	Suds3	0.77453	79.67	RTLNKLKSPKRPASPSSPEHLPATPAESPAQ	S	236	1.10097	1.00348	1.07221	0.896383	1.0963	0.896335	0.865641	0.979013	1.03466	0.820614	0.962239	1.01902	1.00619	1.04921	1.20893	0.988803	1.01826	1.06328	0.959322	0.959134	0.942119	0.829854	NO	0.999804	1	NO	1.10859	0.466184	NO	1.10859	0.401332	0.411611	NO	NO
A0A0R4J250_S_64	A0A0R4J250	ENSMUSG00000062762	13663	Ei24	0.890797	63.401	ARIQQKREEQRRRRASSLLAQRRPQSVERKQ	S	64	1.07277	1.04102	0.98759	1.02076	1.09284	1.02996	0.98487	1.07371	0.995959	0.999572	0.975146	0.85034	0.934009	1.01497	1.01652	0.909973	1.03053	0.96887	1.04534	0.955254	1.01437	0.979171	NO	0.913818	0.13802	NO	1.01425	0.983643	NO	1.09431	0.0900997	0.0968831	NO	NO
A0A0R4J250_S_74	A0A0R4J250	ENSMUSG00000062762	13663	Ei24	1	81.95	RRRRASSLLAQRRPQSVERKQESEPRIVSRI	S	74	0.792344	1.35813	1.06799	1.06817	1.19649	1.09708	1.10645	0.958496	1.05967	0.981491	0.99024	0.413411	1.04548	1.04279	1.02966	0.792121	1.07166	0.97751	1.08963	0.861202	1.01677	0.999283	NO	0.790362	0.428359	NO	1.13505	0.852681	NO	1.26524	0.409477	0.419537	NO	NO
A0A0R4J250_S_338	A0A0R4J250	ENSMUSG00000062762	13663	Ei24	0.8544	213.78	FHKTVYLQSALSSSSSAEKFPSPHPSPAKLK	S	338	0.973179	1.02802	0.933421	0.924264	1.04296	0.944563	0.930644	1.4575	1.13757	1.04899	1.01456	1.64858	0.747544	0.728726	0.785421	0.654066	0.964721	0.728939	1.09392	1.21243	1.13392	0.788711	NO	1.10834	0.82746	NO	0.601224	0.0202358	NO	1.66327	0.0251909	0.0283313	NO	NO
A0A0R4J254_S_521	A0A0R4J254	ENSMUSG00000021952	57258	Xpo4	0.999956	194.1	RLHGQLQRHQQQFLASPGSSTIDNKMLDDLY	S	521	1.10198	1.11048	1.04507	1.05188	0.976927	0.928297	0.97929	3.2891	0.927665	0.961802	0.918642	1.0919	0.378284	0.381168	0.46507	0.392441	1.07735	0.404241	1.5434	0.975002	1.43259	0.679803	NO	0.631721	0.536014	NO	0.414605	0.53276	NO	3.81803	0.103165	0.110349	NO	NO
G3UX65_S_13	G3UX65	ENSMUSG00000032921	252868	Odf4	1	168	___XRNRRSLEHRRNSLLPFQWKATNNSRWM	S	13	1.4393	1.38044	1.38578	1.30204	1.2054	1.16539	1.25894	1.16322	0.762701	0.761825	0.721918	0.732694	0.672626	0.69954	0.684897	0.663294	1.37689	0.680089	1.19824	0.744784	0.870247	0.000131611	NO	0.621568	6.1e-09	NO	0.913136	0.133032	NO	2.02457	1.11e-11	1.79e-10	YES	Cluster1
A0A0R4J257_S_149	A0A0R4J257	ENSMUSG00000057948	70450	Unc13d	0.999953	119.55	YCLLGIEQKVGVAEGSPVSRRRQKAVVKHTI	S	149	0.990237	1.00061	0.984497	0.972443	1.27257	1.22895	1.32982	1.11843	0.862463	0.907504	0.859019	0.838585	0.944355	0.921892	0.885577	0.883051	0.986946	0.908719	1.23744	0.866893	1.25381	6.11e-05	NO	0.700552	1.05e-06	NO	1.04825	0.643446	NO	1.42745	8.72e-07	1.82e-06	NO	NO
A0A0R4J260_S_1015	A0A0R4J260	ENSMUSG00000036990	73945	Otud4	0.999999	219.52	PGANSVDRLQRPKEESSEDENEVSNILRSGR	S	1015	0.983807	0.976819	1.00411	0.945689	0.906619	0.834023	0.842444	0.801429	1.00624	0.938794	1.00579	0.959599	1.22367	1.19392	1.19149	1.18556	0.977606	1.19866	0.846129	0.977606	0.865511	0.000361627	NO	1.15539	0.000361625	NO	1.22612	2.03e-06	NO	1.41664	2.17e-08	6.9e-08	NO	NO
A0A0R4J260_S_1016	A0A0R4J260	ENSMUSG00000036990	73945	Otud4	0.999998	191.41	GANSVDRLQRPKEESSEDENEVSNILRSGRS	S	1016	1.21454	1.11042	1.17516	1.12288	0.935112	0.889268	0.889587	0.90141	1.35362	1.29273	1.29592	1.35612	0.647866	0.596168	0.619299	0.599899	1.15575	0.615808	0.903844	1.3246	0.782041	1.07e-06	NO	1.46551	3.52e-09	NO	0.464902	3.72e-12	YES	2.15099	8.01e-12	1.42e-10	YES	Cluster3
A0A0R4J260_S_441	A0A0R4J260	ENSMUSG00000036990	73945	Otud4	1	167.71	EDFDHVSRESYYFGLSPEERREKQAIEESRL	S	441	1.47181	1.34401	1.38199	1.27391	1.16621	1.09789	1.07773	1.08334	0.967194	1.0381	1.04425	1.01566	0.49821	0.513389	0.542043	0.484257	1.36793	0.509475	1.10629	1.0163	0.808732	4.94e-05	NO	0.918656	0.10909	NO	0.501303	4.04e-08	NO	2.68499	1.62e-10	1.23e-09	YES	Cluster1
A0A0R4J260_S_999	A0A0R4J260	ENSMUSG00000036990	73945	Otud4	0.999999	187.16	KPEKVKDPKTAADVVSPGANSVDRLQRPKEE	S	999	1.22091	1.10494	1.18889	1.09868	1.12785	1.15224	1.16804	1.30251	0.843289	0.834785	0.811234	0.834294	0.864937	0.815346	0.797781	0.834283	1.15335	0.828087	1.18766	0.830901	1.02974	0.789374	NO	0.699612	2.67e-06	NO	0.996614	0.999831	NO	1.43422	2.19e-07	5.26e-07	NO	NO
A0A0R4J262_S_182	A0A0R4J262	ENSMUSG00000092607	69269	Scnm1	0.828897	100.28	SDAKESAALLASAPMSPTKR___________	S	182	1.07008	1.04651	1.04591	1.03655	0.94683	1.04441	0.916997	1.18067	1.1355	1.12945	1.18913	1.24516	0.711243	0.762153	0.775299	0.764105	1.04976	0.7532	1.02223	1.17481	0.973767	0.93631	NO	1.14927	0.0327928	NO	0.641125	6.68e-06	NO	1.55976	1.08e-05	1.82e-05	NO	NO
A0A338P777_S_18	A0A338P777	ENSMUSG00000079710	100041639	Dynlt2a2	0.998852	193.06	RRGRMAKTPTGQTHQSPVSKRERKPSMFEKE	S	18	0.920493	1.04242	1.07193	1.07789	1.16497	1.1553	1.19697	1.70088	1.2046	1.29549	1.1359	1.3791	0.434637	0.413055	0.413086	0.393282	1.02819	0.413515	1.30453	1.25377	1.26877	0.0862593	NO	0.961091	0.960629	NO	0.329817	1.82e-05	YES	3.15473	6.48e-06	1.14e-05	YES	Cluster2
G3UZ39_S_262	G3UZ39	ENSMUSG00000040482	112403	Dxo	1	66.262	PPSCYVELKTSKEMHSPGQWRSFYRHKLLKW	S	262	1.22877	1.29815	1.28918	1.25873	1.13029	1.02603	1.06187	1.09223	1.07864	1.08741	1.11776	1.05272	0.591373	0.604304	0.534965	0.547578	1.26871	0.569555	1.0776	1.08413	0.849372	2.51e-05	NO	1.00606	0.99302	NO	0.525356	4.58e-10	NO	2.22754	1.49e-11	2.17e-10	YES	Cluster2
G3UZ39_S_71	G3UZ39	ENSMUSG00000040482	112403	Dxo	0.97418	80.98	AQRQYHGDARALRYYSPPPINGPGPDFDLRD	S	71	1.06741	0.980419	0.975509	0.881417	0.937579	0.952776	0.971038	0.967317	1.17739	1.0919	1.07761	1.07138	0.936953	1.03405	0.969255	0.907997	0.97619	0.962063	0.957177	1.10457	0.980524	0.956481	NO	1.15399	0.00965655	NO	0.870984	0.0121075	NO	1.15399	0.00582543	0.00695365	NO	NO
A0A0R4J289_S_329	A0A0R4J289	ENSMUSG00000032860	18442	P2ry2	0.803054	65.784	VRFARDAKPPTEPTPSPQARRKLGLHRPNRT	S	329	0.843645	0.924666	0.876333	0.86192	0.946187	0.967273	1.03609	1.01972	0.988689	1.00049	1.01485	0.907398	1.14878	1.10315	1.15441	1.2064	0.876641	1.15318	0.992318	0.977857	1.13195	0.0102132	NO	0.985427	0.961013	NO	1.1793	0.000377612	NO	1.31546	8.2e-06	1.42e-05	NO	NO
A0A0R4J2A3_S_304	A0A0R4J2A3	ENSMUSG00000025519	74419	Tktl2	0.984834	87.806	LTPKPPIEDSPRISMSNTKMTSLPVYKLGDM	S	304	0.656903	0.549949	0.59462	0.568652	0.807144	0.861509	0.827879	0.87367	0.647313	0.667906	0.740933	0.668918	1.82287	1.84961	2.01853	1.84359	0.592531	1.88365	0.842551	0.681267	1.42195	0.00023212	NO	0.808577	0.00826537	NO	2.76492	3.53e-12	YES	3.17899	1.56e-12	5.01e-11	YES	Cluster4
A0A0R4J2A3_S_298	A0A0R4J2A3	ENSMUSG00000025519	74419	Tktl2	0.999741	69.737	IQTNRNLTPKPPIEDSPRISMSNTKMTSLPV	S	298	0.888549	0.869283	0.927269	0.889931	1.04458	0.952897	0.979293	0.822458	1.46125	1.40471	1.38401	1.20963	0.83745	0.748929	0.832922	0.74683	0.893758	0.791533	0.949807	1.3649	1.06271	0.734764	NO	1.43703	3.09e-05	NO	0.579919	1.05e-06	NO	1.72438	1.07e-06	2.2e-06	NO	NO
A0A286YEB1_S_180	A0A286YEB1	ENSMUSG00000058690	72972	Ccser2	0.844171	145.44	QQDNSRGLQERPSSSSPQLTVDVVKYIPSET	S	180	0.606766	0.652819	0.592185	0.555868	0.809187	0.929863	0.927578	0.858102	0.684883	0.677491	0.686831	0.692341	1.82761	1.82317	1.77473	1.90058	0.601909	1.83152	0.881182	0.685386	1.46398	5.96e-06	NO	0.777803	0.000203446	NO	2.67225	8.18e-13	YES	3.04285	1.37e-13	1.34e-11	YES	Cluster4
A0A286YEB1_S_215	A0A286YEB1	ENSMUSG00000058690	72972	Ccser2	0.978898	62.255	TLDAQEPHHLAEKKPSDLQFVTPPPQTPSQS	S	215	0.953611	0.877137	0.872381	0.798618	1.12452	1.05676	1.15153	0.982509	0.818149	0.959941	0.79294	0.820481	1.13839	1.26463	1.14421	1.24419	0.875437	1.19786	1.07883	0.847878	1.23233	0.00708536	NO	0.785923	0.00275151	NO	1.41277	7e-05	NO	1.41277	3.14e-05	4.92e-05	NO	NO
A0A0R4J2B2_S_178	A0A0R4J2B2	ENSMUSG00000098557	239217	Kctd12	0.9068	138.44	YAEPEPQEGASAGAPSPTLELASRSPSGGAA	S	178	1.20595	1.0946	1.0289	1.12101	1.10876	1.10083	1.0143	1.09842	1.09463	1.08918	1.10287	1.19175	0.741667	0.659976	0.689492	0.657679	1.11261	0.687204	1.08058	1.11961	0.971205	0.827082	NO	1.03612	0.728856	NO	0.61379	3.91e-07	NO	1.62922	1.36e-07	3.45e-07	NO	NO
A0A0R4J2B2_S_187	A0A0R4J2B2	ENSMUSG00000098557	239217	Kctd12	0.985989	195.97	ASAGAPSPTLELASRSPSGGAAGPLLTPSQS	S	187	1.21201	1.10348	1.06828	1.08672	1.09415	1.08919	1.06768	0.995037	1.15169	1.16885	1.02516	1.11588	0.755149	0.695524	0.664498	0.706692	1.11762	0.705466	1.06152	1.1154	0.9498	0.488052	NO	1.05076	0.520472	NO	0.63248	9.21e-07	NO	1.58423	3.3e-07	7.61e-07	NO	NO
A0A0R4J2B2_S_202	A0A0R4J2B2	ENSMUSG00000098557	239217	Kctd12	0.979675	165.65	SPSGGAAGPLLTPSQSLDGSRRSGYITIGYR	S	202	1.11658	1.07616	1.03048	1.13051	1.11079	1.0529	1.01966	1.28642	1.02524	0.961307	0.952103	1.15645	0.843403	0.779473	0.756053	0.702476	1.08843	0.770351	1.11744	1.02377	1.02665	0.960587	NO	0.916175	0.429201	NO	0.752462	0.00534858	NO	1.45056	0.000311806	0.000427196	NO	NO
A0A0R4J2D0_S_650	A0A0R4J2D0	ENSMUSG00000033364	319651	Usp37	0.966522	56.055	KFTFKSKSSVTSCLDSDSEDELKRSVVLSQR	S	650	1.02802	0.863706	0.959689	1.04812	0.893123	0.976998	0.905675	2.31559	1.06186	0.999941	1.07303	1.50141	0.618394	0.492883	0.593197	0.668371	0.974882	0.593211	1.27285	1.15906	1.30564	0.675366	NO	0.910606	0.971454	NO	0.511803	0.190367	NO	2.14569	0.102347	0.109521	NO	NO
A0A0R4J2D3_S_1915	A0A0R4J2D3	ENSMUSG00000056050	338366	Mia3	0.957188	177.39	RDSLPSGPREEAKPASPSSVQDRSQASKPTP	S	1915	0.984403	1.00746	1.00405	0.980702	1.01332	0.971875	0.945898	0.884759	1.4823	1.49207	1.45098	1.34396	0.642703	0.632902	0.597843	0.564783	0.994153	0.609557	0.953964	1.44233	0.959574	0.637528	NO	1.51193	2.76e-08	NO	0.422621	3.92e-11	YES	2.36619	1.29e-10	1.03e-09	YES	Cluster3
A0A0R4J2D3_S_1705	A0A0R4J2D3	ENSMUSG00000056050	338366	Mia3	0.850094	148.37	QNGSFGPSPVSGGECSPPLPAEPPGRPLSAT	S	1705	1.30071	1.1549	1.28275	1.13409	1.17649	1.12151	1.01695	1.19663	1.22392	1.06338	0.96393	0.891697	0.581197	0.685116	0.554749	0.651974	1.21811	0.618259	1.1279	1.03573	0.925938	0.576783	NO	0.918289	0.560494	NO	0.596928	0.000294385	NO	1.97023	8.12e-06	1.4e-05	NO	NO
A0A0R4J2D3_S_1754	A0A0R4J2D3	ENSMUSG00000056050	338366	Mia3	0.990583	118.52	PRPRWPSEASGKHSASDPGPAPVVNSSSRSS	S	1754	1.16516	1.23045	1.18407	1.15869	1.38737	1.24068	1.34096	1.26315	1.08258	1.05167	1.06019	0.999764	0.49691	0.487018	0.442535	0.408817	1.18459	0.45882	1.30804	1.04855	1.10421	0.0124039	NO	0.80162	2.16e-05	NO	0.437575	2.76e-09	YES	2.85088	3.27e-11	3.78e-10	YES	Cluster2
A0A0R4J2D3_S_1458	A0A0R4J2D3	ENSMUSG00000056050	338366	Mia3	1	138.02	ECELESEDPDKGGNESDDLANGETGGDRSEK	S	1458	1.04219	0.999328	1.00115	0.975059	1.11996	1.09565	1.03411	0.832088	0.88911	0.827556	0.909958	0.824741	1.19314	1.10621	1.0742	1.07555	1.00443	1.11227	1.02045	0.862841	1.01595	0.99015	NO	0.845548	0.0517021	NO	1.28908	0.00263727	NO	1.28908	0.0044882	0.00541838	NO	NO
A0A0R4J2D3_S_1733	A0A0R4J2D3	ENSMUSG00000056050	338366	Mia3	1	126.49	SATLSRRDTPRSEFGSLDRHLPRPRWPSEAS	S	1733	1.03943	0.943302	0.944868	0.9693	1.07985	1.04287	1.04967	1.02625	0.98247	0.926543	0.991438	0.93314	1.04117	1.0252	1.01768	0.986815	0.974225	1.01772	1.04966	0.958398	1.07743	0.0277399	NO	0.913055	0.00824196	NO	1.06189	0.0934781	NO	1.09522	0.00684045	0.00811775	NO	NO
A0A0R4J2D8_S_328	A0A0R4J2D8	ENSMUSG00000038179	75345	Slamf7	0.934191	96.034	SPSSLPAKPLVPRSLSFENVI__________	S	328	1.12751	1.25602	1.21953	1.14722	1.0262	1.09928	1.13138	1.07302	0.990305	0.926178	0.879697	0.880902	0.821045	0.82757	0.815855	0.778283	1.18757	0.810688	1.08247	0.919271	0.911501	0.0356109	NO	0.849234	0.00175114	NO	0.881882	0.0296508	NO	1.46489	4.21e-07	9.48e-07	NO	NO
A2RTH5_S_247	A2RTH5	ENSMUSG00000030763	30949	Lcmt1	1	121.82	DDRFGQIMIENLRRRSCDLAGVETCKSLESQ	S	247	1.11868	1.00936	0.998648	1.01201	0.978077	0.966493	0.95628	1.00165	0.841463	0.779644	0.77608	0.762882	1.16601	1.17384	1.25984	1.19903	1.03468	1.19968	0.975624	0.790017	0.942927	0.221275	NO	0.809756	0.000156254	NO	1.51855	3.56e-08	NO	1.51855	7.46e-08	2.03e-07	NO	NO
A0A0U1RPQ8_S_25	A0A0U1RPQ8	ENSMUSG00000051727	233529	Kctd14	0.997636	137.43	EPGKQSQPAKSLKEPSQEALPVNLLKESSQE	S	25	0.536397	0.521108	0.527325	0.487473	0.558057	0.743826	0.760664	0.64164	0.633116	0.60307	0.590248	0.593748	2.32435	2.11009	2.09259	2.27629	0.518076	2.20083	0.676047	0.605046	1.30492	0.0544413	NO	0.894976	0.572971	NO	3.63746	3.9e-12	YES	4.24809	1.55e-12	4.98e-11	YES	Cluster4
A0A0U1RNH9_S_261	A0A0U1RNH9	ENSMUSG00000030660	18704	Pik3c2a	1	148.69	LEIANSKASVCNLQISPKSEDINKFDWLDLD	S	261	0.938989	0.97379	0.9717	0.876552	0.981509	0.959332	1.05282	0.882224	0.800126	0.848446	0.830705	0.805158	1.26879	1.3009	1.18648	1.32248	0.940258	1.26966	0.968971	0.821109	1.03054	0.865534	NO	0.847403	0.00861989	NO	1.54628	2.41e-07	NO	1.54628	3.52e-07	8.06e-07	NO	NO
A0A0U1RNH9_S_51	A0A0U1RNH9	ENSMUSG00000030660	18704	Pik3c2a	0.999985	115.86	AEALAKLQKDRQMTDSPRGFELSSSTRQRTQ	S	51	0.940441	1.09867	0.974941	0.991478	1.1997	1.02901	1.1365	1.16288	1.22496	1.22103	1.10251	1.22564	0.73015	0.717363	0.630029	0.614693	1.00138	0.673059	1.13202	1.19354	1.13046	0.0650967	NO	1.05434	0.565205	NO	0.56392	5.39e-07	NO	1.7733	4.64e-07	1.03e-06	NO	NO
A0A0U1RNH9_S_328	A0A0U1RNH9	ENSMUSG00000030660	18704	Pik3c2a	0.809443	50.292	ERSPSCHLERKVNGKSLSGATVTRSQSLIIR	S	328	1.20766	1.30474	1.30246	1.16572	1.00758	0.992117	1.02947	0.974568	1.19261	1.1219	1.11939	1.10975	0.626835	0.673486	0.597481	0.574235	1.24515	0.618009	1.00093	1.13591	0.803869	4.19e-05	NO	1.13485	0.00697771	NO	0.544064	1.2e-08	NO	2.01477	1.45e-09	7.01e-09	YES	Cluster2
A0A0U1RNH9_S_330	A0A0U1RNH9	ENSMUSG00000030660	18704	Pik3c2a	0.931462	60.641	SPSCHLERKVNGKSLSGATVTRSQSLIIRTA	S	330	1.23241	1.31701	1.2679	1.2472	0.989922	0.96551	1.01134	0.944755	1.0481	1.07353	1.12441	1.10191	0.706718	0.675226	0.632357	0.661694	1.26613	0.668999	0.977882	1.08699	0.772339	1.63e-07	NO	1.11157	0.00238154	NO	0.615462	2.57e-09	NO	1.89258	6.24e-11	5.97e-10	NO	NO
D3Z7R0_S_31	D3Z7R0	ENSMUSG00000030802	12041	Bckdk	0.991316	264.52	SLWPLLGSSLSLRARSTSATDTHHVELARER	S	31	1.06774	1.06928	1.09362	1.08486	1.05713	0.96668	0.954534	1.38757	1.00776	0.973542	1.01097	1.28883	0.736222	0.784007	0.743336	0.773906	1.07888	0.759368	1.09148	1.07028	1.01168	0.998925	NO	0.980574	0.99497	NO	0.709506	0.0199324	NO	1.43735	0.00724323	0.00857703	NO	NO
A0A0U1RNN5_S_139	A0A0U1RNN5	ENSMUSG00000051457	20737	Spn	1	105.98	PTSDGPQAKDEAAPQSL______________	S	139	1.24364	1.2129	1.15171	1.06241	0.943588	0.920652	0.952895	1.05526	1.16788	1.17323	1.08177	1.13949	0.736794	0.73859	0.721839	0.697351	1.16766	0.723643	0.968099	1.14059	0.82909	0.00121155	NO	1.17818	0.00386454	NO	0.634445	8.7e-07	NO	1.61359	2.66e-07	6.26e-07	NO	NO
A0A0U1RNR6_S_483	A0A0U1RNR6	ENSMUSG00000049739	233905	Zfp646	0.99934	178.44	ENDEDPDSSQDPLGESPCETEDNLERDGDCL	S	483	1.33435	1.36484	1.45493	1.33733	1.20542	1.24604	1.20457	1.07044	1.06048	0.96178	0.922437	0.865977	0.527293	0.536643	0.459865	0.44761	1.37286	0.492853	1.18162	0.952668	0.860696	0.00757904	NO	0.806241	0.00195232	NO	0.517339	2.5e-06	NO	2.78554	2.14e-09	9.62e-09	YES	Cluster1
A0A0U1RNR6_S_1190	A0A0U1RNR6	ENSMUSG00000049739	233905	Zfp646	0.916542	118.55	LQVEHETKRPGGHSQSPSSPACSGGTESTQQ	S	1190	1.00015	1.11815	1.08218	0.972989	1.042	1.0117	1.01227	1.31243	1.04334	0.96787	1.02449	1.27146	0.784881	0.81236	0.745099	0.798638	1.04337	0.785245	1.0946	1.07679	1.04911	0.900505	NO	0.983725	0.994967	NO	0.729248	0.00978334	NO	1.39396	0.00433069	0.00523598	NO	NO
A0A0U1RNR6_S_1192	A0A0U1RNR6	ENSMUSG00000049739	233905	Zfp646	0.777073	148.66	VEHETKRPGGHSQSPSSPACSGGTESTQQVG	S	1192	1.18506	1.28064	1.18059	1.16425	1.10057	0.96102	1.10778	1.12697	1.24516	1.2568	1.17691	1.39699	0.505003	0.464867	0.425168	0.422229	1.20264	0.454317	1.07408	1.26896	0.893109	0.0841758	NO	1.18144	0.0077382	NO	0.358022	5.51e-09	YES	2.79312	3.38e-09	1.41e-08	YES	Cluster2
A0A0U1RNR6_S_1193	A0A0U1RNR6	ENSMUSG00000049739	233905	Zfp646	0.971262	159.59	EHETKRPGGHSQSPSSPACSGGTESTQQVGK	S	1193	0.923992	1.05318	0.998314	1.02418	1.04515	0.961063	1.03708	0.893947	1.5784	1.56601	1.51795	1.57228	0.489196	0.458682	0.442578	0.438003	0.999917	0.457115	0.984308	1.55866	0.98439	0.967426	NO	1.58351	6.06e-09	NO	0.293274	2.04e-12	YES	3.40978	6.79e-12	1.28e-10	YES	Cluster3
A0A0U1RNR6_S_302	A0A0U1RNR6	ENSMUSG00000049739	233905	Zfp646	0.92457	92.977	HCKATRRSTDPGTEGSPSPVKKEQHDPVGME	S	302	1.31122	1.33234	1.31957	1.23796	1.17986	1.13963	1.17881	1.06935	1.05226	1.08644	0.995799	1.05427	0.53235	0.524563	0.498235	0.487347	1.30027	0.510624	1.14191	1.04719	0.878212	0.000567963	NO	0.91705	0.0253864	NO	0.487613	1.5e-09	YES	2.54643	1.67e-11	2.36e-10	YES	Cluster2
A0A0U1RNR6_S_304	A0A0U1RNR6	ENSMUSG00000049739	233905	Zfp646	0.926838	49.34	KATRRSTDPGTEGSPSPVKKEQHDPVGMEAA	S	304	0.76632	0.755756	0.761824	0.686758	0.711178	0.826608	0.78477	0.858141	0.581057	0.595392	0.541614	0.569584	1.94697	1.86258	1.80374	1.94771	0.742665	1.89025	0.795174	0.571912	1.0707	0.509496	NO	0.719228	0.000290037	NO	3.30514	1.01e-12	YES	3.30514	5.11e-13	2.7e-11	YES	Cluster4
A0A0U1RNR6_S_382	A0A0U1RNR6	ENSMUSG00000049739	233905	Zfp646	0.99847	152.54	VTHREGEKSRTDSTVSPTRTFACQDCGKSYR	S	382	1.31758	1.37945	1.35954	1.34124	1.12515	1.07468	1.10472	0.882071	1.30474	1.34677	1.22583	1.17691	0.371427	0.355511	0.336294	0.29811	1.34945	0.340335	1.04665	1.26356	0.775615	0.00028904	NO	1.20724	0.00462229	NO	0.269346	2.09e-09	YES	3.96506	4.66e-10	2.8e-09	YES	Cluster2
A0A0U1RNT5_S_71	A0A0U1RNT5	ENSMUSG00000030469	210105	Zfp719	1	132.97	DPAAKTDQQSRVLPVSPGAFQNQKILTIGSA	S	71	0.93525	1.03683	1.03239	0.934553	1.01963	0.93194	1.03914	0.880517	1.34329	1.44304	1.26469	1.34882	0.64395	0.755245	0.679437	0.711267	0.984757	0.697475	0.967808	1.34996	0.982789	0.981337	NO	1.39486	1.14e-05	NO	0.516664	3.25e-08	NO	1.9355	7.25e-08	1.98e-07	NO	NO
A0A0U1RNV6_S_325	A0A0U1RNV6	ENSMUSG00000053470	104263	Kdm3a	0.999999	113.54	SSKDPRQQNTPQAANSPPNIGAKLPQGCHKQ	S	325	0.792183	0.730188	0.750967	0.713436	0.649042	0.661552	0.66558	5.27065	0.584348	0.600285	0.56104	1.82164	0.502987	0.498788	0.564854	0.632461	0.746694	0.549773	1.81171	0.891827	2.4263	0.602784	NO	0.492258	0.702465	NO	0.616456	0.976535	NO	3.29537	0.480635	0.489866	NO	NO
Q8BSS6_S_400	Q8BSS6	ENSMUSG00000051910	20679	Sox6	0.840997	118.51	LSSRPKTAEPVKSPTSPTQNLFPASKTSPVN	S	400	0.823709	0.867877	0.837553	0.803443	0.786236	0.74116	0.763546	0.708261	1.75747	1.88383	1.68529	1.69449	0.684632	0.696053	0.634375	0.632073	0.833146	0.661783	0.749801	1.75527	0.899964	0.174194	NO	2.34098	1.3e-11	YES	0.377026	4.49e-12	YES	2.65234	4.72e-12	9.96e-11	YES	Cluster3
A0A0U1RP14_S_22	A0A0U1RP14	ENSMUSG00000030814	12055	Bcl7c	0.895446	112.71	AEPSPGGTPQPSRPGSPTGPPEVITEDTQPP	S	22	1.01243	1.17764	0.999678	0.976431	1.08958	0.887547	0.894811	1.10156	1.23621	1.42833	1.30954	1.50842	0.637901	0.692776	0.47947	0.567674	1.04154	0.594455	0.993374	1.37063	0.953751	0.917706	NO	1.37977	0.00152971	NO	0.433711	1.4e-06	YES	2.30568	3.02e-06	5.66e-06	YES	Cluster3
A0A0U1RP47_S_667	A0A0U1RP47	ENSMUSG00000034342	12402	Cbl	0.941231	159.66	VAGPESEHPKIKPSSSANAIYSLAARPLPMP	S	667	1.18016	1.1931	1.19689	1.07567	1.38415	1.3679	1.43608	1.34581	1.03524	1.01404	1.0023	1.01908	0.473616	0.433636	0.466997	0.375321	1.16146	0.437393	1.38348	1.01767	1.19116	3.71e-05	NO	0.735582	1.83e-07	NO	0.4298	1.06e-09	YES	3.16303	4.16e-12	9.14e-11	YES	Cluster2
A0A0U1RPI8_S_44	A0A0U1RPI8	ENSMUSG00000075701	109815	Selenos	0.999705	52.329	EMWDSMQEGRSYKRNSGRPQEEDGPGPSTSS	S	44	1.44173	1.39222	1.38531	1.29845	1.43035	1.51432	1.59086	0.830905	0.931703	0.839267	0.88552	0.732601	0.455128	0.411866	0.482182	0.377588	1.37943	0.431691	1.34161	0.847273	0.972585	0.99078	NO	0.631534	0.0110794	NO	0.509507	0.0322613	NO	3.1954	2.19e-05	3.52e-05	YES	Cluster1
A0A0U1RP69_S_147	A0A0U1RP69	ENSMUSG00000002608	52132	Ccdc97	0.769706	192.51	ELNARTAAPQAPRSGSPGTPAYPLSDLLFQS	S	147	1.05644	1.06596	1.13682	1.04839	1.12324	1.05168	1.08032	0.865485	1.49	1.39803	1.44769	1.34828	0.532658	0.472655	0.438435	0.443912	1.0769	0.471915	1.03018	1.421	0.956614	0.789743	NO	1.37937	2.59e-05	NO	0.3321	1.62e-09	YES	3.01114	2.93e-09	1.25e-08	YES	Cluster3
A0A0U1RP90_S_107	A0A0U1RP90	ENSMUSG00000066568	67070	Lsm14a	0.999998	135.12	TASAHLPAPAPVGRRSPVPARPLPPTSQKAI	S	107	1.18128	1.19395	1.19095	1.12406	1.03674	0.998336	1.03826	1.04853	1.20996	1.21757	1.20495	1.26383	0.596949	0.586046	0.55324	0.555352	1.17256	0.572897	1.03047	1.22408	0.878819	3.13e-05	NO	1.18788	1.23e-06	NO	0.468023	1.17e-12	YES	2.13665	6.75e-13	3.25e-11	YES	Cluster2
A0A0U1RP90_S_83	A0A0U1RP90	ENSMUSG00000066568	67070	Lsm14a	0.937696	189.54	LAQGRSSPQLDPLRKSPTMEQAVQTASAHLP	S	83	1.23111	1.21768	1.2176	1.12242	1.01197	0.956281	1.00926	0.977145	1.16094	1.18847	1.07998	1.17277	0.681758	0.677521	0.662249	0.632846	1.1972	0.663594	0.988663	1.15054	0.825812	3.4e-05	NO	1.16374	0.000378928	NO	0.576766	3.35e-09	NO	1.80412	7.76e-10	4.24e-09	NO	NO
A0A0U1RP90_S_73	A0A0U1RP90	ENSMUSG00000066568	67070	Lsm14a	0.986142	155.53	TQDTRSVKPQLAQGRSSPQLDPLRKSPTMEQ	S	73	1.15096	1.17814	1.22529	1.11815	1.03438	0.997588	1.05786	0.912819	1.27846	1.33303	1.28458	1.34066	0.542493	0.532541	0.514343	0.498704	1.16813	0.52202	1.00066	1.30918	0.856633	0.000717883	NO	1.30832	1.75e-06	NO	0.398738	2.39e-11	YES	2.50792	4.43e-11	4.68e-10	YES	Cluster3
A0A0U1RP98_S_58	A0A0U1RP98	ENSMUSG00000010095	17254	Slc3a2	0.999888	115.78	VAEDETEAGVKFTGLSKEELLKVAGSPGWVR	S	58	1.08561	1.07643	1.0767	1.04289	1.01622	0.995714	1.03164	0.866202	0.966214	1.0285	0.918996	0.938063	1.0218	1.00687	0.95034	0.977816	1.07041	0.989205	0.977445	0.962942	0.913152	0.076853	NO	0.985163	0.973275	NO	1.02727	0.867406	NO	1.1116	0.0355166	0.0394481	NO	NO
A0A0U1RP98_S_2	A0A0U1RP98	ENSMUSG00000010095	17254	Slc3a2	0.920823	65.06	______________MSQDTEVDMKDVELNEL	S	2	0.990689	0.959473	1.04244	0.94052	1.05371	1.10536	1.15872	0.810084	0.974728	0.942369	0.902515	0.969813	1.04726	1.00972	1.01811	1.07451	0.98328	1.0374	1.03197	0.947356	1.04951	0.840308	NO	0.918012	0.500896	NO	1.09504	0.450488	NO	1.09504	0.404301	0.414526	NO	NO
A0A1L1SQ79_S_609	A0A1L1SQ79	ENSMUSG00000045659	233765	Plekha7	0.999347	81.278	KPPEQRRSVDISLGGSPRKARGHAAKNSSHV	S	609	1.23588	1.134	1.19362	1.19363	1.26475	1.14974	1.11815	0.976335	1.02397	1.04883	1.08532	0.987198	0.720071	0.695254	0.540533	0.63273	1.18928	0.647147	1.12724	1.03633	0.947835	0.676832	NO	0.919349	0.38383	NO	0.624461	6.3e-05	NO	1.83773	1.68e-06	3.31e-06	NO	NO
A0A0U1RPX0_S_20	A0A0U1RPX0	ENSMUSG00000061286	27998	Exosc5	0.793103	174.22	KRADANLLTDTGTESSPRSPVCSLRHFACEQ	S	20	1.19511	1.19698	1.21399	1.11458	1.06994	1.04893	1.1329	1.06412	1.05656	1.06694	1.01598	0.981282	0.738009	0.719753	0.750326	0.634598	1.18016	0.710672	1.07897	1.03019	0.914256	0.0292871	NO	0.954788	0.42504	NO	0.689845	1.3e-06	NO	1.66063	2.19e-08	6.94e-08	NO	NO
A0A0U1RPX0_S_23	A0A0U1RPX0	ENSMUSG00000061286	27998	Exosc5	0.999918	323.08	DANLLTDTGTESSPRSPVCSLRHFACEQNLL	S	23	0.793651	0.853762	0.819994	0.789636	0.929216	0.917062	0.94401	0.968759	0.738874	0.73783	0.703842	0.72364	1.4701	1.57069	1.44734	1.59159	0.814261	1.51993	0.939762	0.726047	1.15413	0.0048627	NO	0.772586	4.65e-05	NO	2.09343	9.88e-12	YES	2.09343	1.48e-11	2.17e-10	YES	Cluster4
A0A0U1RPD8_S_1794	A0A0U1RPD8	ENSMUSG00000032777	233863	Gtf3c1	1	144.97	LPAKKPTLQDVRVAASPRPGAEEQAEAQAPA	S	1794	1.1073	1.08684	1.12624	1.05844	1.03348	1.02535	1.11196	1.55365	1.07302	1.08891	0.98892	1.43957	0.561953	0.617291	0.568225	0.558847	1.09471	0.576579	1.18111	1.1476	1.07893	0.872584	NO	0.97163	0.990788	NO	0.50242	0.00153594	NO	2.04848	0.000552836	0.00073595	YES	Cluster2
A0A0U1RPF6_S_81	A0A0U1RPF6	ENSMUSG00000030689	233875	Ino80e	0.77422	252.37	VEEELELGEAEGRESS_______________	S	81	1.49432	1.47428	1.44179	1.44089	1.1993	1.15979	1.25031	1.09159	0.941568	0.899422	0.823621	0.874208	0.508842	0.485612	0.467113	0.447353	1.46282	0.47723	1.17525	0.884705	0.803411	6.21e-06	NO	0.752783	5.57e-06	NO	0.539423	1.4e-07	NO	3.06523	6.95e-12	1.3e-10	YES	Cluster1
A0A0U1RPI1_S_58	A0A0U1RPI1	ENSMUSG00000036570	56188	Fxyd1	0.903634	191.07	QRTGEPDEEEGTFRSSIRRLSSRRR______	S	58	1.10391	1.19842	1.23247	1.341	0.961527	0.774504	0.843178	0.902268	1.34769	1.35519	1.38889	1.48376	0.607928	0.608299	0.461664	0.389308	1.21895	0.5168	0.870369	1.39388	0.714032	0.000658053	NO	1.60148	1.35e-05	NO	0.370763	4.88e-08	YES	2.69714	4.55e-08	1.31e-07	YES	Cluster3
A0A0U1RPL0_S_304	A0A0U1RPL0	ENSMUSG00000032637	233871	Atxn2l	0.98956	135.55	QRELRAAQLAREIESSPQYRLRIAMENDDGR	S	304	1.45356	1.44093	1.37869	1.3553	1.23069	1.15735	1.20721	1.24163	0.833698	0.877852	0.786393	0.850122	0.573318	0.569403	0.540412	0.503439	1.40712	0.546643	1.20922	0.837016	0.859357	6.24e-05	NO	0.692196	7.42e-08	NO	0.653085	1.17e-06	NO	2.57411	3.67e-12	8.38e-11	YES	Cluster1
A0A0U1RPL0_S_586	A0A0U1RPL0	ENSMUSG00000032637	233871	Atxn2l	0.982808	100.93	EEAKGKEKEVDGLLTSDPMGSPVSSKTESIL	S	586	1.26231	1.31694	1.43247	1.26423	1.06585	1.0631	1.04429	1.3513	0.83807	0.987897	0.923794	0.918652	0.620927	0.699346	0.616544	0.594281	1.31899	0.632775	1.13113	0.917103	0.857578	0.0575825	NO	0.810781	0.028639	NO	0.689971	0.00437066	NO	2.08445	1.38e-06	2.78e-06	YES	Cluster1
A0A0U1RPL0_S_591	A0A0U1RPL0	ENSMUSG00000032637	233871	Atxn2l	0.999897	202.69	KEKEVDGLLTSDPMGSPVSSKTESILDKEDK	S	591	1.59508	1.53253	1.49906	1.43005	1.15466	1.09004	1.14197	1.08914	0.852721	0.846587	0.795982	0.742839	0.596947	0.575584	0.51793	0.538886	1.51418	0.557337	1.11895	0.809532	0.738982	4.99e-07	NO	0.723474	6.93e-06	NO	0.688468	5.53e-05	NO	2.71681	2.37e-11	3.01e-10	YES	Cluster1
A0A0U1RPL0_S_337	A0A0U1RPL0	ENSMUSG00000032637	233871	Atxn2l	0.999637	174.44	EEKHSAVQRQGSGRESPSLVSREGKYIPLPQ	S	337	1.0539	1.1379	1.09553	1.0917	1.17508	1.07958	1.14453	1.12019	1.28021	1.34246	1.26809	1.32817	0.496062	0.488273	0.465734	0.432579	1.09476	0.470662	1.12984	1.30473	1.03205	0.514481	NO	1.15479	6.86e-05	NO	0.360734	1.51e-12	YES	2.77213	1.74e-12	5.36e-11	YES	Cluster3
A0A0U1RPL0_S_407	A0A0U1RPL0	ENSMUSG00000032637	233871	Atxn2l	0.968673	84.14	PGSEARGINGGPSRMSPKAQRPLRGAKTLSS	S	407	0.971675	1.16388	1.02069	1.09078	1.0515	0.98731	1.12795	1.01998	1.47205	1.52445	1.3105	1.48852	0.520883	0.47967	0.403398	0.366768	1.06175	0.44268	1.04669	1.44888	0.985808	0.992597	NO	1.38425	5.16e-05	NO	0.305532	2.5e-09	YES	3.27298	4.74e-09	1.88e-08	YES	Cluster3
A0A0U1RPL0_S_388	A0A0U1RPL0	ENSMUSG00000032637	233871	Atxn2l	0.835397	93.255	GLSSLPPRGPHHLDNSSPGPGSEARGINGGP	S	388	0.767373	1.07914	0.980482	1.03439	1.06951	1.02703	1.08056	1.33576	1.10973	1.11474	1.01202	1.39647	0.825437	0.939658	0.615962	0.611732	0.965348	0.748197	1.12822	1.15824	1.16871	0.458944	NO	1.02661	0.991991	NO	0.645978	0.0114064	NO	1.54804	0.00907974	0.0106579	NO	NO
A0A0U1RPL0_S_389	A0A0U1RPL0	ENSMUSG00000032637	233871	Atxn2l	0.86476	118.96	LSSLPPRGPHHLDNSSPGPGSEARGINGGPS	S	389	0.819413	1.18425	1.0404	1.1038	1.06656	1.01666	1.11927	1.37103	1.23646	1.26864	1.16867	1.15314	0.622225	0.735531	0.571198	0.522742	1.03697	0.612924	1.14338	1.20673	1.10262	0.625308	NO	1.0554	0.884173	NO	0.507922	9.45e-05	NO	1.96881	7.75e-05	0.000114725	NO	NO
A0A0U1RPL0_S_109	A0A0U1RPL0	ENSMUSG00000032637	233871	Atxn2l	1	197.1	IGSVRGQTTGKGPPQSPVFEGVYNNSRMLHF	S	109	1.14342	1.17651	1.11481	1.05599	1.07074	1.02842	1.06752	0.913476	1.02218	0.976859	0.983397	0.892643	0.958871	0.982884	0.803179	0.809098	1.12268	0.888508	1.02004	0.96877	0.908575	0.22569	NO	0.949737	0.740501	NO	0.91715	0.414962	NO	1.26356	0.00406116	0.00492378	NO	NO
A0A0U1RPL0_S_556	A0A0U1RPL0	ENSMUSG00000032637	233871	Atxn2l	0.974845	134.29	ELRKFGAQFKLQPSSSPETGLDPFPSRILKE	S	556	1.0053	1.0196	0.99705	0.987142	1.12507	1.05464	1.1078	0.937358	1.27003	1.32011	1.25271	1.27672	0.70059	0.666229	0.659103	0.620545	1.00227	0.661617	1.05622	1.27989	1.05382	0.422103	NO	1.21177	0.000134545	NO	0.516932	2.49e-09	NO	1.93449	4.65e-09	1.85e-08	NO	NO
A0A0U1RPL0_S_447	A0A0U1RPL0	ENSMUSG00000032637	233871	Atxn2l	0.999999	82.417	SVPPTSAVGRMYPPRSPKSAAPAPVSASCPE	S	447	0.984915	1.05537	1.04639	0.972219	0.999497	1.01414	1.01427	0.95638	1.18605	1.25336	1.18096	1.18938	0.797737	0.802388	0.736266	0.810685	1.01472	0.786769	0.996072	1.20244	0.981619	0.872049	NO	1.20718	1.22e-05	NO	0.654313	5.55e-09	NO	1.52832	1.24e-08	4.25e-08	NO	NO
A0A0U1RPL0_S_333	A0A0U1RPL0	ENSMUSG00000032637	233871	Atxn2l	0.999926	100.58	GRTEEEKHSAVQRQGSGRESPSLVSREGKYI	S	333	1.02063	1.1194	1.08634	1.07043	1.08002	0.956455	1.00472	1.68139	1.08219	1.17098	1.05215	1.41909	0.588675	0.566195	0.564762	0.536551	1.0742	0.564046	1.18065	1.1811	1.09909	0.855959	NO	1.00039	1	NO	0.477558	0.00295091	YES	2.09399	0.00159035	0.00200914	YES	Cluster2
A0A0U1RPL0_S_27	A0A0U1RPL0	ENSMUSG00000032637	233871	Atxn2l	0.943613	111.04	QPQQPPPTQQAVARRSPGGTSPPNGGLPGPL	S	27	1.15915	1.0927	1.13841	0.941784	0.996847	1.02604	1.09702	0.901832	1.09879	1.24478	1.09791	0.962586	0.819154	0.902146	0.72059	0.80025	1.08301	0.810535	1.00544	1.10102	0.928371	0.654281	NO	1.09506	0.497486	NO	0.73617	0.00421358	NO	1.35838	0.00327498	0.00401047	NO	NO
A0A0U1RPL0_S_681	A0A0U1RPL0	ENSMUSG00000032637	233871	Atxn2l	0.992577	179.19	TKPLLSVNKSTSTPTSPGPRTHSTPSIPVLT	S	681	1.36947	1.40774	1.34604	1.35067	1.42138	1.34246	1.41092	1.36298	0.942649	1.00252	0.92206	0.968746	0.315867	0.312252	0.289121	0.235126	1.36848	0.288092	1.38443	0.958995	1.01166	0.913324	NO	0.692698	4.1e-09	NO	0.30041	9.33e-12	YES	4.80553	2.55e-14	5.63e-12	YES	Cluster1
A0A0U1RPL0_S_631	A0A0U1RPL0	ENSMUSG00000032637	233871	Atxn2l	0.859097	112.74	EGPEQLPAPCPSQTGSPPVGLIKGDEKEEGP	S	631	1.21511	1.02593	1.11202	1.05866	0.925206	1.0435	1.10706	0.908175	1.00892	1.00522	0.891119	0.984529	0.987369	0.886035	0.855387	0.985748	1.10293	0.928635	0.995985	0.972447	0.903033	0.252907	NO	0.976367	0.971628	NO	0.954946	0.850436	NO	1.18769	0.0424298	0.0468159	NO	NO
A0A0U1RPV5_S_366	A0A0U1RPV5	ENSMUSG00000042423	14123	Fbrs	0.830882	86.304	LLGAPPPLVPAPRPSSPPRAPGPARADR___	S	366	1.23613	1.24941	1.26001	1.10903	1.14049	1.06116	1.11559	1.00257	1.03295	1.03956	0.930187	0.993449	0.743363	0.763596	0.641972	0.680556	1.21364	0.707372	1.07995	0.999035	0.889842	0.0363761	NO	0.925074	0.275364	NO	0.708055	8.73e-05	NO	1.71571	4.19e-07	9.43e-07	NO	NO
A0A0U1RPV7_S_126	A0A0U1RPV7	ENSMUSG00000028948	74035	Nol9	0.99949	114.59	HSTPQSRAGRPVRKVSPNVTQPVRDLGSGRV	S	126	1.0083	1.02133	1.00927	0.976261	0.907861	0.927271	0.993673	1.13825	0.997634	1.06457	0.995172	1.08273	0.988678	0.973692	0.95207	0.963238	1.00379	0.969419	0.991764	1.03503	0.988021	0.990862	NO	1.04362	0.723846	NO	0.936612	0.417395	NO	1.06768	0.477144	0.486422	NO	NO
A0A0U1RPV7_S_86	A0A0U1RPV7	ENSMUSG00000028948	74035	Nol9	0.932882	129.72	AVKCKLRARSRPAPRSPPTPSVPPAPCTASA	S	86	1.17617	1.16706	1.17051	1.13529	1.09023	1.03786	1.10361	0.953016	1.15043	1.12455	1.08365	1.05487	0.728973	0.697923	0.664115	0.661731	1.16226	0.688185	1.04618	1.10338	0.900127	0.0136002	NO	1.05467	0.306948	NO	0.623709	8.11e-08	NO	1.68887	1.41e-08	4.74e-08	NO	NO
A0A0U1RQ65_S_1022	A0A0U1RQ65	ENSMUSG00000052707	233833	Tnrc6a	0.911556	77.825	PFVPYDFMNSSTSPASPPGSIGDGWPRAKSP	S	1022	1.17619	1.1166	1.04665	1.0782	1.04484	1.01711	1.00987	1.2234	1.27666	1.19165	1.03265	1.25125	0.651627	0.664372	0.648204	0.570709	1.10441	0.633728	1.07381	1.18805	0.972289	0.951169	NO	1.10639	0.254465	NO	0.533417	3.16e-06	NO	1.87471	2.57e-06	4.88e-06	NO	NO
A0A0U1RQ65_S_177	A0A0U1RQ65	ENSMUSG00000052707	233833	Tnrc6a	0.905831	94.325	GQTPIKQNTAWDTETSPRGERKTDNGTEAWG	S	177	1.08022	1.26266	1.28152	1.19262	1.12382	1.14478	1.24504	1.0364	1.04754	1.08956	1.00593	0.784298	0.692949	0.726	0.636554	0.650094	1.20426	0.676399	1.13751	0.981834	0.944576	0.753718	NO	0.863142	0.146267	NO	0.688914	0.00313869	NO	1.78039	2.03e-05	3.28e-05	NO	NO
Q3UJV1_S_446	Q3UJV1	ENSMUSG00000074358	232933	Ccdc61	0.988767	88.706	SVSRSRRCRGRGKPPSPTPWSRSKTKSTTQE	S	446	1.03434	1.0519	1.02467	1.0486	1.00647	1.00598	1.02051	1.00405	1.03839	1.05349	1.07017	1.05328	0.952188	0.902415	0.90033	0.833218	1.03987	0.897038	1.00925	1.05384	0.970552	0.391804	NO	1.04417	0.131003	NO	0.851212	1.15e-05	NO	1.1748	8.49e-06	1.46e-05	NO	NO
Q3UJV1_S_330	Q3UJV1	ENSMUSG00000074358	232933	Ccdc61	0.999932	117.7	ESSRGARGRGRPAHPSPSPTGSRAPRFDPTA	S	330	0.835842	0.996972	0.929641	1.09711	1.08667	0.82728	0.92621	1.02636	1.29171	1.25175	1.08743	1.29692	0.902488	0.820244	0.864717	0.758661	0.96489	0.836527	0.966631	1.23195	1.0018	0.999994	NO	1.27448	0.0113699	NO	0.679026	0.000505961	NO	1.4727	0.00078411	0.0010244	NO	NO
Q3UJV1_S_332	Q3UJV1	ENSMUSG00000074358	232933	Ccdc61	0.995427	96.489	SRGARGRGRPAHPSPSPTGSRAPRFDPTAFV	S	332	0.638933	0.87657	0.733761	0.998577	1.17405	0.644163	0.837013	0.81872	1.46024	1.2702	1.15397	1.27307	1.14735	1.04573	1.09616	0.831491	0.81196	1.03019	0.868486	1.28937	1.06962	0.961335	NO	1.48462	0.0166326	NO	0.798984	0.173903	NO	1.58797	0.00661573	0.0078625	NO	NO
Q3UJV1_S_472	Q3UJV1	ENSMUSG00000074358	232933	Ccdc61	0.928561	142.83	STTQERSDHQRHLASSGGWVPIKEYSSDFQG	S	472	0.827252	0.842259	0.845684	0.804182	0.756085	0.768765	0.768276	0.83734	1.1477	1.15293	1.17893	1.40357	1.21876	1.12744	1.15032	1.1705	0.829844	1.16676	0.782617	1.22078	0.943089	0.758697	NO	1.55987	4.74e-06	NO	0.955743	0.678641	NO	1.55987	8.79e-07	1.84e-06	NO	NO
Q3UJV1_S_374	Q3UJV1	ENSMUSG00000074358	232933	Ccdc61	0.990048	170.29	MKQQQQQRNRMGSGGSGDGPSVSWSQQTRPA	S	374	0.846634	0.8439	0.849981	0.91945	0.92736	0.86498	0.885581	1.0426	1.05394	1.03842	1.01876	1.22322	1.14232	1.09624	1.12443	1.12218	0.864991	1.12129	0.93013	1.08359	1.07531	0.511792	NO	1.16498	0.0260454	NO	1.0348	0.843243	NO	1.29631	0.00029964	0.000411348	NO	NO
Q3UJV1_S_408	Q3UJV1	ENSMUSG00000074358	232933	Ccdc61	0.972568	79.427	TGRGDAVNRSRNRSSSVDSFRSRCSSVSSCS	S	408	0.933855	0.955297	0.921825	0.932787	0.858013	0.863075	0.837225	0.776916	1.04946	1.11573	1.17214	1.04028	1.19175	1.12629	1.11252	1.11284	0.935941	1.13585	0.833807	1.0944	0.890876	0.0215535	NO	1.31254	7.24e-06	NO	1.03787	0.522339	NO	1.36224	8.38e-07	1.76e-06	NO	NO
A0A0U1RQB6_S_1039	A0A0U1RQB6	ENSMUSG00000022521	12914	Crebbp	0.763222	214.6	EEEENSSNDTASQSTSPSQPRKKIFKPEELR	S	1039	1.33284	1.32502	1.21929	1.24238	0.96984	0.953865	1.00338	1.27081	1.20497	1.30718	1.11196	1.36659	0.45945	0.422652	0.43259	0.377189	1.27988	0.42297	1.04947	1.24767	0.819976	0.0287719	NO	1.18886	0.0637877	NO	0.339007	3.19e-07	YES	3.02594	1.14e-07	2.94e-07	YES	Cluster2
A0A0U1RQB6_S_2026	A0A0U1RQB6	ENSMUSG00000022521	12914	Crebbp	0.962793	237.27	VAGPRMPNVQPPRSISPSALQDLLRTLKSPS	S	2026	0.717159	0.833988	0.825574	0.813367	0.787115	0.706485	0.754549	0.75358	2.13925	2.22702	2.08073	2.23852	0.312433	0.297542	0.268223	0.244454	0.797522	0.280663	0.750432	2.17138	0.940955	0.583061	NO	2.89351	5.2e-13	YES	0.129255	4.61e-14	YES	7.73662	1.14e-14	4.25e-12	YES	Cluster3
A0A0U1RQB6_S_2042	A0A0U1RQB6	ENSMUSG00000022521	12914	Crebbp	0.779706	122.44	PSALQDLLRTLKSPSSPQQQQQVLNILKSNP	S	2042	1.00702	1.01022	1.02494	0.93007	1.01881	0.873004	0.95809	0.85598	1.38418	1.55683	1.4192	1.44342	0.673987	0.640082	0.618091	0.586058	0.993065	0.629554	0.926471	1.45091	0.932941	0.434575	NO	1.56606	1.95e-07	NO	0.433903	1.31e-09	YES	2.30466	2.37e-09	1.05e-08	YES	Cluster3
A0A0U1RQB6_S_1726	A0A0U1RQB6	ENSMUSG00000022521	12914	Crebbp	0.958116	161.04	GLDDEGSSQGEPQSKSPQESRRLSIQRCIQS	S	1726	1.36977	1.408	1.33819	1.30688	1.08362	0.989331	1.14387	1.02146	1.13978	1.13232	1.05787	1.10792	0.533693	0.502602	0.458442	0.406245	1.35571	0.475245	1.05957	1.10947	0.781562	1.98e-05	NO	1.04709	0.553746	NO	0.428353	4.78e-09	YES	2.85266	1.54e-10	1.18e-09	YES	Cluster2
A0A140LIM5_S_136	A0A140LIM5	ENSMUSG00000066979	12237	Bub3	0.999981	103.39	LSSIEGRVAVEYLDPSPEVQKKKYAFKCHRL	S	136	1.19596	1.14005	0.978696	0.976931	1.14178	1.0064	1.06772	1.00183	0.905941	1.0031	0.903792	0.893086	1.01519	0.980192	0.858666	0.930653	1.07291	0.946175	1.05443	0.92648	0.982779	0.986223	NO	0.878652	0.145372	NO	1.02126	0.983432	NO	1.15805	0.0439172	0.0483915	NO	NO
A0A140LHJ3_S_70	A0A140LHJ3	ENSMUSG00000032604	97541	Qars	0.996968	77.078	LLYDLVSRLRDTRRRSFLVSYIANKKIHTGL	S	70	1.27172	1.16671	1.2043	1.13631	1.03448	0.967851	1.13894	0.888054	1.08226	0.943253	0.992035	0.873386	0.826933	0.792128	0.808218	0.873425	1.19476	0.825176	1.00733	0.972733	0.843123	0.0216465	NO	0.965654	0.918141	NO	0.848307	0.0771402	NO	1.44789	0.000190002	0.000267244	NO	NO
A0A140LHE6_S_123	A0A140LHE6	ENSMUSG00000003184	54131	Irf3	0.998364	98.796	EFVTPGARDFVHLGASPDTNGKSSLPHSQEN	S	123	1.24442	1.28012	1.22845	1.19984	1.09176	1.08517	1.20908	0.987307	1.10748	1.12491	0.986594	1.04956	0.640107	0.627365	0.571439	0.56639	1.23821	0.601325	1.09333	1.06713	0.882993	0.0244826	NO	0.97604	0.926647	NO	0.563495	7.66e-07	NO	2.05913	2.72e-08	8.4e-08	YES	Cluster2
A0A140LHE6_S_135	A0A140LHE6	ENSMUSG00000003184	54131	Irf3	1	151.73	LGASPDTNGKSSLPHSQENLPKLFDGLILGP	S	135	1.03963	1.01516	1.00216	0.975814	1.10338	1.07855	1.10159	1.05637	1.14052	1.11152	1.10323	1.207	0.78426	0.758211	0.754632	0.767976	1.00819	0.76627	1.08497	1.14057	1.07616	0.0159288	NO	1.05124	0.0899395	NO	0.671833	3.37e-09	NO	1.48847	3.06e-09	1.3e-08	NO	NO
A0A140LHW5_S_11	A0A140LHW5	ENSMUSG00000035227	66624	Spcs2	0.999999	288.78	_____MAASASQGGRSGGGGGSSGAGGGPSC	S	11	0.779506	0.942123	0.796306	0.826427	0.763931	0.737557	0.80122	0.758693	1.71057	1.7426	1.64039	1.85025	0.729671	0.666412	0.587682	0.666655	0.83609	0.662605	0.76535	1.73595	0.915392	0.450629	NO	2.26818	4.59e-10	YES	0.381695	1.14e-10	YES	2.61989	7.23e-11	6.63e-10	YES	Cluster3
A0A140LHW5_S_18	A0A140LHW5	ENSMUSG00000035227	66624	Spcs2	0.922076	367.94	ASASQGGRSGGGGGSSGAGGGPSCGTSSSRS	S	18	0.979159	1.03743	1.02724	1.01144	0.935326	0.868312	0.897474	0.720848	1.54885	1.60074	1.45674	1.5365	0.609706	0.602988	0.576658	0.590593	1.01382	0.594986	0.85549	1.53571	0.843831	0.00991085	NO	1.79512	6.04e-09	NO	0.387435	1.2e-10	YES	2.58108	2.2e-10	1.56e-09	YES	Cluster3
A0A140LHW5_S_31	A0A140LHW5	ENSMUSG00000035227	66624	Spcs2	0.949698	196.43	GSSGAGGGPSCGTSSSRSGLLDKWKIDDKPV	S	31	1.18836	1.21468	1.13547	1.09323	1.11792	1.08358	1.06665	0.945489	1.17282	1.19648	1.10281	1.00152	0.692886	0.733811	0.597582	0.65671	1.15794	0.670247	1.05341	1.11841	0.909731	0.203705	NO	1.0617	0.571843	NO	0.599287	5.37e-06	NO	1.72763	1.38e-06	2.79e-06	NO	NO
A0A140LHH1_S_34	A0A140LHH1	ENSMUSG00000074093	75744	Svip	0.999998	127.01	KAGRGSRKKAEGGGDSGDFGHPVSGGKKEEE	S	34	0.745939	0.634768	0.645103	0.643029	0.749573	0.869986	0.845921	0.666002	1.18626	1.13258	1.15971	1.36962	1.29521	1.33779	1.29955	1.41896	0.66721	1.33788	0.782871	1.21204	1.17335	0.235877	NO	1.5482	3.84e-05	NO	1.10382	0.180539	NO	2.00518	1.17e-07	3.01e-07	YES	Cluster4
A0A140LHS5_S_317	A0A140LHS5	ENSMUSG00000018334	16706	Ksr1	0.99613	177.91	CRITFLPLARLRRTESVPSDINNPVDRAAEP	S	317	1.09866	1.1241	1.08567	1.0529	1.08335	1.06233	1.08918	1.09195	0.944315	0.998936	0.937427	0.962171	0.924616	0.88864	0.841565	0.814188	1.09033	0.867252	1.0817	0.960712	0.992083	0.98107	NO	0.888149	0.000986628	NO	0.902718	0.00734624	NO	1.25723	1.08e-06	2.22e-06	NO	NO
A0A140LHS5_S_320	A0A140LHS5	ENSMUSG00000018334	16706	Ksr1	0.832314	45.908	TFLPLARLRRTESVPSDINNPVDRAAEPHFG	S	320	1.16285	1.20837	1.14249	1.15453	1.01048	1.07492	1.14816	0.526918	1.04919	1.1364	1.16079	0.735098	0.898851	0.881486	0.832972	0.876496	1.16706	0.872451	0.94012	1.02037	0.805546	0.29461	NO	1.08536	0.91084	NO	0.855035	0.631234	NO	1.33768	0.146224	0.15476	NO	NO
A0A140LHS5_S_222	A0A140LHS5	ENSMUSG00000018334	16706	Ksr1	0.782256	63.894	VFQLLPSFPTLTRSKSHESQLGNRIDDVTPM	S	222	0.970708	1.31869	1.37728	1.31724	1.16717	1.15396	1.2703	2.05958	1.01286	1.11025	1.00865	0.686395	0.401268	0.399023	0.388216	0.358396	1.24598	0.386726	1.41275	0.954541	1.13385	0.790078	NO	0.675661	0.101173	NO	0.405143	0.0356438	YES	3.65311	0.000510114	0.000681509	YES	Cluster1
A0A140LHW2_S_636	A0A140LHW2	ENSMUSG00000036882	233071	Arhgap33	0.99255	246.92	PSGSRPDTVTLRSAKSEESLSSQASGAGLQR	S	636	1.24025	1.20548	1.24134	1.18777	1.13009	1.11362	1.10334	1.02242	1.16538	1.19009	1.11702	1.27565	0.521424	0.495455	0.517793	0.472858	1.21871	0.501882	1.09237	1.18704	0.896332	0.00802833	NO	1.08667	0.0465991	NO	0.422802	2.84e-10	YES	2.42828	7.5e-11	6.83e-10	YES	Cluster2
A0A140LHW2_S_570	A0A140LHW2	ENSMUSG00000036882	233071	Arhgap33	0.999586	91.584	RLGTPTEPTTPKTPASPVERRKRERAEKQRK	S	570	1.17992	1.14441	1.18871	1.15564	1.10493	1.06417	1.01225	1.108	1.04869	1.0551	0.99091	1.16104	0.706931	0.655024	0.748502	0.675761	1.16717	0.696555	1.07234	1.06394	0.918752	0.0656311	NO	0.992164	0.994283	NO	0.654696	7.47e-07	NO	1.67563	4.57e-08	1.32e-07	NO	NO
A0A140LHY3_S_94	A0A140LHY3	ENSMUSG00000004567	94178	Mcoln1	0.956919	105.77	EQCQDSPTSGKFRRGSGSACSLFCCCGRLEP	S	94	0.955675	0.942531	1.01358	0.932875	0.979079	0.935289	0.995576	0.984846	0.913897	0.853878	0.839292	0.888883	1.19847	1.32424	1.10837	1.13352	0.961166	1.19115	0.973698	0.873988	1.01304	0.988363	NO	0.897596	0.105816	NO	1.36289	1.86e-05	NO	1.36289	2.67e-05	4.24e-05	NO	NO
A0A140LHY3_S_84	A0A140LHY3	ENSMUSG00000004567	94178	Mcoln1	0.994252	165.38	TEKSELQAYIEQCQDSPTSGKFRRGSGSACS	S	84	1.26634	1.28256	1.31095	1.22189	1.12089	1.19587	1.18593	0.947747	1.00965	0.982407	0.957082	0.769246	0.799545	0.683469	0.654441	0.611985	1.27043	0.68736	1.11261	0.929595	0.875772	0.117839	NO	0.835508	0.0610083	NO	0.739419	0.0121983	NO	1.84828	6.71e-06	1.18e-05	NO	NO
A0A140LHY7_S_109	A0A140LHY7	ENSMUSG00000030726	67967	Pold3	0.99428	112.04	SAIQCAAAVPRAPAESPSSRKYEQSNLQAAS	S	109	1.14881	1.62118	1.48974	1.3408	1.12716	1.0362	1.08513	0.993536	1.49257	1.38001	1.36536	0.766227	0.313447	0.310552	0.291489	0.237797	1.40013	0.288321	1.06051	1.25104	0.757433	0.11949	NO	1.17966	0.536521	NO	0.230465	7.88e-05	YES	4.85615	1.72e-05	2.82e-05	YES	Cluster2
A0A140LHY7_S_266	A0A140LHY7	ENSMUSG00000030726	67967	Pold3	1	189.34	KVQQKEKSRGKRVDLSDEEAKETEHLKKKRR	S	266	1.32173	1.37634	1.35571	1.32167	1.13011	1.05807	1.13563	0.950816	1.31389	1.34878	1.21609	1.32666	0.315804	0.30794	0.27586	0.244902	1.34386	0.286127	1.06866	1.30136	0.795212	8.17e-05	NO	1.21775	0.000391392	NO	0.219868	2.61e-11	YES	4.69674	1.37e-11	2.04e-10	YES	Cluster2
A0A140LHY7_S_369	A0A140LHY7	ENSMUSG00000030726	67967	Pold3	0.999759	145.55	CIVTEKVYESESCTDSEEELKMKPASAHKPP	S	369	1.0185	1.12082	1.03365	1.07136	0.772105	0.68288	0.742965	2.31529	1.16186	1.20604	1.17641	1.72619	0.499169	0.455157	0.565528	0.452075	1.06108	0.492983	1.12831	1.31762	1.06336	0.995697	NO	1.16779	0.918078	NO	0.374145	0.0698286	NO	2.67276	0.0817959	0.0882449	NO	NO
G3UZ78_S_1297	G3UZ78	ENSMUSG00000050994	215772	Adgb	0.998819	151.31	KMDIKEKHEEPAPMGSPDSHAVSEGQKSVGV	S	1297	0.6134	0.741881	0.71904	0.715444	0.810928	0.85175	0.907001	0.950438	1.25675	1.2664	1.15307	1.51532	1.10878	1.10603	1.10008	1.18369	0.697441	1.12465	0.880029	1.29788	1.2618	0.0586334	NO	1.47482	0.000132653	NO	0.866523	0.0753622	NO	1.86092	3.37e-06	6.25e-06	NO	NO
G3UZ78_S_1509	G3UZ78	ENSMUSG00000050994	215772	Adgb	0.998336	142.27	KEEPPQKEIPVVRQRSPTILETSPQQIRKAL	S	1509	0.961866	0.909475	1.0231	0.86106	0.957295	0.879615	0.901685	0.866902	1.7261	1.71255	1.69291	1.79791	0.440281	0.430652	0.451587	0.387024	0.938876	0.427386	0.901374	1.73236	0.960057	0.697508	NO	1.92191	5.64e-11	NO	0.246707	6.21e-13	YES	4.0534	7.18e-13	3.37e-11	YES	Cluster3
G3UZ78_S_1516	G3UZ78	ENSMUSG00000050994	215772	Adgb	0.952357	146.48	EIPVVRQRSPTILETSPQQIRKALEFLDFSH	S	1516	0.707634	0.808356	0.786134	0.748575	0.870923	0.891053	0.958898	0.825688	1.25036	1.32006	1.1951	1.23078	1.12226	1.12474	1.01259	1.14685	0.762675	1.10161	0.88664	1.24907	1.16254	0.0291214	NO	1.40877	2.95e-06	NO	0.881941	0.00980845	NO	1.63776	9.92e-08	2.6e-07	NO	NO
G3UZ78_S_76	G3UZ78	ENSMUSG00000050994	215772	Adgb	0.822622	123.14	WDAGKGGKEKDKTAKSPIFHFFEDPEGKIEL	S	76	0.783301	0.865141	0.834272	0.763089	1.0071	0.931179	1.14168	0.816706	1.48057	1.43339	1.44919	1.38279	0.80932	0.810312	0.755262	0.736704	0.811451	0.777899	0.974166	1.43648	1.20052	0.0490732	NO	1.47458	1.09e-05	NO	0.54153	2.41e-07	NO	1.84662	1.45e-07	3.65e-07	NO	NO
A0A140LI54_S_1309	A0A140LI54	ENSMUSG00000004565	50767	Pnpla6	0.999628	66.3	YEEDAGPDCSRDEGGSPEGASPSTASEVEEE	S	1309	1.0408	0.922971	0.861832	0.987022	0.790889	0.711276	0.826505	2.18974	0.970459	0.816501	0.922704	1.11813	0.954518	1.00972	0.985933	0.891001	0.953157	0.960293	1.1296	0.956947	1.18512	0.899703	NO	0.847154	0.905208	NO	1.0035	0.999999	NO	1.18512	0.875625	0.878384	NO	NO
A0A140LI54_S_336	A0A140LI54	ENSMUSG00000004565	50767	Pnpla6	0.856764	103.87	QPLRLFPSPGLPTRTSPVRGSKRVVSTSGTE	S	336	1.19781	1.1509	1.3066	1.14507	1.03079	1.01699	1.06039	0.948258	0.871973	0.907146	0.913268	0.910139	0.963738	0.896765	0.815015	0.865149	1.2001	0.885167	1.0141	0.900632	0.845019	0.0021787	NO	0.888105	0.0546271	NO	0.982829	0.977732	NO	1.35579	1.08e-05	1.82e-05	NO	NO
A0A140LJF3_S_115	A0A140LJF3	ENSMUSG00000030629	65098	Zfand6	0.993205	191.29	VAPSQVDSTSVDKAVSETEDLQGPRAEGLVP	S	115	0.582276	0.618357	0.625594	0.627875	0.813157	0.850837	0.884978	0.907528	1.03861	1.03483	1.03263	1.09837	1.46904	1.4898	1.42241	1.5037	0.613525	1.47124	0.864125	1.05111	1.40846	9.27e-07	NO	1.21639	2.04e-05	NO	1.3997	2.93e-09	NO	2.39801	9.94e-13	3.87e-11	YES	Cluster4
A0A140LI84_S_92	A0A140LI84	ENSMUSG00000030718	72590	Ppme1	0.973539	131.06	RVSMVGQVKQCEGITSPEGSKSIVEGIIEEE	S	92	1.11546	1.12153	1.14259	1.11511	1.04138	0.994782	1.0664	0.991451	0.987604	1.00462	0.947312	0.984114	0.88025	0.908249	0.82112	0.878029	1.12367	0.871912	1.0235	0.980912	0.910858	0.00197051	NO	0.958385	0.22099	NO	0.888879	0.000980838	NO	1.28874	4.28e-07	9.62e-07	NO	NO
A0A140LJA0_S_600	A0A140LJA0	ENSMUSG00000030852	57752	Tacc2	0.890291	127.79	QPSDLSNFVNETKFNSPSEELDYRNSYEIEY	S	600	0.924647	0.782336	0.820477	0.75865	0.840234	0.839527	0.910427	0.831789	0.751305	0.824247	0.776365	0.726519	1.55996	1.65026	1.41839	1.58486	0.821527	1.55337	0.855495	0.769609	1.04135	0.888961	NO	0.899607	0.315652	NO	2.01839	6.98e-09	YES	2.01839	2.97e-09	1.26e-08	YES	Cluster4
A0A140LJA0_S_305	A0A140LJA0	ENSMUSG00000030852	57752	Tacc2	1	65.627	EDVSPLVSGGGRVQNSPPVGRKSVPLTTASE	S	305	1.04968	1.06731	1.1174	1.06085	0.945646	0.883297	0.922978	1.00614	1.08937	1.14428	1.03349	1.14207	0.864868	0.902054	0.828713	0.94185	1.07381	0.884371	0.939514	1.1023	0.874934	0.00713223	NO	1.17327	0.00164608	NO	0.802294	0.000124162	NO	1.24643	5.38e-05	8.16e-05	NO	NO
A0A5H1ZRN8_S_63	A0A5H1ZRN8	ENSMUSG00000109561	625662	Ankrd31	1	150.12	FCFHSGVDGMQKGIHSPEIQLGLKLRKDSQE	S	63	0.92941	0.959436	1.02597	0.950859	0.978344	0.849456	0.931949	0.834795	1.28572	1.07021	1.19668	1.12923	0.96436	0.952005	1.04055	0.901019	0.96642	0.964483	0.898636	1.17046	0.929861	0.512586	NO	1.30249	0.000507974	NO	0.82402	0.00485265	NO	1.30249	0.000596685	0.00078984	NO	NO
A0A140LIA8_S_453	A0A140LIA8	ENSMUSG00000059891	22116	Tsks	0.969915	219.21	AQGPCARCASQGQQLSTESLQQLLERALTPL	S	453	1.24741	0.999875	1.00457	1.04972	1.1151	0.957331	1.00993	0.828744	0.994855	1.02593	0.962066	0.763675	0.992895	1.05336	1.03718	0.957351	1.07539	1.0102	0.977777	0.936632	0.909227	0.567997	NO	0.957921	0.942922	NO	1.07854	0.754852	NO	1.14815	0.332938	0.343435	NO	NO
A0A140LIA8_S_456	A0A140LIA8	ENSMUSG00000059891	22116	Tsks	0.794556	216.19	PCARCASQGQQLSTESLQQLLERALTPLVDE	S	456	1.74784	1.35303	1.29033	1.35935	1.18157	0.881091	1.091	1.00627	0.9254	0.986096	0.909914	0.796476	0.618516	0.647819	0.621814	0.583477	1.43764	0.617907	1.03998	0.904472	0.723397	0.00456691	NO	0.869698	0.47791	NO	0.683169	0.0377929	NO	2.32663	1.12e-05	1.88e-05	YES	Cluster1
A0A140LIA8_S_483	A0A140LIA8	ENSMUSG00000059891	22116	Tsks	1	129.89	LVDEVKQKGLAPACPSCQRLHKKILELERQA;LVDEVKQKGLAPACPSCQRLHKKILPSPVSP	S	483	0.959407	0.791873	0.761214	0.849479	0.864478	0.742096	0.852833	1.31575	0.718611	0.737912	0.671553	0.966617	1.38032	1.522	1.41956	1.44629	0.840493	1.44204	0.94379	0.773673	1.1229	0.77509	NO	0.819752	0.426158	NO	1.86389	0.000233213	NO	1.86389	0.000182632	0.000257376	NO	NO
A0A140LIA8_S_109	A0A140LIA8	ENSMUSG00000059891	22116	Tsks	0.958094	124.06	PSCQRLHKKILPSPVSPAAPTLLSPGAGAPG	S	109	1.59488	1.17419	1.0803	1.00155	1.22445	0.823359	0.999191	1.02819	0.935573	1.11654	1.01018	0.969058	0.739759	0.769014	0.818825	0.71494	1.21273	0.760635	1.0188	1.00784	0.840085	0.368875	NO	0.989243	0.999668	NO	0.754719	0.19054	NO	1.59437	0.0154126	0.0177094	NO	NO
A0A140LIA8_S_117	A0A140LIA8	ENSMUSG00000059891	22116	Tsks	0.969025	82.988	KILPSPVSPAAPTLLSPGAGAPGLGQTRQGR	S	117	1.73511	1.25406	1.16868	1.21307	1.52412	0.942856	1.17185	1.1368	0.968638	1.08137	0.961353	1.0246	0.443686	0.441403	0.460643	0.471782	1.34273	0.454378	1.19391	1.00899	0.889166	0.661395	NO	0.845115	0.499126	NO	0.450331	0.00472068	YES	2.95508	8.86e-05	0.000130112	YES	Cluster1
A0A140LJ49_S_108	A0A140LJ49	ENSMUSG00000108981	108168453	Gm15262	0.948686	152.96	DCEENLPENLKRFNSSPLALPRLTKRRRSSS	S	108	1.26736	1.29875	1.32151	1.22572	1.12829	1.04519	1.10178	0.892094	1.42319	1.45762	1.26714	1.28411	0.3663	0.348864	0.285572	0.286505	1.27833	0.32181	1.04184	1.35802	0.814998	0.00473376	NO	1.30348	0.000439356	NO	0.236971	1.57e-09	YES	4.21993	9.39e-10	4.95e-09	YES	Cluster2
A0A140LIS5_S_73	A0A140LIS5	ENSMUSG00000040459	234023	Arglu1	0.997231	175.26	STNAAASRRERERASSPPDRIDIFGRTVSKR	S	73	1.1548	1.54663	1.45302	1.24184	1.22889	1.30088	1.27504	0.987761	1.28252	1.18054	1.23828	0.843994	0.356464	0.344099	0.313815	0.251427	1.34907	0.316451	1.19814	1.13633	0.888125	0.533241	NO	0.948409	0.940368	NO	0.278485	3.71e-05	YES	4.26313	2.75e-06	5.19e-06	YES	Cluster2
A0A140LIS5_S_90	A0A140LIS5	ENSMUSG00000040459	234023	Arglu1	0.992303	75.197	PDRIDIFGRTVSKRSSLDEKQKREEEEKKAE	S	90	1.00496	2.10612	1.76767	1.57852	1.2035	1.17402	1.24263	1.05327	0.93087	0.90077	0.87405	0.67533	0.383638	0.415313	0.380523	0.308804	1.61432	0.372069	1.16836	0.845255	0.723746	0.0930622	NO	0.723456	0.283903	NO	0.440186	0.0712184	NO	4.33876	8.04e-05	0.000118849	YES	Cluster1
A0A140LIU8_S_203	A0A140LIU8	ENSMUSG00000096966	100416956	Gm18336	1	292.44	SFLQEAGAAAAQARLSDEEGAEGEGGTGEAG	S	203	1.10178	1.03984	1.07722	1.06045	1.21886	1.1643	1.12004	0.793636	1.09138	1.05719	1.04218	0.932597	0.865469	0.810795	0.795072	0.829189	1.06982	0.825131	1.07421	1.03084	1.0041	0.999918	NO	0.959623	0.932574	NO	0.800448	0.0659279	NO	1.30187	0.0156211	0.01793	NO	NO
A0A140LIU8_S_262	A0A140LIU8	ENSMUSG00000096966	100416956	Gm18336	1	179.17	AEVIYEAGVIDEARLSDEGALDGEDDVVEAG	S	262	1.05112	0.919666	0.971839	0.980921	1.08594	1.06002	1.05152	0.974954	0.918534	0.882244	0.942223	0.809067	1.08115	1.14573	1.10042	1.02465	0.980885	1.08799	1.04311	0.888017	1.06344	0.379164	NO	0.851316	0.00621033	NO	1.22519	0.000835172	NO	1.22519	0.000993882	0.00128216	NO	NO
A0A140LIW0_S_170	A0A140LIW0	ENSMUSG00000108929	668310	Cc2d2b	0.853514	45.916	EQIKKQEANIFVPSSSPVASQQKLPKGMLPR	S	170	1.30285	1.1933	1.15291	1.04601	1.0291	0.988757	1.10512	1.05737	1.03089	0.992968	0.898124	0.797318	0.896821	0.80299	0.861705	0.843766	1.17377	0.851321	1.04509	0.929824	0.890367	0.164357	NO	0.889711	0.234972	NO	0.915571	0.537277	NO	1.37876	0.000610416	0.000807006	NO	NO
A0A140LIY0_S_38	A0A140LIY0	ENSMUSG00000073856	434232	Iqck	0.768194	59.429	SPITTRTPVPAVSPGSPEVLVSPPQVVEPPG	S	38	1.34437	1.16775	1.19414	1.08447	1.08211	1.03005	0.982451	1.03446	1.04175	1.20246	1.19352	1.00427	0.639972	0.74618	0.643997	0.608057	1.19768	0.659551	1.03227	1.1105	0.861888	0.064157	NO	1.07579	0.5595	NO	0.593923	2.87e-05	NO	1.8159	4.69e-06	8.46e-06	NO	NO
A0A140LIY0_S_44	A0A140LIY0	ENSMUSG00000073856	434232	Iqck	0.916897	58.015	TPVPAVSPGSPEVLVSPPQVVEPPGKSLWDQ	S	44	1.14282	1.17378	1.16199	1.06509	1.05288	1.03191	1.0252	0.932718	1.01258	1.0451	1.01021	0.951803	0.859817	0.863913	0.814234	0.855968	1.13592	0.848483	1.01068	1.00492	0.889744	0.00632841	NO	0.994307	0.997395	NO	0.844327	0.00111746	NO	1.33876	6.78e-06	1.19e-05	NO	NO
A0A140LIY9_S_507	A0A140LIY9	ENSMUSG00000070331	217341	Qrich2	0.89536	224.13	DQRGLVTPGTDQRAFSPSLSDERTLVSLGLM	S	507	1.37217	1.36678	1.28187	1.26964	1.35007	1.21194	1.18377	1.3858	0.912265	0.963511	0.907164	1.01431	0.513305	0.434484	0.45816	0.374784	1.32261	0.445183	1.28289	0.949311	0.969968	0.843875	NO	0.739978	8.6e-05	NO	0.468954	1.22e-06	YES	2.97094	1.3e-09	6.4e-09	YES	Cluster1
A0A140LIY9_S_2283	A0A140LIY9	ENSMUSG00000070331	217341	Qrich2	0.995861	135.55	DSKAVPSGQKKDRPVSSEGRLLQSNVSHSSI	S	2283	1.06716	1.29887	1.13089	1.27896	1.5101	1.25342	1.30685	1.66915	0.92089	0.902891	0.843796	0.746241	0.556914	0.528385	0.498454	0.487027	1.19397	0.517695	1.43488	0.853454	1.20177	0.0597793	NO	0.594791	8.28e-05	NO	0.606588	0.00836169	NO	2.77167	8.03e-07	1.7e-06	YES	Cluster1
E9Q5W5_S_2406	E9Q5W5	ENSMUSG00000055670	195018	Zzef1	1	68.074	LDERGDQEEELDRPVSSPGEAEQKKLDPLEN	S	2406	1.41579	1.27733	1.27243	1.21573	1.12065	0.997531	1.1555	1.10723	0.997451	1.08475	0.965648	1.00829	0.631727	0.612573	0.569559	0.567808	1.29532	0.595417	1.09523	1.01403	0.845527	0.00320033	NO	0.925866	0.299674	NO	0.587176	3.16e-06	NO	2.17549	1.73e-08	5.65e-08	YES	Cluster1
E9Q5W5_S_2407	E9Q5W5	ENSMUSG00000055670	195018	Zzef1	1	149.62	DERGDQEEELDRPVSSPGEAEQKKLDPLENL	S	2407	1.36388	1.23803	1.29475	1.2007	1.07099	1.0837	1.06908	1.02698	1.0272	1.00463	1.00408	0.990918	0.704413	0.642854	0.641087	0.636712	1.27434	0.656267	1.06269	1.00671	0.833915	5.66e-05	NO	0.947319	0.277675	NO	0.651895	2.79e-07	NO	1.9418	8.28e-10	4.45e-09	NO	NO
E9Q5W5_S_1515	E9Q5W5	ENSMUSG00000055670	195018	Zzef1	0.951359	131.81	SSGPCVAEVSTAEEPSPPSTPTRRPPFTRGR	S	1515	1.14461	1.07673	1.14935	1.02242	1.03745	1.04391	1.07309	0.988764	1.01154	1.13924	0.964197	1.08914	0.820121	0.81577	0.879683	0.743988	1.09828	0.814891	1.0358	1.05103	0.943117	0.472977	NO	1.0147	0.982853	NO	0.775326	0.000554585	NO	1.34776	9.44e-05	0.000138224	NO	NO
E9Q5W5_S_1538	E9Q5W5	ENSMUSG00000055670	195018	Zzef1	0.995812	56.774	RPPFTRGRLRLLSFRSMEETRPVPTVKEKYP	S	1538	0.924351	0.932289	0.973416	0.887509	1.12588	1.15696	1.16742	1.24423	0.896711	0.968499	0.940051	0.925651	0.984935	0.958454	0.921717	0.991924	0.929391	0.964258	1.17362	0.932728	1.26279	4.73e-06	NO	0.794742	5.47e-06	NO	1.0338	0.647764	NO	1.26279	1.96e-06	3.81e-06	NO	NO
A0A140LJ44_S_387	A0A140LJ44	ENSMUSG00000033904	101565	Ccp110	0.999985	78.228	NLQMELNKSYDVKHPSPLLTQTQTSRQQMDT	S	387	0.887628	0.920056	0.941328	0.897999	0.928985	0.964422	0.970923	1.05685	1.04159	1.11189	1.02791	1.1986	1.05763	1.02629	1.01681	0.951092	0.911753	1.01296	0.980294	1.095	1.07518	0.321346	NO	1.11701	0.0468558	NO	0.925076	0.192548	NO	1.20098	0.00347371	0.00424308	NO	NO
A0A140LJ44_S_13	A0A140LJ44	ENSMUSG00000033904	101565	Ccp110	0.999159	134.84	___XSEVSGSLRQCESPESRQAEDGAALRLS	S	13	1.1911	1.75772	1.64377	1.39794	1.24749	1.12454	1.18148	0.912349	1.18477	1.06517	1.10161	0.601346	0.442456	0.441677	0.372617	0.333968	1.49763	0.39768	1.11647	0.988223	0.745489	0.0766879	NO	0.885134	0.797585	NO	0.402419	0.0057241	YES	3.76592	4.39e-05	6.74e-05	YES	Cluster1
A0A140LJ44_S_219	A0A140LJ44	ENSMUSG00000033904	101565	Ccp110	0.860416	123.53	PSMSPTMHRRHSRSASACQILINNPVNACEL	S	219	1.13492	1.28496	1.2007	1.1085	1.17704	1.14728	1.15646	1.02237	1.20604	1.17159	1.00091	1.04757	0.602407	0.619653	0.55841	0.561184	1.18227	0.585413	1.12579	1.10653	0.952225	0.703828	NO	0.982894	0.981809	NO	0.529054	1.83e-06	NO	2.01955	2.2e-07	5.27e-07	YES	Cluster2
A0A140LJ44_S_235	A0A140LJ44	ENSMUSG00000033904	101565	Ccp110	1	146.5	ACQILINNPVNACELSPKGKEEAVDRTAPAA	S	235	1.1925	1.20923	1.14292	1.04117	1.0447	1.03156	1.00903	0.87322	1.30045	1.31313	1.19638	1.26582	0.602764	0.611277	0.580525	0.585332	1.14646	0.594975	0.989626	1.26894	0.863205	0.0156807	NO	1.28224	0.000156045	NO	0.468874	1.3e-08	YES	2.13277	1.48e-08	4.94e-08	YES	Cluster3
A0A140LJB0_S_342	A0A140LJB0	ENSMUSG00000028943	56226	Espn	1	115.8	VQTLSLEHRVLSRDQSMDLEAKQLDSGMSSP	S	342	0.527519	0.584702	0.571943	0.548912	0.592812	0.715051	0.734622	0.68099	0.573133	0.588919	0.549074	0.502806	2.16537	2.19165	2.08082	2.39168	0.558269	2.20738	0.680869	0.553483	1.21961	0.159744	NO	0.812907	0.138762	NO	3.98816	2.83e-12	YES	3.98816	1.42e-12	4.7e-11	YES	Cluster4
A0A140LJB0_S_681	A0A140LJB0	ENSMUSG00000028943	56226	Espn	0.980112	85.849	SKGLTTVFSGSGQPASQPESPQPLVSPAPSR	S	681	0.899229	0.839017	0.856624	0.83637	0.900627	0.954433	0.932281	0.811134	1.31137	1.39253	1.16951	1.25992	1.01469	0.932406	0.924864	0.964985	0.85781	0.959237	0.899619	1.28333	1.04874	0.77467	NO	1.42653	7.31e-06	NO	0.747457	4.09e-05	NO	1.49606	1.74e-06	3.42e-06	NO	NO
A0A140LJB0_S_685	A0A140LJB0	ENSMUSG00000028943	56226	Espn	0.999951	181.75	TTVFSGSGQPASQPESPQPLVSPAPSRTRSP	S	685	0.806119	0.823874	0.862182	0.702601	0.79604	0.911825	0.85795	0.73682	0.868567	0.864012	0.79708	0.7719	1.58846	1.5749	1.44584	1.59183	0.798694	1.55026	0.825659	0.82539	1.03376	0.937882	NO	0.999674	1	NO	1.87821	1.47e-08	NO	1.94099	2.93e-09	1.25e-08	NO	NO
A0A140LJB0_S_691	A0A140LJB0	ENSMUSG00000028943	56226	Espn	0.94547	135.06	SGQPASQPESPQPLVSPAPSRTRSPTPPASG	S	691	0.953393	1.04221	0.896943	0.849759	0.852332	0.84111	0.923289	0.789705	1.14651	1.05632	1.04612	0.952765	1.1811	1.09575	1.16916	1.20354	0.935577	1.16239	0.851609	1.05043	0.910251	0.340078	NO	1.23346	0.00632821	NO	1.10658	0.143329	NO	1.36493	0.00016932	0.000239834	NO	NO
A0A140LJB0_S_510	A0A140LJB0	ENSMUSG00000028943	56226	Espn	1	93.442	HSGLHRQDSGLLRQDSELLHRQELLRHSTGL	S	510	0.666973	0.663723	0.72007	0.674144	0.690223	0.833465	0.871631	0.85881	0.65319	0.647629	0.653719	0.592296	1.84225	1.85649	1.83361	1.94177	0.681228	1.86853	0.813532	0.636709	1.19421	0.0178516	NO	0.782647	0.00227371	NO	2.93467	1.66e-12	YES	2.93467	7.91e-13	3.49e-11	YES	Cluster4
A0A140LJB0_S_503	A0A140LJB0	ENSMUSG00000028943	56226	Espn	1	140.27	EPSSGDGHSGLHRQDSGLLRQDSELLHRQEL	S	503	0.471621	0.474809	0.473797	0.480617	0.555675	0.72148	0.711805	0.607861	0.548675	0.55153	0.521729	0.465023	2.25075	2.39227	2.22871	2.54364	0.475211	2.35384	0.649205	0.521739	1.36614	0.059353	NO	0.803658	0.207244	NO	4.51153	3.16e-12	YES	4.95326	1.44e-12	4.73e-11	YES	Cluster4
A0A140LJB0_S_542	A0A140LJB0	ENSMUSG00000028943	56226	Espn	0.951724	90.306	RQDSDRKQRSFSKQPSTGDYYRQLGRSPGEP	S	542	0.5369	0.564934	0.565284	0.524123	0.593843	0.736812	0.750843	0.707845	0.542151	0.540546	0.517093	0.529928	2.13593	2.17683	2.10729	2.46965	0.54781	2.22242	0.697336	0.53243	1.27295	0.150973	NO	0.76352	0.102761	NO	4.17412	1.9e-11	YES	4.17412	1.06e-11	1.72e-10	YES	Cluster4
A0A140LJB0_S_642	A0A140LJB0	ENSMUSG00000028943	56226	Espn	0.953374	158.91	RSSSSTGSTKSFNMMSPTGDNSELLAEIKAG	S	642	0.495504	0.538205	0.51539	0.481384	0.523609	0.673684	0.680999	0.629559	0.499421	0.50733	0.496023	0.474915	2.33101	2.38951	2.27945	2.484	0.507621	2.37099	0.626962	0.494422	1.2351	0.0585443	NO	0.788599	0.0337368	NO	4.79549	1.44e-13	YES	4.79549	1.36e-14	4.47e-12	YES	Cluster4
A0A140LJB0_S_338	A0A140LJB0	ENSMUSG00000028943	56226	Espn	1	136.26	YLRTVQTLSLEHRVLSRDQSMDLEAKQLDSG	S	338	0.307631	0.340636	0.340302	0.331017	0.353309	0.552139	0.546179	0.651368	0.392327	0.404984	0.38896	0.399081	2.62576	2.80968	2.57614	2.98048	0.329897	2.74802	0.525749	0.396338	1.59368	0.11437	NO	0.753854	0.39544	NO	6.93352	3.58e-12	YES	8.32993	1.62e-12	5.13e-11	YES	Cluster4
E9Q394-2_S_1218	E9Q394-2	ENSMUSG00000066406	75547	Akap13	1	126.66	TTVSTQAADVPTRADSIEETATRIVEAVIRQ	S	1218	1.08442	0.952575	0.985468	1.00946	1.06956	1.04151	1.0228	1.2539	0.928862	0.899395	0.915942	1.06026	0.938584	0.889041	1.03439	0.913833	1.00798	0.943961	1.09694	0.951114	1.08826	0.401258	NO	0.867057	0.0838604	NO	0.99248	0.999155	NO	1.16206	0.0559863	0.0612509	NO	NO
E9Q394-2_S_2339	E9Q394-2	ENSMUSG00000066406	75547	Akap13	0.83913	102.94	FRDMTECSTPLPEDCSPTHSPRVLFRSNTEE	S	2339	1.16922	1.15997	1.15558	1.11996	1.19667	1.10101	1.19212	0.998418	1.17578	1.13948	1.12148	0.980167	0.633837	0.636001	0.675109	0.545193	1.15118	0.622535	1.12205	1.10423	0.974697	0.933512	NO	0.984112	0.983197	NO	0.563775	2.5e-06	NO	1.84919	3.74e-07	8.51e-07	NO	NO
E9Q394-2_S_76	E9Q394-2	ENSMUSG00000066406	75547	Akap13	1	104.43	AFRARSYTTDSFKRHSWGPGKEFQDPISRRR;FLRSSMRSLSPFRRHSWGPGKNAASDAEMNQ	S	76	1.17086	1.2042	1.17978	1.20183	1.10953	1.10668	1.09439	1.20678	0.976956	0.99827	0.8864	1.08387	0.70938	0.681644	0.704933	0.684502	1.18916	0.695115	1.12935	0.986374	0.949698	0.359027	NO	0.873403	0.00700934	NO	0.704717	1.27e-05	NO	1.71075	3.43e-08	1.03e-07	NO	NO
E9Q394-2_S_2440	E9Q394-2	ENSMUSG00000066406	75547	Akap13	0.94086	122.86	EKEEGDDGQDLRRTESDSGLKKGGNGNLVFM	S	2440	1.1402	1.12328	1.15286	1.18552	1.11035	1.06495	1.06529	1.20802	0.96685	0.951498	1.00203	0.775782	0.818924	0.80666	0.821008	0.80677	1.15047	0.813341	1.11215	0.924041	0.966698	0.819976	NO	0.830858	0.00516081	NO	0.8802	0.107889	NO	1.41449	1.53e-05	2.52e-05	NO	NO
E9Q394-2_S_2670	E9Q394-2	ENSMUSG00000066406	75547	Akap13	0.876992	122.33	PSVTKSGSLDSELSVSPKRNSISRTQKDKGP	S	2670	0.97465	1.00952	1.02449	0.89964	1.02757	1.07674	1.06673	0.868648	1.01072	0.956911	1.00103	0.96326	1.00769	1.07109	1.02738	1.01392	0.977075	1.03002	1.00992	0.982981	1.03362	0.859249	NO	0.973323	0.915296	NO	1.04786	0.68123	NO	1.05419	0.57353	0.581504	NO	NO
E9Q394-2_S_1253	E9Q394-2	ENSMUSG00000066406	75547	Akap13	0.772608	61.962	NALMAKVETQNPSLSSPETKQLENAYTESAC	S	1253	1.00622	0.936101	0.99234	0.960742	1.11527	1.05098	1.15842	0.708799	0.994036	0.903427	1.06169	0.903814	1.10197	1.01643	1.04494	1.04482	0.973851	1.05204	1.00837	0.965742	1.03544	0.970975	NO	0.957729	0.947738	NO	1.08936	0.701197	NO	1.08936	0.692998	0.698995	NO	NO
A0A140LJK6_S_126	A0A140LJK6	ENSMUSG00000069873	73988	4930438A08Rik	1	43.282	YIELGAMRIPINHRLSHELIKKFGLMLKEFC	S	126	1.12761	1.13786	1.08866	1.04488	0.991292	0.951899	0.960595	1.05841	1.18461	1.27708	1.13273	1.22185	0.698877	0.735051	0.684242	0.704347	1.09975	0.705629	0.990548	1.20407	0.900701	0.0238257	NO	1.21556	0.000122735	NO	0.586037	1.41e-08	NO	1.70638	1.81e-08	5.88e-08	NO	NO
A0A140T8I9_S_199	A0A140T8I9	ENSMUSG00000041720	224020	Pi4ka	0.9556	136.49	LLTVCQEGTLKRKTSSVSSISQVSPERGIPP	S	199	0.840221	0.891038	0.839937	0.78912	0.841033	0.811363	0.886614	0.898547	1.53473	1.5256	1.50262	1.63194	0.813595	0.686837	0.753321	0.753484	0.840079	0.751809	0.859389	1.54872	1.02299	0.940294	NO	1.80212	7.44e-10	NO	0.485438	1.05e-10	YES	2.05999	6.61e-11	6.24e-10	YES	Cluster3
A0A140T8I9_S_207	A0A140T8I9	ENSMUSG00000041720	224020	Pi4ka	0.999998	184.31	TLKRKTSSVSSISQVSPERGIPPPSSPGGSA	S	207	1.31344	1.30741	1.27589	1.19924	1.08079	1.01345	1.05115	0.944563	0.920571	0.923932	0.878383	0.800149	0.871042	0.841024	0.775887	0.803085	1.27399	0.822759	1.02249	0.880759	0.802584	0.000112458	NO	0.861388	0.0122419	NO	0.934148	0.443307	NO	1.54844	2.2e-07	5.27e-07	NO	NO
A0A140T8I9_S_172	A0A140T8I9	ENSMUSG00000041720	224020	Pi4ka	1	59.542	HSLRIPEELEGVRRRSFNDFRSILPSNLLTV	S	172	0.796539	0.902645	0.853991	0.768771	0.937924	0.915961	0.927271	0.941395	1.20597	1.22416	1.05169	1.1075	1.17497	1.11928	1.04358	1.02835	0.830487	1.09155	0.930638	1.14733	1.12059	0.15077	NO	1.23284	0.00153886	NO	0.95138	0.588657	NO	1.38151	3.22e-05	5.04e-05	NO	NO
A0A140T8I9_S_1378	A0A140T8I9	ENSMUSG00000041720	224020	Pi4ka	0.999791	56.295	LTASQLVPPDNQDTRSNLDITVGSRQQATQG	S	1378	0.939285	0.952793	0.931271	1.01232	1.22755	0.950962	1.12734	1.60397	1.07888	1.08262	1.0772	1.30494	0.653225	0.717762	0.703116	0.636778	0.958918	0.677721	1.22745	1.13591	1.28004	0.108812	NO	0.925417	0.827193	NO	0.596634	0.00508477	NO	1.81115	0.00126045	0.00160887	NO	NO
A0A140T8R5_S_775	A0A140T8R5	ENSMUSG00000037315	382207	Jade3	0.970471	121.85	ASYQETDGYCPDLEPSDSEAEGEGSKETPRV	S	775	1.2043	1.28467	1.31924	1.19457	1.08907	1.00523	1.06557	0.971	1.33539	1.25048	1.27365	1.3999	0.476856	0.371435	0.446634	0.312012	1.2507	0.401734	1.03272	1.31485	0.825714	0.00221921	NO	1.2732	0.000240945	NO	0.305535	8.47e-10	YES	3.27294	4.86e-10	2.9e-09	YES	Cluster2
A0A140T8R5_S_579	A0A140T8R5	ENSMUSG00000037315	382207	Jade3	1	105.06	QLSSPGSSSPGHSKRSPQMPEEPLDMNVKIY	S	579	1.23115	1.2572	1.20991	1.14807	1.03107	1.01782	1.06292	0.978174	1.22406	1.20137	1.15759	1.14249	0.594981	0.622819	0.56591	0.554473	1.21158	0.584546	1.0225	1.18138	0.843936	6.97e-05	NO	1.15538	0.00035717	NO	0.494801	2.17e-10	YES	2.07269	6.96e-11	6.46e-10	YES	Cluster2
A0A140T8R5_S_621	A0A140T8R5	ENSMUSG00000037315	382207	Jade3	0.993218	96.367	LQTSRSHSRCETKSSSPTPRAPSAEFYHGQS	S	621	0.808298	1.98058	1.40756	1.16892	1.33562	1.34321	1.20765	0.90067	1.67563	1.16825	1.51509	0.37205	0.32646	0.328238	0.259767	0.202014	1.34134	0.27912	1.19679	1.18275	0.892234	0.95344	NO	0.988275	0.999952	NO	0.235991	0.031703	YES	4.8056	0.00952603	0.0111617	YES	Cluster2
A0A140T8R7_S_156	A0A140T8R7	ENSMUSG00000037896	217864	Rcor1	0.99994	149.98	VMDRHARKQKREREESEDELEETNGSNPVDI	S	156	1.28169	1.19394	1.30823	1.18746	1.25713	1.149	1.17277	1.13486	0.997733	0.935075	0.962498	0.89886	0.603129	0.687561	0.678699	0.55136	1.24283	0.630187	1.17844	0.948542	0.94819	0.406202	NO	0.804913	0.000445108	NO	0.664375	1.97e-05	NO	1.97216	1.13e-08	3.92e-08	NO	NO
A0A140T8R7_S_23	A0A140T8R7	ENSMUSG00000037896	217864	Rcor1	0.999977	79.395	QAAVPDFDPAKLARRSQERDNLGMLVWSPNQ	S	23	1.2519	1.24112	0.981735	1.12511	1.04786	1.01536	0.883485	0.957468	1.07281	0.886169	0.85454	0.872939	1.03965	0.842231	1.02343	0.904209	1.14996	0.952378	0.976044	0.921613	0.84876	0.120638	NO	0.944233	0.868339	NO	1.03338	0.971684	NO	1.24777	0.0311448	0.0347491	NO	NO
A0A140T8V9_S_578	A0A140T8V9	ENSMUSG00000025241	17281	Fyco1	0.998512	104.61	RQQCLREEQVNNSTVSEAEQEELQKELQNMV	S	578	1.07185	0.984164	1.04294	0.963737	0.972987	1.01201	0.99168	1.04323	0.975589	0.931699	0.942077	0.986284	0.993318	1.13554	0.991583	0.961319	1.01567	1.02044	1.00498	0.958912	0.98947	0.990207	NO	0.954163	0.586604	NO	1.06416	0.355254	NO	1.06416	0.338336	0.348838	NO	NO
A0A140T8V9_S_329	A0A140T8V9	ENSMUSG00000025241	17281	Fyco1	0.967737	155.26	SCLQALELNVDKKEYSPSALQLENMAKELDT	S	329	1.14488	1.11933	1.06441	1.01826	0.94974	1.0231	1.05607	1.00862	0.783706	0.81446	0.776545	0.732036	1.1779	1.18249	1.04262	1.10583	1.08672	1.12721	1.00938	0.776687	0.928834	0.204958	NO	0.769467	0.000186985	NO	1.45131	3.04e-06	NO	1.45131	2.59e-06	4.91e-06	NO	NO
A0A140T8V9_S_196	A0A140T8V9	ENSMUSG00000025241	17281	Fyco1	1	178.77	RTLATSTSAYMWKPPSRSSSMSSLVSNYLQT	S	196	1.0797	1.10823	1.06891	1.03758	1.09994	1.0759	1.10969	0.936307	1.14913	1.15285	1.09242	1.09304	0.768754	0.749459	0.726782	0.751318	1.0736	0.749078	1.05546	1.12186	0.983098	0.945503	NO	1.06291	0.240129	NO	0.667711	5.25e-07	NO	1.49765	3.64e-07	8.29e-07	NO	NO
A0A1B0GSF7_S_78	A0A1B0GSF7	ENSMUSG00000059070	19899	Rpl18	1	148.24	KAGGKILTFDQLALESPKGRGTVLLSGPRKG	S	78	1.2417	1.2928	1.24066	1.22623	1.18517	1.09678	1.15513	1.0491	1.09218	1.13505	0.992848	1.04318	0.598302	0.581063	0.543253	0.526551	1.25035	0.562292	1.12155	1.06581	0.896987	0.0126131	NO	0.950308	0.401487	NO	0.527571	2.58e-08	NO	2.22366	7.33e-10	4.04e-09	YES	Cluster2
A0A1B0GQW2_S_50	A0A1B0GQW2	ENSMUSG00000003269	19158	Cyth2	0.998684	121.48	RADADAGPAGGTAPDSPRAFLAAMEDGVYEP	S	50	1.00116	1.28007	1.15305	1.19408	1.02479	0.94585	1.04255	1.06663	1.23313	1.20403	1.19089	1.21489	0.685763	0.624034	0.560948	0.578124	1.15709	0.612217	1.01996	1.21074	0.881482	0.0717215	NO	1.18705	0.0109681	NO	0.505657	2.46e-07	NO	1.97763	1.82e-07	4.46e-07	NO	NO
A0A1B0GQX0_S_31	A0A1B0GQX0	ENSMUSG00000099418	626215	Gm6657	0.999916	109.22	LMKSKADMQDRKAQKSPLSLWKAKSEPETSD	S	31	0.310232	0.374942	0.369097	0.347553	0.436457	0.606428	0.583927	0.540583	0.717191	0.780781	0.745817	0.776187	2.28862	2.37956	2.23592	2.5067	0.350456	2.3527	0.541849	0.754994	1.54612	0.0140936	NO	1.39337	0.00678457	NO	3.11618	2.69e-12	YES	6.71325	1.91e-13	1.62e-11	YES	Cluster4
A0A1B0GQY9_S_443	A0A1B0GQY9	ENSMUSG00000041679	234684	Lrrc29	0.999999	156.07	WGLLGLKEPSDEPVLSPQLHQKVDNEAPDPQ	S	443	0.914222	0.881402	0.803634	0.817183	0.932879	1.05109	0.9248	1.32359	0.806615	0.761559	0.849866	0.993084	1.20771	1.16478	1.27796	1.28963	0.85411	1.23502	1.05809	0.852781	1.23882	0.100778	NO	0.805963	0.0980336	NO	1.44822	0.00215427	NO	1.44822	0.00107254	0.00137831	NO	NO
A0A1B0GRM0_S_37	A0A1B0GRM0	ENSMUSG00000031666	19651	Rbl2	0.999861	171.71	EEEDGDAADRAQPAGSPSHQIQQRFEELCSR	S	37	1.12697	1.26438	1.20444	1.14289	1.14279	1.12421	1.18262	1.17166	1.09334	1.12192	1.07561	0.995381	0.653153	0.601307	0.580839	0.518473	1.18467	0.588443	1.15532	1.07156	0.975226	0.851954	NO	0.927502	0.154857	NO	0.549144	8.64e-08	NO	2.01323	3.96e-09	1.61e-08	YES	Cluster2
A0A1B0GRM0_S_917	A0A1B0GRM0	ENSMUSG00000031666	19651	Rbl2	0.980553	99.305	NSPTELNTDRASRDSSPVMRSNSTLPVPQPS	S	917	1.06294	1.1524	1.06311	1.16635	1.15144	1.06899	1.11793	1.03259	1.15486	1.18004	1.10548	1.04022	0.728003	0.723757	0.66476	0.587141	1.1112	0.675915	1.09274	1.12015	0.983384	0.970093	NO	1.02508	0.911818	NO	0.603416	9.87e-07	NO	1.65723	3.24e-07	7.49e-07	NO	NO
A0A1B0GRM0_S_903	A0A1B0GRM0	ENSMUSG00000031666	19651	Rbl2	0.998541	169.58	KRRNSGSSESRSHQNSPTELNTDRASRDSSP	S	903	1.0594	1.21824	1.09268	1.15294	1.07864	1.01239	1.04129	1.03924	1.16673	1.27244	1.14465	1.21384	0.609303	0.662104	0.64598	0.590137	1.13081	0.626881	1.04289	1.19941	0.922247	0.111179	NO	1.15009	0.00385335	NO	0.522656	8.31e-09	NO	1.91331	6.55e-09	2.46e-08	NO	NO
A0A1B0GR13_S_610	A0A1B0GR13	ENSMUSG00000073001	67407	Cylc1	1	113.6	SRERLPFPPCEPFRASPKPVHVCKCKESPSP	S	610	1.14441	1.10508	1.08453	1.1101	0.787209	0.803842	0.760062	0.842263	1.19873	1.07415	1.04121	1.09506	1.0219	0.980804	0.962481	0.988161	1.11103	0.988337	0.798344	1.10229	0.718563	1.07e-06	NO	1.38072	1.45e-06	NO	0.896622	0.0109058	NO	1.39167	5.77e-07	1.26e-06	NO	NO
A0A1B0GR13_S_624	A0A1B0GR13	ENSMUSG00000073001	67407	Cylc1	0.991484	55.353	ASPKPVHVCKCKESPSPKARYAPLPGVEWIH	S	624	0.787911	1.7311	1.46996	1.42534	1.01244	0.907927	1.00877	0.715611	1.24084	1.05793	1.13142	0.453507	0.777483	0.86496	0.735653	0.679153	1.35358	0.764312	0.911187	0.970923	0.67317	0.166201	NO	1.06556	0.989821	NO	0.787202	0.725308	NO	1.77097	0.0598675	0.0653383	NO	NO
A0A1B0GR13_S_304	A0A1B0GR13	ENSMUSG00000073001	67407	Cylc1	1	126.14	NAKKPLKTGGKKERDSDIDSGGSKDAKKEGK	S	304	0.945592	0.91987	0.926664	0.937317	1.24489	1.17782	1.20744	1.32314	0.837449	0.77861	0.795554	0.858153	1.00129	1.00904	0.994894	1.04228	0.932361	1.01188	1.23832	0.817441	1.32816	5e-07	NO	0.66012	1.37e-08	NO	1.23786	5.77e-05	NO	1.51488	2.2e-08	6.96e-08	NO	NO
A0A1B0GR13_S_308	A0A1B0GR13	ENSMUSG00000073001	67407	Cylc1	1	91.457	PLKTGGKKERDSDIDSGGSKDAKKEGKKKGK	S	308	1.05161	0.889352	0.946145	0.931585	0.665985	0.845593	0.801875	0.904807	1.04399	0.873556	0.957693	0.925232	1.29419	1.24099	1.33207	1.29533	0.954673	1.29064	0.804565	0.950119	0.842765	0.057346	NO	1.18091	0.0666248	NO	1.3584	0.000138143	NO	1.60415	5.78e-06	1.02e-05	NO	NO
A0A1B0GR13_S_461	A0A1B0GR13	ENSMUSG00000073001	67407	Cylc1	0.991593	105.06	KKPIKDTESTDADSESEGDSTGKKNEKKDKK	S	461	1.31772	1.30403	1.38188	1.34238	0.781518	0.74521	0.738068	0.810575	1.22115	1.1086	1.0924	1.13034	0.775527	0.755066	0.728424	0.767119	1.3365	0.756534	0.768843	1.13812	0.575265	5.6e-10	NO	1.4803	7.04e-08	NO	0.664722	4.84e-08	NO	1.76661	1.03e-10	8.66e-10	NO	NO
A0A1B0GR13_S_465	A0A1B0GR13	ENSMUSG00000073001	67407	Cylc1	0.793201	75.064	KDTESTDADSESEGDSTGKKNEKKDKKITKK	S	465	0.858339	0.932367	0.875351	0.984235	0.472736	0.757138	0.688003	0.776425	0.83514	0.792892	0.861343	0.816775	1.55219	1.47873	1.61714	1.70119	0.912573	1.58731	0.673576	0.826538	0.738106	0.0127179	NO	1.22709	0.129637	NO	1.92044	2.69e-07	NO	2.35655	3.25e-08	9.81e-08	YES	Cluster4
A0A1B0GR13_S_595	A0A1B0GR13	ENSMUSG00000073001	67407	Cylc1	0.993302	61.593	FNERGKRSVTGRIPSSRERLPFPPCEPFRAS	S	595	0.909021	0.933119	0.860917	0.893557	0.840492	0.853244	0.801285	0.886647	1.09993	1.00476	1.0439	0.917121	1.26928	1.33654	1.22429	1.1259	0.899153	1.239	0.845417	1.01643	0.940237	0.634778	NO	1.20228	0.0109483	NO	1.21898	0.00153052	NO	1.46555	6.51e-06	1.14e-05	NO	NO
A0A1B0GR13_S_495	A0A1B0GR13	ENSMUSG00000073001	67407	Cylc1	0.982573	129.11	KGEKKDAKKNTASSESESDLGVNKKKTKIKE	S	495	1.2536	1.37365	1.35338	1.39367	0.935428	0.73151	0.729764	1.14237	1.47465	1.21462	1.31506	1.3716	0.454842	0.42732	0.422673	0.405853	1.34358	0.427672	0.884768	1.34398	0.658517	0.00063933	NO	1.51902	0.000634404	NO	0.318212	6.28e-07	YES	3.14256	2.48e-07	5.88e-07	YES	Cluster2
A0A1B0GR13_S_534	A0A1B0GR13	ENSMUSG00000073001	67407	Cylc1	0.999876	243.37	SDSYSKAGRRKNVRRSDSESEDSSGFRVLKS	S	534	1.13172	1.25883	1.17634	1.18446	0.81593	0.810205	0.80151	0.892781	1.15203	1.05059	1.12739	1.1118	0.897214	0.883249	0.84339	0.862555	1.18784	0.871602	0.830107	1.11045	0.698838	2.31e-07	NO	1.33772	3.29e-06	NO	0.784907	1.75e-05	NO	1.43095	6.64e-08	1.83e-07	NO	NO
A0A1B0GR13_S_536	A0A1B0GR13	ENSMUSG00000073001	67407	Cylc1	0.999376	206.55	SYSKAGRRKNVRRSDSESEDSSGFRVLKSTD	S	536	1.60913	1.67226	1.38892	1.35929	1.11029	0.826153	0.812428	0.721186	1.54462	1.17556	1.15456	1.06865	0.406978	0.415991	0.362398	0.371585	1.5074	0.389238	0.867515	1.23585	0.575505	0.000439314	NO	1.42458	0.0268158	NO	0.314956	3.07e-05	YES	3.87269	2.02e-06	3.91e-06	YES	Cluster2
A0A1B0GR13_S_538	A0A1B0GR13	ENSMUSG00000073001	67407	Cylc1	0.999868	174.89	SKAGRRKNVRRSDSESEDSSGFRVLKSTDDS	S	538	0.988737	1.0536	1.1969	1.16346	0.688271	0.614857	0.750309	0.928289	1.56594	1.3119	1.43187	2.05544	0.654047	0.550288	0.544358	0.501732	1.10068	0.562606	0.745432	1.59129	0.677249	0.0784464	NO	2.13472	0.00016272	YES	0.353554	2.41e-05	YES	2.82842	2.43e-05	3.88e-05	YES	Cluster3
A0A1B0GR13_S_541	A0A1B0GR13	ENSMUSG00000073001	67407	Cylc1	0.99983	366.5	GRRKNVRRSDSESEDSSGFRVLKSTDDSEAS	S	541	0.903466	0.899563	0.85529	0.842941	0.607762	0.748697	0.709719	0.844906	0.91895	0.814492	0.856948	0.928533	1.508	1.53986	1.48336	1.53752	0.875315	1.51718	0.727771	0.879731	0.831439	0.0196776	NO	1.2088	0.0163734	NO	1.7246	1.83e-08	NO	2.0847	1.35e-09	6.6e-09	YES	Cluster4
A0A1B0GR13_S_542	A0A1B0GR13	ENSMUSG00000073001	67407	Cylc1	0.997627	243.37	RRKNVRRSDSESEDSSGFRVLKSTDDSEASS	S	542	1.55565	1.4522	1.44499	1.45936	0.918834	0.87314	0.897881	0.746201	0.871486	0.751584	0.817888	0.730464	0.911033	0.849679	0.858237	0.861367	1.47805	0.870079	0.859014	0.792855	0.58118	2.03e-08	NO	0.922983	0.412798	NO	1.0974	0.289829	NO	1.86421	3.15e-09	1.33e-08	NO	NO
A0A1B0GR85_S_1664	A0A1B0GR85	ENSMUSG00000051339	243219	2900026A02Rik	1	180.2	MFKDSTEEKSPRRDESDEEPPRVERTPVSHP	S	1664	1.11248	0.951801	1.08224	1.03356	0.974594	1.03944	1.02559	0.833466	1.09314	1.15913	1.11821	1.11751	0.848907	0.903253	0.821799	0.884882	1.04502	0.86471	0.968272	1.122	0.926559	0.353891	NO	1.15876	0.0214694	NO	0.770688	0.000438679	NO	1.29754	0.000592528	0.000784708	NO	NO
A0A1B0GR85_S_1442	A0A1B0GR85	ENSMUSG00000051339	243219	2900026A02Rik	1	86.548	PEGPKASLQNLERRDSQQDSQQPQRQVSPVA	S	1442	0.90572	0.754559	0.768997	0.711003	1.18655	1.03139	0.980771	0.863235	0.929497	1.08059	1.00503	0.880075	1.37714	1.3348	1.20524	0.985399	0.785069	1.22564	1.01549	0.973799	1.2935	0.0965939	NO	0.958948	0.964895	NO	1.25862	0.0644414	NO	1.56119	0.0030859	0.00378887	NO	NO
A0A1B0GR91_S_118	A0A1B0GR91	ENSMUSG00000045010	102634296	Gm4779	0.995163	158.23	QHIANREAWGIHGHQSPPSCAAEPISIWGDS	S	118	1.01729	0.922667	0.928135	0.899139	1.06533	1.00319	0.983081	1.16886	0.871724	0.853851	0.823929	0.937399	1.13815	1.16121	1.1007	1.12535	0.941807	1.13135	1.05511	0.871726	1.12031	0.060925	NO	0.826191	0.00286202	NO	1.29783	0.000141156	NO	1.29783	0.000129043	0.000185725	NO	NO
A0A1B0GR96_S_13	A0A1B0GR96	ENSMUSG00000055707	234378	Klhl26	0.999967	183.77	___MAESGGSSGSSQSPERPSSLADRNGALK	S	13	1.11604	1.01993	0.942331	0.912066	0.92722	0.989365	0.933054	1.06055	0.966828	1.11058	0.99974	0.982821	0.797829	1.04708	1.15828	1.03629	0.997593	1.00987	0.977547	1.01499	0.979906	0.991453	NO	1.0383	0.949199	NO	0.994953	0.999852	NO	1.0383	0.951056	0.952297	NO	NO
A0A1B0GRY7_S_2	A0A1B0GRY7	ENSMUSG00000038650	107702	Rnh1	1	185.14	______________MSLDIQCEQLSDARWTE	S	2	1.13376	1.18331	1.10126	1.09402	1.09026	1.07621	1.03808	0.922085	1.01904	1.03964	0.967669	0.973943	0.911627	0.837406	0.825983	0.785708	1.12808	0.840181	1.03166	1.00007	0.914524	0.102037	NO	0.969382	0.837076	NO	0.840119	0.0055967	NO	1.34267	5.83e-05	8.78e-05	NO	NO
E9Q8L9_S_780	E9Q8L9	ENSMUSG00000031488	75767	Rab11fip1	0.94671	168.11	LTQEGPVAGSVLRAGSPESPHTEGTGQEPVT	S	780	1.10877	1.16903	1.15182	1.07319	1.24371	1.10764	1.10587	1.20963	0.980329	1.02919	0.944452	1.0555	0.718064	0.719422	0.703762	0.679621	1.1257	0.705217	1.16671	1.00237	1.03643	0.649779	NO	0.859138	0.00237605	NO	0.703551	9.81e-06	NO	1.6544	6.06e-08	1.69e-07	NO	NO
E9Q8L9_S_346	E9Q8L9	ENSMUSG00000031488	75767	Rab11fip1	0.999913	203.76	EARSEIRESSPSNSPSPQGFRRKHLFSSTEN	S	346	1.28277	1.2711	1.19487	1.18729	1.47047	1.22473	1.29197	1.24668	1.1109	1.0932	1.06478	0.934059	0.441095	0.42448	0.398942	0.362645	1.23401	0.406791	1.30846	1.05074	1.06034	0.520688	NO	0.803031	0.00192077	NO	0.387148	2.25e-07	YES	3.21656	3.34e-09	1.39e-08	YES	Cluster2
E9Q8L9_S_358	E9Q8L9	ENSMUSG00000031488	75767	Rab11fip1	0.97793	127.3	NSPSPQGFRRKHLFSSTENLAARSPKEPGEG	S	358	1.09055	1.17211	1.13227	1.11069	1.30073	1.03607	1.12549	1.57624	1.00626	1.05736	1.02508	1.43855	0.503863	0.461551	0.462807	0.500401	1.1264	0.482155	1.25963	1.13181	1.11828	0.64546	NO	0.898524	0.673453	NO	0.426004	0.000430909	YES	2.6125	6.51e-05	9.74e-05	YES	Cluster2
E9Q8L9_S_158	E9Q8L9	ENSMUSG00000031488	75767	Rab11fip1	0.99826	134.81	________MRNNMTASMFDLSMKDKTRSPFA;EIEVDIQFMRNNMTASMFDLSMKDKSRNPFG	S	158	1.3119	1.31847	1.31087	1.22982	1.70838	1.3919	1.38734	0.823181	1.19552	1.17279	1.20326	0.914433	0.286531	0.263466	0.257459	0.224687	1.29277	0.258036	1.3277	1.1215	1.02702	0.994279	NO	0.844692	0.483406	NO	0.230081	0.000247758	YES	5.14541	1.64e-05	2.7e-05	YES	Cluster2
E9Q8L9_S_236	E9Q8L9	ENSMUSG00000031488	75767	Rab11fip1	0.980294	112.82	TLFSKSSLQKTPLSQSMSVLPTSKSDKVLLR	S	236	1.351	1.36969	1.25964	1.20281	1.36264	1.07767	1.17483	0.957711	1.18642	1.17522	1.1133	1.11635	0.443529	0.411354	0.406161	0.391663	1.29579	0.413177	1.14322	1.14782	0.882256	0.169842	NO	1.00403	0.999884	NO	0.359966	8.62e-07	YES	3.13615	8.67e-08	2.32e-07	YES	Cluster2
A0A1B0GRK5_S_64	A0A1B0GRK5	ENSMUSG00000053111	66930	Fank1	1	161.87	TTREPISSEHFHRAVSVNDEDLLLRILEGGH	S	64	1.15854	1.19382	1.12747	1.01024	1.04726	0.986192	1.07538	1.01039	1.12363	1.11059	1.03535	1.02947	0.787988	0.813546	0.756475	0.733669	1.12252	0.772919	1.02981	1.07476	0.917407	0.121743	NO	1.04365	0.648097	NO	0.719157	2.09e-05	NO	1.45231	3.96e-06	7.24e-06	NO	NO
D3Z0R4_S_16	D3Z0R4	ENSMUSG00000023467	56734	Tulp2	1	100.02	MSYVADGSGERAPLLSPRGAVYTRGNGPAVR	S	16	0.519304	0.646435	0.626233	0.614573	0.911724	0.864497	0.913013	0.892314	1.85773	1.91483	1.79719	2.04302	0.645395	0.615612	0.56965	0.568475	0.601636	0.599783	0.895387	1.90319	1.48825	0.00013956	NO	2.12556	1.86e-10	YES	0.315146	4.52e-12	YES	3.17314	3.76e-12	8.52e-11	YES	Cluster3
D3Z0R4_S_74	D3Z0R4	ENSMUSG00000023467	56734	Tulp2	1	263.91	PPQTNLANLRRGWLASPGPGISQEEKEEEVG	S	74	0.527596	0.677025	0.642809	0.618134	0.805578	0.723459	0.742899	0.641006	2.22253	2.24077	2.10855	2.28524	0.494319	0.467346	0.407797	0.394931	0.616391	0.441098	0.728235	2.21428	1.18145	0.119007	NO	3.0406	1.84e-12	YES	0.199207	5.38e-13	YES	5.01991	1.61e-13	1.47e-11	YES	Cluster3
D3Z0R4_S_80	D3Z0R4	ENSMUSG00000023467	56734	Tulp2	0.999991	124.5	ANLRRGWLASPGPGISQEEKEEEVGSTDARV	S	80	1.10277	1.1077	1.05542	1.03246	1.07173	0.937037	1.04384	0.939405	0.991294	1.12815	0.982284	0.99695	0.924607	0.904812	0.914479	0.867062	1.07459	0.90274	0.998002	1.02467	0.928731	0.239234	NO	1.02672	0.895761	NO	0.881005	0.0338885	NO	1.19036	0.00520621	0.00624362	NO	NO
D3Z0R4_S_137	D3Z0R4	ENSMUSG00000023467	56734	Tulp2	0.982124	163.99	CKVEENTAQKNTETASGIGDEDREKGEVTES	S	137	0.672125	0.720228	0.727255	0.72182	0.937643	0.945059	1.0031	1.17847	1.33291	1.33105	1.27934	1.34786	0.975691	0.942807	0.94898	0.935663	0.710357	0.950785	1.01607	1.32279	1.43036	5.61e-05	NO	1.30187	5.44e-05	NO	0.718773	7.68e-06	NO	1.86215	6.88e-08	1.89e-07	NO	NO
A0A1B0GRP7_S_300	A0A1B0GRP7	ENSMUSG00000031485	114863	Plpbp	0.782825	69.672	SFPQIEVGSTNVRIGSTIFGERDYSKKPALD	S	300	0.980946	0.816329	0.850868	0.80724	0.878174	0.945358	0.887399	0.596349	1.00713	0.885438	0.88218	0.774641	1.55667	1.35701	1.42815	1.34612	0.863846	1.42199	0.82682	0.887346	0.957138	0.963952	NO	1.0732	0.866134	NO	1.60252	9.63e-05	NO	1.71983	1.59e-05	2.62e-05	NO	NO
A0A1B0GRR3_S_67	A0A1B0GRR3	ENSMUSG00000003429	27207	Rps11	0.999996	101.35	EGTYIDKKCPFTGNVSIRGRILSGVVTKMKM	S	67	1.09927	1.23682	1.15212	1.06732	0.996375	0.946269	0.957335	1.0137	1.10457	1.08167	1.02651	1.12414	0.813091	0.812214	0.811566	0.757021	1.13888	0.798473	0.97842	1.08422	0.859106	0.0022171	NO	1.10814	0.036756	NO	0.736446	1.05e-05	NO	1.42632	1.64e-06	3.24e-06	NO	NO
A0A1B0GRV0_S_255	A0A1B0GRV0	ENSMUSG00000026617	23827	Bpnt1	1	102.28	IIQLIEGKASAYVFASPGCKKWDTCAPEVIL	S	255	1.46096	1.45141	1.40784	1.3938	1.14764	1.14426	1.14366	1.26922	0.783562	0.802539	0.764597	0.783248	0.626167	0.626085	0.60818	0.586835	1.4285	0.611817	1.17619	0.783486	0.823376	2.86e-06	NO	0.66612	2.08e-08	NO	0.78089	0.00014047	NO	2.33485	2.78e-12	7e-11	YES	Cluster1
A0A1B0GRV3_S_113	A0A1B0GRV3	ENSMUSG00000031706	19724	Rfx1	0.920317	118.46	VSEGAMRASETVSEASPSSTASQTGVPTQVV	S	113	1.21174	1.24647	1.22719	1.23689	1.25663	1.14767	1.18572	0.920425	0.801229	0.78522	0.731481	0.771886	0.984073	0.892225	0.823166	0.777985	1.23057	0.869362	1.12761	0.772454	0.91633	0.377931	NO	0.685036	0.00044391	NO	1.12546	0.427297	NO	1.59307	2.17e-05	3.49e-05	NO	NO
A5H0M4_S_342	A5H0M4	ENSMUSG00000063932	70952	Poteg	0.999969	78.987	ARSNSESKPPNCAGNSPAAIDKAFGNRGKRT	S	342	0.893876	0.892027	1.0014	0.936947	1.00156	0.883924	0.988431	1.05922	1.21772	1.09231	1.15282	1.23231	0.957765	0.929155	0.799467	0.961068	0.931062	0.911864	0.983284	1.17379	1.05609	0.694405	NO	1.19375	0.00791804	NO	0.776854	0.000644794	NO	1.28724	0.000477575	0.000640134	NO	NO
A0A1B0GRZ1_S_70	A0A1B0GRZ1	ENSMUSG00000010435	78634	Spaca7	0.947701	120.21	AQEILEPKTSAVSETSPRPRSSILTTVQTKE	S	70	0.558006	0.733842	0.74341	0.74341	0.840474	0.956947	1.00272	0.820849	0.613424	0.675412	0.618344	0.535498	1.79293	1.85203	1.62709	1.8856	0.694667	1.78942	0.905248	0.610669	1.30314	0.0282441	NO	0.674588	0.00289525	NO	2.93025	2.1e-09	YES	2.93025	1.16e-09	5.84e-09	YES	Cluster4
A0A1B0GS41_S_455	A0A1B0GS41	ENSMUSG00000031714	14388	Gab1	0.985945	91.779	SGEELDENYVPMNPNSPPRQHSGSFTEPIQE	S	455	1.00784	1.00473	1.01259	0.985361	1.09246	1.24517	1.15808	0.862882	0.996604	1.2235	1.25428	0.985203	0.804267	0.733677	0.785415	0.847943	1.00263	0.792825	1.08965	1.1149	1.08679	0.694765	NO	1.02317	0.988099	NO	0.71112	0.0071804	NO	1.40623	0.00602868	0.00718641	NO	NO
A0A1B0GS90_S_30	A0A1B0GS90	ENSMUSG00000031667	14339	Aktip	0.865224	53.946	RAEGEEKTLAGDVKTSPPRSAPKKQLPSIPK	S	30	1.14639	1.07803	1.04454	1.05962	1.2005	1.06718	1.11555	0.982871	1.04518	1.00028	0.969439	0.966853	0.810525	0.84729	0.789967	0.875793	1.08215	0.830894	1.09153	0.995436	1.00867	0.995367	NO	0.911968	0.135299	NO	0.834703	0.00735262	NO	1.31368	0.000102239	0.00014892	NO	NO
Q8K4L2_S_666	Q8K4L2	ENSMUSG00000024236	225115	Svil	0.942211	46.621	LSVAAKRLLFREMEKSFDEHTVPKRHSRNAA	S	666	0.9323	0.890349	0.92779	0.877376	1.11881	1.14276	1.18132	0.653705	1.03823	0.973727	1.05757	1.06285	1.08364	1.02363	0.992855	1.04309	0.906954	1.0358	1.02415	1.03309	1.12922	0.582952	NO	1.00873	0.999634	NO	1.00262	0.99999	NO	1.14207	0.44924	0.458728	NO	NO
Q8K4L2_S_1181	Q8K4L2	ENSMUSG00000024236	225115	Svil	0.972859	167.57	TQFTVAGRMVKKGLASPTSITPISSPLCSKS	S	1181	1.09984	1.04224	1.07313	1.00182	1.03497	1.12756	1.11764	0.635995	1.13563	1.08352	1.0938	1.13549	0.877573	0.840937	0.843349	0.856507	1.05426	0.854591	0.979041	1.11211	0.928654	0.808931	NO	1.13592	0.425415	NO	0.768442	0.0430573	NO	1.30134	0.0503444	0.0552497	NO	NO
Q8K4L2_S_1011	Q8K4L2	ENSMUSG00000024236	225115	Svil	0.999994	93.093	ASEENTDVETVMRKFSLKEFGETTSEQTEVA	S	1011	1.25424	1.12654	1.22567	1.06726	1.18867	1.16138	1.21194	0.574125	1.06146	1.03627	1.04858	0.951757	0.824609	0.740942	0.856845	0.669722	1.16843	0.773029	1.03403	1.02452	0.884975	0.674316	NO	0.990802	0.999801	NO	0.754531	0.198744	NO	1.51149	0.0370445	0.0410892	NO	NO
Q8K4L2_S_857	Q8K4L2	ENSMUSG00000024236	225115	Svil	0.999933	152.32	ASAVAPTYAGDLRKLSVDNNTSATDYKSPPA	S	857	1.15869	1.07598	1.17772	1.0711	1.04918	1.1128	1.11448	1.19277	0.989607	0.978765	1.04834	1.04867	0.734003	0.709562	0.784241	0.754084	1.12087	0.745472	1.11731	1.01635	0.996817	0.999537	NO	0.909641	0.0452899	NO	0.733482	1.68e-05	NO	1.50357	2.51e-07	5.94e-07	NO	NO
Q8K4L2_S_877	Q8K4L2	ENSMUSG00000024236	225115	Svil	0.789763	87.18	TSATDYKSPPAENSDSPVRSILKPQAWRPLV	S	877	0.954431	1.00175	0.998103	0.99905	1.05749	1.05034	1.0143	0.598364	0.998479	1.07188	1.08147	1.03934	1.12582	1.00689	0.913674	1.08863	0.988333	1.03375	0.930122	1.04779	0.941102	0.905739	NO	1.12651	0.546585	NO	0.986598	0.998398	NO	1.12651	0.543282	0.551521	NO	NO
Q8K4L2_S_241	Q8K4L2	ENSMUSG00000024236	225115	Svil	0.999398	91.767	RSPKQIPSSPLQQPASPNHPGDSPLPTEARA	S	241	1.18076	1.11211	1.09394	0.992692	0.910046	0.996467	1.00339	0.654219	1.21778	1.1197	1.15875	1.12141	0.955153	0.839457	0.836472	0.80765	1.09487	0.859683	0.891031	1.15441	0.81382	0.054907	NO	1.29559	0.0124252	NO	0.744693	0.00570553	NO	1.34283	0.00235955	0.00293348	NO	NO
Q8K4L2_S_960	Q8K4L2	ENSMUSG00000024236	225115	Svil	0.999835	187.89	GDGQKEPKHVVLRRGSLELGNPSAAHLGDEL	S	960	1.17771	1.1987	1.24833	1.10137	1.06529	1.18444	1.0922	0.47544	1.13252	1.14242	1.188	0.967603	0.79662	0.781437	0.771649	0.676277	1.18153	0.756496	0.954342	1.10764	0.807719	0.298274	NO	1.16063	0.609817	NO	0.682983	0.0602255	NO	1.56184	0.0217288	0.0245688	NO	NO
Q8K4L2_S_227	Q8K4L2	ENSMUSG00000024236	225115	Svil	0.999981	137.17	AFFSERSISFPEVPRSPKQIPSSPLQQPASP	S	227	1.08097	1.07119	1.11582	1.05487	1.07698	1.17377	1.10409	0.632201	1.08874	1.11019	1.12366	1.0832	0.843926	0.815862	0.797604	0.826942	1.08071	0.821083	0.996759	1.10145	0.922318	0.777803	NO	1.10503	0.64535	NO	0.745459	0.0345688	NO	1.34146	0.0302751	0.0338048	NO	NO
Q8K4L2_S_510	Q8K4L2	ENSMUSG00000024236	225115	Svil	0.9965	144.73	KEASPKKRKVLARSLSDYTGPPQLQVPRHKD	S	510	0.955501	0.983692	0.978824	0.957477	1.05465	1.11357	1.06221	0.650111	1.00881	1.06873	1.07623	0.965633	1.12452	1.0099	0.993514	0.996619	0.968873	1.03114	0.970135	1.02985	1.0013	0.999999	NO	1.06156	0.881948	NO	1.00125	0.999998	NO	1.06427	0.773393	0.778342	NO	NO
A0A1B0GSI8_S_200	A0A1B0GSI8	ENSMUSG00000025485	101489	Ric8a	0.999983	181.62	AARGLMAGGRPEGQYSEDEDTDTEEYREAKA	S	200	1.17761	1.17501	1.17921	1.08508	0.883355	0.940775	0.88328	1.03309	1.21846	1.18699	1.11156	1.14996	0.764902	0.760928	0.718838	0.73095	1.15423	0.743905	0.935125	1.16674	0.810174	0.000209799	NO	1.24769	0.000124533	NO	0.637591	2.33e-07	NO	1.5684	9.76e-08	2.57e-07	NO	NO
A0A1B0GSJ4_S_103	A0A1B0GSJ4	ENSMUSG00000084135	432536	Pom121l12	0.999031	117.63	CSPVTVKIAPPEGRGSPLASLEQGARIAEHP	S	103	1.01903	1.03384	0.998694	0.983678	1.23661	1.09778	1.09159	1.1472	1.0819	1.075	1.10509	0.917606	0.853894	0.799672	0.832388	0.726024	1.00881	0.802994	1.14329	1.0449	1.13331	0.0428784	NO	0.913939	0.168398	NO	0.768489	0.000679354	NO	1.42379	4.39e-05	6.73e-05	NO	NO
A0A1B0GSS2_S_115	A0A1B0GSS2	ENSMUSG00000031512	75528	Tex29	1	84.035	IQGTKKEKKPLLPEDSQVEILKSPTPELIPE	S	115	0.493973	0.498749	0.57125	0.503509	0.603923	0.75342	0.882326	0.628051	0.840994	0.824947	0.718946	0.892027	1.96449	1.82517	1.82517	2.17305	0.51687	1.94697	0.71693	0.819228	1.38706	0.105461	NO	1.14269	0.584288	NO	2.37659	3.64e-08	YES	3.76685	1.85e-09	8.54e-09	YES	Cluster4
A0A1B0GSS2_S_156	A0A1B0GSS2	ENSMUSG00000031512	75528	Tex29	0.857092	149.37	PEPIREPPPPVKKTESPIEAGCCLWMKSKPA	S	156	0.671356	0.693188	0.659871	0.612362	0.725062	0.890166	0.799681	0.794096	0.71132	0.70015	0.653253	0.586418	1.89623	1.84115	1.73156	2.03413	0.659194	1.87577	0.802251	0.662785	1.21702	0.0985623	NO	0.826157	0.109639	NO	2.83013	2.84e-10	YES	2.84555	8.78e-11	7.7e-10	YES	Cluster4
A0A1B0GSS2_S_195	A0A1B0GSS2	ENSMUSG00000031512	75528	Tex29	0.933023	86.944	AAPEPPSNPEVKKVNSGSAVPQAAP______	S	195	0.701801	0.67132	0.65548	0.674295	0.711232	0.800576	0.802628	1.14131	0.703254	0.729077	0.708396	0.831818	1.78586	1.71565	1.5905	1.7768	0.675724	1.7172	0.863936	0.743136	1.27853	0.124408	NO	0.860175	0.436344	NO	2.31075	1.53e-07	YES	2.54128	3.85e-08	1.13e-07	YES	Cluster4
A0A1B0GSX7_S_839	A0A1B0GSX7	ENSMUSG00000063550	269966	Nup98	1	189.51	DGVWPTDKTSRCLIKSPDRLADINYEGRLEA	S	839	1.7595	1.67203	1.67427	1.61859	1.12293	1.10282	1.04476	0.916196	0.685042	0.64244	0.650789	0.566936	0.662793	0.669	0.634031	0.577865	1.6811	0.635922	1.04668	0.636302	0.622615	4.22e-08	NO	0.607926	5.13e-06	NO	0.999404	1	NO	2.64356	5.71e-11	5.63e-10	YES	Cluster1
A0A1B0GSX7_S_1815	A0A1B0GSX7	ENSMUSG00000063550	269966	Nup98	1	114.89	LRGLTQSYLRELTVGSQ______________	S	1815	1.11435	1.02476	0.999304	0.938942	1.08447	1.02249	1.04997	0.979363	0.929707	0.861358	0.886503	0.853386	1.06784	1.07659	1.02014	1.09081	1.01934	1.06385	1.03407	0.882739	1.01446	0.972192	NO	0.85365	0.00404246	NO	1.20517	0.000958549	NO	1.20517	0.000930701	0.00120494	NO	NO
A0A1B0GSX7_S_1059	A0A1B0GSX7	ENSMUSG00000063550	269966	Nup98	0.998853	148.69	VGGLLQSKFASGTFLSPSASVQECRTPRTSS	S	1059	1.08235	0.953088	1.07271	0.961032	1.10134	1.12307	1.05046	0.849262	1.01351	1.06148	1.03373	0.985346	0.951218	0.973193	0.997477	0.79075	1.01729	0.92816	1.03103	1.02352	1.0135	0.995851	NO	0.992711	0.999309	NO	0.906835	0.440162	NO	1.11083	0.341676	0.352143	NO	NO
A0A1B0GSX7_S_1027	A0A1B0GSX7	ENSMUSG00000063550	269966	Nup98	0.999999	92.269	FGHIPSKGETVQEICSPRLPISASHSSKSRS	S	1027	1.13885	1.024	0.936104	1.01923	1.08028	1.04595	0.983219	1.19224	0.959015	0.935418	0.907908	0.906733	0.959307	1.05193	0.917702	0.942113	1.02955	0.967764	1.07542	0.927269	1.04456	0.779562	NO	0.862237	0.0422768	NO	1.04367	0.835516	NO	1.15977	0.043486	0.0479448	NO	NO
A0A1B0GSX7_S_623	A0A1B0GSX7	ENSMUSG00000063550	269966	Nup98	0.989429	161.38	SNLFSPVNHDSEDLASPSEYPENGERFSFLS	S	623	1.14716	1.14122	1.03046	1.01185	1.11649	1.06306	1.02881	0.979478	1.03976	1.00596	1.04179	1.06887	0.834855	0.802072	0.881102	0.807066	1.08267	0.831274	1.04696	1.0391	0.967013	0.757768	NO	0.992491	0.996142	NO	0.799997	0.000452025	NO	1.30243	5.82e-05	8.77e-05	NO	NO
A0A1B0GSX7_S_934	A0A1B0GSX7	ENSMUSG00000063550	269966	Nup98	0.999813	163.53	QMTLNGKPAPPPQSQSPEVEQLGRVVELDSD	S	934	1.01647	1.0189	0.996462	0.968775	1.03809	1.02769	1.00856	0.916894	1.11828	1.07794	1.01093	1.01056	0.970378	0.951687	0.95774	0.910642	1.00015	0.947612	0.997808	1.05443	0.997658	0.999815	NO	1.05675	0.277247	NO	0.898696	0.0168997	NO	1.11272	0.0280805	0.0314295	NO	NO
A0A1B0GSX7_S_888	A0A1B0GSX7	ENSMUSG00000063550	269966	Nup98	1	153.95	WVFKVSHFSKYGLQDSDEEEEEHPPKTTSKK	S	888	1.05306	1.04042	1.05807	1.03144	1.05263	1.03089	1.04749	1.1876	1.04448	0.996035	0.987789	0.981347	0.905806	0.868337	0.870523	0.84409	1.04575	0.872189	1.07965	1.00241	1.03242	0.663895	NO	0.928461	0.0884546	NO	0.870089	0.00387031	NO	1.23786	7.09e-05	0.000105599	NO	NO
A0A1B0GSY0_S_518	A0A1B0GSY0	ENSMUSG00000031642	59009	Sh3rf1	0.844966	49.16	PGNYVAPVTRAVTNASQAKVSMSTAGQASRG	S	518	1.26937	1.32223	1.39011	1.28917	1.21963	1.18816	1.18199	1.16376	1.05183	1.01064	1.16332	1.03366	0.44425	0.457344	0.414021	0.400486	1.31772	0.429025	1.18839	1.06486	0.90185	0.00920333	NO	0.896058	0.0125313	NO	0.402892	1.23e-09	YES	3.07143	1.91e-11	2.59e-10	YES	Cluster2
A0A1B0GT26_S_79	A0A1B0GT26	ENSMUSG00000078566	12176	Bnip3	0.997762	178.23	SQTPQDTNRAEIDSHSFGEKNSTLSEEDYIE	S	79	1.03438	1.00516	1.08168	0.966933	0.973561	1.0145	1.07876	1.40724	0.919265	0.937877	0.932521	1.06959	0.882944	0.906752	0.877907	0.910941	1.02204	0.894636	1.11851	0.964812	1.0944	0.600039	NO	0.862584	0.235432	NO	0.927264	0.794552	NO	1.25024	0.0681843	0.074062	NO	NO
A0A1B0GT26_S_88	A0A1B0GT26	ENSMUSG00000078566	12176	Bnip3	0.999636	177.21	AEIDSHSFGEKNSTLSEEDYIERRREVESIL	S	88	1.13015	1.08146	1.06703	1.0258	1.02363	0.974178	1.0125	1.84741	0.851977	0.850864	0.845943	1.0575	0.779667	0.837612	0.825012	0.789256	1.07611	0.807886	1.21443	0.901572	1.12854	0.808658	NO	0.742382	0.234284	NO	0.896086	0.928597	NO	1.50322	0.0900901	0.0968831	NO	NO
A0A1B0GT31_S_94	A0A1B0GT31	ENSMUSG00000038291	102141	Snx25	0.999903	114.76	RILGGPAYDQQEDGASDEGEGPQSQKILQFE	S	94	1.18271	1.1831	1.16451	1.11201	1.11502	1.01717	1.05045	1.10266	1.08412	1.0524	1.00534	0.974197	0.755173	0.717412	0.726512	0.757217	1.16058	0.739079	1.07133	1.02901	0.923093	0.0301665	NO	0.960506	0.443021	NO	0.718239	1.01e-06	NO	1.57031	1.85e-08	6.02e-08	NO	NO
A0A1B0GT37_S_22	A0A1B0GT37	ENSMUSG00000031691	212999	Tnpo2	0.999341	210.31	EQGLQQVLQLLKDSQSPNTATQRIVQDKLKQ	S	22	0.478872	0.611831	0.660496	0.571062	0.90611	0.894377	0.929147	0.736168	1.52414	1.44416	1.43946	1.30857	1.15981	1.12839	1.08687	1.12053	0.580565	1.1239	0.866451	1.42908	1.49243	0.000815448	NO	1.64935	1e-06	NO	0.78645	0.000460865	NO	2.46154	1.42e-08	4.76e-08	YES	Cluster3
A0A1B0GT45_S_800	A0A1B0GT45	ENSMUSG00000109737	105243794	Gm39566	0.863897	159.05	CLQKNLDLSQDSGLRSPAAIQDAGVLRSHSA	S	800	1.63877	1.37071	1.5235	1.2355	1.16707	1.0037	1.02564	0.794353	1.09055	1.03416	1.00622	0.829779	0.583128	0.572417	0.593049	0.531453	1.44212	0.570012	0.997691	0.990176	0.691822	0.00204888	NO	0.992467	0.999794	NO	0.575667	0.00318429	NO	2.52998	7.61e-06	1.32e-05	YES	Cluster1
A0A1B0GT45_S_150	A0A1B0GT45	ENSMUSG00000109737	105243794	Gm39566	0.779661	125.45	AGESSQDPATKTQASSFARPEISSQIPKISK	S	150	0.777266	1.1189	1.02147	0.928944	0.713348	0.91337	0.911935	0.99699	0.724796	0.615201	0.722185	0.739676	1.50872	1.43394	1.42234	1.45091	0.961644	1.45398	0.883911	0.700465	0.919166	0.699703	NO	0.792461	0.0965108	NO	2.07574	9.96e-07	YES	2.07574	1.38e-06	2.79e-06	YES	Cluster4
A0A1B0GT62_S_44	A0A1B0GT62	ENSMUSG00000031536	18970	Polb	1	78.342	VSQAIHKYNAYRKAASVIAKYPHKIKSGAEA	S	44	0.794684	0.773164	0.740319	0.778374	0.918564	0.972011	1.07039	0.912012	0.808621	0.929593	0.787877	0.661257	1.51162	1.39637	1.43311	1.51204	0.771635	1.46328	0.968244	0.796837	1.2548	0.0115357	NO	0.822971	0.0271266	NO	1.83637	1.12e-07	NO	1.89634	4.07e-08	1.19e-07	NO	NO
Q7TMK6_S_163	Q7TMK6	ENSMUSG00000052566	170833	Hook2	0.829297	59.429	EAIQELMTKDTPDSLSPENYGNFDTQSRRYY	S	163	1.26922	1.08479	1.05385	1.02862	0.967165	0.869831	0.993703	0.572125	0.880367	0.836427	0.772036	0.735779	1.21089	1.29978	1.29155	1.13387	1.10912	1.23403	0.850706	0.806153	0.767012	0.0476699	NO	0.947628	0.953494	NO	1.53076	0.00161859	NO	1.53076	0.000811049	0.00105811	NO	NO
A0A1C7CYU3_S_368	A0A1C7CYU3	ENSMUSG00000030824	18220	Nucb1	0.999982	179.46	LAAREAELNARAQRLSQETEALGRSQDRLEA	S	368	1.33125	1.37344	1.33077	1.36	1.09704	1.03083	1.0733	1.10629	1.10996	1.12698	1.10114	1.1777	0.433002	0.466843	0.427382	0.454053	1.34886	0.44532	1.07687	1.12895	0.798351	5.17e-08	NO	1.04836	0.0866807	NO	0.394456	1.22e-12	YES	3.02898	5.25e-14	7.99e-12	YES	Cluster2
A0A1C7CYU3_S_85	A0A1C7CYU3	ENSMUSG00000030824	18220	Nucb1	0.993754	90.308	KLQAANAEDIKSGKLSQELDFVSHNVRTKLD	S	85	1.11911	1.20597	1.15281	1.15321	1.10485	1.0677	1.13841	0.986148	0.956437	1.05411	1.00623	0.991376	0.781966	0.818192	0.718542	0.744955	1.15777	0.765914	1.07428	1.00204	0.927882	0.115092	NO	0.932755	0.195262	NO	0.764357	7.36e-05	NO	1.51162	4.74e-07	1.05e-06	NO	NO
F8WHJ1_S_467	F8WHJ1	ENSMUSG00000044465	74349	Fam160a2	0.999944	56.081	KFLSLIPRCCRHHAPSPPRPEHASWARGPGS	S	467	0.759892	1.4511	1.55435	1.26417	1.29965	1.20094	1.17721	1.09672	1.25866	1.06654	0.849198	1.03842	0.42446	0.541131	0.534093	0.483474	1.25738	0.49579	1.19363	1.0532	0.9493	0.968872	NO	0.882355	0.760164	NO	0.470744	0.00962346	YES	2.53611	0.000670881	0.000882475	YES	Cluster2
A0A1C7ZMY3_S_1113	A0A1C7ZMY3	ENSMUSG00000037541	210274	Shank2	0.999997	176.11	PPDYESRTSGPRRAPSPVVSPTELSKEILPT	S	1113	0.844934	0.824651	0.815679	0.735286	1.0751	1.11463	1.12771	1.06589	0.821069	0.867151	0.847468	0.83367	1.27754	1.30046	1.21096	1.2378	0.805137	1.25669	1.09583	0.842339	1.36105	4.53e-07	NO	0.768674	2.01e-06	NO	1.4919	8.37e-09	NO	1.56084	1.26e-09	6.26e-09	NO	NO
G5E8I8_S_715	G5E8I8	ENSMUSG00000052488	27967	Cherp	0.999673	118.32	MPPSERLLAAVEAFYSPPSHDRPRNSEGWEQ	S	715	1.152	1.24107	1.08439	1.05697	1.12079	1.00252	1.15512	0.981349	1.08473	1.095	0.97141	1.0262	0.770559	0.818095	0.724944	0.714861	1.13361	0.757115	1.06494	1.04433	0.93943	0.530433	NO	0.980646	0.974651	NO	0.724974	0.000426422	NO	1.49727	3.19e-05	5e-05	NO	NO
G5E8I8_S_879	G5E8I8	ENSMUSG00000052488	27967	Cherp	0.96067	59.225	ENKGHQMLVKMGWSGSGGLGAKEQGIQDPIK	S	879	1.11245	1.06682	1.11899	1.07414	1.07516	1.00689	1.10707	0.968649	1.16845	1.17127	1.16307	1.09031	0.761655	0.721537	0.669388	0.724163	1.0931	0.719186	1.03944	1.14827	0.950912	0.346987	NO	1.1047	0.0188607	NO	0.626319	4.81e-08	NO	1.59663	3.93e-08	1.15e-07	NO	NO
G5E8I8_S_828	G5E8I8	ENSMUSG00000052488	27967	Cherp	0.941548	49.418	RSRSRSRSRSRSKSYSPGRRRRSRSRSPTPP	S	828	1.23472	1.53574	1.48545	1.42149	1.19661	1.01203	1.22611	1.12933	1.16628	1.21506	1.10261	0.905536	0.382494	0.354308	0.314636	0.317581	1.41935	0.342255	1.14102	1.09737	0.803901	0.0145706	NO	0.961747	0.937304	NO	0.311886	1.94e-06	YES	4.14707	5.17e-08	1.47e-07	YES	Cluster2
A0A1D5RLL8_S_73	A0A1D5RLL8	ENSMUSG00000097075	381922	Cdiptos	0.99998	62.271	LPNKEKNTKDQGTQISRHVFFTKTRGTDTR_	S	73	0.808288	0.720975	0.608681	0.67294	0.669579	0.742597	0.74626	1.39226	0.650216	0.78248	0.845692	1.03423	1.62503	1.61242	1.394	1.69436	0.702721	1.58145	0.887675	0.828153	1.2632	0.584592	NO	0.932947	0.974699	NO	1.90961	0.000991426	NO	2.25047	0.000214067	0.000299093	YES	Cluster4
A0A1D5RLL8_S_32	A0A1D5RLL8	ENSMUSG00000097075	381922	Cdiptos	0.939698	136.06	SQAAASLGGGQKLSCSEEFLTRISTELTDEA	S	32	0.152086	0.183875	0.161799	0.180906	0.238844	0.441571	0.408869	0.466735	0.322031	0.314906	0.295022	0.351553	2.95532	3.32925	2.83519	3.36203	0.169667	3.12045	0.389005	0.320878	2.29276	0.186205	NO	0.824869	0.904661	NO	9.72472	7.79e-12	YES	18.3917	3.02e-12	7.41e-11	YES	Cluster4
A0A1D5RLL8_S_56	A0A1D5RLL8	ENSMUSG00000097075	381922	Cdiptos	0.998068	135.1	TELTDEALFIARSRLSPLPNKEKNTKDQGTQ	S	56	0.231357	0.283477	0.2748	0.275611	0.31325	0.513685	0.532234	0.495665	0.528245	0.556564	0.514395	0.5702	2.61412	2.72456	2.58448	2.98736	0.266311	2.72763	0.463709	0.542351	1.74123	0.0892145	NO	1.16959	0.726116	NO	5.02927	4.44e-12	YES	10.2423	9.87e-13	3.86e-11	YES	Cluster4
F7CG54_S_140	F7CG54	ENSMUSG00000106631	NA	Gm42669	1	211.13	SDDIKPRSEDYDAGGSQDDEGSHDRGISKCS	S	140	1.31567	1.36545	1.31819	1.16281	1.17934	1.05258	1.16357	1.32542	0.940517	0.923158	0.94742	0.933639	0.605579	0.68265	0.583131	0.500895	1.29053	0.593064	1.18023	0.936183	0.914529	0.265328	NO	0.793224	0.00510446	NO	0.633491	0.000306075	NO	2.17604	1.92e-07	4.68e-07	YES	Cluster1
A0A1D5RLD1_S_1265	A0A1D5RLD1	ENSMUSG00000004677	17925	Myo9b	0.963418	65.598	KDKDESSTKAQDKPESPSGSTQIQRYQHPDT	S	1265	1.04711	1.28318	1.11648	1.17263	1.08674	1.13651	1.06305	0.947009	1.10469	1.00793	1.01841	1.05237	0.767448	0.771122	0.718717	0.70661	1.15485	0.740974	1.05833	1.04585	0.916421	0.25544	NO	0.988211	0.993982	NO	0.70849	0.000234964	NO	1.55855	1.39e-05	2.31e-05	NO	NO
A0A1D5RLD1_S_1935	A0A1D5RLD1	ENSMUSG00000004677	17925	Myo9b	1	136.22	KEDITYRLPELDPRGSDEENLDSETSASTES	S	1935	1.03919	1.18546	1.2162	1.20793	1.12558	1.09513	1.21068	0.853313	1.32856	1.18525	1.17724	1.08611	0.634457	0.545362	0.579076	0.530455	1.1622	0.572338	1.07118	1.19429	0.921685	0.610256	NO	1.11493	0.370861	NO	0.479229	1.01e-05	YES	2.08669	5.62e-06	9.98e-06	YES	Cluster2
A0A1D5RLD1_S_1336	A0A1D5RLD1	ENSMUSG00000004677	17925	Myo9b	0.996984	148.85	EERRISFSTSDVSKLSPVKTSAEIDGDFSSK	S	1336	0.935337	1.1068	1.0685	1.03859	1.06151	1.10615	1.05149	0.945101	1.2158	1.04487	1.15916	1.04287	0.823325	0.761924	0.875966	0.762614	1.03731	0.805957	1.04106	1.11567	1.00362	0.999844	NO	1.07167	0.480896	NO	0.722395	0.000260879	NO	1.38428	0.000308005	0.000422209	NO	NO
A0A1D5RLD1_S_1114	A0A1D5RLD1	ENSMUSG00000004677	17925	Myo9b	0.981488	111.33	MNKSPDGMSPKKETPSPEMETAAQKTVPAES	S	1114	0.966111	1.01531	1.09345	1.04248	1.10695	1.08294	1.13362	1.064	1.07497	0.947969	0.985797	1.00074	0.93433	0.847577	0.881393	0.822369	1.02934	0.871417	1.09688	1.00237	1.06562	0.233016	NO	0.913838	0.0633404	NO	0.869358	0.00944603	NO	1.25873	0.000169556	0.000240142	NO	NO
A0A1D5RLD1_S_1372	A0A1D5RLD1	ENSMUSG00000004677	17925	Myo9b	0.999628	185.71	KKKSGDPSAGPDAGLSPGSQGDSKSAFKRLF	S	1372	0.857135	1.02355	0.945652	1.12499	1.09227	0.968695	1.04874	1.26358	1.05923	0.972653	1.03192	1.07549	0.913369	0.871674	0.908845	0.842211	0.98783	0.884025	1.09332	1.03482	1.10679	0.376202	NO	0.946495	0.789693	NO	0.854276	0.130535	NO	1.23675	0.0355006	0.039437	NO	NO
A0A1D5RLD1_S_1176	A0A1D5RLD1	ENSMUSG00000004677	17925	Myo9b	0.999916	107.39	CREESSTHREPSRRASLEIGESFPEGTKGPR	S	1176	0.903278	1.04832	1.04067	1.04693	1.05686	1.05151	1.12211	0.873032	1.09597	0.977447	0.989744	1.00632	1.0044	0.906873	0.972182	0.904354	1.0098	0.946952	1.02588	1.01737	1.01593	0.98934	NO	0.991704	0.998369	NO	0.930785	0.551858	NO	1.08335	0.447641	0.457131	NO	NO
A0A1D5RLD1_S_1107	A0A1D5RLD1	ENSMUSG00000004677	17925	Myo9b	0.998053	74.841	GVEAETWMNKSPDGMSPKKETPSPEMETAAQ	S	1107	1.03057	1.21026	1.19393	1.227	1.17906	1.1021	1.13029	0.874134	1.15589	1.0525	0.985547	0.904396	0.76226	0.735764	0.758541	0.697766	1.16544	0.738583	1.0714	1.02458	0.919308	0.55074	NO	0.956307	0.905517	NO	0.720861	0.0068533	NO	1.57794	0.000323262	0.000442009	NO	NO
A0A1D5RLE0_S_936	A0A1D5RLE0	ENSMUSG00000025558	105445	Dock9	0.999965	123.99	RSYVKFAYKAEPYVASEYKTVHEELTKSMTT	S	936	1.0007	1.07391	1.08184	1.03237	0.902547	0.871169	0.93708	1.47731	1.1668	1.13551	1.12636	1.42022	0.702093	0.694017	0.696073	0.682005	1.04721	0.693547	1.04703	1.21222	0.999827	1	NO	1.15778	0.49538	NO	0.572129	0.00322603	NO	1.74786	0.00469051	0.00564956	NO	NO
A0A1D5RLG4_S_80	A0A1D5RLG4	ENSMUSG00000048478	320869	Spata33	0.997001	115.06	SKGQARREVSSRRSSSPGPPTRR________	S	80	0.836888	0.934116	0.892017	0.858566	1.09062	1.02454	1.0275	0.956542	0.959893	1.01371	0.929134	0.936465	1.13783	1.18621	1.0709	1.14507	0.880397	1.13501	1.0248	0.959799	1.16402	0.00401282	NO	0.936573	0.244919	NO	1.18254	0.000845367	NO	1.2892	3.87e-05	5.98e-05	NO	NO
A0A1D5RLJ8_S_564	A0A1D5RLJ8	ENSMUSG00000031959	319481	Wdr59	0.993121	119.34	YLVYFTRPMTMHRAVSPTEPTPRSLSALSAY	S	564	0.920895	1.10235	1.02998	1.04318	0.909437	0.916674	0.99095	1.04305	0.962339	1.02097	0.891882	0.910744	1.05538	1.11042	1.00958	1.08218	1.0241	1.06439	0.965027	0.946483	0.942316	0.54245	NO	0.980784	0.972444	NO	1.12457	0.0759119	NO	1.12457	0.0653263	0.0711175	NO	NO
A0A1D5RLJ8_S_603	A0A1D5RLJ8	ENSMUSG00000031959	319481	Wdr59	0.99998	139.02	KIRTEAPGNLRLYSGSPTRSEKEQVSISSFY	S	603	1.22585	1.28316	1.29159	1.22782	1.18997	1.16452	1.17387	1.00958	1.14074	1.16807	1.11919	1.05453	0.502007	0.514767	0.471458	0.462868	1.25711	0.487775	1.13449	1.12063	0.902458	0.0294445	NO	0.98779	0.981915	NO	0.435267	5.46e-09	YES	2.57723	4.06e-10	2.52e-09	YES	Cluster2
E9PUC5_S_339	E9PUC5	ENSMUSG00000030465	234353	Psd3	0.854782	148.38	LTTDGNEPVGLKKSHSSPSLNPDASPVTAKV	S	339	0.757236	0.839832	0.782195	0.804094	0.892999	0.9214	0.913444	1.19245	1.03995	1.01095	0.835875	1.06456	1.25972	1.19893	1.21476	1.27161	0.795839	1.23625	0.980074	0.987832	1.2315	0.0611032	NO	1.00792	0.999344	NO	1.25148	0.0108025	NO	1.5534	0.000188656	0.000265493	NO	NO
E9PUC5_S_348	E9PUC5	ENSMUSG00000030465	234353	Psd3	0.997721	114.04	GLKKSHSSPSLNPDASPVTAKVKRNVSERKD	S	348	0.927672	0.990474	0.939261	0.97265	0.940297	0.912168	1.08531	1.21963	0.871938	0.843547	0.818095	0.919486	1.13752	1.12826	1.07667	1.21702	0.957514	1.13987	1.03935	0.863266	1.08547	0.507208	NO	0.830581	0.0418811	NO	1.32041	0.00203062	NO	1.32041	0.00275829	0.00340586	NO	NO
A0A1D5RLL3_S_247	A0A1D5RLL3	ENSMUSG00000015002	76740	Efr3a	0.843246	148.35	MQKIEEVDSRLGPPSSPSAADKEENPAVLAE	S	247	1.37468	1.24849	1.2384	1.14154	1.18445	1.15685	1.06312	1.03363	1.15602	1.11277	1.05952	1.09009	0.525442	0.56297	0.534371	0.517662	1.25078	0.535111	1.10951	1.1046	0.887057	0.0387608	NO	0.995573	0.999518	NO	0.484439	1.53e-07	YES	2.33742	1.05e-08	3.69e-08	YES	Cluster2
A0A1D5RLL3_S_719	A0A1D5RLL3	ENSMUSG00000015002	76740	Efr3a	0.999927	158.02	LTVPYVPQVTDEDRLSRRKSIVDTVSIQVDI	S	719	1.38368	1.31135	1.2939	1.28162	1.25119	1.11399	1.17038	1.10046	1.10041	1.08022	1.09071	1.04653	0.470829	0.438889	0.462971	0.402876	1.31764	0.443891	1.159	1.07947	0.879607	0.00168904	NO	0.931375	0.115129	NO	0.411213	9.6e-10	YES	2.96838	2.05e-11	2.72e-10	YES	Cluster2
F7CGG2_S_1771	F7CGG2	ENSMUSG00000045482	100683	Trrap	0.998048	69.183	SSGEGVNSVSIKRGLSVDSAQEVKRFRAATG	S	1771	1.17801	1.23212	1.18595	1.16604	1.13695	1.1162	1.23755	1.21916	0.994455	1.00084	0.929146	0.97926	0.65836	0.677152	0.641955	0.646855	1.19053	0.65608	1.17747	0.975926	0.989027	0.960137	NO	0.828836	3.54e-05	NO	0.672265	2.64e-07	NO	1.81461	3.72e-10	2.35e-09	NO	NO
F7CGG2_S_1797	F7CGG2	ENSMUSG00000045482	100683	Trrap	0.873747	124.81	RAATGAISAVFGRSQSLPGADSLLAKPIDKQ	S	1797	1.20211	1.23707	1.26984	1.09299	1.24617	1.18711	1.20161	1.03842	1.00364	0.977761	0.965598	0.992387	0.697184	0.609771	0.646757	0.63157	1.2005	0.646321	1.16833	0.984848	0.973198	0.884639	NO	0.842955	0.00645127	NO	0.656265	3.09e-05	NO	1.85744	1.01e-07	2.63e-07	NO	NO
A0A1D5RM11_S_115	A0A1D5RM11	ENSMUSG00000026601	77352	Axdnd1	0.999295	117.48	ATGAAGAKVTTEQGPSPSTNEKTIRYIKKDE	S	115	1.43486	1.42201	1.37693	1.27329	1.20832	1.08417	1.1424	1.10864	0.89882	0.838694	0.840047	0.868757	0.637402	0.612697	0.650364	0.602604	1.37677	0.625767	1.13588	0.86158	0.825035	7.72e-05	NO	0.75851	2.13e-05	NO	0.726302	9.48e-05	NO	2.20013	3.26e-10	2.11e-09	YES	Cluster1
A0A1D5RLM0_S_666	A0A1D5RLM0	ENSMUSG00000031788	16582	Kifc3	0.984889	61.942	WEPACQTPQPTARAHSAPGSGTSSRPGSIRR	S	666	0.925647	1.08194	0.986241	0.932933	1.177	1.05335	1.14813	1.3965	0.949216	0.968608	0.886314	0.922051	0.850011	0.860892	0.858506	1.00265	0.981691	0.893015	1.19375	0.931547	1.21601	0.0277629	NO	0.780356	0.00708104	NO	0.958636	0.92982	NO	1.33676	0.00238362	0.00296036	NO	NO
A0A1D5RLN8_S_326	A0A1D5RLN8	ENSMUSG00000075569	18861	Rsph10b	1	128.08	SKMNFKTQGRGLVFMSPQEKYEKPKDEQKEK	S	326	1.21539	1.20643	1.21175	1.25332	1.14483	1.20859	1.14631	1.06609	0.841651	0.919896	0.719515	0.746648	0.85651	0.834393	0.782787	0.845907	1.22172	0.829899	1.14145	0.806928	0.934299	0.253684	NO	0.706931	1.53e-05	NO	1.02847	0.941314	NO	1.51404	3.03e-07	7.04e-07	NO	NO
A0A1D5RLN8_S_728	A0A1D5RLN8	ENSMUSG00000075569	18861	Rsph10b	0.807746	52.071	DGKIRQSEPKLKKSLSEDKVSKMNFKTQGRG	S	728	0.736156	0.794263	0.808134	0.741294	1.23983	1.1509	1.17881	1.18828	1.13897	1.18943	1.01647	1.17247	0.972124	0.903742	0.840955	0.928172	0.769962	0.911248	1.18945	1.12934	1.54482	7.26e-07	NO	0.949457	0.432876	NO	0.806889	0.000516413	NO	1.54482	4.11e-07	9.28e-07	NO	NO
F6S5Z6_S_945	F6S5Z6	ENSMUSG00000026490	226751	Cdc42bpa	0.999998	206.36	GSDAPARDYDGEDSDSPRHSTASNSSNLSSP	S	945	0.995279	1.1201	1.04708	1.02039	1.00686	0.92749	1.01042	1.44112	1.04514	1.06684	1.00911	1.25026	0.762632	0.740297	0.766176	0.790803	1.04571	0.764977	1.09647	1.09284	1.04854	0.945897	NO	0.996684	0.999977	NO	0.699992	0.0189171	NO	1.43334	0.010913	0.0127218	NO	NO
F6S5Z6_S_903	F6S5Z6	ENSMUSG00000026490	226751	Cdc42bpa	0.995334	76.326	ARSSAQNGSALKREFSGGSYNTKRQPMPSPS	S	903	0.928613	0.920046	0.931412	0.899971	0.94464	0.999216	1.08187	1.11475	0.942283	0.92847	0.873321	0.938586	1.12192	1.15334	1.08254	1.13903	0.920011	1.12421	1.03512	0.920665	1.12512	0.0165508	NO	0.889429	0.0171555	NO	1.22108	0.000180811	NO	1.22195	7.18e-05	0.000106837	NO	NO
A0A1L1SQ42_S_88	A0A1L1SQ42	ENSMUSG00000040111	235283	Gramd1b	0.994603	64.507	GGKNSKKSQSWYNVLSPTYKQRNEDFRKLFK	S	88	1.24134	1.14869	1.0342	1.03948	0.989884	1.01491	1.0179	0.90697	1.14155	1.00388	0.993688	0.90018	0.86437	0.89609	0.895347	0.911516	1.11593	0.891831	0.982417	1.00982	0.880359	0.109718	NO	1.0279	0.954146	NO	0.883155	0.174849	NO	1.25128	0.00978341	0.011452	NO	NO
A0A1L1SQ42_S_274	A0A1L1SQ42	ENSMUSG00000040111	235283	Gramd1b	0.999968	119.8	NDSSSKSSIETKPDASPQLPKKSITNSTLTS	S	274	1.2303	1.21714	1.2234	1.17384	1.07025	1.03307	1.02403	0.957694	1.06795	1.02387	1.00429	1.02947	0.734701	0.757176	0.746652	0.706164	1.21117	0.736173	1.02126	1.03139	0.843201	1.11e-05	NO	1.00992	0.968173	NO	0.713765	9.2e-08	NO	1.64523	8.03e-10	4.35e-09	NO	NO
A0A1L1SQ42_S_550	A0A1L1SQ42	ENSMUSG00000040111	235283	Gramd1b	0.999999	180.04	LTKTESTYLAEIHRQSPKEKASKSSAVRRRK	S	550	1.12866	1.18702	1.16273	1.0924	1.11958	1.13071	1.11869	0.829483	1.02323	1.01511	1.00346	0.87679	0.882616	0.805027	0.826273	0.798219	1.1427	0.828033	1.04962	0.979648	0.91854	0.449492	NO	0.933339	0.666125	NO	0.845235	0.111034	NO	1.38002	0.0016782	0.00211561	NO	NO
A0A1D5RLV0_S_343	A0A1D5RLV0	ENSMUSG00000024384	73473	Iws1	1	180.32	EGDEEKVAKRKAAVLSDSEDDAGNASAKKSR	S	343	1.15061	1.10891	1.1742	1.12892	0.92953	0.880918	0.955972	1.86686	1.15091	1.14291	1.086	1.18731	0.603863	0.525691	0.5451	0.562298	1.14066	0.559238	1.15832	1.14178	1.01548	0.999565	NO	0.985722	0.999643	NO	0.489794	0.0215096	YES	2.07125	0.00934647	0.0109592	YES	Cluster2
A0A1D5RLV0_S_345	A0A1D5RLV0	ENSMUSG00000024384	73473	Iws1	1	219.23	DEEKVAKRKAAVLSDSEDDAGNASAKKSRVV	S	345	1.36588	1.31667	1.31189	1.20183	0.886997	0.863713	0.93623	1.07953	1.26259	1.25476	1.14966	1.21559	0.557156	0.562411	0.525636	0.509452	1.29907	0.538664	0.941619	1.22065	0.724842	3.06e-05	NO	1.29633	0.000327694	NO	0.441292	2.78e-08	YES	2.41165	5.93e-09	2.27e-08	YES	Cluster2
A0A1D5RLV0_S_458	A0A1D5RLV0	ENSMUSG00000024384	73473	Iws1	1	147.07	LEEEKNETQLKEAEDSDSDDNIKRGKHMDFL	S	458	1.34364	1.31158	1.33077	1.28117	0.781117	0.804007	0.840743	0.82555	1.10779	1.15463	1.04258	1.24649	0.749858	0.710829	0.68008	0.789159	1.31679	0.732481	0.812854	1.13787	0.617299	6.29e-08	NO	1.39985	7.64e-06	NO	0.643728	7.18e-07	NO	1.79771	5.55e-09	2.15e-08	NO	NO
A0A1D5RLV0_S_460	A0A1D5RLV0	ENSMUSG00000024384	73473	Iws1	1	145.31	EEKNETQLKEAEDSDSDDNIKRGKHMDFLSD	S	460	1.32436	1.33329	1.30618	1.24424	0.823975	0.823191	0.855537	0.868637	1.12938	1.1768	1.07202	1.22204	0.727721	0.71758	0.648943	0.726102	1.30202	0.705086	0.842835	1.15006	0.647329	2.35e-08	NO	1.36451	2.08e-06	NO	0.613087	3.36e-08	NO	1.84661	7.01e-10	3.9e-09	NO	NO
[truncated: 12,005 more rows]
