# Supplementary material for: Stage‐Resolved Phosphoproteomic Landscape of Mouse Spermiogenesis Reveals Key Kinase Signaling in Sperm Morphogenesis
Source: Adv Sci (Weinh). 2025 Sep 3;12(44):e08538. doi: 10.1002/advs.202508538 (PMC12667522; doi:10.1002/advs.202508538)
Supplement: Supplementary file 6 — Supplemental Table 4 [file ADVS-12-e08538-s005.xlsx]

## Sheet: a. All step diff phos
Table 4a. The enriched gene ontology terms in spermatid phosphoproteome of different developmental stages.
ONTOLOGY	ID	Description	GeneRatio	BgRatio	RichFactor	FoldEnrichment	zScore	pvalue	p.adjust	geneID	Count	category	subcategory
BP	GO:0008380	RNA splicing	159/2319	464/28928	0.342672	4.27461	20.9922	2.06175e-59	1.16819e-55	Magohb/Dhx9/Snw1/Zfp638/Tra2a/Ddx47/Zfp326/Ppp4r2/Srpk2/Tada3/Prpf40b/Arglu1/Nup98/Iws1/Rbm7/Clk3/Akr1c6/Wbp4/Scaf11/Ddx46/Tdrd6/Khsrp/Thoc1/Srsf7/Prpf40a/Akap17b/Dhx8/Gemin5/Virma/Hnrnpa3/Ybx1/Srsf12/Gemin8/Thoc2/Hnrnpk/Rbm25/Sf3a2/Rbm42/Sf1/Ddx23/Clk2/Zranb2/Fmr1/Srrm1/Coil/Ythdc1/Rsrc1/Zc3h13/Luc7l/Acin1/Dyrk1a/Pus7/Thrap3/Ptbp3/Mettl14/Dhx16/Sf3b1/Hnrnpl/Srsf1/Son/Alyref/Srsf5/Pnn/Hnrnph1/Srp…	159
BP	GO:1903311	regulation of mRNA metabolic process	123/2319	320/28928	0.384375	4.79483	20.1517	2.32024e-52	6.57324e-49	Magohb/Dhx9/Tut4/Snw1/Tent4a/Tra2a/Parn/Cpeb3/Srpk2/Dhx34/Arglu1/Nup98/Iws1/Rbm7/Akr1c6/Khsrp/Srsf7/Ybx1/Srsf12/Igf2bp2/Hnrnpk/Rbm25/Pabpn1/Safb/Rbm42/Sf1/Apex1/Rbm33/Fmr1/Tut7/Srrm1/Pum2/Cnot2/Nbas/Ythdc1/Pum1/Acin1/Mex3d/Dyrk1a/Paip1/Thrap3/Adam3/Gigyf2/Ptbp3/Mettl14/Brf1/Hnrnpd/Samd4b/Hnrnpl/Pan3/Srsf1/Son/Gtpbp1/Srpk1/Igf2bp1/Hnrnpa2b1/Zbtb7a/Ncl/Vim/Zfp36/Zfp36l2/U2af2/Pabpc1/Cirbp/Tra2b/Srs…	123
BP	GO:0000375	RNA splicing, via transesterification reactions	118/2319	315/28928	0.374603	4.67293	19.3497	6.94485e-49	7.86991e-46	Magohb/Dhx9/Snw1/Tra2a/Srpk2/Prpf40b/Arglu1/Nup98/Rbm7/Akr1c6/Wbp4/Scaf11/Ddx46/Tdrd6/Srsf7/Prpf40a/Dhx8/Gemin5/Hnrnpa3/Srsf12/Gemin8/Hnrnpk/Rbm25/Sf3a2/Rbm42/Sf1/Ddx23/Fmr1/Srrm1/Coil/Ythdc1/Rsrc1/Luc7l/Acin1/Dyrk1a/Thrap3/Ptbp3/Mettl14/Dhx16/Sf3b1/Hnrnpl/Srsf1/Son/Srsf5/Srpk1/Hnrnpa2b1/Zbtb7a/Ncl/U2af2/Paxbp1/Cirbp/Tra2b/Srsf3/Smn1/Hnrnpul2/Larp7/Rbm15/Rnf113a2/Dcps/Srsf6/Ddx17/Puf60/Sf3b2/Rbm6…	118
BP	GO:0000377	RNA splicing, via transesterification reactions with bulged adenosine as nucleophile	118/2319	315/28928	0.374603	4.67293	19.3497	6.94485e-49	7.86991e-46	Magohb/Dhx9/Snw1/Tra2a/Srpk2/Prpf40b/Arglu1/Nup98/Rbm7/Akr1c6/Wbp4/Scaf11/Ddx46/Tdrd6/Srsf7/Prpf40a/Dhx8/Gemin5/Hnrnpa3/Srsf12/Gemin8/Hnrnpk/Rbm25/Sf3a2/Rbm42/Sf1/Ddx23/Fmr1/Srrm1/Coil/Ythdc1/Rsrc1/Luc7l/Acin1/Dyrk1a/Thrap3/Ptbp3/Mettl14/Dhx16/Sf3b1/Hnrnpl/Srsf1/Son/Srsf5/Srpk1/Hnrnpa2b1/Zbtb7a/Ncl/U2af2/Paxbp1/Cirbp/Tra2b/Srsf3/Smn1/Hnrnpul2/Larp7/Rbm15/Rnf113a2/Dcps/Srsf6/Ddx17/Puf60/Sf3b2/Rbm6…	118
BP	GO:0000398	mRNA splicing, via spliceosome	118/2319	315/28928	0.374603	4.67293	19.3497	6.94485e-49	7.86991e-46	Magohb/Dhx9/Snw1/Tra2a/Srpk2/Prpf40b/Arglu1/Nup98/Rbm7/Akr1c6/Wbp4/Scaf11/Ddx46/Tdrd6/Srsf7/Prpf40a/Dhx8/Gemin5/Hnrnpa3/Srsf12/Gemin8/Hnrnpk/Rbm25/Sf3a2/Rbm42/Sf1/Ddx23/Fmr1/Srrm1/Coil/Ythdc1/Rsrc1/Luc7l/Acin1/Dyrk1a/Thrap3/Ptbp3/Mettl14/Dhx16/Sf3b1/Hnrnpl/Srsf1/Son/Srsf5/Srpk1/Hnrnpa2b1/Zbtb7a/Ncl/U2af2/Paxbp1/Cirbp/Tra2b/Srsf3/Smn1/Hnrnpul2/Larp7/Rbm15/Rnf113a2/Dcps/Srsf6/Ddx17/Puf60/Sf3b2/Rbm6…	118
BP	GO:0050684	regulation of mRNA processing	69/2319	149/28928	0.463087	5.77671	17.2573	4.77476e-36	4.50896e-33	Magohb/Dhx9/Snw1/Tra2a/Srpk2/Arglu1/Nup98/Iws1/Rbm7/Akr1c6/Srsf7/Srsf12/Hnrnpk/Rbm25/Pabpn1/Safb/Rbm42/Sf1/Fmr1/Srrm1/Ythdc1/Acin1/Dyrk1a/Thrap3/Adam3/Ptbp3/Hnrnpl/Son/Srpk1/Hnrnpa2b1/Zbtb7a/Ncl/U2af2/Cirbp/Tra2b/Srsf3/Larp7/Rbm15/Alkbh5/Srsf6/Ddx17/Puf60/Upf3a/Sfswap/Srsf4/Nsrp1/Mettl16/Ddx5/Npm1/Srsf2/Rbm15b/Ptbp1/Sltm/Hnrnpu/Rbm39/Rest/Rbmxl1/Rbm5/Cdk9/Rbm10/Rnps1/Rbm8a/Fip1l1/Rbmxl2/Srsf10/Rb…	69
BP	GO:1901987	regulation of cell cycle phase transition	126/2319	475/28928	0.265263	3.30898	14.9793	3.2005e-34	2.59057e-31	Hsf1/Nuf2/Actl6a/Ints3/Bcl7b/Uimc1/Haspin/Smarca4/Bcl7c/Crebbp/Rbl2/Atr/Zw10/Usp28/Cdk17/Usp47/Cdc14b/Cdk7/Tfap4/Stk38/Mapk14/Dpf2/Cul4b/Rptor/Bub1/Apc/Nek1/D7Ertd443e/Ube2e2/Dcun1d3/Donson/Pml/Apex1/Pbrm1/Brsk1/Eif4g1/Cenpf/Blm/Wac/Arid2/Ankrd17/Mdc1/Smarca2/Rnaseh2b/Tpr/Cep63/Diaph3/Gigyf2/Mta3/Nsun2/Phf10/Rrm2/Rb1/Lmnb1/Atf2/Zfp36l2/H2ax/Ttk/Cdkn1b/Wee1/Mnat1/Actb/Cirbp/Trp53bp1/Smarcc1/Brca2/…	126
BP	GO:0033044	regulation of chromosome organization	88/2319	257/28928	0.342412	4.27137	15.5512	2.98382e-33	2.11081e-30	Nuf2/Actl6a/Bcl7b/Haspin/Parn/Smarca4/Bcl7c/Ino80e/Atr/Zw10/Actr8/Kat5/Dpf2/Bub1/Ino80d/Apc/Cit/Ylpm1/Pml/Terf2/Pbrm1/Ino80c/Ncaph2/Arid2/Numa1/Pnkp/Smarca2/Tpr/Ercc4/H3f3a/Pphln1/Hnrnpd/Wrap53/Shcbp1l/Phf10/Map3k4/Hnrnpa2b1/Sub1/Parp1/Rb1/Xrcc5/Ttk/Lmna/Actb/Smg6/Cct3/Mcm2/Smarcc1/Top2a/Mphosph8/Tfpt/Smarcc2/Atf7ip2/Acd/Xrcc1/Klf4/Prpf4b/Mre11a/Atrx/Trim28/Tasor/Tacc3/Slx4/Tex14/Sgo2a/Ppp1r10/Ma…	88
BP	GO:0031507	heterochromatin formation	72/2319	176/28928	0.409091	5.10314	16.1186	3.35286e-33	2.11081e-30	Trip12/Kmt2d/Lbr/Mael/Ehmt1/Hdac2/Pole3/Lmnb2/Smarca4/Ezh1/Baz2a/Ubr5/Spen/Hat1/Hnrnpk/Mbd3/Rrp8/Ythdc1/Smarca2/Dyrk1a/Tpr/Ncor2/H3f3a/Kmt2b/Baz1a/Dnmt3a/Jarid2/Pphln1/Lrif1/Dnmt1/Hdac1/Dnmt3b/Tnp1/H1f0/Rb1/Lmnb1/Cbx3/H2ax/Lmna/Hmga2/Kmt2a/Cbx1/Rbm15/Tdrd9/Mphosph8/Atf7ip2/Ddx4/Sin3a/Hells/Atrx/Trim28/Tasor/Smchd1/Rbm15b/Rif1/Dot1l/Phf8/Sirt2/Hnrnpu/Smarca5/Tdrd1/H2al2a/Cenpv/H1f9/Macroh2a1/Cdyl/…	72
BP	GO:0006997	nucleus organization	67/2319	156/28928	0.429487	5.35757	16.1105	1.51884e-32	8.60577e-30	Sumo1/Agap3/Emg1/Lmnb2/Srpk2/Nup98/Atr/Baz2a/Spast/Nolc1/Nup155/Cfap44/Chmp2b/Bin1/Akap8l/Kat5/Chd5/Sycp3/Cfap61/Usp36/Tmf1/Pml/Sf1/Rrp8/Nup153/Map7/Tpr/Wrap53/Tor1aip1/Daxx/Prm1/Prm2/Tnp1/Tnp2/Lmnb1/Hmgb2/Nectin2/Lmna/Serbp1/Psme4/Fxr1/Lemd2/Ankle2/Phf8/Pygo2/Epc1/Cdan1/Dmrtc2/Ahctf1/H1f7/Nup35/Sirt2/Vps4a/Brdt/Smarca5/Reep3/Rtn4/H2al2a/Nsfl1c/Wbp2nl/Plec/Phf2/Cdk1/Pom121/Tssk6/Tsga8/Dyrk3	67
BP	GO:0045814	negative regulation of gene expression, epigenetic	80/2319	220/28928	0.363636	4.53612	15.5427	1.93221e-32	9.14099e-30	Trip12/Kmt2d/Lbr/Mael/Ehmt1/Hdac2/Suv39h2/Pole3/Ifi203/Lmnb2/Smarca4/Ezh1/Baz2a/Tasor2/Ubr5/Phf1/Spen/Hat1/Hnrnpk/Mbd3/Rrp8/Usp7/Ythdc1/Smarca2/Dyrk1a/Tpr/Ncor2/H3f3a/Kmt2b/Baz1a/Dnmt3a/Jarid2/Pphln1/Lrif1/Dnmt1/Hdac1/Dnmt3b/Tnp1/H1f0/Rb1/Lmnb1/Cbx3/H2ax/Lmna/Hmga2/Kmt2a/Cbx1/Rbm15/Tdrd9/Mphosph8/Atf7ip2/Ddx4/Sin3a/Hells/Atrx/Ctr9/Trim28/Tasor/Smchd1/Rbm15b/Rif1/Dot1l/Phf8/Epc1/Sirt2/Hnrnpu/Smarc…	80
BP	GO:0048515	spermatid differentiation	99/2319	325/28928	0.304615	3.79988	14.9852	1.93597e-32	9.14099e-30	Gm21865/Adrm1/Cabcoco1/Eif4g3/Tnk2/Bscl2/Adgb/Cylc1/Spem3/Axdnd1/Iqcn/Alms1/Iqcf1/Tbc1d21/Cfap44/Kat5/Cylc2/Septin4/Tpgs1/Sppl2c/Chd5/Tcp11x2/Sox3/Fam209/Fsip2/Armc3/Sycp3/Cfap61/Mast2/Spaca1/Cep131/Tcp11/Ythdc2/Cep57/Tmf1/Cfap70/Ttll5/Ccdc136/Klc3/Sufu/Fndc3a/Ccdc62/Sec23ip/Nsun2/Prm1/Prkaca/Xlr/Prm2/Dpy19l2/Tnp1/Tnp2/Hmgb2/Nectin2/Rfx2/Ran/Rbm46/Tarbp2/Rimbp3/Gm10230/Spag17/Psme4/Akap4/Tssk1/Fx…	99
BP	GO:0006913	nucleocytoplasmic transport	103/2319	366/28928	0.281421	3.51054	14.2692	1.74984e-30	7.08184e-28	Magohb/Dhx9/Sumo1/Kpna4/Agap3/Nup98/Tnpo2/Iws1/Nolc1/Ubr5/Nup155/Mapk14/Ranbp3/Thoc1/Pola2/Akap8l/Kpna6/Mdn1/Thoc2/Pabpn1/Pml/Rbm33/Fmr1/Chtop/Heatr3/Nup153/Setd2/Ythdc1/Rsrc1/Axin1/Dyrk1a/Tpr/Stk4/Phip/Cchcr1/Cpsf6/Nsun2/Alyref/Anp32a/Eif6/Hnrnpa2b1/Prkaca/Atf2/Cfl1/Rangap1/Cdkn1b/Lmna/Ran/Ppp3ca/Kpnb1/Frat1/Wnk1/Srsf3/Bach2/Nf1/Tnpo1/Alkbh5/Zc3h12a/Hnrnpa1/Kpna1/Prpf4b/Gli3/Ddx5/Npm1/Trim28/Zc3…	103
BP	GO:0051169	nuclear transport	103/2319	366/28928	0.281421	3.51054	14.2692	1.74984e-30	7.08184e-28	Magohb/Dhx9/Sumo1/Kpna4/Agap3/Nup98/Tnpo2/Iws1/Nolc1/Ubr5/Nup155/Mapk14/Ranbp3/Thoc1/Pola2/Akap8l/Kpna6/Mdn1/Thoc2/Pabpn1/Pml/Rbm33/Fmr1/Chtop/Heatr3/Nup153/Setd2/Ythdc1/Rsrc1/Axin1/Dyrk1a/Tpr/Stk4/Phip/Cchcr1/Cpsf6/Nsun2/Alyref/Anp32a/Eif6/Hnrnpa2b1/Prkaca/Atf2/Cfl1/Rangap1/Cdkn1b/Lmna/Ran/Ppp3ca/Kpnb1/Frat1/Wnk1/Srsf3/Bach2/Nf1/Tnpo1/Alkbh5/Zc3h12a/Hnrnpa1/Kpna1/Prpf4b/Gli3/Ddx5/Npm1/Trim28/Zc3…	103
BP	GO:0007286	spermatid development	94/2319	314/28928	0.299363	3.73436	14.382	3.31847e-30	1.2535e-27	Gm21865/Adrm1/Cabcoco1/Eif4g3/Tnk2/Adgb/Cylc1/Spem3/Axdnd1/Iqcn/Alms1/Iqcf1/Tbc1d21/Cfap44/Kat5/Cylc2/Septin4/Tpgs1/Sppl2c/Chd5/Tcp11x2/Fam209/Fsip2/Armc3/Sycp3/Cfap61/Spaca1/Cep131/Tcp11/Ythdc2/Cep57/Tmf1/Cfap70/Ttll5/Ccdc136/Klc3/Sufu/Fndc3a/Ccdc62/Sec23ip/Nsun2/Prm1/Prkaca/Xlr/Prm2/Dpy19l2/Tnp1/Tnp2/Hmgb2/Nectin2/Rfx2/Ran/Tarbp2/Rimbp3/Gm10230/Spag17/Psme4/Akap4/Tssk1/Fxr1/Cfap119/Pdcl2/Pank2/…	94
BP	GO:0006401	RNA catabolic process	93/2319	312/28928	0.298077	3.71831	14.2515	9.74821e-30	3.45208e-27	Magohb/Dhx9/Xrn1/Tut4/Tent4a/Parn/Cpeb3/Dhx34/Dxo/Exosc5/Rbm7/Rnaseh1/Khsrp/Exosc2/Ybx1/Igf2bp2/Apex1/Rbm33/Fmr1/Tut7/Pum2/Cnot2/Nbas/Pum1/Mex3d/Rnaseh2b/Paip1/Thrap3/Gigyf2/Mettl14/Brf1/Zc3h18/Hnrnpd/Edc4/Samd4b/Pan3/Nsun2/Srsf1/Gtpbp1/Tesk1/Igf2bp1/Vim/Zfp36/Zfp36l2/Pabpc1/Eif3e/Cirbp/Smg6/Rbm46/Dcps/Alkbh5/Zswim8/Upf3a/Zc3h12a/Smg7/Mettl16/Fxr1/Ddx5/Npm1/Dazl/Larp4b/Fxr2/Zc3h4/Larp1/Pan2/Ptbp1…	93
BP	GO:0007059	chromosome segregation	112/2319	433/28928	0.258661	3.22662	13.7814	1.74079e-29	5.80195e-27	Nuf2/Actl6a/Mael/Rnf212/Bcl7b/Dlgap5/Chtf18/Haspin/Smarca4/Bcl7c/Lsm14a/Bend2/Map1s/Zw10/Kif15/Eml3/Chmp2b/Akap8l/Kat5/Dpf2/Bub1/Sycp3/Eml4/Apc/Cit/Pbrm1/Rad18/Kifc1/Mki67/Pum2/Cenpf/Ncaph2/Hjurp/Kif23/Pibf1/Clasp1/Pum1/Arid2/Numa1/Clasp2/Smarca2/Tpr/Cep63/Diaph3/Phf10/Csnk2a2/Srpk1/Rb1/Ttk/Actb/Ran/Kpnb1/Smarcc1/Brca2/Top2a/Cdca2/Bag6/Mtcl1/Smarcc2/Ppp1r7/Ncor1/Usp9x/Syce1l/Meikin/Prpf4b/Mre11a/…	112
BP	GO:0006403	RNA localization	69/2319	182/28928	0.379121	4.72928	14.8991	1.89369e-29	5.96092e-27	Magohb/Hsf1/Dhx9/Parn/Nup98/Iws1/Atr/Nup155/Khsrp/Thoc1/Srsf7/Akap8l/Hnrnpa3/Ybx1/Igf2bp2/Thoc2/Pabpn1/Bicd2/Rbm33/Fmr1/Chtop/Pum2/Nup153/Setd2/Ythdc1/Tpr/Htt/Cpsf6/Nsun2/Srsf1/Wrap53/Alyref/Igf2bp1/Hnrnpa2b1/Zfp36/Ran/Kpnb1/Wnk1/Srsf3/Alkbh5/Hnrnpa1/Fxr1/Rftn1/Zc3h11a/Fxr2/Rbm15b/Nup214/Ncbp3/Nup88/Zc3h3/Rftn2/Ahctf1/Casc3/Nup35/Hnrnpu/Fyttd1/Hnrnpab/Nxf1/Ncbp2/Rbm8a/Ranbp2/Nup50/Nup160/Thoc5/Ei…	69
BP	GO:0043484	regulation of RNA splicing	71/2319	194/28928	0.365979	4.56535	14.7093	3.84762e-29	1.1474e-26	Snw1/Zfp638/Tra2a/Zfp326/Tada3/Arglu1/Nup98/Rbm7/Clk3/Akr1c6/Srsf7/Srsf12/Hnrnpk/Rbm25/Rbm42/Sf1/Clk2/Fmr1/Srrm1/Ythdc1/Acin1/Dyrk1a/Thrap3/Ptbp3/Hnrnpl/Srsf1/Son/Srsf5/Hnrnph1/Hnrnpa2b1/Zbtb7a/Ncl/U2af2/Cirbp/Tra2b/Srsf3/Smn1/Larp7/Rbm15/Cdk12/Srsf6/Ddx17/Puf60/Upf3a/Sfswap/Ccnl1/Srsf4/Nsrp1/Mettl16/Ddx5/Npm1/Srsf2/Rbm12b2/Rbm15b/Ptbp1/Hnrnpu/Rbm39/Rest/Rbmxl1/Brdt/Rbm5/Rbm10/Rnps1/Rbm8a/Rbmxl2/…	71
BP	GO:0048024	regulation of mRNA splicing, via spliceosome	56/2319	123/28928	0.455285	5.67938	15.353	4.94147e-29	1.39992e-26	Snw1/Tra2a/Arglu1/Nup98/Rbm7/Akr1c6/Srsf7/Srsf12/Hnrnpk/Rbm25/Rbm42/Sf1/Fmr1/Srrm1/Ythdc1/Acin1/Dyrk1a/Thrap3/Ptbp3/Hnrnpl/Son/Hnrnpa2b1/Zbtb7a/Ncl/U2af2/Cirbp/Tra2b/Srsf3/Larp7/Rbm15/Srsf6/Ddx17/Puf60/Upf3a/Sfswap/Srsf4/Nsrp1/Mettl16/Ddx5/Npm1/Srsf2/Rbm15b/Ptbp1/Hnrnpu/Rbm39/Rest/Rbmxl1/Rbm5/Rbm10/Rnps1/Rbm8a/Rbmxl2/Srsf10/Rbmx/Eif4a3/Wdr77	56
BP	GO:0010639	negative regulation of organelle organization	105/2319	393/28928	0.267176	3.33284	13.7461	5.61196e-29	1.51416e-26	Bok/Camsap1/Nuf2/Camsap2/Odf2l/Capza1/Haspin/Arhgef7/Ccp110/Espn/Zw10/Prkn/Dnm1l/Fez2/Ssh3/Nav3/Cracd/Huwe1/Bub1/Ttbk2/Sptan1/Eml4/Mdm1/Apc/Ppfia1/Tjp1/Pml/Arfgef1/Terf2/Phldb2/Inpp5k/Kifc1/Clasp1/Tbc1d4/Clasp2/Dyrk1a/Tpr/Ercc4/Lmod1/Map3k1/H3f3a/Diaph3/Ppp1r9a/Arhgef2/Sec22b/Myadm/Tesk1/Sub1/Parp1/Map1b/Cfl1/Ttk/Lmna/Usp10/Smg6/Mcm2/Gclc/Top2a/Smcr8/Ankrd27/Acd/Taok1/Ssh2/Xrcc1/Prpf4b/Atrx/Npm1/…	105
BP	GO:0040029	epigenetic regulation of gene expression	93/2319	319/28928	0.291536	3.63672	13.9796	6.39524e-29	1.64707e-26	Trip12/Kmt2d/Lbr/Mael/Ehmt1/Hdac2/Suv39h2/Pole3/Ifi203/Lmnb2/Smarca4/Ezh1/Baz2a/Tasor2/Ubr5/Phf1/Lcor/Spen/Hat1/Arid4b/Ezhip/Hnrnpk/Mbd3/Glyr1/Apex1/Rrp8/Usp7/Ythdc1/Axin1/Smarca2/Dyrk1a/Kdm2a/Tpr/Arid4a/Ncor2/H3f3a/Kmt2b/Baz1a/Dnmt3a/Jarid2/Pphln1/Atad2/Lrif1/Dnmt1/Hdac1/Dnmt3b/Tnp1/H1f0/Rb1/Lmnb1/Atf2/Cbx3/H2ax/Lmna/Hmga2/Kmt2a/Cbx1/Rbm15/Tdrd9/Mphosph8/Atf7ip2/Ddx4/Kat7/Sin3a/Hells/Atrx/Ctr9/T…	93
BP	GO:0006260	DNA replication	85/2319	273/28928	0.311355	3.88395	14.1337	8.82983e-29	2.17521e-26	Dhx9/Actl6a/Rfc1/Pole3/Chtf18/Ino80e/Pold3/Jade3/Atr/Nfic/Lpin1/Rnaseh1/Actr8/Rbbp6/Pola2/Wiz/Mtnap1/Rbbp7/Lig3/Ino80d/Nasp/Nfia/Brpf3/Donson/Ino80c/Blm/Bod1l/Ankrd17/Dnajc2/Poli/Baz1a/Gmnn/Mcmbp/Purb/Tk1/Jun/Parp1/Mcm3/Mcm4/Mcm5/Faf1/Nfix/Mcm2/Mcm6/Brca2/Adra2a/Ssrp1/Dtl/Orc6/Tfpt/Kat7/Rpa1/Sin3a/Mre11a/Rev3l/Atrx/Mcm7/Npm1/Ttf1/Zranb3/Slx4/Jade1/Topbp1/Nucks1/Mapk15/Rbbp8/Ticrr/Recql5/Rbms1/Wrn…	85
BP	GO:0006302	double-strand break repair	91/2319	312/28928	0.291667	3.63835	13.8323	2.42656e-28	5.58658e-26	Hsf1/Actl6a/Ints3/Bcl7b/Uimc1/Ppp4r2/Smarca4/Rad51ap1/Bcl7c/Crebbp/Bend2/Atr/Actr8/Tdp2/Kat5/Dpf2/Spire1/Ppp4r3c2/Lig3/Tdp1/Pml/Pbrm1/Nsd2/Blm/Setd2/Arid2/Rnf169/Pnkp/Chd4/Ercc5/Smarca2/Kdm2a/Ercc4/Nhej1/Wrap53/Phf10/Csnk2a2/Zbtb7a/Parp1/Mcm3/Mgmt/Xrcc5/H2ax/Mcm4/Mcm5/Hmga2/Actb/Trp53bp1/Mcm2/Mcm6/Smarcc1/Brca2/Babam1/Smarcc2/Hdgfl2/Rpa1/Xrcc1/Mre11a/Rev3l/Mcm7/Brme1/Nipbl/Slx4/Smchd1/Rif1/Topbp1…	91
BP	GO:0006402	mRNA catabolic process	83/2319	265/28928	0.313208	3.90706	14.0347	2.46496e-28	5.58658e-26	Magohb/Dhx9/Xrn1/Tut4/Tent4a/Parn/Cpeb3/Dhx34/Dxo/Exosc5/Khsrp/Exosc2/Ybx1/Igf2bp2/Apex1/Rbm33/Fmr1/Tut7/Pum2/Cnot2/Nbas/Pum1/Mex3d/Paip1/Thrap3/Gigyf2/Mettl14/Brf1/Hnrnpd/Edc4/Samd4b/Pan3/Srsf1/Gtpbp1/Tesk1/Igf2bp1/Vim/Zfp36/Zfp36l2/Pabpc1/Eif3e/Cirbp/Smg6/Rbm46/Dcps/Alkbh5/Upf3a/Zc3h12a/Smg7/Mettl16/Fxr1/Ddx5/Npm1/Dazl/Larp4b/Fxr2/Larp1/Pan2/Ptbp1/Zc3h14/Tnrc6b/Smg1/Samd4/Dis3l2/Edc3/Casc3/Hnrn…	83
BP	GO:0051236	establishment of RNA localization	62/2319	157/28928	0.394904	4.92617	14.5623	9.33207e-28	2.03367e-25	Magohb/Hsf1/Dhx9/Nup98/Iws1/Atr/Nup155/Khsrp/Thoc1/Srsf7/Akap8l/Hnrnpa3/Ybx1/Igf2bp2/Thoc2/Pabpn1/Bicd2/Rbm33/Fmr1/Chtop/Nup153/Setd2/Ythdc1/Tpr/Htt/Cpsf6/Nsun2/Srsf1/Alyref/Igf2bp1/Hnrnpa2b1/Zfp36/Ran/Kpnb1/Wnk1/Srsf3/Alkbh5/Hnrnpa1/Fxr1/Rftn1/Zc3h11a/Fxr2/Rbm15b/Nup214/Ncbp3/Nup88/Zc3h3/Rftn2/Ahctf1/Casc3/Nup35/Fyttd1/Nxf1/Ncbp2/Rbm8a/Ranbp2/Nup50/Nup160/Thoc5/Eif4a3/Phax/Pom121	62
BP	GO:0044772	mitotic cell cycle phase transition	112/2319	455/28928	0.246154	3.07061	13.1424	1.79553e-27	3.76795e-25	Nuf2/Actl6a/Ints3/Bcl7b/Uimc1/Haspin/Smarca4/Bcl7c/Crebbp/Rbl2/Atr/Zw10/Usp47/Cdc14b/Spast/Cdk7/Tfap4/Dpf2/Cul4b/Rptor/Ccnb3/Bub1/Nasp/Nfia/Apc/D7Ertd443e/Cit/Ube2e2/Dcun1d3/Donson/Pml/Apex1/Pbrm1/Brsk1/Eif4g1/Cenpf/Blm/Wac/Clasp1/Arid2/Ankrd17/Arpp19/Clasp2/Smarca2/Rnaseh2b/Tpr/Gigyf2/Lats2/Mta3/Phf10/Pias1/Rrm2/Rb1/Lmnb1/Zfp36l2/Ttk/Id4/Cdkn1b/Wee1/Mnat1/Actb/Ensa/Ppp3ca/Nfix/Smarcc1/Larp7/Dtl/…	112
BP	GO:0050657	nucleic acid transport	61/2319	154/28928	0.396104	4.94114	14.4767	2.04072e-27	3.98714e-25	Magohb/Hsf1/Dhx9/Nup98/Iws1/Nup155/Khsrp/Thoc1/Srsf7/Akap8l/Hnrnpa3/Ybx1/Igf2bp2/Thoc2/Pabpn1/Bicd2/Rbm33/Fmr1/Chtop/Nup153/Setd2/Ythdc1/Tpr/Htt/Cpsf6/Nsun2/Srsf1/Alyref/Igf2bp1/Hnrnpa2b1/Zfp36/Ran/Kpnb1/Wnk1/Srsf3/Alkbh5/Hnrnpa1/Fxr1/Rftn1/Zc3h11a/Fxr2/Rbm15b/Nup214/Ncbp3/Nup88/Zc3h3/Rftn2/Ahctf1/Casc3/Nup35/Fyttd1/Nxf1/Ncbp2/Rbm8a/Ranbp2/Nup50/Nup160/Thoc5/Eif4a3/Phax/Pom121	61
BP	GO:0050658	RNA transport	61/2319	154/28928	0.396104	4.94114	14.4767	2.04072e-27	3.98714e-25	Magohb/Hsf1/Dhx9/Nup98/Iws1/Nup155/Khsrp/Thoc1/Srsf7/Akap8l/Hnrnpa3/Ybx1/Igf2bp2/Thoc2/Pabpn1/Bicd2/Rbm33/Fmr1/Chtop/Nup153/Setd2/Ythdc1/Tpr/Htt/Cpsf6/Nsun2/Srsf1/Alyref/Igf2bp1/Hnrnpa2b1/Zfp36/Ran/Kpnb1/Wnk1/Srsf3/Alkbh5/Hnrnpa1/Fxr1/Rftn1/Zc3h11a/Fxr2/Rbm15b/Nup214/Ncbp3/Nup88/Zc3h3/Rftn2/Ahctf1/Casc3/Nup35/Fyttd1/Nxf1/Ncbp2/Rbm8a/Ranbp2/Nup50/Nup160/Thoc5/Eif4a3/Phax/Pom121	61
BP	GO:0044782	cilium organization	111/2319	450/28928	0.246667	3.077	13.1092	2.55129e-27	4.81854e-25	Rpgr/Cep70/Odf2l/Cdkl5/Fnbp1l/Lrrc43/Cabcoco1/Ssx2ip/4933427D14Rik/Ccp110/Alms1/Enkd1/Ahi1/Cep164/Tbc1d21/Pcnt/Cdc14b/Togaram1/Cfap44/Lca5l/Cep78/Ccdc40/Arl3/Ptpdc1/Ccdc88a/Tpgs1/Septin9/Spata6/Ofd1/Entr1/Inpp5e/Cntrl/Kif17/Fsip2/Ttbk2/Cep250/Odf2/Cfap61/Cep131/Nek1/Ccdc13/Cfap70/Ttll5/Klc3/Parva/Rpgrip1/2700049A03Rik/Ift140/Dnai4/Ablim1/Septin7/Sdccag8/Ulk4/Cep350/Pibf1/Ift122/Asap1/Syne2/Rfx3/H…	111
BP	GO:0141188	nucleic acid catabolic process	94/2319	341/28928	0.27566	3.43868	13.3732	3.52683e-27	6.44614e-25	Magohb/Hsf1/Dhx9/Xrn1/Tut4/Tent4a/Parn/Cpeb3/Dhx34/Dxo/Exosc5/Rbm7/Rnaseh1/Khsrp/Exosc2/Ybx1/Igf2bp2/Apex1/Rbm33/Fmr1/Tut7/Pum2/Cnot2/Nbas/Pum1/Mex3d/Rnaseh2b/Paip1/Thrap3/Gigyf2/Mettl14/Brf1/Zc3h18/Hnrnpd/Edc4/Samd4b/Pan3/Nsun2/Srsf1/Gtpbp1/Tesk1/Igf2bp1/Vim/Zfp36/Zfp36l2/Pabpc1/Eif3e/Cirbp/Smg6/Rbm46/Dcps/Alkbh5/Zswim8/Upf3a/Zc3h12a/Smg7/Mettl16/Fxr1/Ddx5/Npm1/Dazl/Larp4b/Fxr2/Zc3h4/Larp1/Pan2/…	94
BP	GO:0061013	regulation of mRNA catabolic process	68/2319	194/28928	0.350515	4.37245	13.9135	1.11511e-26	1.97444e-24	Magohb/Dhx9/Tut4/Tent4a/Parn/Cpeb3/Dhx34/Khsrp/Ybx1/Igf2bp2/Apex1/Rbm33/Fmr1/Tut7/Pum2/Cnot2/Nbas/Pum1/Mex3d/Paip1/Thrap3/Gigyf2/Mettl14/Brf1/Hnrnpd/Samd4b/Pan3/Srsf1/Gtpbp1/Igf2bp1/Vim/Zfp36/Zfp36l2/Pabpc1/Cirbp/Rbm46/Dcps/Alkbh5/Upf3a/Zc3h12a/Mettl16/Fxr1/Npm1/Dazl/Larp4b/Fxr2/Larp1/Pan2/Ptbp1/Zc3h14/Tnrc6b/Samd4/Dis3l2/Casc3/Hnrnpu/Csde1/Dcp1a/Hnrnpab/Rbm10/Carhsp1/Rbm8a/Hnrnpa0/Eif4enif1/Mlh1…	68
BP	GO:1903312	negative regulation of mRNA metabolic process	48/2319	102/28928	0.470588	5.87028	14.5462	6.9399e-26	1.19156e-23	Dhx9/Tent4a/Dhx34/Akr1c6/Srsf7/Ybx1/Igf2bp2/Hnrnpk/Rbm42/Nbas/Acin1/Dyrk1a/Paip1/Thrap3/Ptbp3/Mettl14/Hnrnpd/Srsf1/Igf2bp1/Hnrnpa2b1/Zfp36/U2af2/Pabpc1/Cirbp/Rbm46/Srsf6/Upf3a/Sfswap/Srsf4/Mettl16/Fxr1/Npm1/Dazl/Larp4b/Larp1/Ptbp1/Hnrnpu/Rbmxl1/Csde1/Hnrnpab/Rbm10/Rnps1/Hnrnpa0/Eif4enif1/Srsf10/Hnrnpc/Ybx2/Mtor	48
BP	GO:0051028	mRNA transport	53/2319	126/28928	0.420635	5.24714	14.1045	1.676e-25	2.793e-23	Magohb/Hsf1/Dhx9/Nup98/Iws1/Nup155/Khsrp/Thoc1/Srsf7/Akap8l/Hnrnpa3/Igf2bp2/Thoc2/Pabpn1/Bicd2/Rbm33/Fmr1/Chtop/Setd2/Ythdc1/Tpr/Htt/Nsun2/Srsf1/Alyref/Igf2bp1/Hnrnpa2b1/Zfp36/Wnk1/Srsf3/Alkbh5/Hnrnpa1/Fxr1/Zc3h11a/Fxr2/Rbm15b/Nup214/Ncbp3/Nup88/Zc3h3/Ahctf1/Casc3/Nup35/Fyttd1/Nxf1/Ncbp2/Rbm8a/Ranbp2/Nup50/Nup160/Thoc5/Eif4a3/Pom121	53
BP	GO:0098813	nuclear chromosome segregation	89/2319	328/28928	0.271341	3.38481	12.8232	2.87779e-25	4.65873e-23	Nuf2/Actl6a/Mael/Rnf212/Bcl7b/Haspin/Smarca4/Bcl7c/Lsm14a/Bend2/Map1s/Zw10/Kif15/Eml3/Chmp2b/Akap8l/Kat5/Dpf2/Bub1/Sycp3/Eml4/Apc/Cit/Pbrm1/Kifc1/Cenpf/Ncaph2/Kif23/Pibf1/Clasp1/Arid2/Numa1/Clasp2/Smarca2/Tpr/Cep63/Phf10/Rb1/Ttk/Actb/Ran/Kpnb1/Smarcc1/Brca2/Top2a/Bag6/Smarcc2/Syce1l/Meikin/Prpf4b/Mre11a/Nipbl/Tacc3/Tex14/Spag5/Mapk15/Chfr/Katnb1/Arhgef10/Trappc12/Kif2b/Rec8/Spice1/Dis3l2/Champ1/C…	89
BP	GO:0000280	nuclear division	110/2319	468/28928	0.235043	2.932	12.4395	3.26469e-25	5.13826e-23	Hsf1/Nuf2/Mael/Rnf212/Suv39h2/Chtf18/Haspin/Eif4g3/Rad51ap1/Lsm14a/Bend2/Zw10/Kif15/Cdc14b/Spast/Eml3/Chmp2b/Akap8l/Kat5/Spire1/Bub1/Sycp3/Eml4/Nfia/Apc/Cit/Kifc1/Mki67/Ncaph2/Kif23/Pibf1/Clasp1/Numa1/Clasp2/Cul9/Tpr/Pnma5/Ercc4/Cep63/Phip/Shcbp1l/Rb1/Gja1/Ttk/Cdkn1b/Ran/Kpnb1/Nfix/Rbm46/Brca2/Top2a/Zscan21/Zfp541/Cdca2/Tdrd9/Bag6/Ddx4/Kctd19/Syce1l/Meikin/Hsf5/Prpf4b/Spin1/Mre11a/Dazl/Brme1/Nipb…	110
BP	GO:0051656	establishment of organelle localization	113/2319	500/28928	0.226	2.8192	12.1138	2.38638e-24	3.65438e-22	Arhgap21/Nuf2/Cenpa/Fnbp1l/Lmnb2/Cbl/Tacc2/Map1s/Enkd1/Ahi1/Zw10/Prkn/Spast/Kif13b/Eml3/Tbc1d23/Dnm1l/Chmp2b/Kat5/Kif1b/Spire1/Tanc2/Dock7/Madd/Mdn1/Eml4/Apc/Bicd2/Synj1/Kifc1/Cenpf/Unc13b/Pibf1/Clasp1/Numa1/Clasp2/Sec16a/Kxd1/Syne2/Pdpk1/Cep63/Tacc1/Htt/Arhgef2/5730455P16Rik/Kif1c/Exoc4/Ap3d1/Eif6/Tesk1/Lin7a/Rb1/Lmnb1/Map1b/Cfl1/Gja1/Map4/Nectin2/Ttk/Lmna/Ran/Kpnb1/Nherf1/Brca2/Exoc1/Pard3b/Npm…	113
BP	GO:0034728	nucleosome organization	41/2319	81/28928	0.506173	6.31417	14.1389	7.19668e-24	1.07306e-21	Pole3/Smarca4/Kat6b/Nasp/Nap1l4/Rsf1/Setd2/Arid2/Smarca2/Baz1a/Atad2/H1f6/Daxx/Tspyl1/Tnp1/H1f0/H1f2/Chd1/H1f4/H1f1/Mcm2/Smarcc1/Ssrp1/Hp1bp3/Smarcc2/Ubn1/Lin54/Atrx/Npm1/Shprh/Dnajc9/Smarca5/H2al2a/Chaf1b/Chaf1a/H1f9/Macroh2a1/Arid1a/Supt16/Smarcd2/Anp32b	41
BP	GO:0034504	protein localization to nucleus	88/2319	340/28928	0.258824	3.22865	12.2033	1.89287e-23	2.75e-21	Sumo1/Kpna4/Agap3/Cdkl5/Lmnb2/Crebbp/Nup98/Tnpo2/Mark3/Nolc1/Ubr5/Nup155/Cd2ap/Mapk14/Pola2/Kpna6/Taf3/Otud7b/Osbpl8/Pml/Fyn/Pikfyve/Ppp3cb/Heatr3/Nup153/Nol8/Dyrk1a/Tpr/Morc3/Stk4/Phip/Banp/Lats2/Htt/Srsf1/Wrap53/Tor1aip1/Dnajb6/Tesk1/Zbtb7a/Parp1/Lmnb1/Atf2/Cfl1/Ctnna1/Rangap1/Lmna/Hdgf/Ran/Ppp3ca/Kpnb1/Nf1/Larp7/Tnpo1/Zc3h12a/Sin3a/Kpna1/Gli3/Ddx5/Npm1/Trim28/Grk2/Nup214/Nop53/Fam53c/Nup88/Paf…	88
BP	GO:1901990	regulation of mitotic cell cycle phase transition	90/2319	354/28928	0.254237	3.17144	12.1354	2.30122e-23	3.25967e-21	Nuf2/Actl6a/Ints3/Bcl7b/Uimc1/Haspin/Smarca4/Bcl7c/Crebbp/Rbl2/Atr/Zw10/Usp47/Cdc14b/Cdk7/Tfap4/Dpf2/Cul4b/Rptor/Bub1/Apc/D7Ertd443e/Ube2e2/Dcun1d3/Donson/Pml/Apex1/Pbrm1/Brsk1/Eif4g1/Cenpf/Blm/Wac/Arid2/Ankrd17/Smarca2/Rnaseh2b/Tpr/Gigyf2/Mta3/Phf10/Rrm2/Rb1/Lmnb1/Zfp36l2/Ttk/Cdkn1b/Wee1/Mnat1/Actb/Smarcc1/Larp7/Dtl/Babam1/Smarcc2/Taok1/Sin3a/Klf4/Prpf4b/Mre11a/Ddr2/Jade1/Topbp1/Tex14/Rbbp8/Clsp…	90
BP	GO:0043487	regulation of RNA stability	63/2319	190/28928	0.331579	4.13623	12.804	2.5238e-23	3.40616e-21	Dhx9/Tut4/Tent4a/Parn/Cpeb3/Dxo/Khsrp/Ybx1/Igf2bp2/Apex1/Rbm33/Fmr1/Tut7/Pum2/Cnot2/Pum1/Mex3d/Paip1/Thrap3/Gigyf2/Mettl14/Brf1/Zc3h18/Hnrnpd/Samd4b/Pan3/Nsun2/Srsf1/Igf2bp1/Vim/Zfp36/Zfp36l2/Pabpc1/Cirbp/Rbm46/Dcps/Alkbh5/Zc3h12a/Mettl16/Fxr1/Npm1/Dazl/Larp4b/Fxr2/Larp1/Pan2/Ptbp1/Zc3h14/Tnrc6b/Samd4/Dis3l2/Hnrnpu/Csde1/Dcp1a/Rbm10/Carhsp1/Hnrnpa0/Eif4enif1/Mlh1/Hnrnpc/Ybx2/Phax/Mtor	63
BP	GO:0060271	cilium assembly	99/2319	415/28928	0.238554	2.97581	11.9684	2.52486e-23	3.40616e-21	Rpgr/Cep70/Odf2l/Cdkl5/Fnbp1l/Lrrc43/Cabcoco1/Ssx2ip/4933427D14Rik/Ccp110/Alms1/Enkd1/Ahi1/Cep164/Tbc1d21/Pcnt/Cdc14b/Togaram1/Cfap44/Ccdc40/Arl3/Ptpdc1/Ccdc88a/Tpgs1/Septin9/Spata6/Ofd1/Entr1/Inpp5e/Cntrl/Fsip2/Ttbk2/Cep250/Odf2/Cfap61/Cep131/Nek1/Ccdc13/Cfap70/Ttll5/Klc3/Parva/Rpgrip1/2700049A03Rik/Ift140/Dnai4/Ablim1/Septin7/Sdccag8/Ulk4/Cep350/Pibf1/Ift122/Asap1/Syne2/Rfx3/Htt/Sclt1/Wdr90/Cep…	99
BP	GO:0000956	nuclear-transcribed mRNA catabolic process	50/2319	124/28928	0.403226	5.02998	13.2762	3.8514e-23	5.0749e-21	Magohb/Dhx9/Xrn1/Tent4a/Parn/Cpeb3/Dhx34/Dxo/Exosc5/Exosc2/Ybx1/Cnot2/Nbas/Paip1/Thrap3/Hnrnpd/Edc4/Samd4b/Pan3/Tesk1/Igf2bp1/Zfp36/Zfp36l2/Pabpc1/Eif3e/Smg6/Dcps/Upf3a/Zc3h12a/Smg7/Ddx5/Pan2/Ptbp1/Tnrc6b/Smg1/Samd4/Dis3l2/Edc3/Casc3/Hnrnpu/Csde1/Dcp1a/Hnrnpab/Rnps1/Ncbp2/Rbm8a/Xrn2/Eif4enif1/Mlh1/Eif4a3	50
BP	GO:0043488	regulation of mRNA stability	59/2319	174/28928	0.33908	4.22981	12.6151	1.71629e-22	2.21012e-20	Dhx9/Tut4/Tent4a/Parn/Cpeb3/Khsrp/Ybx1/Igf2bp2/Apex1/Rbm33/Fmr1/Tut7/Pum2/Cnot2/Pum1/Mex3d/Paip1/Thrap3/Gigyf2/Mettl14/Brf1/Hnrnpd/Samd4b/Pan3/Srsf1/Igf2bp1/Vim/Zfp36/Zfp36l2/Pabpc1/Cirbp/Rbm46/Dcps/Alkbh5/Zc3h12a/Mettl16/Fxr1/Npm1/Dazl/Larp4b/Fxr2/Larp1/Pan2/Ptbp1/Zc3h14/Tnrc6b/Samd4/Dis3l2/Hnrnpu/Csde1/Dcp1a/Rbm10/Carhsp1/Hnrnpa0/Eif4enif1/Mlh1/Hnrnpc/Ybx2/Mtor	59
BP	GO:0051054	positive regulation of DNA metabolic process	82/2319	312/28928	0.262821	3.27851	11.9457	2.09868e-22	2.64247e-20	Hsf1/Dhx9/Actl6a/Bcl7b/Uimc1/Chtf18/Parn/Smarca4/Rad51ap1/Bcl7c/Crebbp/Atr/Lpin1/Actr8/Parg/Wiz/Kat5/Dpf2/Spire1/Mtnap1/Ino80d/Brpf3/Pml/Terf2/Pbrm1/Nsd2/Ino80c/Blm/Arid2/Pnkp/Smarca2/Baz1a/Hnrnpd/Wrap53/Phf10/Eya2/Map3k4/Hnrnpa2b1/Jun/Parp1/Mgmt/Xrcc5/Faf1/Actb/Trp53bp1/Cct3/Smarcc1/Tfpt/Babam1/Smarcc2/Hdgfl2/Acd/Kat7/Xrcc1/Klf4/Mre11a/Atrx/Npm1/Trim28/Slx4/Smchd1/Rif1/Ppp1r10/Mapk15/Spidr/Epc1/…	82
BP	GO:1902903	regulation of supramolecular fiber organization	96/2319	406/28928	0.236453	2.9496	11.679	2.32885e-22	2.86853e-20	Camsap1/Camsap2/Capza1/Hdac2/Cdc42ep1/Arhgef7/Map1s/Alms1/Pxn/Prkn/Togaram1/Spast/Rasa1/Sorbs3/Bin1/Ssh3/Nav3/Limch1/Cracd/Ccdc88a/Cdc42ep4/Ttbk2/Sptan1/Eml4/Pdlim4/Apc/Ppfia1/Tjp1/Cit/Arfgef1/Phldb2/Clip1/Inpp5k/Limk1/Kif21a/Synpo/Clasp1/Arhgef5/Numa1/Fmn1/Clasp2/Akap9/Dyrk1a/Lmod1/Map3k1/Diaph3/Actg1/Ppp1r9a/Arhgef2/Myadm/Tesk1/Rb1/Map1b/Cfl1/Gja1/Cdkn1b/Vasp/Git1/Taok1/Ssh2/Asap3/Dbnl/Carmil1/…	96
BP	GO:0006310	DNA recombination	86/2319	341/28928	0.252199	3.14602	11.7683	3.91893e-22	4.7244e-20	Actl6a/Rnf212/Ints3/Zgrf1/Chtf18/Ppp4r2/Rad51ap1/Crebbp/Actr8/Kat5/Sycp3/Lig3/Ino80d/Terf2/Apex1/Nsd2/Ino80c/Rad18/Blm/Setd2/Arid2/Rnf169/Chd4/Ercc5/Ercc4/Nhej1/Cep63/H1f6/Wrap53/H1f0/Parp1/H1f2/Mcm3/Xrcc5/H2ax/Hmgb2/H1f4/H1f1/Mcm4/Mcm5/Msh6/Actb/Trp53bp1/Mcm2/Mcm6/Brca2/Top2a/Tfpt/Hdgfl2/Rpa1/Xrcc1/Mre11a/Rev3l/Mcm7/Brme1/Nipbl/Zranb3/Slx4/Smchd1/Rif1/Topbp1/Nucks1/Rbbp8/Htatsf1/Spidr/Sfr1/Rec8/…	86
BP	GO:0045786	negative regulation of cell cycle	96/2319	413/28928	0.232446	2.89961	11.4786	8.61145e-22	1.01651e-19	Hsf1/Nuf2/Ints3/Uimc1/Chtf18/Haspin/Rbl2/Atr/Zw10/Usp28/Usp47/Cdc14b/Tfap4/Stk38/Mapk14/Bub1/Mdm1/Ythdc2/Apc/Nek1/D7Ertd443e/Dcun1d3/Donson/Pml/Brsk1/Kifc1/Rrp8/Blm/Wac/Mdc1/Dyrk1a/Rnaseh2b/Tpr/Cep63/Diaph3/Gigyf2/Lats2/Gmnn/Nsun2/Prkaca/Rb1/Atf2/Zfp36l2/H2ax/Ttk/Cdkn1b/Wee1/Trp53bp1/Nherf1/Rbm46/Brca2/Dtl/Hexim2/Dab2ip/Babam1/Taok1/Klf4/Prpf4b/Mre11a/Atrx/Npm1/Rad9b/Dot1l/Jade1/Topbp1/Tex14/Ppp1…	96
BP	GO:0032886	regulation of microtubule-based process	76/2319	280/28928	0.271429	3.38589	11.8432	8.83214e-22	1.02128e-19	Cep70/Camsap1/Camsap2/Arhgef7/Tacc2/Map1s/Alms1/Iqcf1/Cep295/Togaram1/Spast/Eml3/Chmp2b/Ccdc40/Nav3/Macf1/Ttbk2/Ttll6/Eml4/Cep131/Mdm1/Apc/D7Ertd443e/Phldb2/Phldb1/Clip1/Bicd2/Irgc/Kifc1/Kif21a/Hsph1/Trim36/Clasp1/Numa1/Clasp2/Wdr62/Mark2/Akap9/Atat1/Dyrk1a/Tpr/Tacc1/Diaph3/Arhgef2/Map1b/Cdkn1b/Cep76/Kif9/Cep295nl/Ccnl1/Git1/Taok1/Npm1/Tacc3/Mapre3/Ccdc88c/Spag5/Fsd1/Camsap3/Mapk15/Katnb1/Tbcd/Rb…	76
BP	GO:0010948	negative regulation of cell cycle process	83/2319	330/28928	0.251515	3.13749	11.5287	2.51329e-21	2.84806e-19	Hsf1/Nuf2/Ints3/Uimc1/Chtf18/Haspin/Rbl2/Atr/Zw10/Usp28/Usp47/Cdc14b/Stk38/Mapk14/Bub1/Mdm1/Apc/Nek1/D7Ertd443e/Dcun1d3/Donson/Pml/Brsk1/Kifc1/Blm/Wac/Mdc1/Rnaseh2b/Tpr/Cep63/Diaph3/Gigyf2/Nsun2/Rb1/Atf2/Zfp36l2/H2ax/Ttk/Wee1/Trp53bp1/Brca2/Dtl/Dab2ip/Babam1/Taok1/Klf4/Prpf4b/Mre11a/Atrx/Npm1/Rad9b/Dot1l/Jade1/Topbp1/Tex14/Ppp1r10/Rbbp8/Clspn/Chfr/Mtbp/Nop53/Rpl24/Ticrr/Kank2/Rbm14/Ufl1/Cdk5rap2/…	83
BP	GO:0000819	sister chromatid segregation	67/2319	230/28928	0.291304	3.63383	11.839	3.45447e-21	3.83784e-19	Nuf2/Actl6a/Bcl7b/Haspin/Smarca4/Bcl7c/Lsm14a/Zw10/Kif15/Eml3/Chmp2b/Akap8l/Kat5/Dpf2/Bub1/Eml4/Apc/Cit/Pbrm1/Kifc1/Ncaph2/Kif23/Pibf1/Clasp1/Arid2/Numa1/Clasp2/Smarca2/Tpr/Phf10/Rb1/Ttk/Actb/Ran/Kpnb1/Smarcc1/Top2a/Smarcc2/Prpf4b/Nipbl/Tacc3/Tex14/Spag5/Mapk15/Chfr/Katnb1/Arhgef10/Spice1/Dis3l2/Champ1/Cdk5rap2/Ccsap/Cdc16/Vps4a/Hnrnpu/Smarca5/Kif2c/Smc3/Akap8/Incenp/Baz1b/Cdk1/Arid1a/Nudc/Anapc1…	67
BP	GO:0051321	meiotic cell cycle	87/2319	361/28928	0.240997	3.00628	11.324	5.77718e-21	6.29491e-19	Hsf1/Xrn1/Gm21865/Nuf2/Mael/Rnf212/Suv39h2/Chtf18/Haspin/Eif4g3/Rad51ap1/Bend2/Rbm7/Spire1/Ccnb3/Sycp3/Ythdc2/Mki67/Ncaph2/Numa1/Clasp2/Utp14b/Pnma5/Ercc4/Cep63/Nsun2/Shcbp1l/Prkaca/Xlr/Gja1/Mcm3/H2ax/Ttk/Mcm4/Mcm5/Hmga2/Rbm46/Mcm2/Mcm6/Brca2/Top2a/Zscan21/Zfp541/Tdrd9/Bag6/Ddx4/Gm10230/Kctd19/Syce1l/Meikin/Hsf5/Rpa1/Spin1/Mre11a/Atrx/Mcm7/Dazl/Brme1/Slx4/Topbp1/Tex14/Sgo2a/Mapk15/Rbbp8/Chfr/Marf…	87
BP	GO:0051983	regulation of chromosome segregation	49/2319	134/28928	0.365672	4.56151	12.199	1.57704e-20	1.68595e-18	Nuf2/Actl6a/Bcl7b/Chtf18/Haspin/Smarca4/Bcl7c/Zw10/Kat5/Dpf2/Bub1/Apc/Cit/Pbrm1/Rad18/Mki67/Pum2/Ncaph2/Pum1/Arid2/Numa1/Smarca2/Tpr/Phf10/Csnk2a2/Rb1/Ttk/Actb/Smarcc1/Cdca2/Smarcc2/Prpf4b/Tacc3/Tex14/Mapk15/Chfr/Kif2b/Smc5/Cdk5rap2/Cdc16/Sirt2/Hnrnpu/Kif2c/Hormad1/Incenp/Cdk1/Arid1a/Anapc1/Smarcd2	49
BP	GO:0030705	cytoskeleton-dependent intracellular transport	63/2319	212/28928	0.29717	3.707	11.6784	1.67336e-20	1.75579e-18	Rpgr/Arhgap21/Fnbp1l/Ssx2ip/Spast/Kif13b/Lca5l/Arl3/Ccdc88b/Kif1b/Klc1/Ccdc88a/Tanc2/Madd/Kif17/Dync1i2/Cep131/Klc2/Terf2/Bicd2/Klc3/Kifc1/Ift140/Kif21b/Kif21a/Ift122/Kxd1/Syne2/Htt/Lca5/Mapk8ip3/Kif1c/Ap3d1/Map1b/Kifap3/Ank3/Spag17/Ccdc88c/Camsap3/Armcx3/Sybu/Ttc21a/Ccdc186/Ccdc38/Dync2li1/Cluap1/Hnrnpu/Hsbp1/Rabgef1/Pex14/Pcm1/Myo1c/Ap3b1/Snapin/Hdac6/Dst/Map2/Kif3a/Ift57/Pura/Wdr35/Mak/Wasl	63
BP	GO:0051168	nuclear export	57/2319	178/28928	0.320225	3.99459	11.8309	2.07253e-20	2.13509e-18	Magohb/Dhx9/Nup98/Iws1/Nup155/Ranbp3/Thoc1/Akap8l/Mdn1/Thoc2/Pabpn1/Rbm33/Fmr1/Chtop/Nup153/Setd2/Ythdc1/Tpr/Cchcr1/Cpsf6/Nsun2/Alyref/Eif6/Hnrnpa2b1/Prkaca/Rangap1/Cdkn1b/Ran/Frat1/Wnk1/Srsf3/Alkbh5/Hnrnpa1/Prpf4b/Npm1/Zc3h11a/Rbm15b/Nup214/Ctdspl2/Ncbp3/Nup88/Casc3/Fyttd1/Nxf1/Rbm10/Ncbp2/Rbm8a/Ranbp2/Eif4enif1/Bag3/Nup160/Thoc5/Eif4a3/Phax/Nemf/Pom121/Anp32b	57
BP	GO:0140694	non-membrane-bounded organelle assembly	96/2319	435/28928	0.22069	2.75296	10.8751	4.18007e-20	4.22934e-18	Hsf1/Prrc2c/Ubap2l/Cenpa/Dhx30/Hdac2/Dlgap5/4933427D14Rik/Bscl2/Lsm14a/Atxn2l/Ccp110/Alms1/Kif15/Cep295/Eml3/Myh11/Chmp2b/Mdn1/Klhl41/Mdm1/Nsun4/D7Ertd443e/Fmr1/Kifc1/Pum2/Cnot2/Kif23/Pibf1/Clasp1/Arhgef5/Numa1/Clasp2/Wdr62/Atxn2/Tpr/Cep63/Lmod1/Diaph3/Rps28/Actg1/Pan3/Arhgef2/Eif6/Ar/Xrcc5/Usp10/Cirbp/Kpnb1/Wnk1/Bop1/Eif5b/Cep76/Alkbh5/Ncor1/Kif9/Cep295nl/Mef2a/Fxr1/Npm1/Dbnl/Haus6/Cep135/Mapre3…	96
BP	GO:0000380	alternative mRNA splicing, via spliceosome	38/2319	84/28928	0.452381	5.64315	12.5809	4.92634e-20	4.89696e-18	Dhx9/Arglu1/Rbm7/Srsf12/Rbm25/Fmr1/Ythdc1/Rsrc1/Dyrk1a/Thrap3/Hnrnpl/Srsf1/Zbtb7a/Tra2b/Hnrnpul2/Rbm15/Srsf6/Ddx17/Puf60/Sfswap/Hnrnpa1/Nsrp1/Ddx5/Srsf2/Cdk13/Rbm15b/Ptbp1/Hnrnpu/Rest/Rbmxl1/Rbm5/Rnps1/Ncbp2/Rbm8a/Hnrnpm/Rbmx/Eif4a3/Hnrnpul1	38
BP	GO:0003341	cilium movement	76/2319	299/28928	0.254181	3.17074	11.1385	6.22132e-20	6.07758e-18	Cabcoco1/Gapdhs/Qrich2/Spem3/Iqcf1/Tbc1d21/Cfap44/Txndc2/Efhb/Cep78/Ccdc40/Septin4/Tpgs1/Ofd1/Fsip2/Armc3/Ttll6/Cfap61/Cep131/Tmf1/Ccnyl1/Cfap70/Ttll5/Klc3/Irgc/Dnai4/Dnah6/Ulk4/Cfap251/Katnip/Spmip6/Adam3/Rfx3/Dusp3/H1f6/Akap3/Ldhc/Tnp1/Tnp2/Smcp/Nphp4/Dnaja1/Nherf1/Ddx4/Spag8/Kif9/Spag17/Akap4/Prm3/Cfap119/Cfap161/Ccdc88c/Pdcl2/Kif27/Spaca9/Camsap3/Catsper3/Dzip1/Dnali1/Ttc21a/Spata33/Cabs1/Spe…	76
BP	GO:0034502	protein localization to chromosome	46/2319	123/28928	0.373984	4.6652	12.0255	8.0539e-20	7.73447e-18	Cenpa/Vcpip1/Haspin/Atr/Zw10/Brd3/Scml2/Pml/Terf2/Setd2/Mdc1/Jarid2/Pphln1/Wrap53/Daxx/Parp1/Rb1/Xrcc5/H2ax/Ttk/Trp53bp1/Cct3/Brca2/Acd/Rpa1/Atrx/Tasor/Brme1/Lemd2/Nipbl/Topbp1/Htatsf1/Spidr/Mtbp/Trappc12/Smc5/Champ1/Terf2ip/Cdk9/Mcm8/Aplf/Macroh2a1/Nbn/Spdya/Cdk1/Cct2	46
BP	GO:0099111	microtubule-based transport	67/2319	243/28928	0.27572	3.43943	11.2733	9.17003e-20	8.65956e-18	Rpgr/Arhgap21/Ssx2ip/Spast/Kif13b/Lca5l/Ccdc40/Arl3/Kif1b/Klc1/Ofd1/Madd/Kif17/Dync1i2/Cep131/Klc2/Terf2/Bicd2/Klc3/Kifc1/Ift140/Kif21b/Kif21a/Ulk4/Ift122/Kxd1/Syne2/Katnip/Rfx3/Htt/Lca5/Mapk8ip3/Kif1c/Ap3d1/Map1b/Gja1/Kifap3/Nherf1/Ank3/Spag17/Ccdc88c/Kif27/Camsap3/Armcx3/Sybu/Ttc21a/Spef2/Ccdc38/Dync2li1/Cluap1/Hnrnpu/Rsph1/Hsbp1/Odad4/Rabgef1/Pex14/Pcm1/Ap3b1/Snapin/Hdac6/Dst/Map2/Kif3a/Ift57/…	67
BP	GO:0022613	ribonucleoprotein complex biogenesis	97/2319	452/28928	0.214602	2.67702	10.6085	2.08593e-19	1.93752e-17	Dhx9/Afg2a/Dhx30/Emg1/Ddx47/Eri1/Srpk2/Exosc5/Atr/Scaf11/Ddx46/Tdrd6/Cul4b/Gemin5/Mdn1/Exosc2/Srsf12/Usp36/Gemin8/Nsun4/Sf3a2/Rexo5/Rrp8/Heatr3/Denr/Coil/Ythdc1/Utp14b/Nol8/Luc7l/Gtf3a/Rps28/Sf3b1/Srsf1/Eif6/Srpk1/Ncl/Eif3a/U2af2/Xrcc5/Pa2g4/Rrp1/Eif3e/Ran/Bop1/Tarbp2/Smn1/Eif5b/Lyar/Srsf6/Ddx17/Puf60/Sfswap/Drosha/Mettl16/Prpf4b/Npm1/Snrpc/Pdcd11/Luc7l2/Rexo1/Htatsf1/Mak16/Nop53/Gcfc2/Rpl24/Prpf…	97
BP	GO:1901988	negative regulation of cell cycle phase transition	73/2319	286/28928	0.255245	3.18401	10.9578	2.60092e-19	2.37691e-17	Hsf1/Nuf2/Ints3/Uimc1/Haspin/Rbl2/Atr/Zw10/Usp28/Usp47/Cdc14b/Stk38/Mapk14/Bub1/Apc/Nek1/D7Ertd443e/Dcun1d3/Donson/Pml/Brsk1/Blm/Wac/Mdc1/Rnaseh2b/Tpr/Cep63/Diaph3/Gigyf2/Nsun2/Rb1/Atf2/Zfp36l2/H2ax/Ttk/Wee1/Trp53bp1/Brca2/Dtl/Babam1/Taok1/Klf4/Prpf4b/Mre11a/Rad9b/Dot1l/Jade1/Topbp1/Tex14/Ppp1r10/Rbbp8/Clspn/Chfr/Mtbp/Nop53/Rpl24/Ticrr/Kank2/Ufl1/Cdk5rap2/Ccar2/Vps4a/Zfp655/Hormad1/Pabir1/Pkmyt1/…	73
BP	GO:0006334	nucleosome assembly	32/2319	62/28928	0.516129	6.43837	12.6549	2.85746e-19	2.5699e-17	Pole3/Smarca4/Kat6b/Nasp/Nap1l4/Rsf1/Smarca2/Baz1a/Atad2/H1f6/Daxx/Tspyl1/H1f0/H1f2/H1f4/H1f1/Mcm2/Ssrp1/Hp1bp3/Ubn1/Atrx/Npm1/Shprh/Dnajc9/Smarca5/H2al2a/Chaf1b/Chaf1a/H1f9/Macroh2a1/Supt16/Anp32b	32
BP	GO:0071824	protein-DNA complex organization	58/2319	193/28928	0.300518	3.74877	11.3109	3.01429e-19	2.66859e-17	Cenpa/Pole3/Dlgap5/Smarca4/Taf11/Kat6b/Taf3/Nasp/Nap1l4/Rsf1/Hjurp/Setd2/Arid2/Smarca2/Baz1a/Brf1/Atad2/Ikzf1/Gmnn/H1f6/Daxx/Tspyl1/Pias1/Tnp1/H1f0/H1f2/Chd1/H1f4/H1f1/Mcm2/Smarcc1/Ssrp1/Hp1bp3/Smarcc2/Ubn1/Lin54/Atrx/Npm1/Med26/Shprh/Trappc12/Dnajc9/Dr1/Smarca5/Med1/H2al2a/Sugt1/Cenpv/Cenpp/Chaf1b/Taf7l/Chaf1a/H1f9/Macroh2a1/Arid1a/Supt16/Smarcd2/Anp32b	58
BP	GO:0015931	nucleobase-containing compound transport	63/2319	224/28928	0.28125	3.50841	11.126	3.79381e-19	3.30704e-17	Magohb/Hsf1/Dhx9/Nup98/Iws1/Nup155/Khsrp/Thoc1/Srsf7/Akap8l/Hnrnpa3/Ybx1/Igf2bp2/Thoc2/Pabpn1/Bicd2/Rbm33/Fmr1/Chtop/Nup153/Setd2/Ythdc1/Tpr/Htt/Cpsf6/Nsun2/Srsf1/Slc35a5/Alyref/Igf2bp1/Hnrnpa2b1/Zfp36/Gja1/Ran/Kpnb1/Wnk1/Srsf3/Alkbh5/Hnrnpa1/Fxr1/Rftn1/Zc3h11a/Fxr2/Rbm15b/Nup214/Ncbp3/Nup88/Zc3h3/Rftn2/Ahctf1/Casc3/Nup35/Fyttd1/Nxf1/Ncbp2/Rbm8a/Ranbp2/Nup50/Nup160/Thoc5/Eif4a3/Phax/Pom121	63
BP	GO:1903313	positive regulation of mRNA metabolic process	50/2319	149/28928	0.33557	4.18602	11.5104	4.65621e-19	3.99728e-17	Dhx9/Tut4/Snw1/Tent4a/Tra2a/Parn/Cpeb3/Nup98/Khsrp/Ybx1/Tut7/Cnot2/Pum1/Mex3d/Paip1/Thrap3/Gigyf2/Mettl14/Hnrnpd/Samd4b/Pan3/Gtpbp1/Igf2bp1/Ncl/Zfp36/Zfp36l2/Pabpc1/Cirbp/Tra2b/Dcps/Alkbh5/Upf3a/Zc3h12a/Mettl16/Fxr1/Fxr2/Pan2/Tnrc6b/Samd4/Dis3l2/Hnrnpu/Rbmxl1/Csde1/Dcp1a/Rbmxl2/Eif4enif1/Mlh1/Rbmx/Eif4a3/Wdr77	50
BP	GO:0000725	recombinational repair	56/2319	183/28928	0.306011	3.81729	11.2866	4.86059e-19	4.11046e-17	Actl6a/Ints3/Zgrf1/Ppp4r2/Rad51ap1/Crebbp/Kat5/Blm/Setd2/Arid2/Rnf169/Chd4/Ercc5/Ercc4/Wrap53/Parp1/Mcm3/Xrcc5/H2ax/Mcm4/Mcm5/Actb/Trp53bp1/Mcm2/Mcm6/Brca2/Hdgfl2/Rpa1/Xrcc1/Mre11a/Rev3l/Mcm7/Nipbl/Slx4/Smchd1/Rif1/Topbp1/Nucks1/Rbbp8/Htatsf1/Spidr/Sfr1/Rec8/Epc1/Smc5/Ep400/Swsap1/Recql5/Terf2ip/Rnf126/Mcm8/Mrgbp/Senp3/Timeless/Nbn/Samhd1	56
BP	GO:0071826	protein-RNA complex organization	57/2319	193/28928	0.295337	3.68413	11.045	1.51366e-18	1.26124e-16	Dhx9/Dhx30/Srpk2/Atr/Scaf11/Ddx46/Tdrd6/Klc1/Gemin5/Mdn1/Srsf12/Gemin8/Sf3a2/Denr/Coil/Ythdc1/Luc7l/Rps28/Sf3b1/Srsf1/Eif6/Srpk1/Eif3a/U2af2/Xrcc5/Eif3e/Bop1/Tarbp2/Smn1/Srsf6/Puf60/Sfswap/Prpf4b/Snrpc/Luc7l2/Htatsf1/Nop53/Gcfc2/Rpl24/Prpf31/Eif3b/Eif3c/Dnajc17/Rbm5/Psip1/Nopchap1/Tfip11/Ddx20/Srsf10/Prkra/Rbmx/Nop2/Hsp90aa1/Prpf6/Wdr77/Eif2s3y/Dyrk3	57
BP	GO:0000075	cell cycle checkpoint signaling	61/2319	218/28928	0.279817	3.49053	10.8966	1.82585e-18	1.49931e-16	Hsf1/Nuf2/Ints3/Uimc1/Haspin/Atr/Zw10/Usp28/Cdc14b/Stk38/Mapk14/Bub1/Apc/Nek1/D7Ertd443e/Donson/Pml/Brsk1/Blm/Wac/Mdc1/Rnaseh2b/Tpr/Cep63/Diaph3/Gigyf2/Nsun2/Atf2/H2ax/Ttk/Trp53bp1/Brca2/Dtl/Babam1/Taok1/Prpf4b/Mre11a/Rad9b/Dot1l/Topbp1/Tex14/Ppp1r10/Rbbp8/Clspn/Chfr/Mtbp/Nop53/Rpl24/Ticrr/Ufl1/Cdk5rap2/Ccar2/Vps4a/Hormad1/Pabir1/Timeless/Nbn/Incenp/Cdk1/Stk33/Sycp2	61
BP	GO:0006405	RNA export from nucleus	38/2319	92/28928	0.413043	5.15245	11.7766	2.325e-18	1.88192e-16	Magohb/Dhx9/Nup98/Iws1/Nup155/Thoc1/Akap8l/Thoc2/Pabpn1/Rbm33/Fmr1/Chtop/Nup153/Setd2/Ythdc1/Tpr/Cpsf6/Nsun2/Alyref/Hnrnpa2b1/Wnk1/Srsf3/Alkbh5/Zc3h11a/Rbm15b/Nup214/Ncbp3/Nup88/Casc3/Fyttd1/Nxf1/Ncbp2/Rbm8a/Nup160/Thoc5/Eif4a3/Phax/Pom121	38
BP	GO:0006282	regulation of DNA repair	61/2319	220/28928	0.277273	3.45879	10.8074	2.98293e-18	2.38046e-16	Hsf1/Dhx9/Actl6a/Bcl7b/Uimc1/Ppp4r2/Smarca4/Rad51ap1/Tada3/Bcl7c/Crebbp/Atr/Actr8/Parg/Kat5/Dpf2/Spire1/Ppp4r3c2/Ino80d/Pml/Pbrm1/Nsd2/Ino80c/Blm/Setd2/Arid2/Rnf169/Pnkp/Smarca2/Wrap53/Phf10/Eya2/Parp1/Mgmt/Hmga2/Actb/Trp53bp1/Smarcc1/Tfpt/Babam1/Smarcc2/Hdgfl2/Kat7/Xrcc1/Mre11a/Trim28/Smchd1/Rif1/Spidr/Epc1/Ep400/Recql5/Terf2ip/Rnf126/Cdk9/Mrgbp/Senp3/Timeless/Arid1a/Rps3/Smarcd2	61
BP	GO:0000724	double-strand break repair via homologous recombination	54/2319	178/28928	0.303371	3.78435	11.0003	3.18712e-18	2.50808e-16	Actl6a/Ints3/Ppp4r2/Rad51ap1/Crebbp/Kat5/Blm/Setd2/Arid2/Rnf169/Chd4/Ercc5/Ercc4/Wrap53/Parp1/Mcm3/H2ax/Mcm4/Mcm5/Actb/Trp53bp1/Mcm2/Mcm6/Brca2/Hdgfl2/Rpa1/Xrcc1/Mre11a/Rev3l/Mcm7/Nipbl/Slx4/Smchd1/Rif1/Topbp1/Nucks1/Rbbp8/Htatsf1/Spidr/Sfr1/Rec8/Epc1/Smc5/Ep400/Swsap1/Recql5/Terf2ip/Rnf126/Mcm8/Mrgbp/Senp3/Timeless/Nbn/Samhd1	54
BP	GO:0022411	cellular component disassembly	92/2319	433/28928	0.212471	2.65044	10.2152	3.55247e-18	2.7573e-16	Hsf1/Bok/Camsap1/Camsap2/Capza1/Smarca4/Map1s/Atr/Spast/Chmp2b/Akap8l/Kat5/Nav3/Mical3/Cracd/Klc1/Snx14/Asph/Ttbk2/Sptan1/Eml4/Apc/Synj1/Eif4e2/Denr/Kif21a/Septin7/Clasp1/Arid2/Clasp2/Ngef/Ehbp1l1/Acin1/Lmod1/Diaph3/Gigyf2/Atad2/Htt/Rnf14/Arhgef2/Dusp3/Atp2a2/Tnp1/Map1b/Cfl1/Map4/Nedd1/Usp10/Wnk1/Smarcc1/Smn1/Top2a/Ssrp1/Smarcc2/Smcr8/Kif9/Taok1/Ddr2/Gbf1/Carmil1/Kif24/Ccdc88c/Scaf4/Camsap3/Tecpr…	92
BP	GO:0043254	regulation of protein-containing complex assembly	96/2319	463/28928	0.207343	2.58647	10.1591	3.72354e-18	2.85103e-16	Hsf1/Sumo1/Camsap1/Camsap2/Capza1/Ulk1/Ifi203/Cdc42ep1/Arhgef7/Svip/Atr/Togaram1/Rasa1/Bin1/Ssh3/Nav3/Cracd/Cdc42ep4/Sptan1/Apc/Arfgef1/Clip1/Brsk1/Eif4g1/Kif21a/Unc13b/Ulk4/Hjurp/Arhgef5/Numa1/Fmn1/Clasp2/Sec16a/Akap9/Atat1/Dyrk1a/Lmod1/Map3k1/Ikzf1/Ppp1r9a/Arhgef2/Myadm/Map1b/Cfl1/Abca1/Cdkn1b/Faf1/Stx1b/Vasp/Eif2ak2/Dab2ip/Ankrd27/Kif9/Git1/Ssh2/Hcfc1/Dbnl/Fnip1/Carmil1/Mapre3/Dnajc15/Daam2/Ca…	96
BP	GO:0070507	regulation of microtubule cytoskeleton organization	52/2319	167/28928	0.311377	3.88423	11.035	3.78312e-18	2.85802e-16	Cep70/Camsap1/Camsap2/Arhgef7/Map1s/Togaram1/Spast/Eml3/Chmp2b/Nav3/Ttbk2/Eml4/Apc/Phldb2/Phldb1/Clip1/Bicd2/Kif21a/Hsph1/Trim36/Clasp1/Numa1/Clasp2/Mark2/Akap9/Atat1/Dyrk1a/Tpr/Diaph3/Arhgef2/Map1b/Cdkn1b/Git1/Taok1/Tacc3/Mapre3/Ccdc88c/Spag5/Fsd1/Camsap3/Mapk15/Katnb1/Tbcd/Slain2/Gas2l1/Cdk5rap2/Ccsap/Hnrnpu/Hdac6/Map2/Pak1/Rps3	52
BP	GO:0051494	negative regulation of cytoskeleton organization	54/2319	180/28928	0.3	3.7423	10.8952	5.55428e-18	4.14086e-16	Camsap1/Camsap2/Capza1/Arhgef7/Espn/Prkn/Ssh3/Nav3/Cracd/Ttbk2/Sptan1/Eml4/Mdm1/Apc/Ppfia1/Tjp1/Arfgef1/Phldb2/Inpp5k/Kifc1/Clasp1/Clasp2/Dyrk1a/Lmod1/Map3k1/Diaph3/Ppp1r9a/Arhgef2/Myadm/Map1b/Cfl1/Taok1/Ssh2/Npm1/Carmil1/Ccdc88c/Camsap3/Katnb1/Rhpn2/Kank2/Tbcd/Plekhh2/Rbm14/Pak2/Gas2l1/Cdk5rap2/Twf1/Lima1/Flii/Add2/Hdac6/Map2/Ctnna2/Capzb	54
BP	GO:0140719	constitutive heterochromatin formation	30/2319	59/28928	0.508475	6.34289	12.1276	6.49253e-18	4.77749e-16	Mael/Ehmt1/Ezh1/Baz2a/Hat1/Mbd3/Dyrk1a/H3f3a/Kmt2b/Dnmt3a/Pphln1/Dnmt1/Hdac1/Dnmt3b/Kmt2a/Tdrd9/Mphosph8/Atf7ip2/Ddx4/Hells/Atrx/Trim28/Tasor/Rif1/Dot1l/Smarca5/Tdrd1/Cenpv/Mbd2/Morc2a	30
BP	GO:0009895	negative regulation of catabolic process	82/2319	367/28928	0.223433	2.78718	10.1719	1.04792e-17	7.61219e-16	Dhx9/Tent4a/Parn/Dhx34/Bscl2/Svip/Qrich2/Anks1/Fez2/Ubxn1/Rptor/Ybx1/Igf2bp2/Usp36/Pml/Fyn/Snx3/Sufu/Eif4g1/Usp7/Usp14/Herc1/Wac/Nbas/Mycbp2/Paip1/Thrap3/Banp/Mettl14/Hnrnpd/Nsun2/Srsf1/Sec22b/Mdm4/Csnk2a2/Igf2bp1/Prkaca/Zfp36/Pabpc1/Cirbp/Csnk2b/Wnk1/Rbm46/Smarcc1/Adra2a/Foxk2/Bag6/Dab2ip/Upf3a/Smcr8/Ncor1/Usp9x/Git1/Mettl16/Fxr1/Dazl/N4bp1/Larp4b/Larp1/Ptbp1/Psmf1/Sgta/Nop53/Ccar2/Sirt2/Hnrnpu/…	82
BP	GO:0006354	DNA-templated transcription elongation	43/2319	121/28928	0.355372	4.43303	11.1714	1.1878e-17	8.5191e-16	Adrm1/Zfp326/Dab2/Iws1/Polr2m/Nelfb/Rtf1/Ubtf/Glyr1/Ldb1/Pbrm1/Usp7/Tcea1/Setd2/Axin1/Ikzf1/Supt5/Ccnk/Parp1/Nelfe/Tcea3/Cdk12/Gtf2f1/Ell2/Kat7/Leo1/Ctr9/Cdk13/Zc3h4/Med26/Ccnt2/Paf1/Usp15/Ccar2/Hnrnpu/Recql5/Med1/Cdk9/Ncbp2/Polr1d/Eaf1/Tcea2/Supt16	43
BP	GO:0032984	protein-containing complex disassembly	67/2319	265/28928	0.25283	3.15389	10.3986	1.31229e-17	9.29426e-16	Camsap1/Camsap2/Capza1/Smarca4/Map1s/Spast/Chmp2b/Nav3/Mical3/Cracd/Klc1/Snx14/Asph/Ttbk2/Sptan1/Eml4/Apc/Synj1/Kif21a/Clasp1/Arid2/Clasp2/Lmod1/Diaph3/Atad2/Htt/Arhgef2/Atp2a2/Tnp1/Map1b/Cfl1/Nedd1/Wnk1/Smarcc1/Smn1/Ssrp1/Smarcc2/Smcr8/Taok1/Carmil1/Kif24/Ccdc88c/Scaf4/Camsap3/Tecpr1/Katnb1/Kif2b/Plekhh2/Gas2l1/Ccsap/Vps4a/Dnajc17/Twf1/Kif2c/Tfip11/Lima1/Flii/Add2/Pex14/Snapin/Hdac6/Map2/Arid1a/…	67
BP	GO:0010970	transport along microtubule	55/2319	190/28928	0.289474	3.61099	10.6596	1.63599e-17	1.14439e-15	Rpgr/Arhgap21/Ssx2ip/Spast/Kif13b/Lca5l/Arl3/Kif1b/Klc1/Madd/Kif17/Dync1i2/Cep131/Klc2/Terf2/Bicd2/Klc3/Kifc1/Ift140/Kif21b/Kif21a/Ift122/Kxd1/Syne2/Htt/Lca5/Mapk8ip3/Kif1c/Ap3d1/Map1b/Kifap3/Ank3/Spag17/Camsap3/Armcx3/Sybu/Ttc21a/Ccdc38/Dync2li1/Cluap1/Hnrnpu/Hsbp1/Rabgef1/Pex14/Pcm1/Ap3b1/Snapin/Hdac6/Dst/Map2/Kif3a/Ift57/Pura/Wdr35/Mak	55
BP	GO:0007015	actin filament organization	96/2319	476/28928	0.201681	2.51583	9.84434	2.56515e-17	1.77246e-15	Enah/Capza1/Rufy3/Zeb2/Cdc42ep1/Jmy/Shroom3/Espn/Alms1/Pxn/Prkn/Sorbs1/Cap2/Rasa1/Sorbs3/Cd2ap/Bin1/Ssh3/Limch1/Mical3/Cracd/Spire1/Ccdc88a/Cdc42ep4/Pakap/Sptan1/Pdlim4/Ppfia1/Tjp1/Cit/Rhoj/Arfgef1/Phldb2/Inpp5k/Limk1/Dpysl3/Myo6/Synpo/Clasp1/Arhgef5/Fmn1/Clasp2/Cald1/Arhgap17/Lmod1/Map3k1/Abl2/Diaph3/Actg1/Ppp1r9a/Arhgef2/Myadm/Tesk1/Pdlim1/Hsp90b1/Cfl1/Gja1/Marcksl1/Cap1/Vasp/Iqgap2/Ssh2/Asap3/…	96
BP	GO:1903046	meiotic cell cycle process	64/2319	249/28928	0.257028	3.20626	10.3219	2.8816e-17	1.96712e-15	Hsf1/Nuf2/Mael/Rnf212/Suv39h2/Chtf18/Haspin/Eif4g3/Rad51ap1/Bend2/Spire1/Sycp3/Ncaph2/Pnma5/Ercc4/Cep63/Nsun2/Shcbp1l/Gja1/Mcm3/Ttk/Mcm4/Mcm5/Rbm46/Mcm2/Mcm6/Brca2/Top2a/Zscan21/Zfp541/Tdrd9/Bag6/Ddx4/Kctd19/Syce1l/Meikin/Hsf5/Spin1/Mre11a/Atrx/Mcm7/Dazl/Brme1/Slx4/Topbp1/Tex14/Sgo2a/Mapk15/Chfr/Marf1/Rec8/Dmrtc2/Sirt2/Brdt/Tex19.2/Hormad1/Pkmyt1/Mlh1/Grb14/Incenp/Ccne2/Spdya/Sycp2/Mybl1	64
BP	GO:2001252	positive regulation of chromosome organization	42/2319	119/28928	0.352941	4.40271	10.9805	3.77616e-17	2.54711e-15	Actl6a/Parn/Atr/Actr8/Kat5/Bub1/Ino80d/Pml/Terf2/Ino80c/Ncaph2/Numa1/Pnkp/Tpr/Pphln1/Hnrnpd/Wrap53/Shcbp1l/Map3k4/Hnrnpa2b1/Xrcc5/Cct3/Mphosph8/Tfpt/Atf7ip2/Acd/Klf4/Mre11a/Atrx/Trim28/Tasor/Slx4/Sgo2a/Ppp1r10/Mapk15/Smc5/Terf2ip/Macroh2a1/Nbn/Cdk1/Cct2/Morc2a	42
BP	GO:0032200	telomere organization	49/2319	159/28928	0.308176	3.84429	10.6169	5.58138e-17	3.72048e-15	Xrn1/Actl6a/Parn/Ezh1/Atr/Actr8/Hat1/Ino80d/Ylpm1/Pml/Terf2/Apex1/Ino80c/Blm/Pnkp/Ercc4/H3f3a/Hnrnpd/Wrap53/Map3k4/Hnrnpa2b1/Parp1/Xrcc5/Lmna/Smg6/Cct3/Brca2/Tfpt/Acd/Rpa1/Xrcc1/Klf4/Mre11a/Atrx/Slx4/Rif1/Dot1l/Ppp1r10/Mapk15/Smg1/Smc5/Hnrnpu/Terf2ip/Nbn/Hnrnpc/Ccne2/Spdya/Hsp90aa1/Cct2	49
BP	GO:2000779	regulation of double-strand break repair	46/2319	143/28928	0.321678	4.01273	10.6618	7.77582e-17	5.123e-15	Hsf1/Actl6a/Bcl7b/Ppp4r2/Smarca4/Rad51ap1/Bcl7c/Crebbp/Atr/Kat5/Dpf2/Spire1/Ppp4r3c2/Pml/Pbrm1/Nsd2/Blm/Setd2/Arid2/Rnf169/Pnkp/Smarca2/Wrap53/Phf10/Parp1/Mgmt/Hmga2/Actb/Trp53bp1/Smarcc1/Smarcc2/Hdgfl2/Mre11a/Smchd1/Rif1/Spidr/Epc1/Ep400/Recql5/Terf2ip/Rnf126/Mrgbp/Senp3/Timeless/Arid1a/Smarcd2	46
BP	GO:0022618	protein-RNA complex assembly	53/2319	184/28928	0.288043	3.59315	10.4172	7.95328e-17	5.17969e-15	Dhx9/Dhx30/Srpk2/Atr/Scaf11/Ddx46/Tdrd6/Gemin5/Mdn1/Srsf12/Gemin8/Sf3a2/Denr/Coil/Ythdc1/Luc7l/Rps28/Sf3b1/Srsf1/Eif6/Srpk1/Eif3a/U2af2/Xrcc5/Eif3e/Bop1/Tarbp2/Smn1/Srsf6/Puf60/Sfswap/Prpf4b/Snrpc/Luc7l2/Htatsf1/Nop53/Gcfc2/Rpl24/Prpf31/Eif3b/Eif3c/Rbm5/Psip1/Nopchap1/Ddx20/Srsf10/Prkra/Rbmx/Nop2/Hsp90aa1/Prpf6/Wdr77/Eif2s3y	53
BP	GO:0031109	microtubule polymerization or depolymerization	46/2319	144/28928	0.319444	3.98486	10.6003	1.05466e-16	6.79057e-15	Camsap1/Camsap2/Arhgef7/Map1s/Pcnt/Togaram1/Spast/Nav3/Map7d3/Ttbk2/Eml4/Apc/Clip1/Kif21a/Clasp1/Numa1/Clasp2/Akap9/Dyrk1a/Diaph3/Htt/Arhgef2/Map1b/Map4/Nedd1/Cdkn1b/Smn1/Git1/Taok1/Kif24/Mapre3/Ccdc57/Ccdc88c/Camsap3/Katnb1/Tbcd/Kif2b/Slain2/Gas2l1/Cdk5rap2/Ccsap/Kif2c/Hdac6/Map2/Pak1/Rps3	46
BP	GO:0030317	flagellated sperm motility	61/2319	236/28928	0.258475	3.2243	10.1288	1.19326e-16	7.59664e-15	Cabcoco1/Gapdhs/Qrich2/Spem3/Iqcf1/Tbc1d21/Cfap44/Txndc2/Efhb/Cep78/Ccdc40/Septin4/Tpgs1/Fsip2/Armc3/Cfap61/Cep131/Tmf1/Ccnyl1/Cfap70/Ttll5/Klc3/Irgc/Cfap251/Spmip6/Adam3/Dusp3/H1f6/Akap3/Ldhc/Tnp1/Tnp2/Smcp/Nphp4/Dnaja1/Ddx4/Spag8/Kif9/Akap4/Prm3/Cfap119/Cfap161/Pdcl2/Spaca9/Catsper3/Dzip1/Dnali1/Ttc21a/Spata33/Cabs1/Spef2/Ccdc38/Ints13/Rsph1/Ash1l/Taf7l/Tekt1/Gk2/Cfap126/Tubb4b/Tssk6	61
BP	GO:0051053	negative regulation of DNA metabolic process	44/2319	134/28928	0.328358	4.09605	10.6047	1.52582e-16	9.60587e-15	Hsf1/Atr/Kat5/Lig3/Pml/Terf2/Rad18/Blm/Rnf169/Dnajc2/Ercc4/Gmnn/H1f6/H1f0/Sub1/Parp1/H1f2/Gja1/Xrcc5/H1f4/H1f1/Hmga2/Msh6/Smg6/Trp53bp1/Acd/Xrcc1/Mre11a/Ttf1/Zranb3/Slx4/Smchd1/Rif1/Mapk15/Hnrnpu/Recql5/Terf2ip/Senp3/Mlh1/H1f9/Timeless/Nbn/Hnrnpc/Rps3	44
BP	GO:0097722	sperm motility	62/2319	244/28928	0.254098	3.16971	10.0477	1.63445e-16	1.01767e-14	Cabcoco1/Gapdhs/Qrich2/Spem3/Iqcf1/Tbc1d21/Cfap44/Txndc2/Efhb/Cep78/Ccdc40/Septin4/Tpgs1/Fsip2/Armc3/Cfap61/Cep131/Tmf1/Ccnyl1/Cfap70/Ttll5/Klc3/Irgc/Cfap251/Spmip6/Adam3/Dusp3/H1f6/Akap3/Ldhc/Tnp1/Tnp2/Smcp/Nphp4/Dnaja1/Ddx4/Spag8/Kif9/Akap4/Prm3/Cfap119/Cfap161/Rhox8/Pdcl2/Spaca9/Catsper3/Dzip1/Dnali1/Ttc21a/Spata33/Cabs1/Spef2/Ccdc38/Ints13/Rsph1/Ash1l/Taf7l/Tekt1/Gk2/Cfap126/Tubb4b/Tssk6	62
BP	GO:0051261	protein depolymerization	44/2319	135/28928	0.325926	4.06571	10.54	2.08949e-16	1.28685e-14	Camsap1/Camsap2/Capza1/Map1s/Spast/Nav3/Mical3/Cracd/Asph/Ttbk2/Sptan1/Eml4/Apc/Synj1/Kif21a/Clasp1/Clasp2/Lmod1/Diaph3/Htt/Arhgef2/Map1b/Cfl1/Nedd1/Smn1/Taok1/Carmil1/Kif24/Ccdc88c/Camsap3/Katnb1/Kif2b/Plekhh2/Gas2l1/Ccsap/Vps4a/Twf1/Kif2c/Lima1/Flii/Add2/Hdac6/Map2/Capzb	44
BP	GO:0001539	cilium or flagellum-dependent cell motility	64/2319	259/28928	0.247104	3.08246	9.93822	2.34205e-16	1.41171e-14	Cabcoco1/Gapdhs/Qrich2/Spem3/Iqcf1/Tbc1d21/Cfap44/Txndc2/Efhb/Cep78/Ccdc40/Septin4/Tpgs1/Fsip2/Armc3/Ttll6/Cfap61/Cep131/Tmf1/Ccnyl1/Cfap70/Ttll5/Klc3/Irgc/Dnah6/Cfap251/Spmip6/Adam3/Rfx3/Dusp3/H1f6/Akap3/Ldhc/Tnp1/Tnp2/Smcp/Nphp4/Dnaja1/Ddx4/Spag8/Kif9/Akap4/Prm3/Cfap119/Cfap161/Pdcl2/Spaca9/Catsper3/Dzip1/Dnali1/Ttc21a/Spata33/Cabs1/Spef2/Ccdc38/Ints13/Rsph1/Ash1l/Taf7l/Tekt1/Gk2/Cfap126/Tubb4b…	64
BP	GO:0060285	cilium-dependent cell motility	64/2319	259/28928	0.247104	3.08246	9.93822	2.34205e-16	1.41171e-14	Cabcoco1/Gapdhs/Qrich2/Spem3/Iqcf1/Tbc1d21/Cfap44/Txndc2/Efhb/Cep78/Ccdc40/Septin4/Tpgs1/Fsip2/Armc3/Ttll6/Cfap61/Cep131/Tmf1/Ccnyl1/Cfap70/Ttll5/Klc3/Irgc/Dnah6/Cfap251/Spmip6/Adam3/Rfx3/Dusp3/H1f6/Akap3/Ldhc/Tnp1/Tnp2/Smcp/Nphp4/Dnaja1/Ddx4/Spag8/Kif9/Akap4/Prm3/Cfap119/Cfap161/Pdcl2/Spaca9/Catsper3/Dzip1/Dnali1/Ttc21a/Spata33/Cabs1/Spef2/Ccdc38/Ints13/Rsph1/Ash1l/Taf7l/Tekt1/Gk2/Cfap126/Tubb4b…	64
BP	GO:0050779	RNA destabilization	38/2319	104/28928	0.365385	4.55793	10.7306	3.12933e-16	1.8664e-14	Dhx9/Tut4/Tent4a/Parn/Cpeb3/Dxo/Khsrp/Ybx1/Tut7/Cnot2/Pum1/Mex3d/Paip1/Gigyf2/Mettl14/Zc3h18/Hnrnpd/Samd4b/Pan3/Igf2bp1/Zfp36/Zfp36l2/Pabpc1/Dcps/Alkbh5/Zc3h12a/Mettl16/Fxr1/Fxr2/Pan2/Tnrc6b/Samd4/Dis3l2/Hnrnpu/Csde1/Dcp1a/Eif4enif1/Mlh1	38
BP	GO:0006417	regulation of translation	81/2319	381/28928	0.212598	2.65203	9.58268	3.51481e-16	2.07447e-14	Dhx9/Xrn1/Bzw1/Cpeb2/Cnbp/Cpeb3/Eif4g3/Lsm14a/Nolc1/Larp4/Mif4gd/Gemin5/Inpp5e/Ybx1/Igf2bp2/Nsun4/Pml/Fmr1/Eif4e2/Sepsecs/Eif4g1/Pum2/Cnot2/Pum1/Pus7/Paip1/Tpr/Gigyf2/Mettl14/Hnrnpd/Samd4b/Tcof1/Eif6/Igf2bp1/Ncl/Zfp36/Pabpc1/Pa2g4/Eef2/Eif3e/Cirbp/Tarbp2/Eif2ak2/Eif5b/Trim3/Alkbh5/Upf3a/Serbp1/Niban1/Fxr1/Npm1/Dazl/Larp4b/Abcf1/Fxr2/Larp1/Wtip/Ptbp1/Nck1/Tnrc6b/Larp6/Samd4/Eif2b5/Eif3b/Casc3/Hnrn…	81
BP	GO:0045739	positive regulation of DNA repair	44/2319	137/28928	0.321168	4.00636	10.4126	3.87723e-16	2.26478e-14	Dhx9/Actl6a/Bcl7b/Uimc1/Smarca4/Rad51ap1/Bcl7c/Crebbp/Actr8/Parg/Kat5/Dpf2/Spire1/Ino80d/Pbrm1/Ino80c/Blm/Arid2/Pnkp/Smarca2/Wrap53/Phf10/Eya2/Parp1/Mgmt/Actb/Smarcc1/Tfpt/Babam1/Smarcc2/Hdgfl2/Xrcc1/Trim28/Smchd1/Rif1/Spidr/Epc1/Ep400/Rnf126/Mrgbp/Timeless/Arid1a/Rps3/Smarcd2	44
BP	GO:0060294	cilium movement involved in cell motility	63/2319	255/28928	0.247059	3.0819	9.85781	4.0455e-16	2.33896e-14	Cabcoco1/Gapdhs/Qrich2/Spem3/Iqcf1/Tbc1d21/Cfap44/Txndc2/Efhb/Cep78/Ccdc40/Septin4/Tpgs1/Fsip2/Armc3/Ttll6/Cfap61/Cep131/Tmf1/Ccnyl1/Cfap70/Ttll5/Klc3/Irgc/Dnah6/Cfap251/Spmip6/Adam3/Dusp3/H1f6/Akap3/Ldhc/Tnp1/Tnp2/Smcp/Nphp4/Dnaja1/Ddx4/Spag8/Kif9/Akap4/Prm3/Cfap119/Cfap161/Pdcl2/Spaca9/Catsper3/Dzip1/Dnali1/Ttc21a/Spata33/Cabs1/Spef2/Ccdc38/Ints13/Rsph1/Ash1l/Taf7l/Tekt1/Gk2/Cfap126/Tubb4b/Tssk6	63
BP	GO:0045787	positive regulation of cell cycle	78/2319	360/28928	0.216667	2.70277	9.59746	4.09243e-16	2.34219e-14	Hsf1/Eif4g3/Srpk2/Rad51ap1/Crebbp/Cep295/Cdc14b/Spast/Wiz/Kat5/Cul4b/Rptor/Bub1/Ythdc2/Cit/Ube2e2/Apex1/Rad18/Eif4g1/Ncaph2/Kif23/Numa1/Ankrd17/Tpr/Phip/Pkn2/Mta3/Dusp3/Usp2/Rrm2/Rb1/Lmnb1/Gja1/Mnat1/Rad23a/Wnk1/Rbm46/Brca2/Larp7/Dtl/Spdye4a/Sin3a/Tbx2/Atrx/Npm1/Ddr2/Dazl/Mapre3/Ccdc57/Spag5/Sgo2a/Ppp1r10/Kif20b/Mapk15/Mtbp/Smc5/Rab11fip3/Paf1/Mepce/Cdc16/Sirt2/Hnrnpu/Med1/Pagr1a/Cenpv/Nsfl1c/Mac…	78
BP	GO:0031123	RNA 3'-end processing	36/2319	95/28928	0.378947	4.72712	10.7418	4.87477e-16	2.76205e-14	Tut4/Tent4a/Rprd2/Eri1/Parn/Rprd1b/Exosc5/Papolb/Cstf2/Exosc2/Elac2/Pabpn1/Rexo5/Tut7/Papola/Ythdc1/Pcf11/Cpsf6/Larp7/Leo1/Ints6/Rexo1/Cpsf7/Cstf2t/Zc3h3/Trnt1/Paf1/Wdr33/Tut1/Ints14/Cdk9/Ncbp2/Ints12/Fip1l1/Zcchc8/Cpsf3	36
BP	GO:0044843	cell cycle G1/S phase transition	64/2319	263/28928	0.243346	3.03558	9.7899	5.22342e-16	2.93029e-14	Actl6a/Bcl7b/Haspin/Smarca4/Bcl7c/Crebbp/Rbl2/Cdk7/Dpf2/Cul4b/Rptor/Ccnb3/Nasp/Apc/Ube2e2/Dcun1d3/Pml/Apex1/Pbrm1/Eif4g1/Wac/Arid2/Ankrd17/Smarca2/Gigyf2/Lats2/Phf10/Pias1/Rrm2/Rb1/Id4/Cdkn1b/Mnat1/Actb/Cirbp/Ppp3ca/Smarcc1/Larp7/Smarcc2/Tbx2/Klf4/Ddr2/Jade1/Phf8/Rbbp8/Mtbp/Kank2/Paf1/Mepce/Appl2/Pagr1a/Zfp655/Mlf1/Ccne2/Camk2d/Ppp6c/Stox1/Spdya/Cdk1/Arid1a/Ppp2ca/Smarcd2/Anp32b/Cpsf3	64
BP	GO:0072594	establishment of protein localization to organelle	91/2319	459/28928	0.198257	2.47313	9.39178	5.30506e-16	2.94691e-14	Sumo1/Rab3gap2/Kpna4/Agap3/Cbl/Spcs2/Zfand6/Nup98/Tnpo2/Nolc1/Ubr5/Nup155/Mapk14/Pola2/Macf1/Kpna6/Pml/Hacl1/Vps53/Heatr3/Nup153/Ift122/Hk1/Dyrk1a/Tpr/Stk4/Phip/Eps15/Wrap53/Ap3d1/Atf2/Cfl1/Lmna/Ran/Dnaja1/Ppp3ca/Kpnb1/Cct3/Brca2/Nf1/Tnpo1/Hspa4/Bag6/Usp9x/Zc3h12a/Acd/Kpna1/Gli3/Ddx5/Trim28/Nipbl/Mff/Sort1/Dnajc15/Nup214/Spidr/Sgta/Sec62/Fam53c/Nup88/Appl2/Nup35/Sh3kbp1/Pex19/Efcab7/Vps4a/Pex16/M…	91
BP	GO:0000082	G1/S transition of mitotic cell cycle	59/2319	233/28928	0.253219	3.15874	9.76704	1.04005e-15	5.72129e-14	Actl6a/Bcl7b/Haspin/Smarca4/Bcl7c/Crebbp/Rbl2/Cdk7/Dpf2/Cul4b/Rptor/Ccnb3/Nasp/Apc/Ube2e2/Dcun1d3/Pml/Apex1/Pbrm1/Eif4g1/Wac/Arid2/Ankrd17/Smarca2/Gigyf2/Lats2/Phf10/Pias1/Rrm2/Rb1/Id4/Cdkn1b/Mnat1/Actb/Ppp3ca/Smarcc1/Larp7/Smarcc2/Klf4/Ddr2/Jade1/Phf8/Rbbp8/Mtbp/Kank2/Mepce/Appl2/Zfp655/Ccne2/Camk2d/Ppp6c/Stox1/Spdya/Cdk1/Arid1a/Ppp2ca/Smarcd2/Anp32b/Cpsf3	59
BP	GO:1902369	negative regulation of RNA catabolic process	35/2319	92/28928	0.380435	4.74567	10.6229	1.07552e-15	5.85953e-14	Dhx9/Tent4a/Parn/Dhx34/Ybx1/Igf2bp2/Nbas/Paip1/Thrap3/Mettl14/Hnrnpd/Nsun2/Srsf1/Igf2bp1/Zfp36/Pabpc1/Cirbp/Rbm46/Upf3a/Mettl16/Fxr1/Dazl/Larp4b/Larp1/Ptbp1/Hnrnpu/Csde1/Hnrnpab/Rbm10/Hnrnpa0/Eif4enif1/Hnrnpc/Ybx2/Phax/Mtor	35
BP	GO:1902373	negative regulation of mRNA catabolic process	32/2319	78/28928	0.410256	5.11768	10.7502	1.38484e-15	7.47287e-14	Dhx9/Tent4a/Dhx34/Ybx1/Igf2bp2/Nbas/Paip1/Thrap3/Mettl14/Hnrnpd/Srsf1/Igf2bp1/Zfp36/Pabpc1/Cirbp/Rbm46/Upf3a/Mettl16/Fxr1/Dazl/Larp4b/Larp1/Ptbp1/Hnrnpu/Csde1/Hnrnpab/Rbm10/Hnrnpa0/Eif4enif1/Hnrnpc/Ybx2/Mtor	32
BP	GO:0065004	protein-DNA complex assembly	49/2319	172/28928	0.284884	3.55374	9.91663	1.8664e-15	9.97645e-14	Cenpa/Pole3/Dlgap5/Smarca4/Taf11/Kat6b/Taf3/Nasp/Nap1l4/Rsf1/Hjurp/Smarca2/Baz1a/Brf1/Atad2/Ikzf1/Gmnn/H1f6/Daxx/Tspyl1/Pias1/H1f0/H1f2/H1f4/H1f1/Mcm2/Ssrp1/Hp1bp3/Ubn1/Atrx/Npm1/Med26/Shprh/Trappc12/Dnajc9/Dr1/Smarca5/Med1/H2al2a/Sugt1/Cenpv/Cenpp/Chaf1b/Taf7l/Chaf1a/H1f9/Macroh2a1/Supt16/Anp32b	49
BP	GO:0006406	mRNA export from nucleus	31/2319	74/28928	0.418919	5.22574	10.7449	1.89569e-15	1.00383e-13	Magohb/Iws1/Nup155/Thoc1/Akap8l/Thoc2/Pabpn1/Fmr1/Chtop/Setd2/Ythdc1/Tpr/Nsun2/Alyref/Hnrnpa2b1/Wnk1/Srsf3/Alkbh5/Zc3h11a/Rbm15b/Nup214/Ncbp3/Nup88/Casc3/Fyttd1/Nxf1/Ncbp2/Rbm8a/Nup160/Thoc5/Eif4a3	31
BP	GO:0051170	import into nucleus	52/2319	191/28928	0.272251	3.39616	9.80842	2.06848e-15	1.08313e-13	Sumo1/Kpna4/Agap3/Nup98/Tnpo2/Nolc1/Ubr5/Nup155/Mapk14/Pola2/Kpna6/Pml/Heatr3/Nup153/Dyrk1a/Tpr/Stk4/Phip/Atf2/Cfl1/Lmna/Ran/Ppp3ca/Kpnb1/Bach2/Nf1/Tnpo1/Zc3h12a/Hnrnpa1/Kpna1/Gli3/Ddx5/Trim28/Nup214/Fam53c/Cdan1/Nup88/Appl2/Nup35/Efcab7/Med1/Rab23/Ranbp2/Eif4enif1/Nup50/Bag3/Cry2/Cdk1/Hsp90aa1/Psen1/Sqstm1/Pom121	52
BP	GO:0007163	establishment or maintenance of cell polarity	60/2319	243/28928	0.246914	3.08008	9.61268	2.08368e-15	1.08313e-13	Cenpa/Rufy3/Myo9b/Enkd1/Zw10/Amotl1/Kat5/Patj/Macf1/Dock7/Apc/Rhoj/Arfgef1/Phldb2/Myo9a/Brsk1/Parva/Sdccag8/Clasp1/Numa1/Clasp2/Mark2/Ehbp1l1/Abl2/Diaph3/Rab11fip2/Htt/Arhgef2/Atn1/Exoc4/Pdlim1/Map1b/Cfl1/Gja1/Ctnna1/Map4/Wee1/Lmna/Actb/Nherf1/Mtcl1/Ank3/Plekhg3/Pard3b/Gbf1/Carmil1/Gpsm1/Spag5/Camsap3/Kif20b/Shtn1/Cdk5rap2/Kif2c/Nsfl1c/Jam3/Dst/Amot/Map2/Kif3a/Pak1	60
BP	GO:0061157	mRNA destabilization	36/2319	99/28928	0.363636	4.53612	10.4044	2.23866e-15	1.15311e-13	Dhx9/Tut4/Tent4a/Parn/Cpeb3/Khsrp/Ybx1/Tut7/Cnot2/Pum1/Mex3d/Paip1/Gigyf2/Mettl14/Hnrnpd/Samd4b/Pan3/Igf2bp1/Zfp36/Zfp36l2/Pabpc1/Dcps/Alkbh5/Zc3h12a/Mettl16/Fxr1/Fxr2/Pan2/Tnrc6b/Samd4/Dis3l2/Hnrnpu/Csde1/Dcp1a/Eif4enif1/Mlh1	36
BP	GO:0006368	transcription elongation by RNA polymerase II	37/2319	105/28928	0.352381	4.39572	10.2907	2.96407e-15	1.4995e-13	Adrm1/Dab2/Iws1/Polr2m/Nelfb/Rtf1/Glyr1/Ldb1/Pbrm1/Usp7/Tcea1/Setd2/Axin1/Ikzf1/Supt5/Ccnk/Parp1/Nelfe/Tcea3/Cdk12/Gtf2f1/Ell2/Leo1/Ctr9/Cdk13/Med26/Ccnt2/Paf1/Usp15/Hnrnpu/Recql5/Med1/Cdk9/Ncbp2/Eaf1/Tcea2/Supt16	37
BP	GO:0061014	positive regulation of mRNA catabolic process	37/2319	105/28928	0.352381	4.39572	10.2907	2.96407e-15	1.4995e-13	Dhx9/Tut4/Tent4a/Parn/Cpeb3/Khsrp/Ybx1/Tut7/Cnot2/Pum1/Mex3d/Paip1/Gigyf2/Mettl14/Hnrnpd/Samd4b/Pan3/Gtpbp1/Igf2bp1/Zfp36/Zfp36l2/Pabpc1/Dcps/Alkbh5/Zc3h12a/Mettl16/Fxr1/Fxr2/Pan2/Tnrc6b/Samd4/Dis3l2/Hnrnpu/Csde1/Dcp1a/Eif4enif1/Mlh1	37
BP	GO:0048025	negative regulation of mRNA splicing, via spliceosome	18/2319	25/28928	0.72	8.98153	11.7862	4.88587e-15	2.42837e-13	Akr1c6/Srsf7/Hnrnpk/Rbm42/Acin1/Dyrk1a/Ptbp3/Hnrnpa2b1/U2af2/Srsf6/Sfswap/Srsf4/Npm1/Ptbp1/Rbmxl1/Rbm10/Rnps1/Srsf10	18
BP	GO:0050686	negative regulation of mRNA processing	18/2319	25/28928	0.72	8.98153	11.7862	4.88587e-15	2.42837e-13	Akr1c6/Srsf7/Hnrnpk/Rbm42/Acin1/Dyrk1a/Ptbp3/Hnrnpa2b1/U2af2/Srsf6/Sfswap/Srsf4/Npm1/Ptbp1/Rbmxl1/Rbm10/Rnps1/Srsf10	18
BP	GO:0090068	positive regulation of cell cycle process	64/2319	276/28928	0.231884	2.8926	9.32661	6.2111e-15	3.06018e-13	Eif4g3/Rad51ap1/Crebbp/Cep295/Cdc14b/Spast/Wiz/Kat5/Cul4b/Rptor/Bub1/Cit/Ube2e2/Apex1/Rad18/Eif4g1/Ncaph2/Kif23/Numa1/Ankrd17/Tpr/Phip/Pkn2/Mta3/Rrm2/Rb1/Lmnb1/Gja1/Wnk1/Larp7/Dtl/Sin3a/Tbx2/Atrx/Npm1/Ddr2/Dazl/Spag5/Sgo2a/Ppp1r10/Kif20b/Mapk15/Mtbp/Smc5/Rab11fip3/Paf1/Mepce/Cdc16/Sirt2/Hnrnpu/Med1/Pagr1a/Cenpv/Nsfl1c/Macroh2a1/Incenp/Ccne2/Camk2d/Stox1/Cdk1/Anp32b/Cpsf3/Racgap1/Dyrk3	64
BP	GO:0000381	regulation of alternative mRNA splicing, via spliceosome	28/2319	63/28928	0.444444	5.54415	10.6592	6.8571e-15	3.34934e-13	Arglu1/Rbm7/Srsf12/Rbm25/Fmr1/Ythdc1/Dyrk1a/Thrap3/Hnrnpl/Zbtb7a/Tra2b/Rbm15/Srsf6/Ddx17/Puf60/Nsrp1/Ddx5/Srsf2/Rbm15b/Ptbp1/Hnrnpu/Rest/Rbmxl1/Rbm5/Rnps1/Rbm8a/Rbmx/Eif4a3	28
BP	GO:0000723	telomere maintenance	45/2319	153/28928	0.294118	3.66892	9.77152	7.13041e-15	3.45307e-13	Xrn1/Actl6a/Parn/Atr/Actr8/Ino80d/Ylpm1/Pml/Terf2/Apex1/Ino80c/Blm/Pnkp/Ercc4/Hnrnpd/Wrap53/Map3k4/Hnrnpa2b1/Parp1/Xrcc5/Lmna/Smg6/Cct3/Brca2/Tfpt/Acd/Rpa1/Xrcc1/Klf4/Mre11a/Atrx/Slx4/Rif1/Ppp1r10/Mapk15/Smg1/Smc5/Hnrnpu/Terf2ip/Nbn/Hnrnpc/Ccne2/Spdya/Hsp90aa1/Cct2	45
BP	GO:1902806	regulation of cell cycle G1/S phase transition	52/2319	198/28928	0.262626	3.27609	9.48729	1.03549e-14	4.97212e-13	Actl6a/Bcl7b/Haspin/Smarca4/Bcl7c/Crebbp/Rbl2/Cdk7/Dpf2/Cul4b/Rptor/Apc/Ube2e2/Dcun1d3/Pml/Apex1/Pbrm1/Eif4g1/Wac/Arid2/Ankrd17/Smarca2/Gigyf2/Phf10/Rrm2/Rb1/Cdkn1b/Mnat1/Actb/Cirbp/Smarcc1/Larp7/Smarcc2/Tbx2/Klf4/Ddr2/Jade1/Mtbp/Kank2/Paf1/Mepce/Appl2/Pagr1a/Zfp655/Mlf1/Ccne2/Stox1/Arid1a/Ppp2ca/Smarcd2/Anp32b/Cpsf3	52
BP	GO:0007019	microtubule depolymerization	28/2319	64/28928	0.4375	5.45752	10.5389	1.12598e-14	5.36118e-13	Camsap1/Camsap2/Map1s/Spast/Nav3/Ttbk2/Eml4/Apc/Kif21a/Clasp1/Clasp2/Diaph3/Htt/Arhgef2/Map1b/Nedd1/Smn1/Taok1/Kif24/Ccdc88c/Camsap3/Katnb1/Kif2b/Gas2l1/Ccsap/Kif2c/Hdac6/Map2	28
BP	GO:0032386	regulation of intracellular transport	67/2319	301/28928	0.222591	2.77668	9.14729	1.22323e-14	5.77569e-13	Dhx9/Sumo1/Rufy3/Dab2/Svip/Iws1/Pcnt/Nolc1/Ubr5/Mapk14/Akap8l/Asph/Cep131/Thoc2/Snx3/Usp7/Nup153/Setd2/Numa1/Tpr/Hrc/Cpsf6/Nsun2/Prkaca/Map1b/Scp2/Rangap1/Eif3e/Ran/Frat1/Wnk1/Nf1/Alkbh5/Zc3h12a/Arhgap44/Prpf4b/Gli3/Trim28/Spag5/Nup214/Kif20b/Sec24b/Ctdspl2/Reep1/Inpp5f/Rab11fip3/Efcab7/Rbm10/Ncbp2/Rab23/Ube2j1/Bag3/Pcm1/Ehd1/Mtmr2/Thoc5/Rnf139/Nedd4/Map2/Kif3a/Cdk1/Hsp90aa1/Sar1a/Psen1/Ppp1r12a/…	67
BP	GO:0031110	regulation of microtubule polymerization or depolymerization	35/2319	99/28928	0.353535	4.41012	10.0337	1.47464e-14	6.90523e-13	Camsap1/Camsap2/Arhgef7/Map1s/Togaram1/Spast/Nav3/Ttbk2/Eml4/Apc/Clip1/Kif21a/Clasp1/Numa1/Clasp2/Akap9/Dyrk1a/Diaph3/Arhgef2/Map1b/Cdkn1b/Git1/Taok1/Mapre3/Ccdc88c/Camsap3/Katnb1/Tbcd/Slain2/Gas2l1/Cdk5rap2/Hdac6/Map2/Pak1/Rps3	35
BP	GO:1902115	regulation of organelle assembly	59/2319	247/28928	0.238866	2.9797	9.22441	1.74458e-14	8.10228e-13	Hsf1/Elapor1/Rab3gap2/Ubap2l/Odf2l/Cdkl5/Ulk1/Ccp110/Alms1/Cep295/Eml3/Chmp2b/Fez2/Ccdc88a/Septin9/Entr1/Ttbk2/Odf2/Mdm1/D7Ertd443e/Pikfyve/Ift140/Cnot2/Sdccag8/Arhgef5/Numa1/Syne2/Tpr/Htt/Pan3/Arhgef2/Sec22b/Tesk1/Usp10/Cep76/Smcr8/Kif9/Cep295nl/Sipa1l1/Npm1/Kif24/Cep135/Caskin1/Spag5/Mapk15/Pan2/Dzip1/Trappc12/Rbm14/Spice1/Rab11fip3/Dync2li1/Mtmr3/Cdk5rap2/Ccsap/Hnrnpu/Cdk10/Mtor/Mak	59
BP	GO:2000045	regulation of G1/S transition of mitotic cell cycle	47/2319	170/28928	0.276471	3.44879	9.45332	2.41905e-14	1.11434e-12	Actl6a/Bcl7b/Haspin/Smarca4/Bcl7c/Crebbp/Rbl2/Cdk7/Dpf2/Cul4b/Rptor/Apc/Ube2e2/Dcun1d3/Pml/Apex1/Pbrm1/Eif4g1/Wac/Arid2/Ankrd17/Smarca2/Gigyf2/Phf10/Rrm2/Rb1/Cdkn1b/Mnat1/Actb/Smarcc1/Larp7/Smarcc2/Klf4/Ddr2/Jade1/Mtbp/Kank2/Mepce/Appl2/Zfp655/Ccne2/Stox1/Arid1a/Ppp2ca/Smarcd2/Anp32b/Cpsf3	47
BP	GO:0032204	regulation of telomere maintenance	35/2319	102/28928	0.343137	4.28041	9.7977	4.1608e-14	1.89816e-12	Actl6a/Parn/Atr/Actr8/Ino80d/Ylpm1/Pml/Terf2/Ino80c/Pnkp/Ercc4/Hnrnpd/Wrap53/Map3k4/Hnrnpa2b1/Parp1/Xrcc5/Lmna/Smg6/Cct3/Tfpt/Acd/Xrcc1/Klf4/Mre11a/Atrx/Slx4/Ppp1r10/Mapk15/Smg1/Hnrnpu/Terf2ip/Nbn/Hnrnpc/Cct2	35
BP	GO:0032271	regulation of protein polymerization	53/2319	211/28928	0.251185	3.13337	9.18174	4.1876e-14	1.89816e-12	Camsap1/Camsap2/Capza1/Cdc42ep1/Arhgef7/Togaram1/Rasa1/Bin1/Ssh3/Nav3/Cracd/Cdc42ep4/Sptan1/Apc/Arfgef1/Clip1/Kif21a/Numa1/Fmn1/Clasp2/Akap9/Dyrk1a/Lmod1/Map3k1/Ppp1r9a/Myadm/Map1b/Cfl1/Cdkn1b/Vasp/Git1/Ssh2/Dbnl/Carmil1/Mapre3/Daam2/Camsap3/Nck1/Baiap2/Kank2/Tbcd/Slain2/Cdk5rap2/Twf1/Flii/Add2/Myo1c/Map2/Pak1/Hsp90aa1/Capzb/Rps3/Mtor	53
BP	GO:0006606	protein import into nucleus	49/2319	185/28928	0.264865	3.30402	9.28096	4.22539e-14	1.90008e-12	Sumo1/Kpna4/Agap3/Nup98/Tnpo2/Nolc1/Ubr5/Nup155/Mapk14/Pola2/Kpna6/Pml/Heatr3/Nup153/Dyrk1a/Tpr/Stk4/Phip/Atf2/Cfl1/Lmna/Ran/Ppp3ca/Kpnb1/Nf1/Tnpo1/Zc3h12a/Kpna1/Gli3/Ddx5/Trim28/Nup214/Fam53c/Nup88/Appl2/Nup35/Efcab7/Med1/Rab23/Ranbp2/Eif4enif1/Nup50/Bag3/Cry2/Cdk1/Hsp90aa1/Psen1/Sqstm1/Pom121	49
BP	GO:0032970	regulation of actin filament-based process	81/2319	416/28928	0.194712	2.4289	8.66607	6.01744e-14	2.68463e-12	Sumo1/Capza1/Zeb2/Hdac2/Cdc42ep1/Fxyd1/Alms1/Pxn/Prkn/Rasa1/Sorbs3/Cd2ap/Bin1/Ssh3/Limch1/Cracd/Ccdc88a/Cdc42ep4/Sptan1/Pdlim4/Ppfia1/Tjp1/Cit/Arfgef1/Arhgef26/Phldb2/Inpp5k/Limk1/Synpo/Clasp1/Cacna1h/Arhgef5/Fmn1/Clasp2/Arhgap17/Ngef/Akap9/Bcas3/Lmod1/Map3k1/Actg1/Ppp1r9a/Myadm/Atp2a2/Tesk1/Cfl1/Gja1/Vasp/Iqgap2/Taok1/Arhgap44/Ssh2/Asap3/Dbnl/Ctnna3/Carmil1/Fhod1/Washc2/Daam2/Nck1/Baiap2/Rhpn2/K…	81
BP	GO:0140013	meiotic nuclear division	54/2319	220/28928	0.245455	3.06188	9.06279	6.7459e-14	2.98611e-12	Hsf1/Nuf2/Mael/Rnf212/Suv39h2/Chtf18/Haspin/Eif4g3/Rad51ap1/Bend2/Spire1/Sycp3/Ncaph2/Pnma5/Ercc4/Cep63/Shcbp1l/Gja1/Ttk/Rbm46/Brca2/Top2a/Zscan21/Zfp541/Tdrd9/Bag6/Ddx4/Kctd19/Syce1l/Meikin/Hsf5/Spin1/Mre11a/Dazl/Brme1/Slx4/Topbp1/Tex14/Sgo2a/Mapk15/Chfr/Marf1/Rec8/Dmrtc2/Sirt2/Brdt/Tex19.2/Hormad1/Mlh1/Incenp/Ccne2/Spdya/Sycp2/Mybl1	54
BP	GO:0033045	regulation of sister chromatid segregation	36/2319	109/28928	0.330275	4.11997	9.63411	6.91684e-14	3.03805e-12	Nuf2/Actl6a/Bcl7b/Haspin/Smarca4/Bcl7c/Zw10/Kat5/Dpf2/Bub1/Apc/Cit/Pbrm1/Arid2/Numa1/Smarca2/Tpr/Phf10/Rb1/Ttk/Actb/Smarcc1/Smarcc2/Prpf4b/Tacc3/Tex14/Mapk15/Chfr/Cdk5rap2/Cdc16/Hnrnpu/Incenp/Cdk1/Arid1a/Anapc1/Smarcd2	36
BP	GO:0051258	protein polymerization	65/2319	297/28928	0.218855	2.73007	8.84734	7.0333e-14	3.06544e-12	Camsap1/Camsap2/Capza1/Cdc42ep1/Arhgef7/Pcnt/Prkn/Togaram1/Rasa1/Cd2ap/Bin1/Ssh3/Nav3/Cracd/Spire1/Cdc42ep4/Map7d3/Sptan1/Apc/Arfgef1/Clip1/Kif21a/Clasp1/Numa1/Fmn1/Clasp2/Akap9/Dyrk1a/Lmod1/Map3k1/Diaph3/Ppp1r9a/Myadm/Gpx4/Map1b/Cfl1/Map4/Nedd1/Cdkn1b/Vasp/Git1/Ssh2/Dbnl/Carmil1/Mapre3/Ccdc57/Daam2/Camsap3/Nck1/Baiap2/Kank2/Tbcd/Slain2/Cdk5rap2/Twf1/Flii/Add2/Myo1c/Map2/Pak1/Hsp90aa1/Capzb/Rps3/…	65
BP	GO:1902904	negative regulation of supramolecular fiber organization	48/2319	181/28928	0.265193	3.30811	9.19577	7.27499e-14	3.14657e-12	Camsap1/Camsap2/Capza1/Arhgef7/Prkn/Ssh3/Nav3/Cracd/Ttbk2/Sptan1/Eml4/Apc/Ppfia1/Tjp1/Arfgef1/Phldb2/Inpp5k/Clasp1/Clasp2/Dyrk1a/Lmod1/Map3k1/Diaph3/Ppp1r9a/Arhgef2/Myadm/Map1b/Cfl1/Taok1/Ssh2/Carmil1/Ccdc88c/Camsap3/Katnb1/Rhpn2/Kank2/Tbcd/Plekhh2/Pak2/Gas2l1/Twf1/Lima1/Flii/Add2/Hdac6/Map2/Ctnna2/Capzb	48
BP	GO:1902850	microtubule cytoskeleton organization involved in mitosis	45/2319	164/28928	0.27439	3.42284	9.18564	1.1514e-13	4.9423e-12	Nuf2/Cenpa/Dlgap5/Lsm14a/Tacc2/Map1s/Enkd1/Zw10/Kif15/Pcnt/Spast/Eml3/Chmp2b/Kat5/Kifc1/Setd2/Kif23/Pibf1/Clasp1/Numa1/Clasp2/Wdr62/Tpr/Tacc1/Htt/Arhgef2/Gja1/Map4/Kpnb1/Gpsm1/Tacc3/Fsd1/Arhgef10/Spice1/Cdk5rap2/Ccsap/Ints13/Fam110a/Hnrnpu/Smc3/Nsfl1c/Incenp/Cdk1/Nudc/Racgap1	45
BP	GO:1901879	regulation of protein depolymerization	34/2319	100/28928	0.34	4.24128	9.5851	1.30098e-13	5.49764e-12	Camsap1/Camsap2/Capza1/Map1s/Spast/Nav3/Cracd/Asph/Ttbk2/Sptan1/Eml4/Apc/Kif21a/Clasp1/Clasp2/Lmod1/Diaph3/Arhgef2/Map1b/Cfl1/Taok1/Carmil1/Ccdc88c/Camsap3/Katnb1/Plekhh2/Gas2l1/Twf1/Lima1/Flii/Add2/Hdac6/Map2/Capzb	34
BP	GO:0009566	fertilization	56/2319	237/28928	0.236287	2.94752	8.88734	1.30754e-13	5.49764e-12	Mael/Ubap2l/Ube3a/Hps1/Cylc1/Spaca7/Iqcf1/Cast/Fam170a/Cylc2/Sppl2c/Cntln/Aldoa/Cfap70/Ttll5/Ccdc136/Fndc3a/Fam170b/Unc13b/Trim36/Cacna1h/Map7/Adam3/H3f3a/Sec23ip/H1f6/Tnp2/Itpr1/Smcp/Ar/Nectin2/Cct3/Tarbp2/Tdrd9/Rimbp3/Spag8/Adam2/Spa17/Cfap119/Kdm5b/Rec8/Spata33/Adam32/Ints13/Ash1l/Iftap/Wbp2nl/Klhl10/Izumo1/Actl7a/Ap3b1/Hspa1l/Tsx/Cct2/Sycp2/Fetub	56
BP	GO:0031503	protein-containing complex localization	61/2319	272/28928	0.224265	2.79755	8.79319	1.30989e-13	5.49764e-12	Rpgr/Ralgapa2/Rab11fip5/Lmnb2/Ssx2ip/Lca5l/Arl3/Ralgapb/Kif17/Mdn1/Epb41l1/Cep131/Tnik/Grip1/Pml/Synj1/Klc3/Ift140/Myo6/Ift122/Akap9/Lca5/Eps15/Cep112/Ap3d1/Eif6/Dnmt3b/Lmnb1/Lmna/Rnf216/Stx1b/Ran/Kifap3/Traf6/Snx27/Git1/Spag17/Arhgap44/Fxr1/Npm1/Exoc3l/Dzip1/Vps26b/Ttc21a/Ccdc38/Nup88/Dync2li1/Cluap1/Sirt2/Mios/Kif2c/Rbm10/Cep72/Pcm1/Snapin/Nedd4/Kif3a/Ift57/Wdr35/Mak/Wasl	61
BP	GO:0031023	microtubule organizing center organization	43/2319	153/28928	0.281046	3.50586	9.17451	1.62339e-13	6.76334e-12	Ssx2ip/4933427D14Rik/Ccp110/Alms1/Kif15/Cep295/Chmp2b/Cntln/Cep250/Chd3/Cep131/Mdm1/D7Ertd443e/Brsk1/Kifc1/Sdccag8/Ulk4/Clasp1/Clasp2/Wdr62/Cep63/Slc16a1/Brca2/Cep76/Cep68/Cep295nl/Ccnl1/Npm1/Haus6/Cep135/Ccdc57/Deup1/Dzip1/Arhgef10/Rbm14/Spice1/Cdk5rap2/Nsfl1c/Cep72/Ccnl2/Pcm1/Kif3a/Ppp1r12a	43
BP	GO:0043489	RNA stabilization	30/2319	80/28928	0.375	4.67788	9.72461	1.83262e-13	7.57928e-12	Dhx9/Tent4a/Parn/Ybx1/Igf2bp2/Paip1/Thrap3/Mettl14/Hnrnpd/Nsun2/Srsf1/Igf2bp1/Zfp36/Pabpc1/Cirbp/Rbm46/Mettl16/Dazl/Larp4b/Larp1/Ptbp1/Hnrnpu/Csde1/Rbm10/Hnrnpa0/Eif4enif1/Hnrnpc/Ybx2/Phax/Mtor	30
BP	GO:0140014	mitotic nuclear division	62/2319	282/28928	0.219858	2.74259	8.6811	2.12724e-13	8.73401e-12	Nuf2/Haspin/Lsm14a/Zw10/Kif15/Cdc14b/Spast/Eml3/Chmp2b/Akap8l/Kat5/Bub1/Eml4/Nfia/Apc/Cit/Kifc1/Mki67/Ncaph2/Kif23/Pibf1/Clasp1/Numa1/Clasp2/Cul9/Tpr/Phip/Rb1/Ttk/Cdkn1b/Ran/Kpnb1/Nfix/Cdca2/Prpf4b/Nipbl/Ankle2/Tex14/Spag5/Katnb1/Mtbp/Rpl24/Arhgef10/Spice1/Dis3l2/Champ1/Cdk5rap2/Ccsap/Cdc16/Vps4a/Hnrnpu/Smarca5/Kif2c/Reep3/Smc3/Nsfl1c/Akap8/Incenp/Baz1b/Cdk1/Nudc/Racgap1	62
BP	GO:0045930	negative regulation of mitotic cell cycle	57/2319	249/28928	0.228916	2.85557	8.68127	3.30999e-13	1.34924e-11	Nuf2/Ints3/Uimc1/Haspin/Rbl2/Atr/Zw10/Usp47/Cdc14b/Bub1/Ythdc2/Apc/D7Ertd443e/Dcun1d3/Donson/Pml/Brsk1/Blm/Wac/Tpr/Gigyf2/Rb1/Atf2/Zfp36l2/Ttk/Cdkn1b/Wee1/Nherf1/Rbm46/Dtl/Babam1/Taok1/Klf4/Prpf4b/Mre11a/Rad9b/Jade1/Topbp1/Tex14/Ppp1r10/Rbbp8/Clspn/Chfr/Mtbp/Nop53/Rpl24/Ticrr/Kank2/Cdk5rap2/Vps4a/Zfp655/Pabir1/Pkmyt1/Nbn/Incenp/Cdk1/Stk33	57
BP	GO:0006261	DNA-templated DNA replication	43/2319	156/28928	0.275641	3.43844	9.01524	3.3855e-13	1.37016e-11	Rfc1/Pole3/Chtf18/Pold3/Atr/Rnaseh1/Pola2/Wiz/Mtnap1/Lig3/Donson/Blm/Bod1l/Baz1a/Gmnn/Mcmbp/Purb/Tk1/Parp1/Mcm3/Mcm4/Mcm5/Mcm2/Mcm6/Brca2/Orc6/Kat7/Mre11a/Atrx/Mcm7/Zranb3/Topbp1/Nucks1/Rbbp8/Ticrr/Recql5/Wrnip1/Cdk9/Timeless/Nbn/Ccne2/Pura/Samhd1	43
BP	GO:0007289	spermatid nucleus differentiation	19/2319	33/28928	0.575758	7.1822	10.49	3.81978e-13	1.53496e-11	Kat5/Chd5/Sycp3/Cfap61/Tmf1/Prm1/Tnp1/Tnp2/Hmgb2/Nectin2/Psme4/Pygo2/Epc1/Dmrtc2/H1f7/Brdt/H2al2a/Tssk6/Tsga8	19
BP	GO:0006346	DNA methylation-dependent heterochromatin formation	23/2319	49/28928	0.469388	5.8553	10.0418	4.1801e-13	1.66792e-11	Mael/Ehmt1/Baz2a/Mbd3/Dyrk1a/Kmt2b/Dnmt3a/Pphln1/Dnmt1/Hdac1/Dnmt3b/Kmt2a/Tdrd9/Mphosph8/Atf7ip2/Ddx4/Hells/Trim28/Tasor/Smarca5/Tdrd1/Mbd2/Morc2a	23
BP	GO:0042770	signal transduction in response to DNA damage	49/2319	196/28928	0.25	3.11859	8.78575	4.57266e-13	1.8118e-11	Uimc1/Atr/Usp28/Cdc14b/Tfap4/Stk38/Mapk14/Kat5/Rps6ka6/Nek1/D7Ertd443e/Donson/Pml/Brsk1/Blm/Wac/Myo6/Dyrk1a/Rnaseh2b/Cep63/Gigyf2/Mdm4/Atf2/H2ax/Usp10/Trp53bp1/Brca2/Dtl/Babam1/Taok1/Mre11a/Ddx5/Atrx/Npm1/Rad9b/Dot1l/Topbp1/Ppp1r10/Clspn/Nop53/Ticrr/Ufl1/Ccar2/Hic1/Nbn/Psmd10/Cdk1/Stk33/Dyrk3	49
BP	GO:2000781	positive regulation of double-strand break repair	32/2319	93/28928	0.344086	4.29225	9.38775	4.64567e-13	1.82794e-11	Actl6a/Bcl7b/Smarca4/Rad51ap1/Bcl7c/Crebbp/Kat5/Dpf2/Spire1/Pbrm1/Blm/Arid2/Pnkp/Smarca2/Wrap53/Phf10/Parp1/Mgmt/Actb/Smarcc1/Smarcc2/Hdgfl2/Smchd1/Rif1/Spidr/Epc1/Ep400/Rnf126/Mrgbp/Timeless/Arid1a/Smarcd2	32
BP	GO:0000070	mitotic sister chromatid segregation	48/2319	190/28928	0.252632	3.15141	8.78335	5.20018e-13	2.03202e-11	Nuf2/Haspin/Lsm14a/Zw10/Kif15/Eml3/Chmp2b/Akap8l/Kat5/Bub1/Eml4/Apc/Cit/Kifc1/Ncaph2/Kif23/Pibf1/Clasp1/Numa1/Clasp2/Tpr/Rb1/Ttk/Ran/Kpnb1/Prpf4b/Nipbl/Tex14/Spag5/Katnb1/Arhgef10/Spice1/Dis3l2/Champ1/Cdk5rap2/Ccsap/Cdc16/Vps4a/Hnrnpu/Smarca5/Kif2c/Smc3/Akap8/Incenp/Baz1b/Cdk1/Nudc/Racgap1	48
BP	GO:1901880	negative regulation of protein depolymerization	30/2319	83/28928	0.361446	4.5088	9.4504	5.66308e-13	2.19774e-11	Camsap1/Camsap2/Capza1/Nav3/Cracd/Ttbk2/Sptan1/Eml4/Apc/Clasp1/Clasp2/Lmod1/Diaph3/Arhgef2/Map1b/Cfl1/Taok1/Carmil1/Ccdc88c/Camsap3/Katnb1/Plekhh2/Gas2l1/Twf1/Lima1/Flii/Add2/Hdac6/Map2/Capzb	30
BP	GO:0033119	negative regulation of RNA splicing	18/2319	30/28928	0.6	7.48461	10.4905	5.94475e-13	2.29136e-11	Akr1c6/Srsf7/Hnrnpk/Rbm42/Acin1/Dyrk1a/Ptbp3/Hnrnpa2b1/U2af2/Srsf6/Sfswap/Srsf4/Npm1/Ptbp1/Rbmxl1/Rbm10/Rnps1/Srsf10	18
BP	GO:0098727	maintenance of cell number	54/2319	232/28928	0.232759	2.90351	8.59363	6.78212e-13	2.59645e-11	Tut4/Actl6a/Bcl7b/Hdac2/Sap130/Smarca4/Brd9/Bcl7c/Crebbp/Cylc1/Dpf2/Cylc2/Ncoa3/Rbbp7/Rtf1/Arid4b/Apc/Cfap70/Ldb1/Cnot2/Zc3h13/Wdr62/Smarca2/Arid4a/Mettl14/Jmjd1c/Phf10/Hdac1/Igf2bp1/Zfp36l2/Hmga2/Actb/Nfix/Smarcc1/Leo1/Sin3a/Klf4/Ctr9/Bcl9l/Nipbl/Rif1/Smc5/Dis3l2/Paf1/Rest/Srrt/Raf1/Smc3/Setd6/Nkap/Bcl9/Eif4enif1/Pcm1/Arid1a	54
BP	GO:0006275	regulation of DNA replication	37/2319	123/28928	0.300813	3.75244	9.03077	8.10311e-13	3.08136e-11	Dhx9/Actl6a/Pole3/Chtf18/Ino80e/Jade3/Atr/Lpin1/Actr8/Rbbp6/Wiz/Mtnap1/Lig3/Ino80d/Brpf3/Ino80c/Blm/Ankrd17/Baz1a/Gmnn/Jun/Faf1/Tfpt/Kat7/Atrx/Npm1/Ttf1/Jade1/Nucks1/Mapk15/Ticrr/Wrnip1/Smarca5/Smc3/Ing5/Timeless/Cdk1	37
BP	GO:0048255	mRNA stabilization	27/2319	69/28928	0.391304	4.88126	9.52895	8.84791e-13	3.32612e-11	Dhx9/Tent4a/Ybx1/Igf2bp2/Paip1/Thrap3/Mettl14/Hnrnpd/Srsf1/Igf2bp1/Zfp36/Pabpc1/Cirbp/Rbm46/Mettl16/Dazl/Larp4b/Larp1/Ptbp1/Hnrnpu/Csde1/Rbm10/Hnrnpa0/Eif4enif1/Hnrnpc/Ybx2/Mtor	27
BP	GO:0032956	regulation of actin cytoskeleton organization	72/2319	366/28928	0.196721	2.45397	8.26398	8.86417e-13	3.32612e-11	Capza1/Hdac2/Cdc42ep1/Alms1/Pxn/Prkn/Rasa1/Sorbs3/Cd2ap/Bin1/Ssh3/Limch1/Cracd/Ccdc88a/Cdc42ep4/Sptan1/Pdlim4/Ppfia1/Tjp1/Cit/Arfgef1/Arhgef26/Phldb2/Inpp5k/Limk1/Synpo/Clasp1/Arhgef5/Fmn1/Clasp2/Arhgap17/Ngef/Bcas3/Lmod1/Map3k1/Actg1/Ppp1r9a/Myadm/Tesk1/Cfl1/Gja1/Vasp/Iqgap2/Taok1/Arhgap44/Ssh2/Asap3/Dbnl/Carmil1/Fhod1/Washc2/Daam2/Nck1/Baiap2/Rhpn2/Kank2/Arhgef10/Plekhh2/Pak2/Twf1/Jam3/Lima1/Fl…	72
BP	GO:0061572	actin filament bundle organization	46/2319	180/28928	0.255556	3.18789	8.69251	1.0127e-12	3.77498e-11	Zeb2/Espn/Alms1/Pxn/Prkn/Sorbs1/Sorbs3/Limch1/Spire1/Ccdc88a/Pdlim4/Ppfia1/Tjp1/Phldb2/Inpp5k/Limk1/Dpysl3/Synpo/Clasp1/Arhgef5/Clasp2/Cald1/Map3k1/Abl2/Diaph3/Actg1/Ppp1r9a/Tesk1/Pdlim1/Hsp90b1/Cfl1/Asap3/Carmil1/Fhod1/Kctd13/Baiap2/Rhpn2/Kank2/Arhgef10/Pak2/Shtn1/Lima1/Add2/Pak1/Marcks/Mtor	46
BP	GO:0050000	chromosome localization	37/2319	124/28928	0.298387	3.72218	8.96787	1.06638e-12	3.9491e-11	Nuf2/Nup98/Map1s/Zw10/Eml3/Chmp2b/Kat5/Eml4/Apc/Kifc1/Cenpf/Pibf1/Numa1/Cep63/Rb1/Ttk/Lmna/Kpnb1/Brca2/Tex14/Spag5/Katnb1/Trappc12/Kif2b/Spice1/Champ1/Sirt2/Vps4a/Hnrnpu/Kif2c/Pmf1/Mlh1/Incenp/Spdya/Cdk1/Nudc/Racgap1	37
BP	GO:0044839	cell cycle G2/M phase transition	43/2319	161/28928	0.267081	3.33166	8.75826	1.09855e-12	4.04182e-11	Ints3/Uimc1/Atr/Usp47/Cdc14b/Akap8l/D7Ertd443e/Cit/Donson/Brsk1/Cenpf/Blm/Arpp19/Rnaseh2b/Mta3/Lmnb1/Wee1/Ensa/Dtl/Babam1/Taok1/Sin3a/Mre11a/Npm1/Ccdc57/Topbp1/Rbbp8/Clspn/Chfr/Nop53/Ticrr/Vps4a/Pagr1a/Pabir1/Akap8/Pkmyt1/Macroh2a1/Nbn/Camk2d/Cdk10/Stox1/Cdk1/Dyrk3	43
BP	GO:0030010	establishment of cell polarity	46/2319	181/28928	0.254144	3.17027	8.6466	1.2534e-12	4.58178e-11	Cenpa/Rufy3/Myo9b/Enkd1/Zw10/Amotl1/Kat5/Patj/Dock7/Rhoj/Arfgef1/Phldb2/Myo9a/Brsk1/Sdccag8/Clasp1/Numa1/Clasp2/Mark2/Abl2/Diaph3/Rab11fip2/Htt/Arhgef2/Exoc4/Map1b/Cfl1/Gja1/Map4/Wee1/Lmna/Nherf1/Plekhg3/Pard3b/Gbf1/Gpsm1/Spag5/Camsap3/Kif20b/Shtn1/Cdk5rap2/Nsfl1c/Jam3/Amot/Map2/Pak1	46
BP	GO:1902749	regulation of cell cycle G2/M phase transition	37/2319	125/28928	0.296	3.69241	8.90562	1.39862e-12	5.07987e-11	Ints3/Uimc1/Atr/Usp47/Cdc14b/D7Ertd443e/Donson/Brsk1/Cenpf/Blm/Rnaseh2b/Mta3/Lmnb1/Wee1/Dtl/Babam1/Taok1/Sin3a/Mre11a/Npm1/Topbp1/Rbbp8/Clspn/Chfr/Nop53/Ticrr/Vps4a/Pagr1a/Pabir1/Pkmyt1/Macroh2a1/Nbn/Camk2d/Cdk10/Stox1/Cdk1/Dyrk3	37
BP	GO:0000288	nuclear-transcribed mRNA catabolic process, deadenylation-dependent decay	23/2319	52/28928	0.442308	5.5175	9.6254	1.9953e-12	7.20088e-11	Dhx9/Tent4a/Parn/Cpeb3/Ybx1/Cnot2/Paip1/Hnrnpd/Samd4b/Pan3/Igf2bp1/Zfp36/Zfp36l2/Pabpc1/Dcps/Pan2/Tnrc6b/Samd4/Hnrnpu/Csde1/Dcp1a/Eif4enif1/Mlh1	23
BP	GO:0051017	actin filament bundle assembly	45/2319	177/28928	0.254237	3.17144	8.55453	2.16258e-12	7.75517e-11	Zeb2/Espn/Alms1/Pxn/Prkn/Sorbs1/Sorbs3/Limch1/Spire1/Ccdc88a/Pdlim4/Ppfia1/Tjp1/Phldb2/Inpp5k/Limk1/Dpysl3/Synpo/Clasp1/Arhgef5/Clasp2/Cald1/Map3k1/Abl2/Diaph3/Actg1/Ppp1r9a/Tesk1/Pdlim1/Hsp90b1/Cfl1/Asap3/Carmil1/Fhod1/Kctd13/Baiap2/Rhpn2/Kank2/Arhgef10/Pak2/Lima1/Add2/Pak1/Marcks/Mtor	45
BP	GO:0007098	centrosome cycle	39/2319	139/28928	0.280576	3.5	8.7221	2.27799e-12	8.11765e-11	Ssx2ip/4933427D14Rik/Ccp110/Alms1/Kif15/Cep295/Chmp2b/Cntln/Cep250/Chd3/Cep131/Mdm1/D7Ertd443e/Brsk1/Kifc1/Sdccag8/Wdr62/Cep63/Slc16a1/Brca2/Cep76/Cep68/Cep295nl/Ccnl1/Npm1/Haus6/Cep135/Ccdc57/Deup1/Arhgef10/Rbm14/Spice1/Cdk5rap2/Nsfl1c/Cep72/Ccnl2/Pcm1/Kif3a/Ppp1r12a	39
BP	GO:0046831	regulation of RNA export from nucleus	13/2319	16/28928	0.8125	10.1354	10.7904	2.43384e-12	8.61883e-11	Dhx9/Iws1/Akap8l/Thoc2/Nup153/Setd2/Tpr/Cpsf6/Nsun2/Wnk1/Alkbh5/Ncbp2/Thoc5	13
BP	GO:1901991	negative regulation of mitotic cell cycle phase transition	47/2319	191/28928	0.246073	3.0696	8.4717	2.51278e-12	8.84312e-11	Nuf2/Ints3/Uimc1/Haspin/Rbl2/Atr/Zw10/Usp47/Cdc14b/Bub1/Apc/D7Ertd443e/Dcun1d3/Donson/Pml/Brsk1/Blm/Wac/Tpr/Gigyf2/Rb1/Zfp36l2/Ttk/Wee1/Dtl/Babam1/Taok1/Klf4/Prpf4b/Mre11a/Jade1/Topbp1/Tex14/Rbbp8/Clspn/Chfr/Nop53/Ticrr/Kank2/Cdk5rap2/Vps4a/Zfp655/Pabir1/Pkmyt1/Nbn/Incenp/Cdk1	47
BP	GO:0043242	negative regulation of protein-containing complex disassembly	31/2319	93/28928	0.333333	4.15811	9.00528	2.80745e-12	9.81913e-11	Camsap1/Camsap2/Capza1/Nav3/Cracd/Ttbk2/Sptan1/Eml4/Apc/Clasp1/Clasp2/Lmod1/Diaph3/Arhgef2/Map1b/Cfl1/Taok1/Carmil1/Ccdc88c/Scaf4/Camsap3/Katnb1/Plekhh2/Gas2l1/Twf1/Lima1/Flii/Add2/Hdac6/Map2/Capzb	31
BP	GO:0030261	chromosome condensation	21/2319	44/28928	0.477273	5.95366	9.7076	2.9116e-12	1.00592e-10	Akap8l/Ncaph2/Acin1/H3f3a/H1f6/Prm1/Prm2/H1f0/H1f2/H1f4/H1f1/Hmga2/Top2a/Prm3/Smc5/H1f7/Smarca5/Akap8/H1f9/Baz1b/Cdk1	21
BP	GO:0031114	regulation of microtubule depolymerization	21/2319	44/28928	0.477273	5.95366	9.7076	2.9116e-12	1.00592e-10	Camsap1/Camsap2/Map1s/Spast/Nav3/Ttbk2/Eml4/Apc/Kif21a/Clasp1/Clasp2/Diaph3/Arhgef2/Map1b/Taok1/Ccdc88c/Camsap3/Katnb1/Gas2l1/Hdac6/Map2	21
BP	GO:0030518	nuclear receptor-mediated steroid hormone signaling pathway	36/2319	122/28928	0.295082	3.68095	8.76023	3.09557e-12	1.063e-10	Kmt2d/Ube3a/Dab2/Smarca4/Ncoa1/Ubr5/Ncoa3/Strn3/Tmf1/Safb/Cnot2/Ncor2/Pias2/Rnf14/Hdac1/Daxx/Zbtb7a/Parp1/Ar/Hmga2/Dnaja1/Ddx17/Ncor1/Ddx5/Kank2/Ufl1/Med1/Errfi1/Pagr1a/Rnf6/Cry2/Nedd4/Nr3c1/Arid1a/Pak1/Safb2	36
BP	GO:0110053	regulation of actin filament organization	60/2319	284/28928	0.211268	2.63542	8.17637	3.12432e-12	1.06641e-10	Capza1/Cdc42ep1/Alms1/Pxn/Prkn/Rasa1/Sorbs3/Bin1/Ssh3/Limch1/Cracd/Ccdc88a/Cdc42ep4/Sptan1/Pdlim4/Ppfia1/Tjp1/Cit/Arfgef1/Phldb2/Inpp5k/Limk1/Synpo/Clasp1/Arhgef5/Fmn1/Clasp2/Lmod1/Map3k1/Actg1/Ppp1r9a/Myadm/Tesk1/Cfl1/Gja1/Vasp/Ssh2/Asap3/Dbnl/Carmil1/Fhod1/Washc2/Daam2/Nck1/Baiap2/Rhpn2/Kank2/Arhgef10/Plekhh2/Pak2/Twf1/Lima1/Flii/Add2/Myo1c/Ap1ar/Ctnna2/Pak1/Capzb/Mtor	60
BP	GO:0000018	regulation of DNA recombination	39/2319	141/28928	0.276596	3.45035	8.61048	3.72095e-12	1.25887e-10	Actl6a/Ppp4r2/Rad51ap1/Crebbp/Kat5/Lig3/Terf2/Nsd2/Rad18/Blm/Setd2/Arid2/H1f6/Wrap53/H1f0/Parp1/H1f2/H1f4/H1f1/Msh6/Actb/Trp53bp1/Hdgfl2/Zranb3/Smchd1/Rif1/Spidr/Epc1/Ep400/Recql5/Terf2ip/Rnf126/Pagr1a/Aplf/Mrgbp/Senp3/Mlh1/H1f9/Timeless	39
BP	GO:0007093	mitotic cell cycle checkpoint signaling	42/2319	160/28928	0.2625	3.27451	8.5169	3.73261e-12	1.25887e-10	Nuf2/Ints3/Uimc1/Haspin/Atr/Zw10/Cdc14b/Bub1/Apc/D7Ertd443e/Donson/Pml/Brsk1/Blm/Wac/Tpr/Gigyf2/Atf2/Ttk/Dtl/Babam1/Taok1/Prpf4b/Mre11a/Rad9b/Topbp1/Tex14/Ppp1r10/Rbbp8/Clspn/Chfr/Mtbp/Nop53/Rpl24/Ticrr/Cdk5rap2/Vps4a/Pabir1/Nbn/Incenp/Cdk1/Stk33	42
BP	GO:0016358	dendrite development	66/2319	331/28928	0.199396	2.48733	8.03432	4.1672e-12	1.39712e-10	Rapgef2/Camsap2/Cdkl5/Ube3a/Hdac2/Cpeb3/Crebbp/Arhgap33/Map1s/Nfatc4/Dnm1l/Spire1/Tanc2/Hnrnpk/Tnik/Abi1/Cit/Grip1/Fyn/Pbrm1/Clip1/Fmr1/Pdlim5/Itsn1/Myo6/Septin7/Ulk4/Zfp296/Afdn/Ngef/Asap1/Mink1/Abl2/Pias2/Ppp1r9a/Cux1/Gpx4/Cask/Igf2bp1/Map1b/Cfl1/Ppp3ca/Dab2ip/Ankrd27/Sipa1l1/Git1/Arhgap44/Mef2a/Dbnl/Rere/Baiap2/Pak2/Mark1/Gorasp1/Mapk8ip2/Hdac6/Nedd4/Map2/Ctnna2/Nr3c1/Eif4g2/Pak1/Marcks/Psen1/…	66
BP	GO:0007264	small GTPase-mediated signal transduction	80/2319	444/28928	0.18018	2.24763	7.82104	5.76389e-12	1.92107e-10	Auts2/Ralgps2/Ralgapa2/Rapgef2/Ulk1/Cdc42ep1/Arhgef7/Dennd4b/Ssx2ip/Cbl/Ksr1/Arhgap33/Nucb1/Myo9b/Dock6/Sgsm3/Lztr1/Cd2ap/Ralbp1/Arl3/Ccdc88a/Arfgef2/Cdc42ep4/Dock7/Ralgapb/Dock11/Madd/Garnl3/Rab12/Dennd4c/Scai/Rapgef6/Itpkb/Mcf2l/Cdc42se1/Rhoj/Rtkn/Arfgef1/Itsn1/Arhgap17/Dock3/Abl2/Arhgap45/Arhgef2/Rb1/Abca1/Rasa2/Ywhaq/Nfix/Nf1/Dab2ip/Sipa1l1/Phactr4/Git1/Arhgap44/Sos1/Dbnl/Itga3/Arhgef11/Gbf1/…	80
BP	GO:0044784	metaphase/anaphase transition of cell cycle	32/2319	101/28928	0.316832	3.95227	8.77414	5.94204e-12	1.96887e-10	Nuf2/Actl6a/Bcl7b/Haspin/Smarca4/Bcl7c/Zw10/Dpf2/Bub1/Apc/Cit/Pbrm1/Arid2/Smarca2/Tpr/Phf10/Rb1/Ttk/Actb/Smarcc1/Smarcc2/Prpf4b/Tacc3/Tex14/Mapk15/Chfr/Cdk5rap2/Cdc16/Incenp/Arid1a/Anapc1/Smarcd2	32
BP	GO:1902275	regulation of chromatin organization	19/2319	37/28928	0.513514	6.40574	9.71321	6.02607e-12	1.9851e-10	Kat5/Mllt3/Mki67/Dyrk1a/Tpr/Baz1a/Pphln1/Kmt2a/Ssrp1/Mphosph8/Atf7ip2/Trim28/Tasor/Phf8/Epc1/Hnrnpu/Phf2/Rlf/Morc2a	19
BP	GO:2000058	regulation of ubiquitin-dependent protein catabolic process	43/2319	169/28928	0.254438	3.17395	8.36744	6.43786e-12	2.10849e-10	Sumo1/Ube3a/Dab2/Svip/Qrich2/Sh3rf1/Anks1/Ubxn1/Pml/Sumo2/Sufu/Usp7/Usp14/Wac/Atxn3/Axin1/Traf7/Csnk2a2/Pias1/Rad23a/Csnk2b/Gclc/Smarcc1/Bag6/Usp9x/Tgfb1i1/N4bp1/Zer1/Chfr/Sgta/Nop53/Sh3rf2/Ufl1/Ccar2/Sirt2/Pabir1/Csnk1e/Dnajb2/Stub1/Psmd10/Rnf139/Csnk1a1/Psen1	43
BP	GO:0000245	spliceosomal complex assembly	22/2319	50/28928	0.44	5.48871	9.37801	6.86001e-12	2.23384e-10	Srpk2/Scaf11/Ddx46/Srsf12/Sf3a2/Ythdc1/Luc7l/Sf3b1/Srsf1/Srpk1/U2af2/Srsf6/Puf60/Sfswap/Snrpc/Luc7l2/Htatsf1/Gcfc2/Rbm5/Psip1/Srsf10/Rbmx	22
BP	GO:0019827	stem cell population maintenance	51/2319	224/28928	0.227679	2.84014	8.16191	7.09995e-12	2.29876e-10	Tut4/Actl6a/Bcl7b/Hdac2/Sap130/Smarca4/Brd9/Bcl7c/Crebbp/Dpf2/Ncoa3/Rbbp7/Rtf1/Arid4b/Apc/Ldb1/Cnot2/Zc3h13/Wdr62/Smarca2/Arid4a/Mettl14/Jmjd1c/Phf10/Hdac1/Igf2bp1/Zfp36l2/Hmga2/Actb/Nfix/Smarcc1/Leo1/Sin3a/Klf4/Ctr9/Bcl9l/Nipbl/Rif1/Smc5/Dis3l2/Paf1/Rest/Srrt/Raf1/Smc3/Setd6/Nkap/Bcl9/Eif4enif1/Pcm1/Arid1a	51
BP	GO:0051310	metaphase chromosome alignment	32/2319	102/28928	0.313725	3.91352	8.70189	7.99653e-12	2.57434e-10	Nuf2/Map1s/Zw10/Eml3/Chmp2b/Kat5/Eml4/Apc/Kifc1/Cenpf/Pibf1/Numa1/Rb1/Ttk/Kpnb1/Brca2/Tex14/Spag5/Trappc12/Kif2b/Spice1/Champ1/Sirt2/Vps4a/Hnrnpu/Kif2c/Pmf1/Mlh1/Incenp/Cdk1/Nudc/Racgap1	32
BP	GO:0006289	nucleotide-excision repair	27/2319	75/28928	0.36	4.49076	8.936	9.02493e-12	2.889e-10	Actl6a/Bcl7b/Smarca4/Bcl7c/Pold3/Kat5/Dpf2/Pbrm1/Gtf2h1/Usp7/Arid2/Ercc5/Smarca2/Ercc4/Phf10/Mnat1/Rad23a/Actb/Smarcc1/Brca2/Smarcc2/Kat7/Rpa1/Slx4/Ddb2/Arid1a/Smarcd2	27
BP	GO:0043244	regulation of protein-containing complex disassembly	38/2319	139/28928	0.273381	3.41025	8.409	1.03227e-11	3.26752e-10	Camsap1/Camsap2/Capza1/Map1s/Spast/Nav3/Cracd/Asph/Ttbk2/Sptan1/Eml4/Apc/Kif21a/Clasp1/Clasp2/Lmod1/Diaph3/Arhgef2/Map1b/Cfl1/Wnk1/Smcr8/Taok1/Carmil1/Ccdc88c/Scaf4/Camsap3/Tecpr1/Katnb1/Plekhh2/Gas2l1/Twf1/Lima1/Flii/Add2/Hdac6/Map2/Capzb	38
BP	GO:0046822	regulation of nucleocytoplasmic transport	38/2319	139/28928	0.273381	3.41025	8.409	1.03227e-11	3.26752e-10	Dhx9/Sumo1/Iws1/Nolc1/Ubr5/Mapk14/Akap8l/Thoc2/Nup153/Setd2/Tpr/Cpsf6/Nsun2/Prkaca/Rangap1/Ran/Frat1/Wnk1/Nf1/Alkbh5/Zc3h12a/Prpf4b/Gli3/Trim28/Nup214/Ctdspl2/Efcab7/Rbm10/Ncbp2/Rab23/Bag3/Thoc5/Nedd4/Cdk1/Hsp90aa1/Psen1/Ppp1r12a/Anp32b	38
BP	GO:0141193	nuclear receptor-mediated signaling pathway	44/2319	179/28928	0.24581	3.06632	8.18654	1.29081e-11	4.06319e-10	Kmt2d/Snw1/Ube3a/Dab2/Smarca4/Ncoa1/Ubr5/Zfp536/Ncoa3/Strn3/Tmf1/Safb/Pml/Stard10/Cnot2/Ncor2/Pias2/Rnf14/Hdac1/Daxx/Zbtb7a/Parp1/Hmga1/Rarg/Ar/Hmga2/Dnaja1/Ddx17/Ncor1/Nr2c1/Ddx5/Trim24/Kank2/Ufl1/Med1/Errfi1/Pagr1a/Rnf6/Cry2/Nedd4/Nr3c1/Arid1a/Pak1/Safb2	44
BP	GO:0031570	DNA integrity checkpoint signaling	38/2319	140/28928	0.271429	3.38589	8.35405	1.30823e-11	4.09527e-10	Uimc1/Atr/Usp28/Cdc14b/Stk38/Mapk14/Nek1/D7Ertd443e/Donson/Pml/Brsk1/Blm/Wac/Mdc1/Rnaseh2b/Cep63/Gigyf2/Atf2/H2ax/Trp53bp1/Brca2/Dtl/Babam1/Taok1/Mre11a/Rad9b/Dot1l/Topbp1/Ppp1r10/Clspn/Nop53/Ticrr/Ufl1/Ccar2/Timeless/Nbn/Cdk1/Stk33	38
BP	GO:0000910	cytokinesis	45/2319	186/28928	0.241935	3.01799	8.15087	1.35816e-11	4.22819e-10	Cenpa/Ccp110/Cdc14b/Spast/Chmp2b/Arl3/Septin4/Spire1/Prpf40a/Septin9/Entr1/Unc119/Apc/Cit/Rtkn/Septin7/Trim36/Setd2/Kif23/Diaph3/Pkn2/Son/Shcbp1l/Exoc4/Daxx/Cfl1/Wnk1/Brca2/Iqgap2/Ank3/Snx33/Git1/Exoc1/Tex14/Fsd1/Kif20b/Cep55/Rab11fip3/Ahctf1/Anln/Vps4a/Cenpv/Plec/Incenp/Racgap1	45
BP	GO:0030522	intracellular receptor signaling pathway	72/2319	388/28928	0.185567	2.31483	7.69742	1.60041e-11	4.95515e-10	Kmt2d/Snw1/Ube3a/Ifi203/Dab2/Smarca4/Lsm14a/Irf3/Ncoa1/Ubr5/Pcbp2/Zfp536/Ncoa3/Strn3/Tmf1/Safb/Pml/Stard10/Pum2/Cnot2/Pum1/Ankrd17/Lyplal1/Atat1/Ncor2/Pias2/Rnf14/Hdac1/Daxx/Zbtb7a/Parp1/Hmga1/Rarg/Ar/Hmga2/Ripk2/Dnaja1/Traf6/Ufd1/Tarbp2/Eif2ak2/Trim3/Ddx17/Tax1bp1/Ncor1/Nr2c1/Nr1d2/Ddx5/Trim24/Rftn1/Nop53/Kank2/Ufl1/Usp15/Sirt2/Zdhhc5/Med1/Errfi1/Pagr1a/Rtn4/Riok3/Rnf6/Cry2/Ppp6c/Nedd4/Erbin/Nr3…	72
BP	GO:0046777	protein autophosphorylation	47/2319	201/28928	0.233831	2.91689	8.05076	1.73923e-11	5.35569e-10	Cdkl5/Ulk1/Atr/Clk3/Mark3/Tnik/Cad/Fyn/Clk2/Pikfyve/Mark2/Dyrk1a/Mink1/Stk4/Stk10/Tesk1/Prkaca/Jun/Pdgfa/Ttk/Tyro3/Eif2ak2/Cdk12/Lmtk2/Mob1b/Mre11a/Trim28/Ddr2/Trim24/Mapk15/Smg1/Pask/Pak2/Errfi1/Ulk2/Nbn/Stk39/Camk2d/Dapk3/Prkx/Pak1/Tnks1bp1/Ppp2ca/Stk33/Stk24/Mtor/Mak	47
BP	GO:0051303	establishment of chromosome localization	34/2319	117/28928	0.290598	3.62502	8.39914	1.97167e-11	6.03865e-10	Nuf2/Map1s/Zw10/Eml3/Chmp2b/Kat5/Eml4/Apc/Kifc1/Cenpf/Pibf1/Numa1/Cep63/Rb1/Ttk/Kpnb1/Brca2/Tex14/Spag5/Trappc12/Kif2b/Spice1/Champ1/Sirt2/Vps4a/Hnrnpu/Kif2c/Pmf1/Mlh1/Incenp/Spdya/Cdk1/Nudc/Racgap1	34
BP	GO:0044380	protein localization to cytoskeleton	25/2319	67/28928	0.373134	4.65461	8.84118	2.12011e-11	6.45836e-10	4933427D14Rik/Cep78/Ttbk2/Cep250/Cep131/Apc/Filip1l/Cep350/Pibf1/Numa1/Cep63/Htt/Ttk/Mapre3/Spag5/Kif20b/Trim69/Rab11fip3/Gas2l1/Champ1/Luzp1/Hnrnpu/Nsfl1c/Cep72/Pcm1	25
BP	GO:0007140	male meiotic nuclear division	24/2319	62/28928	0.387097	4.82878	8.90944	2.13207e-11	6.46007e-10	Mael/Suv39h2/Chtf18/Shcbp1l/Rbm46/Brca2/Zscan21/Zfp541/Tdrd9/Ddx4/Kctd19/Meikin/Hsf5/Brme1/Tex14/Sgo2a/Rec8/Dmrtc2/Brdt/Tex19.2/Mlh1/Spdya/Sycp2/Mybl1	24
BP	GO:1990778	protein localization to cell periphery	74/2319	409/28928	0.180929	2.25697	7.55801	2.91667e-11	8.79033e-10	Nfasc/Rapgef2/Dab2/Wdr59/Efr3a/Sorbs1/Epb41l3/Arl3/Macf1/Kif1b/Ccdc88a/Epb41l1/Dennd4c/Tnik/Rapgef6/Ppfia1/Grip1/Ttc7/Clip1/Slmap/Inpp5k/Eif4g1/Numa1/Clasp2/Afdn/Sec16a/Lyplal1/Map7/Pdpk1/Hectd1/Mex3b/Rab11fip2/Myadm/Vamp4/Cask/Pias1/Ar/Scp2/Actb/Stx1b/Vamp3/Traf6/Nherf1/Wnk1/Epha2/Myl12a/Pid1/Frmd8/Snx27/Ank3/Git1/Arhgap44/Itga3/Hycc1/Ppp2r5a/Epb41l2/Wnk4/Rhbdf2/Vps26b/Ank2/Rab11fip3/Pacs1/Optn/…	74
BP	GO:0046785	microtubule polymerization	30/2319	95/28928	0.315789	3.93927	8.47117	2.96292e-11	8.86667e-10	Camsap1/Camsap2/Arhgef7/Pcnt/Togaram1/Nav3/Map7d3/Apc/Clip1/Kif21a/Clasp1/Numa1/Clasp2/Akap9/Dyrk1a/Diaph3/Map1b/Map4/Nedd1/Cdkn1b/Git1/Mapre3/Ccdc57/Camsap3/Tbcd/Slain2/Cdk5rap2/Map2/Pak1/Rps3	30
BP	GO:0031124	mRNA 3'-end processing	20/2319	44/28928	0.454545	5.67016	9.15202	2.97329e-11	8.86667e-10	Rprd2/Rprd1b/Cstf2/Pabpn1/Papola/Ythdc1/Pcf11/Cpsf6/Leo1/Cpsf7/Cstf2t/Zc3h3/Paf1/Wdr33/Tut1/Cdk9/Ncbp2/Fip1l1/Zcchc8/Cpsf3	20
BP	GO:0007051	spindle organization	47/2319	204/28928	0.230392	2.87399	7.92954	3.01505e-11	8.91911e-10	Nuf2/Dlgap5/Lsm14a/Tacc2/Map1s/Kif15/Pcnt/Spast/Eml3/Chmp2b/Chd3/Kifc1/Trim36/Kif23/Pibf1/Clasp1/Numa1/Clasp2/Wdr62/Tpr/Cep63/Tacc1/Map4/Kpnb1/Ncor1/Kiz/Atrx/Tacc3/Haus6/Mapre3/Spag5/Fsd1/Mapk15/Arhgef10/Spice1/Ccsap/Ints13/Fam110a/Hnrnpu/Smc3/Sugt1/Cep72/Mlh1/Incenp/Nudc/Rps3/Racgap1	47
BP	GO:0016197	endosomal transport	58/2319	284/28928	0.204225	2.54758	7.73717	3.02236e-11	8.91911e-10	Dab2/Fhip1b/Alms1/Tbc1d5/Tbc1d23/Dnm1l/Chmp2b/Heatr5b/Entr1/Rab12/Bltp3b/Itsn2/Snx1/Grip1/Dennd2a/Pikfyve/Snx3/Vps53/Usp7/Itsn1/Ccdc93/Spag9/Erc1/Diaph3/Tmcc1/Htt/Lyst/Eps15/Wdr81/Ap3d1/Reps1/Vamp4/Abca1/Vamp3/Lmtk2/Snx27/Ankrd27/Rcsd1/Snx33/Arhgap44/Gbf1/Washc2/Sort1/Ube2o/Micall1/Tbc1d10b/Vps26b/Inpp5f/Rab11fip3/Vps50/Dennd1a/Vps4a/Rnf126/Stx12/Plekha3/Ehd1/Mtmr2/Zfyve9	58
BP	GO:0043401	steroid hormone receptor signaling pathway	36/2319	131/28928	0.274809	3.42806	8.22261	3.04014e-11	8.92508e-10	Kmt2d/Ube3a/Dab2/Smarca4/Ncoa1/Ubr5/Ncoa3/Strn3/Tmf1/Safb/Cnot2/Ncor2/Pias2/Rnf14/Hdac1/Daxx/Zbtb7a/Parp1/Ar/Hmga2/Dnaja1/Ddx17/Ncor1/Ddx5/Kank2/Ufl1/Med1/Errfi1/Pagr1a/Rnf6/Cry2/Nedd4/Nr3c1/Arid1a/Pak1/Safb2	36
BP	GO:0031113	regulation of microtubule polymerization	23/2319	58/28928	0.396552	4.94672	8.88209	3.10005e-11	9.05407e-10	Camsap1/Camsap2/Arhgef7/Togaram1/Nav3/Apc/Clip1/Kif21a/Numa1/Clasp2/Akap9/Dyrk1a/Map1b/Cdkn1b/Git1/Mapre3/Camsap3/Tbcd/Slain2/Cdk5rap2/Map2/Pak1/Rps3	23
BP	GO:1903050	regulation of proteolysis involved in protein catabolic process	51/2319	233/28928	0.218884	2.73044	7.82921	3.3369e-11	9.69583e-10	Sumo1/Ube3a/Dab2/Svip/Qrich2/Sh3rf1/Prkn/Anks1/Ubxn1/Osbpl7/Rhbdf1/Tmf1/Pml/Fmr1/Sumo2/Sufu/Usp7/Usp14/Wac/Atxn3/Axin1/Traf7/Csnk2a2/Pias1/Prkaca/Rad23a/Csnk2b/Gclc/Smarcc1/Bag6/Dab2ip/Usp9x/Tgfb1i1/N4bp1/Zer1/Chfr/Psmf1/Sgta/Nop53/Sh3rf2/Ufl1/Ccar2/Sirt2/Pabir1/Csnk1e/Dnajb2/Stub1/Psmd10/Rnf139/Csnk1a1/Psen1	51
BP	GO:0000077	DNA damage checkpoint signaling	36/2319	132/28928	0.272727	3.40209	8.1658	3.8601e-11	1.11588e-09	Uimc1/Atr/Usp28/Cdc14b/Stk38/Mapk14/Nek1/D7Ertd443e/Donson/Pml/Brsk1/Blm/Wac/Rnaseh2b/Cep63/Gigyf2/Atf2/H2ax/Trp53bp1/Brca2/Dtl/Babam1/Taok1/Mre11a/Rad9b/Dot1l/Topbp1/Ppp1r10/Clspn/Nop53/Ticrr/Ufl1/Ccar2/Nbn/Cdk1/Stk33	36
BP	GO:0072698	protein localization to microtubule cytoskeleton	23/2319	59/28928	0.389831	4.86288	8.76817	4.69561e-11	1.35052e-09	4933427D14Rik/Cep78/Ttbk2/Cep250/Cep131/Apc/Cep350/Pibf1/Numa1/Cep63/Htt/Ttk/Mapre3/Spag5/Kif20b/Trim69/Rab11fip3/Gas2l1/Champ1/Hnrnpu/Nsfl1c/Cep72/Pcm1	23
BP	GO:0051098	regulation of binding	66/2319	349/28928	0.189112	2.35904	7.54068	4.76514e-11	1.3636e-09	Sumo1/Rapgef2/Ifi203/Arhgef7/Dab2/Smarca4/Atr/Prkn/Mark3/Nfatc4/Tfap4/Cd2ap/Efhb/Ttbk2/Eif4g1/Rsf1/Blm/Septin7/Hjurp/Ercc4/Abl2/Gmnn/Zfpm1/Atp2a2/Zbtb7a/Jun/H1f0/Rb1/Hmgb2/Hmga2/Lrpap1/Ripk2/Eif3e/Actb/Ran/Tle5/Ppp3ca/Traf6/Larp7/Gtf2f1/Spag8/Usp9x/Acd/Trim28/Gpsm1/Mapre3/Dot1l/Tex14/Pygo2/Sympk/Nucks1/Dzip1/Ufl1/Mepce/Pex19/Sirt2/Errfi1/Tfip11/Add2/Dnajb2/Pex14/Stub1/Snapin/Ybx2/Psen1/Epb41l5	66
BP	GO:1902750	negative regulation of cell cycle G2/M phase transition	26/2319	75/28928	0.346667	4.32444	8.51023	5.81867e-11	1.65671e-09	Ints3/Uimc1/Atr/Usp47/Cdc14b/D7Ertd443e/Donson/Brsk1/Blm/Wee1/Dtl/Babam1/Taok1/Mre11a/Topbp1/Rbbp8/Clspn/Chfr/Nop53/Ticrr/Vps4a/Pabir1/Pkmyt1/Macroh2a1/Nbn/Cdk1	26
BP	GO:0007091	metaphase/anaphase transition of mitotic cell cycle	30/2319	98/28928	0.306122	3.81868	8.25133	7.0868e-11	2.00769e-09	Nuf2/Actl6a/Bcl7b/Haspin/Smarca4/Bcl7c/Zw10/Dpf2/Bub1/Apc/Cit/Pbrm1/Arid2/Smarca2/Tpr/Phf10/Rb1/Ttk/Actb/Smarcc1/Smarcc2/Prpf4b/Tacc3/Tex14/Cdk5rap2/Cdc16/Incenp/Arid1a/Anapc1/Smarcd2	30
BP	GO:0032206	positive regulation of telomere maintenance	26/2319	76/28928	0.342105	4.26754	8.42029	8.17192e-11	2.30359e-09	Actl6a/Parn/Atr/Actr8/Ino80d/Pml/Terf2/Ino80c/Pnkp/Hnrnpd/Wrap53/Map3k4/Hnrnpa2b1/Xrcc5/Cct3/Tfpt/Acd/Klf4/Mre11a/Atrx/Slx4/Ppp1r10/Mapk15/Terf2ip/Nbn/Cct2	26
BP	GO:0045727	positive regulation of translation	37/2319	142/28928	0.260563	3.25036	7.93584	8.85695e-11	2.48433e-09	Dhx9/Cnbp/Cpeb3/Eif4g3/Larp4/Ybx1/Nsun4/Fmr1/Eif4g1/Paip1/Mettl14/Hnrnpd/Eif6/Igf2bp1/Pabpc1/Eef2/Eif3e/Cirbp/Tarbp2/Upf3a/Niban1/Fxr1/Npm1/Dazl/Larp4b/Abcf1/Fxr2/Larp1/Ptbp1/Nck1/Samd4/Eif2b5/Hnrnpu/Csde1/Eif4a3/Eif4g2/Mtor	37
BP	GO:0022604	regulation of cell morphogenesis	57/2319	284/28928	0.200704	2.50365	7.51758	9.10243e-11	2.54061e-09	Camsap1/Cdkl5/Palmd/Cdc42ep1/Shroom3/Pxn/Fmnl1/Prkn/Rims2/Larp4/Dnm1l/Epb41l3/Macf1/Prpf40a/Cdc42ep4/Zmym4/Zmym6/Brwd3/Pakap/Fmnl2/Aldoa/Hnrnpk/Tnik/Itsn2/Pdzd8/Cdc42se1/Grip1/Rhoj/Fyn/Myo9a/Parva/Septin7/Afdn/Mark2/Spag9/Phip/Pias2/Cux1/Cask/Cfdp1/Cfl1/Nherf1/Myl12a/Ankrd27/Dvl2/Dbnl/Bcl9l/Wtip/Epb41l2/Baiap2/Sh3kbp1/Brwd1/Hdac6/Dapk3/Kif3a/Marcks/Capzb	57
BP	GO:0006360	transcription by RNA polymerase I	25/2319	71/28928	0.352113	4.39237	8.4488	9.20318e-11	2.55614e-09	Smarca4/Crebbp/Baz2a/Ubtf/Gtf2h1/Lipe/Mars1/Bnc1/Sf3b1/Tcof1/Cavin1/Ncl/Lyar/Ttf1/Polr1g/Phf8/Nop53/Smarca5/Pwp1/Polr1d/Ddx21/Macroh2a1/Myo1c/Baz1b/Mtor	25
BP	GO:0032239	regulation of nucleobase-containing compound transport	13/2319	19/28928	0.684211	8.53508	9.6992	9.36487e-11	2.58836e-09	Dhx9/Iws1/Akap8l/Thoc2/Nup153/Setd2/Tpr/Cpsf6/Nsun2/Wnk1/Alkbh5/Ncbp2/Thoc5	13
BP	GO:0031111	negative regulation of microtubule polymerization or depolymerization	21/2319	51/28928	0.411765	5.13649	8.72829	9.55192e-11	2.62724e-09	Camsap1/Camsap2/Arhgef7/Nav3/Ttbk2/Eml4/Apc/Clasp1/Clasp2/Dyrk1a/Diaph3/Arhgef2/Map1b/Taok1/Ccdc88c/Camsap3/Katnb1/Tbcd/Gas2l1/Hdac6/Map2	21
BP	GO:0010389	regulation of G2/M transition of mitotic cell cycle	32/2319	111/28928	0.288288	3.59621	8.09029	9.60017e-11	2.62776e-09	Ints3/Uimc1/Atr/Usp47/Cdc14b/D7Ertd443e/Donson/Brsk1/Cenpf/Blm/Rnaseh2b/Mta3/Lmnb1/Wee1/Dtl/Babam1/Taok1/Sin3a/Mre11a/Topbp1/Rbbp8/Clspn/Chfr/Nop53/Ticrr/Vps4a/Pabir1/Pkmyt1/Nbn/Camk2d/Stox1/Cdk1	32
BP	GO:0031647	regulation of protein stability	67/2319	363/28928	0.184573	2.30243	7.37186	1.02411e-10	2.78971e-09	Sumo1/Cog7/Tada3/Crebbp/Usp28/Usp47/Prkn/Cdk7/Ubr5/Wiz/Aak1/Sppl2c/Asph/Ubr4/Usp36/Usp24/Otud3/Usp42/D7Ertd443e/Pml/Usp7/Sec16a/Naa30/Morc3/Stk4/Cep63/Ncor2/Htt/Usp2/Mapk8ip3/Wdr81/Lmna/Usp10/Rad23a/Cct3/Bag6/Ncor1/Usp9x/Trim44/Hcfc1/Npm1/Trim24/Ccdc88c/Chfr/Cdkn2aip/Nop53/Ank2/Ufl1/Pex19/Swsap1/Ccar2/Rtn4/Hypk/Mcm8/Sugt1/Mfsd1/Stx12/Bag3/Prkra/Stub1/Hdac6/Rnf139/Taf9b/Usp34/Hsp90aa1/Cct2/Mtor	67
BP	GO:0007292	female gamete generation	44/2319	190/28928	0.231579	2.8888	7.71119	1.06455e-10	2.88599e-09	Hsf1/Kmt2d/Tdrd7/Tut4/Adrm1/Alms1/Tdrd6/Spire1/Cntrl/Sycp3/Ezhip/Ythdc2/Tut7/Ncaph2/Ythdc1/Etv6/Bnc1/H3f3a/Kmt2b/Ttk/Rbm46/Brca2/Top2a/Zscan21/Zglp1/Meikin/Spin1/Sos1/Dazl/Brme1/Sgo2a/Marf1/Rec8/Sirt2/Tdrd1/Mcm8/Hormad1/Ddx20/Mlh1/Grb14/Ybx2/Spdya/Wdr77/Sycp2	44
BP	GO:0042176	regulation of protein catabolic process	68/2319	372/28928	0.182796	2.28026	7.33681	1.15418e-10	3.11408e-09	Sumo1/Dab2/Svip/Sh3rf1/Prkn/Sgsm3/Ubxn1/Cul4b/Osbpl7/Nrdc/Rhbdf1/Apc/Tmf1/Snx1/Fyn/Fmr1/Snx3/Sumo2/Usp7/Usp14/Wac/Atxn3/Axin1/Mycbp2/Banp/Sec22b/Mdm4/Csnk2a2/Pias1/Prkaca/Gja1/Cdkn1b/Rad23a/Faf1/Csnk2b/Gclc/Smarcc1/Adra2a/Dtl/Bag6/Dab2ip/Usp9x/Snx33/N4bp1/Fbxo2/Vgll4/Mapk15/Zer1/Chfr/Psmf1/Sgta/Nop53/Sh3rf2/Ufl1/Psmd2/Ccar2/Sirt2/Pabir1/Csnk1e/Dnajb2/Stub1/Psmd10/Nedd4/Csnk1a1/Hsp90aa1/Psen1/Ppp2…	68
BP	GO:0007026	negative regulation of microtubule depolymerization	18/2319	38/28928	0.473684	5.9089	8.93902	1.2352e-10	3.31688e-09	Camsap1/Camsap2/Nav3/Ttbk2/Eml4/Apc/Clasp1/Clasp2/Diaph3/Arhgef2/Map1b/Taok1/Ccdc88c/Camsap3/Katnb1/Gas2l1/Hdac6/Map2	18
BP	GO:0060996	dendritic spine development	36/2319	138/28928	0.26087	3.25418	7.836	1.52733e-10	4.08202e-09	Cdkl5/Ube3a/Hdac2/Cpeb3/Crebbp/Arhgap33/Dnm1l/Spire1/Tanc2/Hnrnpk/Pbrm1/Fmr1/Pdlim5/Itsn1/Septin7/Ulk4/Afdn/Ngef/Asap1/Ppp1r9a/Cask/Cfl1/Sipa1l1/Git1/Arhgap44/Dbnl/Baiap2/Pak2/Hdac6/Nr3c1/Eif4g2/Pak1/Marcks/Psen1/Mtor/Wasl	36
BP	GO:0010972	negative regulation of G2/M transition of mitotic cell cycle	25/2319	73/28928	0.342466	4.27204	8.26336	1.83088e-10	4.87031e-09	Ints3/Uimc1/Atr/Usp47/Cdc14b/D7Ertd443e/Donson/Brsk1/Blm/Wee1/Dtl/Babam1/Taok1/Mre11a/Topbp1/Rbbp8/Clspn/Chfr/Nop53/Ticrr/Vps4a/Pabir1/Pkmyt1/Nbn/Cdk1	25
BP	GO:1902099	regulation of metaphase/anaphase transition of cell cycle	29/2319	96/28928	0.302083	3.76829	8.02043	2.0886e-10	5.52992e-09	Nuf2/Actl6a/Bcl7b/Haspin/Smarca4/Bcl7c/Zw10/Dpf2/Bub1/Apc/Pbrm1/Arid2/Smarca2/Tpr/Phf10/Rb1/Ttk/Actb/Smarcc1/Smarcc2/Prpf4b/Tex14/Mapk15/Chfr/Cdk5rap2/Cdc16/Incenp/Arid1a/Smarcd2	29
BP	GO:2001251	negative regulation of chromosome organization	30/2319	102/28928	0.294118	3.66892	7.97135	2.13125e-10	5.61658e-09	Nuf2/Haspin/Zw10/Bub1/Apc/Pml/Terf2/Tpr/Ercc4/H3f3a/Sub1/Parp1/Ttk/Smg6/Mcm2/Top2a/Acd/Xrcc1/Prpf4b/Atrx/Slx4/Tex14/Cdk5rap2/Hnrnpu/Terf2ip/Smarca5/Nbn/Incenp/Hnrnpc/Baz1b	30
BP	GO:0019080	viral gene expression	26/2319	79/28928	0.329114	4.10548	8.15952	2.17612e-10	5.70829e-09	Dhx9/Snw1/Smarca4/Pcbp2/Tfap4/Taf11/Inpp5k/Rsf1/Denr/Paip1/Map3k1/Hdac1/Jun/Zfp36/Eif3a/Chd1/Hmga2/Tarbp2/Larp7/Ccnt2/Nucks1/Ptbp1/Eif3b/Rest/Csde1/Cdk9	26
BP	GO:0009755	hormone-mediated signaling pathway	46/2319	209/28928	0.220096	2.74555	7.47667	2.4859e-10	6.49084e-09	Kmt2d/Snw1/Ube3a/Dab2/Smarca4/Ncoa1/Ubr5/Zfp536/Ncoa3/Strn3/Tmf1/Safb/Pml/Cnot2/Ncor2/Pias2/Lats2/Rnf14/Hdac1/Daxx/Zbtb7a/Parp1/Rarg/Ar/Hmga2/Dnaja1/Csnk2b/Ddx17/Ncor1/Nr2c1/Nr1d2/Ddx5/Trim24/Kank2/Ufl1/Appl2/Med1/Errfi1/Pagr1a/Rnf6/Cry2/Nedd4/Nr3c1/Arid1a/Pak1/Safb2	46
BP	GO:0031032	actomyosin structure organization	48/2319	225/28928	0.213333	2.66119	7.38475	3.16721e-10	8.23184e-09	Zeb2/Hdac2/Alms1/Pxn/Sorbs1/Sorbs3/Myh11/Epb41l3/Limch1/Ccdc88a/Klhl41/Epb41l1/Pdlim4/Ppfia1/Tjp1/Rtkn/Phldb2/Inpp5k/Myo18b/Limk1/Synpo/Clasp1/Arhgef5/Clasp2/Lmod1/Actg1/Ppp1r9a/Tesk1/Pdlim1/Iqgap2/Asap3/Mef2a/Carmil1/Fhod1/Cdc42bpb/Epb41l2/Kctd13/Rhpn2/Kank2/Arhgef10/Pak2/Anln/Flii/Plec/Pak1/Epb41l5/Mtor/Racgap1	48
BP	GO:0061640	cytoskeleton-dependent cytokinesis	32/2319	116/28928	0.275862	3.4412	7.77738	3.35256e-10	8.67378e-09	Cenpa/Spast/Chmp2b/Arl3/Septin4/Spire1/Septin9/Unc119/Apc/Cit/Rtkn/Septin7/Trim36/Kif23/Son/Shcbp1l/Exoc4/Daxx/Cfl1/Wnk1/Iqgap2/Ank3/Snx33/Exoc1/Kif20b/Cep55/Rab11fip3/Anln/Vps4a/Plec/Incenp/Racgap1	32
BP	GO:0001578	microtubule bundle formation	37/2319	149/28928	0.248322	3.09766	7.5784	3.92479e-10	1.01081e-08	Lrrc43/Ccser2/Map1s/Tbc1d21/Togaram1/Spast/Cfap44/Ccdc40/Tpgs1/Ofd1/Cntrl/Fsip2/Ttll6/Cep131/Ttll5/Clip1/Dnai4/Ulk4/Trim36/Clasp1/Numa1/Map7/Map1b/Mtcl1/Spag17/Ccdc88c/Pdcl2/Spaca9/Spef2/Gas2l1/Cdk5rap2/Cluap1/Rsph1/Dnaaf1/Odad4/Map2/Ttll13	37
BP	GO:0018105	peptidyl-serine phosphorylation	46/2319	212/28928	0.216981	2.7067	7.36292	4.09058e-10	1.04874e-08	Ulk1/Srpk2/Atr/Mark3/Mapk14/Dock7/Rptor/Ttbk2/Pikfyve/Brsk1/Inpp5k/Eif4g1/Axin1/Mark2/Akap9/Dyrk1a/Morc3/Stk4/Phip/Hrc/Prkaca/Ttk/Ripk2/Wnk1/Lmtk2/Tssk1/Fnip1/Grk2/Clspn/Nck1/Smg1/Inpp5f/Pak2/Pwp1/Raf1/Stk39/Hdac6/Camk2d/Prkx/Stox1/Cdk1/Pak1/Csnk1a1/Tnks1bp1/Tssk6/Mtor	46
BP	GO:0016032	viral process	65/2319	359/28928	0.181058	2.25859	7.08387	4.44676e-10	1.13492e-08	Dhx9/Snw1/Ifi203/Srpk2/Smarca4/Crebbp/Prkn/Pcbp2/Tfap4/Chmp2b/Vapa/Taf11/Kpna6/Ythdc2/Pikfyve/Fmr1/Snx3/Inpp5k/Rsf1/Denr/Paip1/Map3k1/Pkn2/Eps15/Hdac1/Srpk1/Ccnk/Jun/Cfl1/Zfp36/Eif3a/Nectin2/Chd1/Hmga2/Rad23a/Tyro3/Csnk2b/Tarbp2/Top2a/Eif2ak2/Larp7/Mphosph8/Zc3h12a/Hcfc1/Mre11a/Ddx5/Trim28/Tasor/N4bp1/Larp1/Ccnt2/Grk2/Nucks1/Ptbp1/Vapb/Smc5/Eif3b/Vps4a/Rest/Csde1/Cdk9/Nbn/Ilf3/Nedd4/Morc2a	65
BP	GO:0000086	G2/M transition of mitotic cell cycle	36/2319	143/28928	0.251748	3.14039	7.57472	4.48008e-10	1.1383e-08	Ints3/Uimc1/Atr/Usp47/Cdc14b/D7Ertd443e/Cit/Donson/Brsk1/Cenpf/Blm/Arpp19/Rnaseh2b/Mta3/Lmnb1/Wee1/Ensa/Dtl/Babam1/Taok1/Sin3a/Mre11a/Ccdc57/Topbp1/Rbbp8/Clspn/Chfr/Nop53/Ticrr/Vps4a/Pabir1/Pkmyt1/Nbn/Camk2d/Stox1/Cdk1	36
BP	GO:0044458	motile cilium assembly	28/2319	93/28928	0.301075	3.75572	7.85785	4.64397e-10	1.17468e-08	Cabcoco1/Enkd1/Ahi1/Tbc1d21/Cfap44/Ccdc40/Tpgs1/Spata6/Fsip2/Cfap61/Cep131/Cfap70/Ttll5/Klc3/Ulk4/Htt/Spag17/Akap4/Cfap119/Pdcl2/Dzip1/Dnali1/Spef2/Ccdc38/Dnaaf1/Gk2/Kif3a/Ift57	28
BP	GO:2000819	regulation of nucleotide-excision repair	15/2319	28/28928	0.535714	6.68268	8.88119	4.75777e-10	1.19811e-08	Actl6a/Bcl7b/Smarca4/Bcl7c/Dpf2/Pbrm1/Arid2/Smarca2/Phf10/Actb/Smarcc1/Smarcc2/Kat7/Arid1a/Smarcd2	15
BP	GO:1902459	positive regulation of stem cell population maintenance	20/2319	50/28928	0.4	4.98974	8.33554	4.97152e-10	1.2464e-08	Actl6a/Bcl7b/Hdac2/Sap130/Smarca4/Brd9/Bcl7c/Dpf2/Ncoa3/Rbbp7/Arid4b/Smarca2/Arid4a/Phf10/Hdac1/Actb/Smarcc1/Sin3a/Rest/Arid1a	20
BP	GO:0051056	regulation of small GTPase mediated signal transduction	50/2319	244/28928	0.204918	2.55622	7.20665	6.00906e-10	1.49988e-08	Auts2/Ralgapa2/Dennd4b/Ssx2ip/Cbl/Myo9b/Dock6/Sgsm3/Lztr1/Cd2ap/Ralbp1/Arfgef2/Dock7/Ralgapb/Dock11/Madd/Garnl3/Dennd4c/Scai/Itpkb/Mcf2l/Cdc42se1/Arfgef1/Arhgap17/Abl2/Arhgap45/Arhgef2/Abca1/Rasa2/Nf1/Dab2ip/Sipa1l1/Git1/Arhgap44/Sos1/Itga3/Gbf1/Gmip/Kctd13/Kank2/Arhgap29/Dennd1a/Cadm4/Eps8l3/Rtn4/Rabgef1/Amot/Camk2d/Ralgapa1/Csnk1a1	50
BP	GO:0008088	axo-dendritic transport	28/2319	94/28928	0.297872	3.71576	7.78558	6.11069e-10	1.51221e-08	Spast/Kif1b/Klc1/Madd/Kif17/Klc2/Terf2/Klc3/Kif21b/Kif21a/Htt/Mapk8ip3/Kif1c/Ap3d1/Kifap3/Ank3/Armcx3/Sybu/Hnrnpu/Hsbp1/Rabgef1/Ap3b1/Snapin/Hdac6/Dst/Map2/Kif3a/Pura	28
BP	GO:0071166	ribonucleoprotein complex localization	10/2319	12/28928	0.833333	10.3953	9.60991	6.11182e-10	1.51221e-08	Iws1/Akap8l/Thoc2/Setd2/Nsun2/Wnk1/Alkbh5/Prpf31/Rbm10/Thoc5	10
BP	GO:0007338	single fertilization	42/2319	186/28928	0.225806	2.81679	7.3382	6.42765e-10	1.58344e-08	Ubap2l/Ube3a/Hps1/Cylc1/Spaca7/Iqcf1/Cast/Cylc2/Sppl2c/Cntln/Aldoa/Cfap70/Ccdc136/Fam170b/Unc13b/Trim36/Cacna1h/Adam3/H3f3a/Sec23ip/H1f6/Tnp2/Itpr1/Smcp/Ar/Cct3/Tarbp2/Spag8/Adam2/Spa17/Cfap119/Kdm5b/Adam32/Ash1l/Iftap/Wbp2nl/Izumo1/Actl7a/Ap3b1/Hspa1l/Cct2/Fetub	42
BP	GO:0031400	negative regulation of protein modification process	72/2319	420/28928	0.171429	2.13846	6.93819	6.54477e-10	1.60531e-08	Hdac2/Fxyd1/Prkn/Nolc1/Tfap4/Stk38/Cep78/Ubxn1/Fscb/Apc/Dcun1d3/Fyn/Inpp5k/Ocln/Limk1/Eif4g1/Oxr1/Pibf1/Akt1s1/Pdpk1/Spag9/Cep63/Lats2/Ptpn13/Dusp3/Myadm/Tesk1/Jun/Rb1/U2af2/Cdkn1b/Actb/Dnaja1/Wnk1/Gclc/Nf1/Hexim2/Hspa4/Pid1/Dab2ip/Niban1/Trim44/Zc3h12a/Npm1/Cep43/N4bp1/Ibtk/Grk2/Wnk4/Nck1/Sh3rf2/Ufl1/Inpp5f/Cadm4/Sirt2/Terf2ip/Prkag2/Ivns1abp/Errfi1/Pwp1/Hmg20a/Mllt1/Rabgef1/Plec/Dnajb2/Macroh2a…	72
BP	GO:0061512	protein localization to cilium	25/2319	77/28928	0.324675	4.05011	7.91167	6.67397e-10	1.62994e-08	Tulp2/Cep78/Ccdc40/Arl3/Ccdc88a/Entr1/Inpp5e/Fsip2/Ift140/Ift122/Asap1/Nphp4/Spata7/Iqce/Mapk15/Bbs9/Dzip1/Ttc21a/Ank2/Rab11fip3/Efcab7/Odad4/Ehd1/Zfp423/Wdr35	25
BP	GO:0031346	positive regulation of cell projection organization	78/2319	471/28928	0.165605	2.06581	6.88471	6.78006e-10	1.64875e-08	Auts2/Rapgef2/Cdkl5/Fnbp1l/Rufy3/Zeb2/Cdc42ep1/Cbfa2t2/Ccp110/Espn/Ahi1/Dnm1l/Macf1/Ccdc88a/Cdc42ep4/Septin9/Nrdc/Dock11/Entr1/Ttbk2/Hnrnpk/Tnik/Apc/Gprc5b/Sf3a2/Grip1/Fyn/Clip1/Fmr1/Snx3/Limk1/Pum2/Dpysl3/Afdn/Mark2/Abl2/Pias2/Htt/Ppp1r9a/Cux1/Cask/Itpr1/Map1b/Cfl1/Nf1/Dab2ip/Ankrd27/Dvl2/Ddr2/Dbnl/Itga3/Carmil1/Cep135/Arhgap32/Katnb1/Ptbp1/Nck1/Baiap2/Dzip1/Fbxo38/Rab11fip3/Anln/Shtn1/Golga4/Ep…	78
BP	GO:0032784	regulation of DNA-templated transcription elongation	26/2319	83/28928	0.313253	3.90763	7.83123	7.37995e-10	1.78696e-08	Zfp326/Dab2/Nelfb/Ldb1/Axin1/Ikzf1/Supt5/Ccnk/Parp1/Nelfe/Cdk12/Gtf2f1/Ell2/Kat7/Leo1/Cdk13/Zc3h4/Med26/Ccnt2/Ccar2/Hnrnpu/Recql5/Med1/Cdk9/Ncbp2/Eaf1	26
BP	GO:0000281	mitotic cytokinesis	27/2319	89/28928	0.303371	3.78435	7.76635	7.8219e-10	1.88591e-08	Cenpa/Spast/Chmp2b/Arl3/Unc119/Apc/Cit/Rtkn/Septin7/Trim36/Kif23/Son/Exoc4/Daxx/Cfl1/Wnk1/Iqgap2/Ank3/Snx33/Exoc1/Kif20b/Cep55/Rab11fip3/Anln/Vps4a/Incenp/Racgap1	27
BP	GO:0017148	negative regulation of translation	37/2319	153/28928	0.24183	3.01667	7.38348	8.74869e-10	2.10043e-08	Xrn1/Cpeb2/Cpeb3/Lsm14a/Inpp5e/Ybx1/Igf2bp2/Pml/Fmr1/Eif4e2/Eif4g1/Pus7/Tpr/Gigyf2/Samd4b/Eif6/Igf2bp1/Ncl/Zfp36/Cirbp/Eif2ak2/Trim3/Serbp1/Fxr1/Larp1/Wtip/Tnrc6b/Samd4/Dap/Eif4enif1/Ilf3/Rnf139/Dapk3/Eif4a3/Ybx2/Pura/Rps3	37
BP	GO:0061136	regulation of proteasomal protein catabolic process	43/2319	196/28928	0.219388	2.73672	7.20215	1.04868e-09	2.5071e-08	Sumo1/Dab2/Svip/Sh3rf1/Prkn/Ubxn1/Osbpl7/Rhbdf1/Tmf1/Fmr1/Sumo2/Usp7/Usp14/Wac/Atxn3/Axin1/Csnk2a2/Pias1/Prkaca/Rad23a/Csnk2b/Gclc/Smarcc1/Bag6/Dab2ip/Usp9x/N4bp1/Zer1/Chfr/Psmf1/Sgta/Nop53/Sh3rf2/Ufl1/Ccar2/Sirt2/Pabir1/Csnk1e/Dnajb2/Stub1/Psmd10/Csnk1a1/Psen1	43
BP	GO:0016055	Wnt signaling pathway	77/2319	467/28928	0.164882	2.0568	6.79693	1.06848e-09	2.54369e-08	Tmem131l/Lrrfip2/Zeb2/Bcl7b/Hdac2/Amer2/2210016L21Rik/Dab2/Smarca4/Usp47/Prkn/Amotl1/Ubr5/Nfatc4/Mapk14/Macf1/Mllt3/Rtf1/Grb10/Tnik/Apc/Gprc5b/Ccnyl1/Ldb1/Plekha4/Snx3/Tle3/Axin1/Mark2/Stk4/Map3k1/Abl2/Lats2/Rnf14/Adgra2/Hdac1/Csnk2a2/Hmga2/Nphp4/Tle5/Csnk2b/Frat1/Nherf1/Wnk1/Dact3/Frmd8/Dab2ip/Leo1/Klf4/Dvl2/Kpna1/Spin1/Gli3/Ctr9/Tgfb1i1/Itga3/Bcl9l/Ccdc88c/Jade1/Daam2/Vgll4/Pygo2/Sox30/Paf1/Cca…	77
BP	GO:1902905	positive regulation of supramolecular fiber organization	42/2319	189/28928	0.222222	2.77208	7.21548	1.08025e-09	2.56097e-08	Cdc42ep1/Pxn/Togaram1/Spast/Sorbs3/Bin1/Nav3/Limch1/Cracd/Ccdc88a/Cdc42ep4/Pdlim4/Apc/Clip1/Limk1/Synpo/Arhgef5/Numa1/Fmn1/Akap9/Lmod1/Map3k1/Tesk1/Rb1/Map1b/Cfl1/Cdkn1b/Vasp/Git1/Carmil1/Fhod1/Katnb1/Nck1/Baiap2/Arhgef10/Slain2/Cdk5rap2/Myo1c/Pak1/Psen1/Rps3/Mtor	42
BP	GO:0007099	centriole replication	18/2319	43/28928	0.418605	5.22182	8.17872	1.51507e-09	3.57683e-08	4933427D14Rik/Ccp110/Alms1/Cep295/Mdm1/D7Ertd443e/Wdr62/Cep63/Cep76/Cep295nl/Npm1/Cep135/Ccdc57/Deup1/Rbm14/Spice1/Cdk5rap2/Cep72	18
BP	GO:0045910	negative regulation of DNA recombination	20/2319	53/28928	0.377358	4.7073	7.97485	1.68761e-09	3.96763e-08	Kat5/Lig3/Terf2/Rad18/Blm/H1f6/H1f0/H1f2/H1f4/H1f1/Msh6/Trp53bp1/Zranb3/Smchd1/Rif1/Recql5/Terf2ip/Senp3/Mlh1/H1f9	20
BP	GO:0072659	protein localization to plasma membrane	58/2319	315/28928	0.184127	2.29686	6.83212	1.98588e-09	4.64959e-08	Nfasc/Rapgef2/Dab2/Wdr59/Efr3a/Sorbs1/Epb41l3/Macf1/Ccdc88a/Dennd4c/Tnik/Rapgef6/Ppfia1/Grip1/Ttc7/Slmap/Inpp5k/Clasp2/Afdn/Sec16a/Lyplal1/Map7/Pdpk1/Hectd1/Rab11fip2/Vamp4/Cask/Ar/Scp2/Actb/Vamp3/Nherf1/Wnk1/Epha2/Myl12a/Pid1/Frmd8/Snx27/Ank3/Arhgap44/Itga3/Hycc1/Ppp2r5a/Wnk4/Rhbdf2/Ank2/Rab11fip3/Pacs1/Optn/Zdhhc5/Vps4a/Golga4/Gorasp1/Errfi1/Ehd1/Psmd10/Camk2d/Sqstm1	58
BP	GO:0035092	sperm DNA condensation	12/2319	19/28928	0.631579	7.87853	8.85409	2.02531e-09	4.70759e-08	Kat5/Chd5/Sycp3/Prm1/Tnp1/Tnp2/Psme4/Epc1/H1f7/Brdt/H2al2a/Tssk6	12
BP	GO:0045023	G0 to G1 transition	17/2319	39/28928	0.435897	5.43753	8.18645	2.02727e-09	4.70759e-08	Actl6a/Bcl7b/Smarca4/Bcl7c/Dpf2/Pbrm1/Arid2/Smarca2/Phf10/Actb/Smarcc1/Dab2ip/Smarcc2/Ccnc/Med1/Arid1a/Smarcd2	17
BP	GO:0007052	mitotic spindle organization	33/2319	131/28928	0.251908	3.14239	7.25519	2.30814e-09	5.31968e-08	Nuf2/Dlgap5/Lsm14a/Tacc2/Map1s/Kif15/Pcnt/Spast/Eml3/Chmp2b/Kifc1/Kif23/Pibf1/Clasp1/Numa1/Clasp2/Wdr62/Tpr/Tacc1/Map4/Kpnb1/Tacc3/Fsd1/Arhgef10/Spice1/Ccsap/Ints13/Fam110a/Hnrnpu/Smc3/Incenp/Nudc/Racgap1	33
BP	GO:0030071	regulation of mitotic metaphase/anaphase transition	27/2319	93/28928	0.290323	3.62158	7.47537	2.30964e-09	5.31968e-08	Nuf2/Actl6a/Bcl7b/Haspin/Smarca4/Bcl7c/Zw10/Dpf2/Bub1/Apc/Pbrm1/Arid2/Smarca2/Tpr/Phf10/Rb1/Ttk/Actb/Smarcc1/Smarcc2/Prpf4b/Tex14/Cdk5rap2/Cdc16/Incenp/Arid1a/Smarcd2	27
BP	GO:0030038	contractile actin filament bundle assembly	31/2319	118/28928	0.262712	3.27716	7.31729	2.33178e-09	5.32737e-08	Zeb2/Alms1/Pxn/Sorbs1/Sorbs3/Limch1/Ccdc88a/Pdlim4/Ppfia1/Tjp1/Phldb2/Inpp5k/Limk1/Synpo/Clasp1/Arhgef5/Clasp2/Actg1/Ppp1r9a/Tesk1/Pdlim1/Asap3/Carmil1/Fhod1/Kctd13/Rhpn2/Kank2/Arhgef10/Pak2/Pak1/Mtor	31
BP	GO:0043149	stress fiber assembly	31/2319	118/28928	0.262712	3.27716	7.31729	2.33178e-09	5.32737e-08	Zeb2/Alms1/Pxn/Sorbs1/Sorbs3/Limch1/Ccdc88a/Pdlim4/Ppfia1/Tjp1/Phldb2/Inpp5k/Limk1/Synpo/Clasp1/Arhgef5/Clasp2/Actg1/Ppp1r9a/Tesk1/Pdlim1/Asap3/Carmil1/Fhod1/Kctd13/Rhpn2/Kank2/Arhgef10/Pak2/Pak1/Mtor	31
BP	GO:0051495	positive regulation of cytoskeleton organization	43/2319	201/28928	0.21393	2.66864	7.00815	2.37709e-09	5.40908e-08	Cdc42ep1/Pxn/Cep295/Togaram1/Spast/Sorbs3/Bin1/Nav3/Limch1/Cracd/Ccdc88a/Cdc42ep4/Pdlim4/Apc/Clip1/Limk1/Synpo/Arhgef5/Numa1/Fmn1/Akap9/Lmod1/Map3k1/Tesk1/Map1b/Cfl1/Cdkn1b/Vasp/Git1/Carmil1/Fhod1/Spag5/Mapk15/Katnb1/Nck1/Baiap2/Arhgef10/Slain2/Cdk5rap2/Myo1c/Pak1/Rps3/Mtor	43
BP	GO:0018209	peptidyl-serine modification	46/2319	224/28928	0.205357	2.5617	6.92687	2.67825e-09	6.06999e-08	Ulk1/Srpk2/Atr/Mark3/Mapk14/Dock7/Rptor/Ttbk2/Pikfyve/Brsk1/Inpp5k/Eif4g1/Axin1/Mark2/Akap9/Dyrk1a/Morc3/Stk4/Phip/Hrc/Prkaca/Ttk/Ripk2/Wnk1/Lmtk2/Tssk1/Fnip1/Grk2/Clspn/Nck1/Smg1/Inpp5f/Pak2/Pwp1/Raf1/Stk39/Hdac6/Camk2d/Prkx/Stox1/Cdk1/Pak1/Csnk1a1/Tnks1bp1/Tssk6/Mtor	46
BP	GO:0031445	regulation of heterochromatin formation	13/2319	23/28928	0.565217	7.05072	8.56982	2.9055e-09	6.55878e-08	Dyrk1a/Tpr/Baz1a/Pphln1/Kmt2a/Mphosph8/Atf7ip2/Trim28/Tasor/Phf8/Phf2/Rlf/Morc2a	13
BP	GO:0033143	regulation of intracellular steroid hormone receptor signaling pathway	25/2319	82/28928	0.304878	3.80315	7.5041	2.93151e-09	6.59125e-08	Kmt2d/Dab2/Smarca4/Ncoa3/Strn3/Cnot2/Ncor2/Pias2/Rnf14/Hdac1/Zbtb7a/Parp1/Ar/Hmga2/Ncor1/Ddx5/Kank2/Ufl1/Med1/Pagr1a/Rnf6/Cry2/Nr3c1/Pak1/Safb2	25
BP	GO:0044818	mitotic G2/M transition checkpoint	21/2319	60/28928	0.35	4.36602	7.70498	3.28822e-09	7.36406e-08	Ints3/Uimc1/Atr/Cdc14b/D7Ertd443e/Donson/Brsk1/Blm/Dtl/Babam1/Taok1/Mre11a/Topbp1/Rbbp8/Clspn/Chfr/Nop53/Ticrr/Pabir1/Nbn/Cdk1	21
BP	GO:0018107	peptidyl-threonine phosphorylation	27/2319	95/28928	0.284211	3.54534	7.33585	3.86514e-09	8.62201e-08	Ulk1/Rptor/Cad/Inpp5k/Eif4g1/Axin1/Pdpk1/Dyrk1a/Phip/Prkaca/Atf2/Ttk/Ripk2/Csnk2b/Wnk1/Lmtk2/Grk2/Cadm4/Sirt2/Prkag2/Stk39/Camk2d/Cdk10/Stox1/Cdk1/Tnks1bp1/Mtor	27
BP	GO:0031122	cytoplasmic microtubule organization	22/2319	66/28928	0.333333	4.15811	7.58271	4.00159e-09	8.89138e-08	Camsap1/Camsap2/Tacc2/Clip4/Ccdc88b/Ccdc88a/Apc/Ccdc13/Clip1/Kif21a/Clasp1/Numa1/Axin1/Ppfibp1/Kpnb1/Tacc3/Ccdc88c/Fsd1/Camsap3/Slain2/Tbcb/Pcm1	22
BP	GO:0045732	positive regulation of protein catabolic process	43/2319	205/28928	0.209756	2.61657	6.85716	4.46511e-09	9.88255e-08	Sumo1/Dab2/Sh3rf1/Prkn/Sgsm3/Cul4b/Osbpl7/Nrdc/Apc/Snx1/Fmr1/Sumo2/Atxn3/Axin1/Sec22b/Pias1/Gja1/Cdkn1b/Rad23a/Faf1/Gclc/Adra2a/Dtl/Bag6/Dab2ip/Snx33/Vgll4/Mapk15/Zer1/Chfr/Sgta/Nop53/Sh3rf2/Sirt2/Pabir1/Csnk1e/Dnajb2/Stub1/Psmd10/Nedd4/Csnk1a1/Hsp90aa1/Psen1	43
BP	GO:0050821	protein stabilization	45/2319	220/28928	0.204545	2.55157	6.81976	4.51691e-09	9.95828e-08	Sumo1/Cog7/Prkn/Cdk7/Wiz/Aak1/Sppl2c/Ubr4/Usp36/Otud3/D7Ertd443e/Pml/Usp7/Sec16a/Naa30/Morc3/Stk4/Cep63/Ncor2/Usp2/Mapk8ip3/Wdr81/Cct3/Bag6/Ncor1/Usp9x/Trim44/Hcfc1/Npm1/Nop53/Ank2/Ufl1/Pex19/Swsap1/Rtn4/Hypk/Mcm8/Mfsd1/Stx12/Bag3/Prkra/Stub1/Taf9b/Hsp90aa1/Cct2	45
BP	GO:0051298	centrosome duplication	24/2319	78/28928	0.307692	3.83826	7.40993	4.92373e-09	1.08131e-07	4933427D14Rik/Ccp110/Alms1/Cep295/Chmp2b/Cep131/Mdm1/D7Ertd443e/Brsk1/Kifc1/Wdr62/Cep63/Brca2/Cep76/Cep295nl/Npm1/Cep135/Ccdc57/Deup1/Arhgef10/Rbm14/Spice1/Cdk5rap2/Cep72	24
BP	GO:0032231	regulation of actin filament bundle assembly	30/2319	115/28928	0.26087	3.25418	7.1504	5.02872e-09	1.10011e-07	Alms1/Pxn/Prkn/Sorbs3/Limch1/Ccdc88a/Pdlim4/Ppfia1/Tjp1/Phldb2/Inpp5k/Limk1/Synpo/Clasp1/Arhgef5/Clasp2/Map3k1/Actg1/Ppp1r9a/Tesk1/Cfl1/Asap3/Carmil1/Fhod1/Rhpn2/Kank2/Arhgef10/Pak2/Pak1/Mtor	30
BP	GO:0071103	DNA conformation change	25/2319	84/28928	0.297619	3.7126	7.34997	5.1013e-09	1.10863e-07	Dhx9/Ighmbp2/Zgrf1/Chtf18/Blm/Purb/Hnrnpa2b1/Sub1/Mcm3/Xrcc5/Hmgb2/Mcm4/Mcm5/Mcm2/Mcm6/Top2a/Mre11a/Mcm7/Zranb3/Recql5/Tdrd3/Mcm8/Dtd1/Nbn/Pura	25
BP	GO:2000736	regulation of stem cell differentiation	26/2319	90/28928	0.288889	3.6037	7.30327	5.10682e-09	1.10863e-07	Ociad1/Hdac2/Sox6/Gatad2a/Kat5/Ltbp3/Nelfb/Gatad2b/Ncoa3/Rbbp7/Sox5/Mbd3/Chd4/Pus7/Mta3/Nsun2/Hdac1/Ccnk/Zfp36/Zfp36l2/Eif2ak2/Cdk12/Cdk13/Hnrnpu/Rest/Pwp1	26
BP	GO:0006356	regulation of transcription by RNA polymerase I	18/2319	46/28928	0.391304	4.88126	7.77725	5.55671e-09	1.20169e-07	Smarca4/Crebbp/Baz2a/Ubtf/Mars1/Bnc1/Sf3b1/Ncl/Lyar/Phf8/Nop53/Smarca5/Pwp1/Ddx21/Macroh2a1/Myo1c/Baz1b/Mtor	18
BP	GO:0032388	positive regulation of intracellular transport	36/2319	156/28928	0.230769	2.87869	6.94578	5.65958e-09	1.21928e-07	Dhx9/Rufy3/Dab2/Pcnt/Ubr5/Mapk14/Asph/Cep131/Numa1/Tpr/Cpsf6/Prkaca/Scp2/Eif3e/Ran/Zc3h12a/Prpf4b/Gli3/Trim28/Spag5/Kif20b/Ctdspl2/Efcab7/Ncbp2/Bag3/Pcm1/Ehd1/Mtmr2/Nedd4/Map2/Kif3a/Cdk1/Hsp90aa1/Psen1/Anp32b/Pdcd5	36
BP	GO:1900151	regulation of nuclear-transcribed mRNA catabolic process, deadenylation-dependent decay	13/2319	24/28928	0.541667	6.75694	8.32925	5.87167e-09	1.26019e-07	Dhx9/Tent4a/Cpeb3/Ybx1/Paip1/Hnrnpd/Igf2bp1/Zfp36/Zfp36l2/Pabpc1/Tnrc6b/Hnrnpu/Csde1	13
BP	GO:0032273	positive regulation of protein polymerization	27/2319	97/28928	0.278351	3.47224	7.20003	6.36257e-09	1.35514e-07	Cdc42ep1/Togaram1/Bin1/Nav3/Cracd/Cdc42ep4/Apc/Clip1/Numa1/Fmn1/Akap9/Lmod1/Map3k1/Map1b/Cdkn1b/Vasp/Git1/Carmil1/Nck1/Baiap2/Slain2/Cdk5rap2/Myo1c/Pak1/Hsp90aa1/Rps3/Mtor	27
BP	GO:0070934	CRD-mediated mRNA stabilization	9/2319	11/28928	0.818182	10.2063	9.01554	6.38584e-09	1.35514e-07	Dhx9/Ybx1/Igf2bp2/Paip1/Hnrnpd/Igf2bp1/Pabpc1/Hnrnpu/Csde1	9
BP	GO:2000197	regulation of ribonucleoprotein complex localization	9/2319	11/28928	0.818182	10.2063	9.01554	6.38584e-09	1.35514e-07	Iws1/Akap8l/Thoc2/Setd2/Nsun2/Wnk1/Alkbh5/Rbm10/Thoc5	9
BP	GO:1901989	positive regulation of cell cycle phase transition	31/2319	123/28928	0.252033	3.14394	7.03427	6.89195e-09	1.45708e-07	Crebbp/Cul4b/Rptor/Ube2e2/Apex1/Eif4g1/Ankrd17/Mta3/Rrm2/Rb1/Lmnb1/Larp7/Dtl/Sin3a/Tbx2/Npm1/Ddr2/Ppp1r10/Mapk15/Mtbp/Paf1/Mepce/Cdc16/Pagr1a/Ccne2/Camk2d/Stox1/Cdk1/Anp32b/Cpsf3/Dyrk3	31
BP	GO:0070316	regulation of G0 to G1 transition	16/2319	37/28928	0.432432	5.39431	7.89584	6.98224e-09	1.47068e-07	Actl6a/Bcl7b/Smarca4/Bcl7c/Dpf2/Pbrm1/Arid2/Smarca2/Phf10/Actb/Smarcc1/Dab2ip/Smarcc2/Med1/Arid1a/Smarcd2	16
BP	GO:0070849	response to epidermal growth factor	19/2319	52/28928	0.365385	4.55793	7.58086	8.05715e-09	1.69081e-07	Dab2/Rasa1/Cad/Inpp5k/Mars1/Pdpk1/Tpr/Dusp3/Pde8a/Ncl/Cfl1/Zfp36/Zfp36l2/Dab2ip/Git1/Grk2/Baiap2/Med1/Spg21	19
BP	GO:1903320	regulation of protein modification by small protein conjugation or removal	49/2319	255/28928	0.192157	2.39703	6.61496	8.30743e-09	1.73538e-07	Ube3a/Otud4/Prkn/Cdc14b/Cep78/Ubxn1/Septin4/Fscb/Huwe1/Dcun1d3/Fyn/Sumo2/Limk1/Axin1/Mycbp2/Cep63/Traf7/Daxx/Pias1/U2af2/Ripk2/Dnaja1/Wnk1/Gclc/Trim44/Zc3h12a/Npm1/N4bp1/Fbxo2/Mapk15/Chfr/Mtbp/Nop53/Sh3rf2/Ufl1/Ivns1abp/Nsmce3/Hmg20a/Dnajb2/Sae1/Stub1/Uba2/Psmd10/Hsp90aa1/Psen1/Rps3/Sqstm1/Mtor/Skp1	49
BP	GO:0030521	androgen receptor signaling pathway	18/2319	47/28928	0.382979	4.77741	7.65111	8.33081e-09	1.73538e-07	Ube3a/Dab2/Smarca4/Tmf1/Ncor2/Pias2/Rnf14/Hdac1/Daxx/Zbtb7a/Ar/Dnaja1/Ddx17/Ncor1/Ddx5/Rnf6/Arid1a/Safb2	18
BP	GO:0032535	regulation of cellular component size	68/2319	411/28928	0.16545	2.06388	6.41283	8.61174e-09	1.78733e-07	Capza1/Cdkl5/Rufy3/Ulk1/Cdc42ep1/Rasa1/Bin1/Ssh3/Macf1/Cracd/Cdc42ep4/Rptor/Sptan1/Gprc5b/Slc12a8/Cit/Arfgef1/Limk1/Pum2/Fmn1/Clasp2/Akt1s1/Slc12a2/Kxd1/Lmod1/Map3k1/Ppp1r9a/Myadm/Map1b/Cfl1/Nherf1/Vasp/Wnk1/Hp1bp3/Slc12a6/Ssh2/Sin3a/Npm1/Dbnl/Carmil1/Daam2/Arhgap32/Nck1/Baiap2/Kank2/Plekhh2/Shtn1/Golga4/Twf1/Rtn4/Rnf6/Lpar3/Lima1/Rb1cc1/Flii/Ulk2/Add2/Myo1c/Adnp/Stk39/Snapin/Hdac6/Map2/Eif4g2/Pa…	68
BP	GO:0070918	regulatory ncRNA processing	22/2319	69/28928	0.318841	3.97733	7.30968	1.02168e-08	2.11271e-07	Tdrd7/Tut4/Mael/Parn/Nup155/Tdrd6/Henmt1/Tut7/Pum2/Pum1/Hnrnpa2b1/Srsf3/Tarbp2/Tdrd9/Ddx4/Drosha/Ddx5/Snip1/Srrt/Tdrd1/Ncbp2/Prkra	22
BP	GO:0051492	regulation of stress fiber assembly	27/2319	99/28928	0.272727	3.40209	7.06774	1.03108e-08	2.1244e-07	Alms1/Pxn/Sorbs3/Limch1/Ccdc88a/Pdlim4/Ppfia1/Tjp1/Phldb2/Inpp5k/Limk1/Synpo/Clasp1/Arhgef5/Clasp2/Actg1/Ppp1r9a/Tesk1/Asap3/Carmil1/Fhod1/Rhpn2/Kank2/Arhgef10/Pak2/Pak1/Mtor	27
BP	GO:0030111	regulation of Wnt signaling pathway	58/2319	329/28928	0.176292	2.19912	6.45765	1.03993e-08	2.13487e-07	Tmem131l/Zeb2/Hdac2/Amer2/2210016L21Rik/Dab2/Smarca4/Usp47/Prkn/Ubr5/Nfatc4/Mapk14/Macf1/Mllt3/Grb10/Apc/Gprc5b/Ccnyl1/Plekha4/Snx3/Tle3/Axin1/Stk4/Map3k1/Abl2/Lats2/Rnf14/Adgra2/Hdac1/Hmga2/Nphp4/Tle5/Frat1/Nherf1/Wnk1/Dact3/Frmd8/Dab2ip/Kpna1/Spin1/Gli3/Itga3/Ccdc88c/Jade1/Daam2/Vgll4/Sox30/Ccar2/Rnf146/Cby1/Csnk1e/Hic1/Adnp/Mbd2/Dapk3/Usp34/Csnk1a1/Psen1	58
BP	GO:0007549	sex-chromosome dosage compensation	14/2319	29/28928	0.482759	6.0221	7.98786	1.06474e-08	2.17791e-07	Lbr/Spen/Hnrnpk/Ythdc1/Ncor2/Jarid2/Lrif1/Rbm15/Smchd1/Rbm15b/Hnrnpu/Macroh2a1/Cdyl/Rlim	14
BP	GO:0032392	DNA geometric change	23/2319	75/28928	0.306667	3.82546	7.23291	1.09971e-08	2.24135e-07	Dhx9/Ighmbp2/Zgrf1/Chtf18/Blm/Purb/Hnrnpa2b1/Sub1/Mcm3/Xrcc5/Mcm4/Mcm5/Mcm2/Mcm6/Top2a/Mre11a/Mcm7/Zranb3/Recql5/Mcm8/Dtd1/Nbn/Pura	23
BP	GO:0010569	regulation of double-strand break repair via homologous recombination	24/2319	81/28928	0.296296	3.6961	7.17325	1.13371e-08	2.30238e-07	Actl6a/Ppp4r2/Rad51ap1/Crebbp/Kat5/Blm/Setd2/Arid2/Wrap53/Parp1/Actb/Trp53bp1/Hdgfl2/Smchd1/Rif1/Spidr/Epc1/Ep400/Recql5/Terf2ip/Rnf126/Mrgbp/Senp3/Timeless	24
BP	GO:0061982	meiosis I cell cycle process	34/2319	146/28928	0.232877	2.90498	6.81232	1.16249e-08	2.35239e-07	Mael/Rnf212/Chtf18/Haspin/Eif4g3/Rad51ap1/Bend2/Sycp3/Pnma5/Ercc4/Cep63/Brca2/Top2a/Zscan21/Tdrd9/Bag6/Ddx4/Syce1l/Meikin/Mre11a/Brme1/Slx4/Topbp1/Mapk15/Rec8/Dmrtc2/Brdt/Hormad1/Pkmyt1/Mlh1/Ccne2/Spdya/Sycp2/Mybl1	34
BP	GO:0070646	protein modification by small protein removal	30/2319	119/28928	0.252101	3.14479	6.92122	1.19137e-08	2.40223e-07	Senp7/Vcpip1/Otud4/Usp28/Usp47/Uchl3/Ubxn1/Usp36/Usp24/Otud3/Usp42/Otud7b/Semp2l1/Usp7/Usp14/Atxn3/Usp32/Gps1/Usp2/Usp10/Usp9x/Zc3h12a/Usp49/Nop53/Usp20/Usp15/Bap1/Senp3/Dnajb2/Usp34	30
BP	GO:0000184	nuclear-transcribed mRNA catabolic process, nonsense-mediated decay	18/2319	48/28928	0.375	4.67788	7.52848	1.23306e-08	2.46012e-07	Magohb/Parn/Dhx34/Nbas/Pabpc1/Eif3e/Smg6/Upf3a/Zc3h12a/Smg7/Smg1/Casc3/Dcp1a/Hnrnpab/Rnps1/Ncbp2/Rbm8a/Eif4a3	18
BP	GO:0098534	centriole assembly	18/2319	48/28928	0.375	4.67788	7.52848	1.23306e-08	2.46012e-07	4933427D14Rik/Ccp110/Alms1/Cep295/Mdm1/D7Ertd443e/Wdr62/Cep63/Cep76/Cep295nl/Npm1/Cep135/Ccdc57/Deup1/Rbm14/Spice1/Cdk5rap2/Cep72	18
BP	GO:0016072	rRNA metabolic process	49/2319	258/28928	0.189922	2.36916	6.52135	1.2331e-08	2.46012e-07	Xrn1/Emg1/Ddx47/Eri1/Smarca4/Exosc5/Gtf3c1/Exosc2/Ubtf/Usp36/Nsun4/Rexo5/Rrp8/Utp14b/Mars1/Nol8/Rps28/Tcof1/Cavin1/Eif6/Ncl/Pa2g4/Rrp1/Bop1/Lyar/Ddx17/Drosha/Mettl16/Spin1/Npm1/Pdcd11/Polr1g/Rexo1/Mak16/Nop53/Ddx54/Pwp1/Rpl14/Rrp15/Polr1d/Pelp1/Riok3/Mettl15/Ddx21/Macroh2a1/Eif4a3/Nop2/Nop14/Mtor	49
BP	GO:2000036	regulation of stem cell population maintenance	23/2319	76/28928	0.302632	3.77513	7.15138	1.45775e-08	2.89812e-07	Actl6a/Bcl7b/Hdac2/Sap130/Smarca4/Brd9/Bcl7c/Dpf2/Ncoa3/Rbbp7/Arid4b/Cnot2/Zc3h13/Smarca2/Arid4a/Phf10/Hdac1/Hmga2/Actb/Smarcc1/Sin3a/Rest/Arid1a	23
BP	GO:1901873	regulation of post-translational protein modification	49/2319	260/28928	0.188462	2.35093	6.45966	1.59731e-08	3.16447e-07	Ube3a/Otud4/Prkn/Cdc14b/Cep78/Ubxn1/Septin4/Fscb/Huwe1/Dcun1d3/Fyn/Sumo2/Limk1/Axin1/Mycbp2/Cep63/Traf7/Daxx/Pias1/U2af2/Ripk2/Dnaja1/Wnk1/Gclc/Trim44/Zc3h12a/Npm1/N4bp1/Fbxo2/Mapk15/Chfr/Mtbp/Nop53/Sh3rf2/Ufl1/Ivns1abp/Nsmce3/Hmg20a/Dnajb2/Sae1/Stub1/Uba2/Psmd10/Hsp90aa1/Psen1/Rps3/Sqstm1/Mtor/Skp1	49
BP	GO:0018205	peptidyl-lysine modification	33/2319	141/28928	0.234043	2.91953	6.74518	1.66394e-08	3.28498e-07	Sumo1/Rnf212/Ehmt1/Senp7/Hdac2/Crebbp/Kat5/Fscb/Pml/Sumo2/Semp2l1/Setd2/Atat1/Pias2/Traf7/Cbx4/Pias1/Rangap1/Kmt2a/Bag6/Kat7/Trim28/Vipas39/Smc5/Sirt2/Setd6/Hmg20a/Senp3/Ranbp2/Sae1/Uba2/Hdac6/Kif3a	33
BP	GO:1905508	protein localization to microtubule organizing center	16/2319	39/28928	0.410256	5.11768	7.59637	1.75153e-08	3.4459e-07	4933427D14Rik/Cep78/Cep250/Cep131/Apc/Cep350/Pibf1/Numa1/Cep63/Htt/Spag5/Trim69/Rab11fip3/Nsfl1c/Cep72/Pcm1	16
BP	GO:0048588	developmental cell growth	52/2319	285/28928	0.182456	2.27602	6.39085	1.82699e-08	3.58191e-07	Auts2/Kmt2d/Cdkl5/Rufy3/Fubp1/Zeb2/Ulk1/Prkn/Rims2/Cd2ap/Macf1/Hnrnpk/Itsn2/Pdlim5/Limk1/Pum2/Septin7/Clasp2/Afdn/Raph1/Spag9/Dyrk1a/Map1b/Rarg/Nfix/Mex3c/Tsc22d4/Sorbs2/Usp9x/Sin3a/Dbnl/Vcl/Arhgap32/Shtn1/Golga4/Rbm10/Rtn4/Spg21/Tomm70a/Rnf6/Lpar3/Ulk2/Adnp/Arih2/Hdac6/Camk2d/Map2/Nr3c1/Eif4g2/Pak1/Adrb1/Mtor	52
BP	GO:0051647	nucleus localization	17/2319	44/28928	0.386364	4.81963	7.48526	1.84919e-08	3.61293e-07	Lmnb2/Tacc2/Bin1/Dock7/Syne2/Ehbp1l1/Tacc1/Lmnb1/Lmna/Nherf1/Tacc3/Fhod1/Clmn/Cdk9/Pcm1/Nudc/Mtor	17
BP	GO:0016050	vesicle organization	64/2319	385/28928	0.166234	2.07366	6.26086	1.94306e-08	3.78329e-07	Fnbp1l/Zeb2/Hps1/Mia3/Cylc1/Fhip1b/Prkn/Rims2/Chmp2b/Cd2ap/Vapa/Cylc2/Arfgef2/Sppl2c/Cacna1b/Ubr4/Fam209/Spaca1/Tmf1/Ccdc136/Pikfyve/Synj1/Snx3/Hps5/Tbc1d4/Sec16a/Erc1/Diaph3/Tmcc1/Sec23ip/Lyst/Sec22b/Ap3d1/Vamp4/Nectin2/Abca1/Rfx2/Stx1b/Vamp3/Ankrd27/Tgfbrap1/Snx33/Gbf1/Sort1/Znrf2/Pdcl2/Mapk15/Sec24b/Ptbp1/Vapb/Tmem175/Trappc12/Ccdc38/Sox30/Vps4a/Abcb6/Stx12/Plekha3/Actl7a/Ap3b1/Snapin/Sar1a/Sq…	64
BP	GO:0016579	protein deubiquitination	26/2319	96/28928	0.270833	3.37847	6.89102	2.24914e-08	4.36425e-07	Vcpip1/Otud4/Usp28/Usp47/Uchl3/Ubxn1/Usp36/Usp24/Otud3/Usp42/Otud7b/Usp7/Usp14/Atxn3/Usp32/Usp2/Usp10/Usp9x/Zc3h12a/Usp49/Nop53/Usp20/Usp15/Bap1/Dnajb2/Usp34	26
BP	GO:0001558	regulation of cell growth	72/2319	456/28928	0.157895	1.96963	6.16125	2.33867e-08	4.50796e-07	Cdkl5/Rufy3/Ulk1/Dab2/Smarca4/Jade3/Usp47/Prkn/Rims2/Macf1/Ncoa3/Rptor/Rbbp7/Exosc2/Hnrnpk/Itsn2/D7Ertd443e/Dcun1d3/Pml/Limk1/Eif4g1/Pum2/Clasp2/Afdn/Dnajc2/Smarca2/Spag9/Dyrk1a/Rb1/Map1b/Cfl1/Gja1/Cdkn1b/Cirbp/Dact3/Dab2ip/Hdgfl2/Kat7/Sin3a/Slc9a1/Npm1/Dbnl/Cep43/Jade1/Vgll4/Arhgap32/Prr5/Cdkn2aip/Shtn1/Ccar2/Golga4/Sh3bp4/Rbm10/Rtn4/Bap1/Tomm70a/Ing5/Pabir1/Rnf6/Lpar3/Ulk2/Dnajb2/Adnp/Hdac6/Psm…	72
BP	GO:0019083	viral transcription	19/2319	55/28928	0.345455	4.30932	7.25207	2.34256e-08	4.50796e-07	Dhx9/Snw1/Smarca4/Tfap4/Taf11/Inpp5k/Rsf1/Map3k1/Hdac1/Jun/Zfp36/Chd1/Hmga2/Tarbp2/Larp7/Ccnt2/Nucks1/Rest/Cdk9	19
BP	GO:0000209	protein polyubiquitination	50/2319	271/28928	0.184502	2.30154	6.35498	2.34707e-08	4.50796e-07	Trip12/Ube2t/Ube3a/Cbl/Prkn/Ubr5/Ube4b/Cul4b/Huwe1/Ubr4/Ube2e3/D7Ertd443e/Ube2e2/Ube2h/Pnkp/Axin1/Mycbp2/Cep63/Map3k1/Hectd1/Traf7/Rnf14/Rnf216/Ripk2/Traf6/Trim3/Dtl/Trim44/Ube2o/Znrf2/Shprh/Kcmf1/Chfr/Fbxo9/Fbxo38/Cdc16/Irf2bp1/Rnf126/Ddb2/Rnf146/Rnf6/Ube2j1/Stub1/Arih2/Hdac6/Nedd4/Anapc1/Rnf167/Wdr77/Skp1	50
BP	GO:1900152	negative regulation of nuclear-transcribed mRNA catabolic process, deadenylation-dependent decay	9/2319	12/28928	0.75	9.35576	8.54663	2.37098e-08	4.5385e-07	Dhx9/Tent4a/Ybx1/Paip1/Hnrnpd/Igf2bp1/Pabpc1/Hnrnpu/Csde1	9
BP	GO:0031047	regulatory ncRNA-mediated gene silencing	42/2319	210/28928	0.2	2.49487	6.41835	2.87547e-08	5.48566e-07	Dhx9/Tdrd7/Tut4/Mael/Eri1/Parn/Nup155/Tdrd6/Henmt1/Hnrnpk/Fmr1/Eif4e2/Tut7/Eif4g1/Pum2/Cnot2/Pum1/Dnmt3a/Eif6/Dnmt3b/Hnrnpa2b1/Zfp36/Pabpc1/Srsf3/Tarbp2/Tdrd9/Ddx17/Zswim8/Ddx4/Drosha/Fxr1/Ddx5/Wtip/Snip1/Tnrc6b/Ncbp3/Hnrnpu/Srrt/Tdrd1/Ncbp2/Eif4enif1/Prkra	42
BP	GO:0016482	cytosolic transport	31/2319	131/28928	0.236641	2.95194	6.61024	3.39877e-08	6.41914e-07	Tbc1d5/Tbc1d23/Heatr5b/Kif1b/Tanc2/Bltp3b/Snx1/Dennd2a/Pikfyve/Snx3/Vps53/Usp7/Spag9/Erc1/Eps15/Kif1c/Vamp3/Rcsd1/Gbf1/Washc2/Sort1/Ube2o/Tbc1d10b/Sybu/Vps26b/Rnf126/Ccdc91/Plekha3/Srsf10/Ap1ar/Map2	31
BP	GO:0032434	regulation of proteasomal ubiquitin-dependent protein catabolic process	31/2319	131/28928	0.236641	2.95194	6.61024	3.39877e-08	6.41914e-07	Sumo1/Dab2/Sh3rf1/Ubxn1/Sumo2/Usp7/Wac/Axin1/Csnk2a2/Pias1/Rad23a/Csnk2b/Gclc/Smarcc1/Bag6/Usp9x/N4bp1/Zer1/Chfr/Nop53/Sh3rf2/Ufl1/Ccar2/Sirt2/Pabir1/Csnk1e/Dnajb2/Stub1/Psmd10/Csnk1a1/Psen1	31
BP	GO:1903052	positive regulation of proteolysis involved in protein catabolic process	31/2319	131/28928	0.236641	2.95194	6.61024	3.39877e-08	6.41914e-07	Sumo1/Dab2/Sh3rf1/Prkn/Osbpl7/Fmr1/Sumo2/Atxn3/Axin1/Traf7/Pias1/Rad23a/Gclc/Bag6/Dab2ip/Tgfb1i1/Zer1/Chfr/Sgta/Nop53/Sh3rf2/Ufl1/Sirt2/Pabir1/Csnk1e/Dnajb2/Stub1/Psmd10/Rnf139/Csnk1a1/Psen1	31
BP	GO:0031334	positive regulation of protein-containing complex assembly	43/2319	219/28928	0.196347	2.4493	6.35564	3.4697e-08	6.5097e-07	Sumo1/Cdc42ep1/Atr/Togaram1/Bin1/Nav3/Cracd/Cdc42ep4/Apc/Clip1/Eif4g1/Unc13b/Arhgef5/Numa1/Fmn1/Akap9/Atat1/Lmod1/Map3k1/Ikzf1/Map1b/Abca1/Cdkn1b/Faf1/Vasp/Dab2ip/Git1/Fnip1/Carmil1/Epn1/Spidr/Nck1/Baiap2/Slain2/Cdk5rap2/Zdhhc5/Myo1c/Stub1/Pak1/Hsp90aa1/Ppp2ca/Rps3/Mtor	43
BP	GO:0071383	cellular response to steroid hormone stimulus	43/2319	219/28928	0.196347	2.4493	6.35564	3.4697e-08	6.5097e-07	Kmt2d/Ube3a/Dab2/Smarca4/Ncoa1/Ubr5/Ncoa3/Strn3/Tmf1/Safb/Cnot2/Ncor2/Pias2/Rnf14/Hdac1/Daxx/Zbtb7a/Ace/Parp1/Ar/Zfp36/Zfp36l2/Hmga2/Ran/Dnaja1/Ddx17/Ncor1/Tbx2/Ddx5/Kank2/Ufl1/Hnrnpu/Rest/Med1/Errfi1/Pagr1a/Rnf6/Cry2/Nedd4/Nr3c1/Arid1a/Pak1/Safb2	43
BP	GO:0000289	nuclear-transcribed mRNA poly(A) tail shortening	13/2319	27/28928	0.481481	6.00616	7.68278	3.7501e-08	6.96658e-07	Tent4a/Parn/Cpeb3/Cnot2/Samd4b/Pan3/Zfp36/Pabpc1/Pan2/Tnrc6b/Samd4/Eif4enif1/Mlh1	13
BP	GO:0009048	dosage compensation by inactivation of X chromosome	13/2319	27/28928	0.481481	6.00616	7.68278	3.7501e-08	6.96658e-07	Lbr/Spen/Hnrnpk/Ythdc1/Ncor2/Jarid2/Lrif1/Rbm15/Smchd1/Rbm15b/Hnrnpu/Cdyl/Rlim	13
BP	GO:0045292	mRNA cis splicing, via spliceosome	13/2319	27/28928	0.481481	6.00616	7.68278	3.7501e-08	6.96658e-07	Prpf40b/Wbp4/Srsf7/Prpf40a/Srsf12/Srsf1/Dcps/Upf3a/Sfswap/Prpf4b/Snrpc/Psip1/Ncbp2	13
BP	GO:0022616	DNA strand elongation	15/2319	36/28928	0.416667	5.19764	7.4397	3.81407e-08	7.06227e-07	Actl6a/Pole3/Ino80e/Pold3/Actr8/Lig3/Ino80d/Ino80c/Mcm3/Mcm4/Tfpt/Mre11a/Mcm7/Nucks1/Nbn	15
BP	GO:0018210	peptidyl-threonine modification	27/2319	105/28928	0.257143	3.20769	6.69038	4.02288e-08	7.42465e-07	Ulk1/Rptor/Cad/Inpp5k/Eif4g1/Axin1/Pdpk1/Dyrk1a/Phip/Prkaca/Atf2/Ttk/Ripk2/Csnk2b/Wnk1/Lmtk2/Grk2/Cadm4/Sirt2/Prkag2/Stk39/Camk2d/Cdk10/Stox1/Cdk1/Tnks1bp1/Mtor	27
BP	GO:0007095	mitotic G2 DNA damage checkpoint signaling	16/2319	41/28928	0.390244	4.86804	7.31676	4.10092e-08	7.54409e-07	Uimc1/Cdc14b/D7Ertd443e/Donson/Brsk1/Blm/Dtl/Babam1/Taok1/Mre11a/Topbp1/Clspn/Nop53/Ticrr/Nbn/Cdk1	16
BP	GO:0007127	meiosis I	32/2319	139/28928	0.230216	2.87179	6.53039	4.13928e-08	7.59001e-07	Mael/Rnf212/Chtf18/Haspin/Eif4g3/Rad51ap1/Bend2/Sycp3/Pnma5/Ercc4/Cep63/Brca2/Top2a/Zscan21/Tdrd9/Bag6/Ddx4/Syce1l/Meikin/Mre11a/Brme1/Slx4/Topbp1/Rec8/Dmrtc2/Brdt/Hormad1/Mlh1/Ccne2/Spdya/Sycp2/Mybl1	32
BP	GO:0006413	translational initiation	31/2319	133/28928	0.233083	2.90755	6.50926	4.94353e-08	9.0355e-07	Bzw1/Eif4g3/Mif4gd/Pml/Fmr1/Eif4e2/Eif4g1/Denr/Paip1/Tpr/Gigyf2/Eif6/Eif4a2/Eif3a/Eif3e/Eif2ak2/Eif5b/Npm1/Dazl/Abcf1/Larp1/Eif4b/Nck1/Eif2b5/Eif3b/Eif3c/Ncbp2/Eif4h/Eif4g2/Mtor/Eif2s3y	31
BP	GO:0110020	regulation of actomyosin structure organization	28/2319	113/28928	0.247788	3.09099	6.5746	5.39304e-08	9.82539e-07	Hdac2/Alms1/Pxn/Sorbs3/Limch1/Ccdc88a/Pdlim4/Ppfia1/Tjp1/Phldb2/Inpp5k/Limk1/Synpo/Clasp1/Arhgef5/Clasp2/Actg1/Ppp1r9a/Tesk1/Asap3/Carmil1/Fhod1/Rhpn2/Kank2/Arhgef10/Pak2/Pak1/Mtor	28
BP	GO:2000767	positive regulation of cytoplasmic translation	10/2319	16/28928	0.625	7.79646	8.02771	5.48962e-08	9.93828e-07	Dhx9/Cnbp/Ybx1/Paip1/Hnrnpd/Igf2bp1/Pabpc1/Eef2/Hnrnpu/Csde1	10
BP	GO:0032508	DNA duplex unwinding	21/2319	69/28928	0.304348	3.79654	6.86582	5.49008e-08	9.93828e-07	Dhx9/Ighmbp2/Zgrf1/Chtf18/Blm/Purb/Sub1/Mcm3/Xrcc5/Mcm4/Mcm5/Mcm2/Mcm6/Top2a/Mre11a/Mcm7/Recql5/Mcm8/Dtd1/Nbn/Pura	21
BP	GO:0071364	cellular response to epidermal growth factor stimulus	17/2319	47/28928	0.361702	4.512	7.11352	5.85128e-08	1.05584e-06	Dab2/Rasa1/Cad/Inpp5k/Mars1/Pdpk1/Dusp3/Pde8a/Ncl/Cfl1/Zfp36/Zfp36l2/Dab2ip/Git1/Grk2/Baiap2/Med1	17
BP	GO:0033120	positive regulation of RNA splicing	19/2319	58/28928	0.327586	4.08642	6.94598	6.25939e-08	1.1259e-06	Snw1/Tra2a/Nup98/Hnrnpk/Dyrk1a/Thrap3/Srsf1/Srsf5/Ncl/U2af2/Cirbp/Tra2b/Smn1/Upf3a/Rbmxl1/Rbmxl2/Rbmx/Eif4a3/Wdr77	19
BP	GO:0120032	regulation of plasma membrane bounded cell projection assembly	42/2319	216/28928	0.194444	2.42557	6.20827	6.63683e-08	1.19001e-06	Auts2/Odf2l/Cdkl5/Fnbp1l/Cdc42ep1/Ccp110/Espn/Ccdc88a/Cdc42ep4/Septin9/Dock11/Entr1/Ttbk2/Odf2/Apc/Fmr1/Dpysl3/Ift140/Sdccag8/Syne2/Htt/Ppp1r9a/Tesk1/Cfl1/Epha2/Arhgap44/Kif24/Cep135/Daam2/Mapk15/Dzip1/Rab11fip3/Dync2li1/Anln/Eps8l3/Twf1/Cdk10/Hsp90aa1/Capzb/Mtor/Mak/Wasl	42
BP	GO:0060998	regulation of dendritic spine development	24/2319	88/28928	0.272727	3.40209	6.66226	6.68028e-08	1.19402e-06	Cdkl5/Ube3a/Hdac2/Cpeb3/Crebbp/Dnm1l/Tanc2/Hnrnpk/Pbrm1/Fmr1/Itsn1/Afdn/Ngef/Asap1/Ppp1r9a/Cask/Cfl1/Dbnl/Baiap2/Nr3c1/Eif4g2/Marcks/Psen1/Mtor	24
BP	GO:0006303	double-strand break repair via nonhomologous end joining	21/2319	70/28928	0.3	3.7423	6.7814	7.25262e-08	1.29224e-06	Hsf1/Bend2/Lig3/Nsd2/Pnkp/Kdm2a/Ercc4/Nhej1/Wrap53/Zbtb7a/Xrcc5/Hmga2/Trp53bp1/Xrcc1/Mre11a/Smchd1/Rif1/Topbp1/Aplf/Mlh1/Nbn	21
BP	GO:0034243	regulation of transcription elongation by RNA polymerase II	22/2319	76/28928	0.289474	3.61099	6.72841	7.28358e-08	1.29369e-06	Dab2/Nelfb/Ldb1/Axin1/Ikzf1/Supt5/Ccnk/Parp1/Nelfe/Cdk12/Gtf2f1/Ell2/Leo1/Cdk13/Med26/Ccnt2/Hnrnpu/Recql5/Med1/Cdk9/Ncbp2/Eaf1	22
BP	GO:0048813	dendrite morphogenesis	39/2319	194/28928	0.201031	2.50773	6.22034	7.66328e-08	1.35688e-06	Rapgef2/Cdkl5/Ube3a/Arhgap33/Nfatc4/Dnm1l/Tanc2/Tnik/Abi1/Cit/Grip1/Fyn/Pdlim5/Septin7/Afdn/Ngef/Mink1/Abl2/Pias2/Ppp1r9a/Cux1/Cask/Igf2bp1/Cfl1/Ppp3ca/Ankrd27/Sipa1l1/Arhgap44/Mef2a/Dbnl/Rere/Baiap2/Gorasp1/Mapk8ip2/Hdac6/Nedd4/Ctnna2/Marcks/Wasl	39
BP	GO:0016236	macroautophagy	55/2319	323/28928	0.170279	2.12411	5.99761	8.30864e-08	1.46656e-06	Atg9a/Elapor1/Rab3gap2/Ulk1/Pik3c2a/Prkn/Tbc1d5/Dnm1l/Zdhhc19/Chmp2b/Fez2/Kat5/Snx14/Huwe1/Armc3/Rab12/Usp36/Pikfyve/Wac/Diaph3/Htt/Wdr81/Sec22b/Atp2a2/Supt5/Ripk2/Traf6/Smcr8/Vdac1/Gpsm1/Larp1/Znrf2/Tecpr1/Wipi2/Atg2b/Spata33/Ufl1/Mtmr3/Optn/Vps4a/Retreg3/Nsfl1c/Rab23/Stx12/Rb1cc1/Bag3/Ulk2/Stub1/Snapin/Hdac6/Tex264/Psen1/Bcl2l13/Sqstm1/Mtor	55
BP	GO:0071539	protein localization to centrosome	15/2319	38/28928	0.394737	4.92408	7.14569	9.08355e-08	1.59837e-06	4933427D14Rik/Cep78/Cep250/Cep131/Apc/Cep350/Pibf1/Cep63/Htt/Spag5/Trim69/Rab11fip3/Nsfl1c/Cep72/Pcm1	15
BP	GO:0060491	regulation of cell projection assembly	42/2319	219/28928	0.191781	2.39234	6.10585	9.93182e-08	1.74222e-06	Auts2/Odf2l/Cdkl5/Fnbp1l/Cdc42ep1/Ccp110/Espn/Ccdc88a/Cdc42ep4/Septin9/Dock11/Entr1/Ttbk2/Odf2/Apc/Fmr1/Dpysl3/Ift140/Sdccag8/Syne2/Htt/Ppp1r9a/Tesk1/Cfl1/Epha2/Arhgap44/Kif24/Cep135/Daam2/Mapk15/Dzip1/Rab11fip3/Dync2li1/Anln/Eps8l3/Twf1/Cdk10/Hsp90aa1/Capzb/Mtor/Mak/Wasl	42
BP	GO:0042073	intraciliary transport	18/2319	54/28928	0.333333	4.15811	6.85739	1.02513e-07	1.79271e-06	Rpgr/Ssx2ip/Lca5l/Arl3/Kif17/Cep131/Klc3/Ift140/Ift122/Lca5/Ttc21a/Ccdc38/Dync2li1/Cluap1/Pcm1/Ift57/Wdr35/Mak	18
BP	GO:0043087	regulation of GTPase activity	42/2319	220/28928	0.190909	2.38147	6.07208	1.13357e-07	1.97624e-06	Ralgapa2/Rapgef2/Rab3gap2/Arhgef7/Myo9b/Sgsm3/Ralbp1/Abr/Dock7/Ralgapb/Dock11/Rabgap1/Rapgef6/Mtss2/Arfgef1/Myo9a/Arhgef5/Arhgap17/Ngef/Asap1/Mex3b/Rab11fip2/Rangap1/Wnk1/Epha2/Nf1/Dab2ip/Smcr8/Sipa1l1/Arhgap44/Asap3/Dvl2/Gpsm1/Gmip/Tbc1d10b/Arhgef10/Dennd1a/Sh3bp4/Tbc1d15/Amot/Ralgapa1/Mtor	42
BP	GO:0009314	response to radiation	72/2319	474/28928	0.151899	1.89484	5.79895	1.13866e-07	1.97903e-06	Rpgr/Hsf1/Mme/Agap3/Ints3/Uimc1/Ifi203/Rad51ap1/Cbl/Crebbp/Pold3/Zzef1/Atr/Usp28/Usp47/Nfatc4/Mapk14/Kat5/Ube4b/Cul4b/Cep250/Nek1/D7Ertd443e/Dcun1d3/Pml/Clk2/Brsk1/Rad18/Blm/Synpo/Poli/Ercc5/Ercc4/Nhej1/Abl2/Dnmt3a/Htt/Usp2/Map3k4/Best1/Pias1/Parp1/Xrcc5/H2ax/Msh6/Kmt2a/Cirbp/Trp53bp1/Brca2/Nf1/Dtl/Babam1/Adam2/Npm1/N4bp1/Nipbl/Zranb3/Rad9b/Topbp1/Nucks1/Spidr/Ticrr/Ccar2/Eef1d/Rev1/Ddb2/Nsmce3/C…	72
BP	GO:0044773	mitotic DNA damage checkpoint signaling	23/2319	84/28928	0.27381	3.41559	6.54521	1.15141e-07	1.98899e-06	Uimc1/Cdc14b/D7Ertd443e/Donson/Pml/Brsk1/Blm/Wac/Gigyf2/Atf2/Dtl/Babam1/Taok1/Mre11a/Rad9b/Topbp1/Ppp1r10/Clspn/Nop53/Ticrr/Nbn/Cdk1/Stk33	23
BP	GO:0051851	modulation by host of symbiont process	23/2319	84/28928	0.27381	3.41559	6.54521	1.15141e-07	1.98899e-06	Snw1/Smarca4/Pi4ka/Prkn/Tfap4/Vapa/Taf11/Ythdc2/Fmr1/Inpp5k/Paip1/Hdac1/Ccnk/Jun/Cfl1/Chd1/Hmga2/Zc3h12a/Nucks1/Vapb/Smc5/Rest/Cdk9	23
BP	GO:2000059	negative regulation of ubiquitin-dependent protein catabolic process	19/2319	60/28928	0.316667	3.95021	6.75317	1.15612e-07	1.99105e-06	Svip/Qrich2/Anks1/Ubxn1/Pml/Sufu/Usp7/Usp14/Wac/Csnk2a2/Csnk2b/Smarcc1/Bag6/Usp9x/N4bp1/Sgta/Nop53/Ccar2/Psen1	19
BP	GO:0045931	positive regulation of mitotic cell cycle	31/2319	138/28928	0.224638	2.80221	6.26486	1.21328e-07	2.08317e-06	Hsf1/Crebbp/Cul4b/Rptor/Ube2e2/Apex1/Eif4g1/Ankrd17/Pkn2/Mta3/Dusp3/Usp2/Rrm2/Rb1/Lmnb1/Brca2/Larp7/Dtl/Sin3a/Ddr2/Ccdc57/Ppp1r10/Mtbp/Mepce/Cdc16/Ccne2/Camk2d/Stox1/Cdk1/Anp32b/Cpsf3	31
BP	GO:0006352	DNA-templated transcription initiation	39/2319	198/28928	0.19697	2.45707	6.0734	1.35081e-07	2.31229e-06	Smarca4/Gtf3c1/Cdk7/Taf11/Lcor/Taf3/Ubtf/Glyr1/Apex1/Rsf1/Gtf2h1/Lipe/Mdc1/Kdm2a/Brf1/Atad2/Ikzf1/Cavin1/Jun/Sub1/Atf2/Tfam/Mnat1/Kmt2a/Gtf2f1/Kat7/Ttf1/Polr1g/Med26/Rbm14/Bclaf1/Dr1/Smarca5/Med1/Taf7l/Macroh2a1/Phf2/Taf9b/Nr3c1	39
BP	GO:0031112	positive regulation of microtubule polymerization or depolymerization	15/2319	39/28928	0.384615	4.79782	7.0063	1.36661e-07	2.33229e-06	Togaram1/Spast/Nav3/Apc/Clip1/Numa1/Akap9/Map1b/Cdkn1b/Git1/Katnb1/Slain2/Cdk5rap2/Pak1/Rps3	15
BP	GO:1901800	positive regulation of proteasomal protein catabolic process	27/2319	111/28928	0.243243	3.0343	6.33928	1.39595e-07	2.37522e-06	Sumo1/Dab2/Sh3rf1/Prkn/Osbpl7/Fmr1/Sumo2/Atxn3/Axin1/Pias1/Rad23a/Gclc/Bag6/Dab2ip/Zer1/Chfr/Sgta/Nop53/Sh3rf2/Sirt2/Pabir1/Csnk1e/Dnajb2/Stub1/Psmd10/Csnk1a1/Psen1	27
BP	GO:0048638	regulation of developmental growth	63/2319	397/28928	0.15869	1.97956	5.80168	1.43361e-07	2.43199e-06	Hsf1/Mael/Cdkl5/Rufy3/Hdac2/Ulk1/Alms1/Prkn/Rims2/Mapk14/Macf1/Hnrnpk/Itsn2/Apc/Limk1/Pum2/Clasp2/Afdn/Atxn2/Spag9/Mycbp2/Dyrk1a/Sgip1/Stk4/Lats2/Jarid2/Ikzf1/Daxx/Lin7a/Map1b/Cfl1/Ar/Gja1/Cdkn1b/Hmga2/Cxadr/Ncor1/Wwc1/Sin3a/Tbx2/Foxs1/Dbnl/Nipbl/Wwc2/Vgll4/Arhgap32/Shtn1/Golga4/Rbm10/Rtn4/Tomm70a/Rnf6/Lpar3/Ulk2/Adnp/Hdac6/Map2/Cdk1/Nr3c1/Eif4g2/Pak1/Adrb1/Mtor	63
BP	GO:0072331	signal transduction by p53 class mediator	35/2319	169/28928	0.207101	2.58344	6.09462	1.63706e-07	2.76883e-06	Bok/Snw1/Ifi203/Jmy/Atr/Usp28/Prkn/Tfap4/Kat5/Chd5/Rps6ka6/Hnrnpk/Pml/Rrp8/Myo6/Dyrk1a/Cep63/Mdm4/Usp10/Bop1/Brca2/Bag6/Ddx5/Atrx/Npm1/Trim24/Nop53/Usp15/Bcl2l12/Rpl37rt/Mlf1/Hic1/Psmd10/Nop2/Dyrk3	35
BP	GO:0006270	DNA replication initiation	14/2319	35/28928	0.4	4.98974	6.9722	2.00872e-07	3.37728e-06	Pola2/Gmnn/Mcm3/Mcm4/Mcm5/Mcm2/Mcm6/Orc6/Kat7/Mcm7/Topbp1/Ticrr/Wrnip1/Ccne2	14
BP	GO:0045943	positive regulation of transcription by RNA polymerase I	14/2319	35/28928	0.4	4.98974	6.9722	2.00872e-07	3.37728e-06	Smarca4/Ubtf/Mars1/Bnc1/Sf3b1/Ncl/Lyar/Phf8/Smarca5/Pwp1/Ddx21/Myo1c/Baz1b/Mtor	14
BP	GO:0019079	viral genome replication	30/2319	134/28928	0.223881	2.79276	6.14062	2.08356e-07	3.49274e-06	Ifi203/Srpk2/Prkn/Pcbp2/Vapa/Kpna6/Ythdc2/Fmr1/Inpp5k/Pkn2/Srpk1/Ccnk/Hmga2/Rad23a/Tarbp2/Top2a/Eif2ak2/Mphosph8/Zc3h12a/Ddx5/Trim28/Tasor/N4bp1/Larp1/Grk2/Nucks1/Vapb/Smc5/Ilf3/Morc2a	30
BP	GO:0002181	cytoplasmic translation	35/2319	171/28928	0.204678	2.55323	6.0138	2.2117e-07	3.69661e-06	Dhx9/Cpeb2/Cnbp/Cpeb3/Rpl18/Mif4gd/Ybx1/Fmr1/Denr/Paip1/Rps28/Hnrnpd/Gtpbp1/Igf2bp1/Eif4a2/Eif3a/Pabpc1/Rpl12/Rpl28/Rpl29/Rpl13/Eef2/Eif3e/Nck1/Rpl24/Eif2b5/Eif3b/Eif3c/Hnrnpu/Csde1/Ncbp2/Rpl14/Rps3/Nemf/Eif2s3y	35
BP	GO:2000060	positive regulation of ubiquitin-dependent protein catabolic process	25/2319	100/28928	0.25	3.11859	6.26508	2.27807e-07	3.79634e-06	Sumo1/Dab2/Sh3rf1/Sumo2/Atxn3/Axin1/Traf7/Pias1/Rad23a/Gclc/Tgfb1i1/Zer1/Chfr/Sgta/Nop53/Sh3rf2/Sirt2/Pabir1/Csnk1e/Dnajb2/Stub1/Psmd10/Rnf139/Csnk1a1/Psen1	25
BP	GO:0009411	response to UV	34/2319	164/28928	0.207317	2.58614	6.01351	2.3806e-07	3.95557e-06	Mme/Agap3/Crebbp/Pold3/Atr/Usp28/Usp47/Nfatc4/Mapk14/Ube4b/Cul4b/D7Ertd443e/Dcun1d3/Pml/Brsk1/Rad18/Poli/Ercc5/Ercc4/Map3k4/Parp1/Msh6/Cirbp/Brca2/Dtl/Npm1/N4bp1/Zranb3/Ccar2/Rev1/Ddb2/Nsmce3/Nedd4/Noc2l	34
BP	GO:0032868	response to insulin	52/2319	308/28928	0.168831	2.10606	5.76111	2.44063e-07	4.04346e-06	Cpeb2/Ncoa1/Lpin1/Sorbs1/Uchl3/Tns2/Cd2ap/Mapk14/Dennd4c/Grb10/Hnrnpk/Cad/Apc/Ncoa5/Osbpl8/Shc1/Inpp5k/Insig2/Tbc1d4/Zfp106/Pdpk1/Phip/Srsf5/Eif6/Ncl/Parp1/Rb1/Hmga1/Max/Prkcb/Irs2/Srsf3/Gclc/Smarcc1/Srsf6/Pid1/Slc9a1/Sos1/Sort1/Grk2/Nucks1/Nck1/Appl2/Errfi1/Raf1/Grb14/Gkap1/Cry2/Myo1c/Pak1/Marcks/Mtor	52
BP	GO:0010833	telomere maintenance via telomere lengthening	22/2319	81/28928	0.271605	3.38809	6.35377	2.51952e-07	4.16198e-06	Parn/Atr/Pml/Terf2/Pnkp/Ercc4/Hnrnpd/Wrap53/Map3k4/Hnrnpa2b1/Parp1/Xrcc5/Cct3/Acd/Rpa1/Slx4/Mapk15/Hnrnpu/Terf2ip/Hnrnpc/Hsp90aa1/Cct2	22
BP	GO:1900180	regulation of protein localization to nucleus	34/2319	165/28928	0.206061	2.57047	5.97231	2.76996e-07	4.56237e-06	Sumo1/Crebbp/Mark3/Nolc1/Ubr5/Cd2ap/Mapk14/Otud7b/Fyn/Ppp3cb/Tpr/Lats2/Htt/Tesk1/Parp1/Ctnna1/Lmna/Ran/Nf1/Larp7/Zc3h12a/Sin3a/Gli3/Npm1/Trim28/Mepce/Efcab7/Hnrnpm/Rab23/Bag3/Cdk1/Hsp90aa1/Psen1/Mtor	34
BP	GO:0044774	mitotic DNA integrity checkpoint signaling	23/2319	88/28928	0.261364	3.26034	6.2691	2.89774e-07	4.75901e-06	Uimc1/Cdc14b/D7Ertd443e/Donson/Pml/Brsk1/Blm/Wac/Gigyf2/Atf2/Dtl/Babam1/Taok1/Mre11a/Rad9b/Topbp1/Ppp1r10/Clspn/Nop53/Ticrr/Nbn/Cdk1/Stk33	23
BP	GO:0008154	actin polymerization or depolymerization	39/2319	204/28928	0.191176	2.3848	5.8596	3.04795e-07	4.99124e-06	Enah/Capza1/Cdc42ep1/Rasa1/Cd2ap/Bin1/Ssh3/Mical3/Cracd/Spire1/Cdc42ep4/Sptan1/Cit/Arfgef1/Fmn1/Lmod1/Map3k1/Diaph3/Ppp1r9a/Myadm/Cfl1/Vasp/Ssh2/Dbnl/Carmil1/Daam2/Nck1/Baiap2/Kank2/Plekhh2/Twf1/Spatc1l/Lima1/Flii/Add2/Myo1c/Capzb/Mtor/Wasl	39
BP	GO:0010506	regulation of autophagy	53/2319	319/28928	0.166144	2.07254	5.6865	3.17079e-07	5.17743e-06	Bok/Elapor1/Rab3gap2/Ulk1/Pik3c2a/Svip/Prkn/Dnm1l/Zdhhc19/Fez2/Kat5/Rptor/Huwe1/Ubr4/Rab12/Usp36/Eif4g1/Herc1/Wac/Setd2/Ercc4/Htt/Sec22b/Supt5/Usp10/Ripk2/Wnk1/Cdk16/Foxk2/Mtcl1/Smcr8/Zc3h12a/Vdac1/Gpsm1/Larp1/Tecpr1/Mtdh/Mapk15/Usp20/Ufl1/Mtmr3/Optn/Sirt2/Dap/Sh3bp4/Rb1cc1/Bag3/Ulk2/Stub1/Hdac6/Eif4g2/Sqstm1/Mtor	53
BP	GO:0033363	secretory granule organization	21/2319	76/28928	0.276316	3.44686	6.30544	3.42122e-07	5.57029e-06	Hps1/Cylc1/Cylc2/Sppl2c/Fam209/Spaca1/Tmf1/Ccdc136/Hps5/Sec23ip/Lyst/Ap3d1/Nectin2/Abca1/Rfx2/Pdcl2/Ptbp1/Ccdc38/Sox30/Actl7a/Ap3b1	21
BP	GO:0042254	ribosome biogenesis	53/2319	320/28928	0.165625	2.06606	5.66111	3.50852e-07	5.69608e-06	Afg2a/Dhx30/Emg1/Ddx47/Eri1/Exosc5/Cul4b/Mdn1/Exosc2/Usp36/Nsun4/Rexo5/Rrp8/Heatr3/Utp14b/Nol8/Gtf3a/Rps28/Eif6/Ncl/Xrcc5/Pa2g4/Rrp1/Ran/Bop1/Eif5b/Lyar/Ddx17/Drosha/Mettl16/Npm1/Pdcd11/Rexo1/Mak16/Nop53/Rpl24/Nup88/Ddx54/Zfp622/Rbm10/Pwp1/Rpl14/Rrp15/Nop56/Pelp1/Riok3/Mettl15/Ddx21/Eif4a3/Nop2/Noc2l/Nop14/Gnl2	53
BP	GO:0048477	oogenesis	29/2319	130/28928	0.223077	2.78274	6.01403	3.57776e-07	5.79188e-06	Kmt2d/Tdrd7/Tut4/Adrm1/Tdrd6/Cntrl/Ezhip/Ythdc2/Tut7/Ythdc1/Bnc1/H3f3a/Kmt2b/Rbm46/Brca2/Zscan21/Zglp1/Dazl/Marf1/Rec8/Sirt2/Tdrd1/Hormad1/Ddx20/Mlh1/Grb14/Ybx2/Spdya/Wdr77	29
BP	GO:0006376	mRNA splice site recognition	12/2319	27/28928	0.444444	5.54415	6.97375	3.80082e-07	6.13545e-06	Srsf12/Ythdc1/Luc7l/Srsf1/Srsf6/Puf60/Sfswap/Snrpc/Luc7l2/Psip1/Srsf10/Rbmx	12
BP	GO:0071897	DNA biosynthetic process	35/2319	175/28928	0.2	2.49487	5.85556	3.96612e-07	6.38409e-06	Chtf18/Parn/Pold3/Jade3/Atr/Sycp3/Lig3/Pml/Terf2/Pnkp/Dnajc2/Poli/Hnrnpd/Wrap53/Map3k4/Tk1/Gja1/Xrcc5/Cct3/Dtl/Acd/Kat7/Rpa1/Rev3l/Jade1/Mapk15/Hnrnpu/Wrnip1/Rev1/Ing5/Hnrnpc/Lin9/Camk2d/Hsp90aa1/Cct2	35
BP	GO:0099173	postsynapse organization	52/2319	314/28928	0.165605	2.06581	5.6059	4.52278e-07	7.2595e-06	Cdkl5/Ube3a/Arhgef7/Cpeb3/Arhgap33/Sorbs1/Dnm1l/Chmp2b/Stk38/Tanc2/Dock7/Hnrnpk/Cit/Fyn/Myo9a/Pdlim5/Pum2/Itsn1/Septin7/Afdn/Ngef/Asap1/Mark2/Abl2/Arhgap39/Ppp1r9a/Cask/Map1b/Cfl1/Actb/Nf1/Snx27/Sorbs2/Usp9x/Sipa1l1/Arhgap44/Dbnl/Itga3/Caskin1/Baiap2/Rps6ka5/Mark1/Kif2c/Rtn4/Hnrnpm/Rbmx/Mtmr2/Hdac6/Marcks/Nedd8/Psen1/Wasl	52
BP	GO:2000765	regulation of cytoplasmic translation	14/2319	37/28928	0.378378	4.72002	6.68425	4.53586e-07	7.25993e-06	Dhx9/Cpeb2/Cnbp/Cpeb3/Ybx1/Fmr1/Paip1/Hnrnpd/Igf2bp1/Pabpc1/Eef2/Nck1/Hnrnpu/Csde1	14
BP	GO:0051653	spindle localization	19/2319	65/28928	0.292308	3.64635	6.30551	4.72e-07	7.49119e-06	Cenpa/Enkd1/Zw10/Kat5/Spire1/Clasp1/Numa1/Clasp2/Htt/Arhgef2/Cfl1/Gja1/Map4/Kpnb1/Gpsm1/Spag5/Cdk5rap2/Nsfl1c/Wasl	19
BP	GO:1902808	positive regulation of cell cycle G1/S phase transition	19/2319	65/28928	0.292308	3.64635	6.30551	4.72e-07	7.49119e-06	Crebbp/Cul4b/Rptor/Ube2e2/Apex1/Eif4g1/Ankrd17/Rrm2/Larp7/Tbx2/Ddr2/Mtbp/Paf1/Mepce/Pagr1a/Ccne2/Stox1/Anp32b/Cpsf3	19
BP	GO:1904356	regulation of telomere maintenance via telomere lengthening	19/2319	65/28928	0.292308	3.64635	6.30551	4.72e-07	7.49119e-06	Parn/Atr/Pml/Terf2/Pnkp/Ercc4/Hnrnpd/Wrap53/Map3k4/Hnrnpa2b1/Parp1/Xrcc5/Cct3/Acd/Slx4/Mapk15/Hnrnpu/Hnrnpc/Cct2	19
BP	GO:0006337	nucleosome disassembly	10/2319	19/28928	0.526316	6.56544	7.16387	5.05667e-07	8.0031e-06	Smarca4/Arid2/Atad2/Tnp1/Smarcc1/Ssrp1/Smarcc2/Arid1a/Supt16/Smarcd2	10
BP	GO:0031333	negative regulation of protein-containing complex assembly	34/2319	170/28928	0.2	2.49487	5.7708	5.77376e-07	9.11256e-06	Hsf1/Capza1/Ulk1/Ifi203/Arhgef7/Svip/Ssh3/Cracd/Sptan1/Arfgef1/Dyrk1a/Lmod1/Arhgef2/Myadm/Cfl1/Ankrd27/Ssh2/Carmil1/Dnajc15/Nop53/Kank2/Tbcd/Sirt2/Twf1/Raf1/Jam3/Riok3/Tfip11/Flii/Add2/Hdac6/Map2/Csnk1a1/Capzb	34
BP	GO:0009303	rRNA transcription	15/2319	43/28928	0.348837	4.35151	6.49272	6.05386e-07	9.50171e-06	Smarca4/Gtf3c1/Ubtf/Mars1/Tcof1/Cavin1/Ncl/Spin1/Npm1/Polr1g/Nop53/Pwp1/Polr1d/Macroh2a1/Mtor	15
BP	GO:1905168	positive regulation of double-strand break repair via homologous recombination	15/2319	43/28928	0.348837	4.35151	6.49272	6.05386e-07	9.50171e-06	Actl6a/Rad51ap1/Crebbp/Kat5/Blm/Arid2/Wrap53/Parp1/Actb/Hdgfl2/Epc1/Ep400/Rnf126/Mrgbp/Timeless	15
BP	GO:0051293	establishment of spindle localization	18/2319	60/28928	0.3	3.7423	6.27727	6.13887e-07	9.60851e-06	Cenpa/Enkd1/Zw10/Kat5/Spire1/Clasp1/Numa1/Clasp2/Htt/Arhgef2/Cfl1/Gja1/Map4/Kpnb1/Gpsm1/Spag5/Cdk5rap2/Nsfl1c	18
BP	GO:0016233	telomere capping	14/2319	38/28928	0.368421	4.59581	6.54791	6.6519e-07	1.03828e-05	Terf2/Pnkp/Ercc4/Hnrnpd/Map3k4/Hnrnpa2b1/Smg6/Acd/Xrcc1/Mre11a/Mapk15/Terf2ip/Nbn/Spdya	14
BP	GO:0031116	positive regulation of microtubule polymerization	13/2319	33/28928	0.393939	4.91413	6.64155	6.77565e-07	1.04893e-05	Togaram1/Nav3/Apc/Clip1/Numa1/Akap9/Map1b/Cdkn1b/Git1/Slain2/Cdk5rap2/Pak1/Rps3	13
BP	GO:0043247	telomere maintenance in response to DNA damage	13/2319	33/28928	0.393939	4.91413	6.64155	6.77565e-07	1.04893e-05	Actl6a/Actr8/Ino80d/Terf2/Apex1/Ino80c/Ercc4/Tfpt/Acd/Xrcc1/Rif1/Terf2ip/Nbn	13
BP	GO:0070198	protein localization to chromosome, telomeric region	13/2319	33/28928	0.393939	4.91413	6.64155	6.77565e-07	1.04893e-05	Atr/Pml/Terf2/Wrap53/Xrcc5/Cct3/Brca2/Acd/Atrx/Terf2ip/Macroh2a1/Spdya/Cct2	13
BP	GO:1902017	regulation of cilium assembly	21/2319	79/28928	0.265823	3.31596	6.0851	6.93627e-07	1.07059e-05	Odf2l/Cdkl5/Ccp110/Ccdc88a/Septin9/Entr1/Ttbk2/Odf2/Ift140/Sdccag8/Syne2/Htt/Tesk1/Kif24/Cep135/Mapk15/Dzip1/Rab11fip3/Dync2li1/Cdk10/Mak	21
BP	GO:0033157	regulation of intracellular protein transport	35/2319	179/28928	0.195531	2.43912	5.70163	6.95333e-07	1.07059e-05	Sumo1/Rufy3/Svip/Pcnt/Nolc1/Ubr5/Mapk14/Asph/Cep131/Snx3/Tpr/Prkaca/Rangap1/Eif3e/Ran/Frat1/Nf1/Zc3h12a/Arhgap44/Prpf4b/Gli3/Trim28/Kif20b/Ctdspl2/Efcab7/Rab23/Ube2j1/Bag3/Pcm1/Kif3a/Cdk1/Hsp90aa1/Psen1/Anp32b/Pdcd5	35
BP	GO:0021915	neural tube development	37/2319	195/28928	0.189744	2.36693	5.65405	7.34126e-07	1.12725e-05	Enah/Zeb2/Shroom3/Gatad2a/Kat5/Mthfr/Ttbk2/Sufu/Ift140/Setd2/Ift122/Kdm2a/Stk4/Abl2/Hectd1/Prkaca/Cfl1/Rarg/Traf6/Vasp/Epha2/Nf1/Phactr4/Dvl2/Gli3/Kif20b/Sec24b/Cluap1/Luzp1/Cby1/Rab23/Nup50/Kif3a/Arid1a/Ift57/Marcks/Psen1	37
BP	GO:0120316	sperm flagellum assembly	18/2319	61/28928	0.295082	3.68095	6.18787	8.05842e-07	1.23403e-05	Cabcoco1/Tbc1d21/Cfap44/Tpgs1/Fsip2/Cfap61/Cep131/Cfap70/Ttll5/Klc3/Akap4/Cfap119/Pdcl2/Dzip1/Dnali1/Spef2/Ccdc38/Gk2	18
BP	GO:0045995	regulation of embryonic development	23/2319	93/28928	0.247312	3.08505	5.94547	8.4091e-07	1.28426e-05	Trip12/Actl6a/Ehmt1/Tada3/Actr8/Yeats2/Rps6ka6/Ino80d/Phldb2/Phldb1/Ino80c/Septin7/Clasp1/Clasp2/Cfl1/Tfpt/Bag6/Zzz3/Nipbl/Ccsap/Dr1/Amot/Racgap1	23
BP	GO:0140718	facultative heterochromatin formation	9/2319	16/28928	0.5625	7.01682	7.10682	9.15785e-07	1.39485e-05	Ehmt1/Ezh1/Baz2a/Rrp8/Jarid2/Phf8/Sirt2/Smarca5/Phf2	9
BP	GO:0006446	regulation of translational initiation	20/2319	74/28928	0.27027	3.37144	6.02995	9.52528e-07	1.44692e-05	Bzw1/Mif4gd/Pml/Fmr1/Eif4e2/Eif4g1/Paip1/Tpr/Gigyf2/Eif2ak2/Eif5b/Npm1/Dazl/Larp1/Nck1/Eif2b5/Eif3b/Ncbp2/Eif4g2/Mtor	20
BP	GO:0001675	acrosome assembly	14/2319	39/28928	0.358974	4.47797	6.41622	9.61166e-07	1.45614e-05	Cylc1/Cylc2/Sppl2c/Fam209/Spaca1/Tmf1/Ccdc136/Sec23ip/Nectin2/Rfx2/Pdcl2/Ccdc38/Sox30/Actl7a	14
BP	GO:1903828	negative regulation of protein localization	44/2319	254/28928	0.173228	2.16091	5.48604	9.74407e-07	1.47226e-05	Sumo1/Rab11fip5/Dab2/Svip/Rab11fip1/Prkn/Mark3/Rptor/Madd/Inpp5e/Rhbdf1/Ttbk2/Otud7b/Ppfia1/Snx3/Inpp5k/Lyplal1/Hectd1/Lats2/Ctnna1/Rangap1/Dnaja1/Ppp3ca/Wnk1/Adra2a/Nf1/Pid1/Snx33/Sin3a/Tbc1d1/Ppp2r5a/Wnk4/Rhbdf2/Rab11fip3/Rest/Cdk9/Psmd9/Nsfl1c/Rab23/Ube2j1/Bag3/Macroh2a1/Pfkl/Mtor	44
BP	GO:1900087	positive regulation of G1/S transition of mitotic cell cycle	16/2319	50/28928	0.32	3.99179	6.25058	9.77292e-07	1.4727e-05	Crebbp/Cul4b/Rptor/Ube2e2/Apex1/Eif4g1/Ankrd17/Rrm2/Larp7/Ddr2/Mtbp/Mepce/Ccne2/Stox1/Anp32b/Cpsf3	16
BP	GO:0031329	regulation of cellular catabolic process	64/2319	428/28928	0.149533	1.86532	5.32433	9.82571e-07	1.47672e-05	Bok/Elapor1/Rab3gap2/Ulk1/Gapdhs/Pik3c2a/Svip/Prkn/Dnm1l/Zdhhc19/Fez2/Kat5/Nrdc/Rptor/Huwe1/Ubr4/Rab12/Usp36/Eif4g1/Herc1/Wac/Setd2/Ercc4/Htt/Sec22b/Supt5/Usp10/Ripk2/Irs2/Wnk1/Adra2a/Cdk16/Foxk2/Mtcl1/Smcr8/Snx33/Zc3h12a/Git1/Vdac1/Abcd2/Gpsm1/Larp1/Phkb/Tecpr1/Mtdh/Mapk15/Usp20/Ufl1/Mtmr3/Optn/Sirt2/Dap/Sh3bp4/Rb1cc1/Bag3/Ulk2/Stub1/Mtmr2/Hdac6/Eif4g2/Psen1/Ppp2ca/Sqstm1/Mtor	64
BP	GO:0007097	nuclear migration	13/2319	34/28928	0.382353	4.7696	6.4926	1.01645e-06	1.51997e-05	Lmnb2/Tacc2/Dock7/Syne2/Tacc1/Lmnb1/Lmna/Nherf1/Tacc3/Fhod1/Clmn/Pcm1/Nudc	13
BP	GO:0060999	positive regulation of dendritic spine development	19/2319	68/28928	0.279412	3.48548	6.05765	1.01671e-06	1.51997e-05	Cdkl5/Cpeb3/Crebbp/Dnm1l/Hnrnpk/Pbrm1/Fmr1/Itsn1/Afdn/Ppp1r9a/Cask/Cfl1/Dbnl/Baiap2/Nr3c1/Eif4g2/Marcks/Psen1/Mtor	19
BP	GO:1905475	regulation of protein localization to membrane	41/2319	230/28928	0.178261	2.22369	5.50043	1.05344e-06	1.57073e-05	Dab2/Prkn/Sorbs1/Epb41l1/Tnik/Ppfia1/Grip1/Fyn/Inpp5k/Clasp2/Lyplal1/Pdpk1/Hectd1/Rab11fip2/Vamp4/Ar/Actb/Traf6/Wnk1/Epha2/Pid1/Snx27/Mtcl1/Sorbs2/Ank3/Arhgap44/Itga3/Mff/Ppp2r5a/Wnk4/Mief1/Vps26b/Efcab7/Zdhhc5/Vps4a/Kif2c/Myo1c/Camk2d/Pak1/Sqstm1/Pdcd5	41
BP	GO:0060828	regulation of canonical Wnt signaling pathway	44/2319	255/28928	0.172549	2.15244	5.4568	1.08751e-06	1.61727e-05	Tmem131l/Zeb2/Hdac2/Amer2/Dab2/Usp47/Prkn/Ubr5/Mapk14/Mllt3/Apc/Gprc5b/Ccnyl1/Plekha4/Tle3/Axin1/Stk4/Map3k1/Lats2/Rnf14/Adgra2/Hdac1/Nphp4/Tle5/Frat1/Nherf1/Wnk1/Dact3/Frmd8/Dab2ip/Kpna1/Gli3/Ccdc88c/Jade1/Daam2/Ccar2/Rnf146/Cby1/Csnk1e/Adnp/Dapk3/Usp34/Csnk1a1/Psen1	44
BP	GO:0010927	cellular component assembly involved in morphogenesis	31/2319	152/28928	0.203947	2.54411	5.63472	1.1519e-06	1.70344e-05	Nfasc/Hdac2/Cylc1/Myh11/Epb41l3/Cylc2/Sppl2c/Fam209/Klhl41/Spaca1/Tmf1/Phldb2/Phldb1/Ccdc136/Pikfyve/Clasp1/Clasp2/Lmod1/Actg1/Sec23ip/Nectin2/Rfx2/Mef2a/Pdcl2/Ccdc38/Sox30/Mios/Flii/Plec/Actl7a/Mtmr2	31
BP	GO:0032989	cellular anatomical entity morphogenesis	31/2319	152/28928	0.203947	2.54411	5.63472	1.1519e-06	1.70344e-05	Nfasc/Hdac2/Cylc1/Myh11/Epb41l3/Cylc2/Sppl2c/Fam209/Klhl41/Spaca1/Tmf1/Phldb2/Phldb1/Ccdc136/Pikfyve/Clasp1/Clasp2/Lmod1/Actg1/Sec23ip/Nectin2/Rfx2/Mef2a/Pdcl2/Ccdc38/Sox30/Mios/Flii/Plec/Actl7a/Mtmr2	31
BP	GO:0045859	regulation of protein kinase activity	71/2319	494/28928	0.143725	1.79287	5.24729	1.15446e-06	1.70344e-05	Rapgef2/Zeb2/Ksr1/Wdr59/Pxn/Nolc1/Tfap4/Stk38/Ccdc88a/Unc119/Apc/Abi1/Gprc5b/Ccnyl1/Inpp5k/Blm/Ulk4/Pibf1/Arhgef5/Akt1s1/Axin1/Pdpk1/Map3k1/Lats2/Htt/Magi3/Dusp3/Mapk8ip3/Map3k4/Daxx/Tesk1/Rb1/Pdgfa/Xrcc5/Cdkn1b/Mnat1/Hmga2/Actb/Dnaja1/Traf6/Nherf1/Adra2a/Nf1/Cdk12/Hexim2/Dab2ip/Spdye4a/Dvl2/Npm1/Ddr2/Cep43/Mapre3/Wnk4/Clspn/Slc8a2/Prkag2/Errfi1/Spatc1l/Mllt1/Plec/Macroh2a1/Psmd10/Stox1/Spdya/Map…	71
BP	GO:0051304	chromosome separation	22/2319	88/28928	0.25	3.11859	5.87594	1.18769e-06	1.74792e-05	Nuf2/Haspin/Zw10/Bub1/Sycp3/Apc/Ncaph2/Numa1/Tpr/Csnk2a2/Rb1/Ttk/Top2a/Prpf4b/Tex14/Mapk15/Chfr/Dis3l2/Cdk5rap2/Cdc16/Recql5/Incenp	22
BP	GO:0099175	regulation of postsynapse organization	36/2319	191/28928	0.188482	2.35118	5.53094	1.21458e-06	1.78285e-05	Cdkl5/Ube3a/Cpeb3/Arhgap33/Dnm1l/Chmp2b/Tanc2/Hnrnpk/Fyn/Pdlim5/Pum2/Itsn1/Afdn/Ngef/Asap1/Mark2/Ppp1r9a/Cask/Map1b/Cfl1/Nf1/Usp9x/Sipa1l1/Arhgap44/Dbnl/Caskin1/Baiap2/Rps6ka5/Mark1/Rtn4/Hnrnpm/Rbmx/Marcks/Nedd8/Psen1/Wasl	36
BP	GO:1901992	positive regulation of mitotic cell cycle phase transition	24/2319	102/28928	0.235294	2.93514	5.77974	1.29257e-06	1.89244e-05	Crebbp/Cul4b/Rptor/Ube2e2/Apex1/Eif4g1/Ankrd17/Mta3/Rrm2/Rb1/Lmnb1/Larp7/Dtl/Sin3a/Ddr2/Mtbp/Mepce/Cdc16/Ccne2/Camk2d/Stox1/Cdk1/Anp32b/Cpsf3	24
BP	GO:0030520	estrogen receptor signaling pathway	16/2319	51/28928	0.313725	3.91352	6.14773	1.31835e-06	1.9252e-05	Kmt2d/Ncoa1/Ncoa3/Strn3/Safb/Cnot2/Parp1/Ar/Ddx17/Ddx5/Kank2/Ufl1/Med1/Pagr1a/Arid1a/Pak1	16
BP	GO:0071459	protein localization to chromosome, centromeric region	11/2319	25/28928	0.44	5.48871	6.62839	1.32782e-06	1.93404e-05	Cenpa/Haspin/Zw10/Jarid2/Rb1/Ttk/Mtbp/Trappc12/Smc5/Champ1/Cdk1	11
BP	GO:0043393	regulation of protein binding	36/2319	192/28928	0.1875	2.33894	5.49523	1.38094e-06	2.00625e-05	Rapgef2/Arhgef7/Dab2/Atr/Prkn/Mark3/Nfatc4/Cd2ap/Efhb/Ttbk2/Septin7/Abl2/Zfpm1/Atp2a2/Lrpap1/Ripk2/Actb/Ran/Tle5/Gtf2f1/Spag8/Usp9x/Mapre3/Tex14/Sympk/Dzip1/Ufl1/Errfi1/Tfip11/Add2/Dnajb2/Pex14/Stub1/Snapin/Psen1/Epb41l5	36
BP	GO:0010563	negative regulation of phosphorus metabolic process	59/2319	388/28928	0.152062	1.89687	5.25058	1.48165e-06	2.14159e-05	Prkn/Nolc1/Tfap4/Stk38/Grb10/Apc/Inpp5k/Ocln/Eif4g1/Pibf1/Akt1s1/Pdpk1/Spag9/Lats2/Ptpn13/Dusp3/Myadm/Tesk1/Prkaca/Jun/Parp1/Rb1/Pdgfa/Cdkn1b/Actb/Dnaja1/Irs2/Nf1/Hexim2/Hspa4/Pid1/Dab2ip/Ncor1/Niban1/Zc3h12a/Git1/Npm1/Cep43/Ankle2/Ppp2r5a/Ibtk/Grk2/Wnk4/Nck1/Inpp5f/Cadm4/Sirt2/Hnrnpu/Terf2ip/Prkag2/Errfi1/Pwp1/Mllt1/Rabgef1/Plec/Macroh2a1/Psen1/Ppp2ca/Mtor	59
BP	GO:0045936	negative regulation of phosphate metabolic process	59/2319	388/28928	0.152062	1.89687	5.25058	1.48165e-06	2.14159e-05	Prkn/Nolc1/Tfap4/Stk38/Grb10/Apc/Inpp5k/Ocln/Eif4g1/Pibf1/Akt1s1/Pdpk1/Spag9/Lats2/Ptpn13/Dusp3/Myadm/Tesk1/Prkaca/Jun/Parp1/Rb1/Pdgfa/Cdkn1b/Actb/Dnaja1/Irs2/Nf1/Hexim2/Hspa4/Pid1/Dab2ip/Ncor1/Niban1/Zc3h12a/Git1/Npm1/Cep43/Ankle2/Ppp2r5a/Ibtk/Grk2/Wnk4/Nck1/Inpp5f/Cadm4/Sirt2/Hnrnpu/Terf2ip/Prkag2/Errfi1/Pwp1/Mllt1/Rabgef1/Plec/Macroh2a1/Psen1/Ppp2ca/Mtor	59
BP	GO:0031331	positive regulation of cellular catabolic process	44/2319	258/28928	0.170543	2.12741	5.36988	1.50456e-06	2.16917e-05	Elapor1/Rab3gap2/Ulk1/Gapdhs/Pik3c2a/Svip/Prkn/Zdhhc19/Kat5/Nrdc/Rptor/Huwe1/Ubr4/Rab12/Wac/Setd2/Htt/Supt5/Ripk2/Irs2/Adra2a/Cdk16/Smcr8/Snx33/Zc3h12a/Git1/Vdac1/Abcd2/Gpsm1/Larp1/Phkb/Mtdh/Usp20/Ufl1/Optn/Sh3bp4/Rb1cc1/Bag3/Stub1/Hdac6/Psen1/Ppp2ca/Sqstm1/Mtor	44
BP	GO:0032869	cellular response to insulin stimulus	42/2319	242/28928	0.173554	2.16497	5.37248	1.61691e-06	2.32524e-05	Cpeb2/Ncoa1/Lpin1/Sorbs1/Uchl3/Tns2/Dennd4c/Grb10/Hnrnpk/Apc/Ncoa5/Osbpl8/Shc1/Inpp5k/Insig2/Tbc1d4/Zfp106/Pdpk1/Phip/Ncl/Parp1/Rb1/Hmga1/Prkcb/Irs2/Srsf3/Gclc/Smarcc1/Pid1/Slc9a1/Sos1/Grk2/Nucks1/Nck1/Appl2/Raf1/Grb14/Gkap1/Myo1c/Pak1/Marcks/Mtor	42
BP	GO:0098876	vesicle-mediated transport to the plasma membrane	32/2319	162/28928	0.197531	2.46407	5.51654	1.62587e-06	2.33219e-05	Arl3/Macf1/Arfgef2/Entr1/Epb41l1/Rab12/Grip1/Snx3/Vps53/Ccdc93/Sec16a/Lyplal1/Eps15/Exoc4/Vamp4/Stx1b/Vamp3/Lmtk2/Snx27/Ankrd27/Ank3/Exoc1/Arhgap44/Micall1/Inpp5f/Rab11fip3/Vps50/Dennd1a/Optn/Golga4/Stx12/Ehd1	32
BP	GO:0006268	DNA unwinding involved in DNA replication	10/2319	21/28928	0.47619	5.94016	6.68555	1.66222e-06	2.37832e-05	Blm/Purb/Mcm3/Mcm4/Mcm5/Mcm2/Mcm6/Mcm7/Recql5/Pura	10
BP	GO:0051302	regulation of cell division	35/2319	186/28928	0.188172	2.34732	5.44198	1.76495e-06	2.51894e-05	Tada3/Ccp110/Cdc14b/Spast/Yeats2/Prpf40a/Ncoa3/Entr1/Mllt3/Ybx1/Apc/Cit/Blm/Setd2/Kif23/Pkn2/Zbtb18/Pdgfa/Hdgf/Wnk1/Brca2/Git1/Zzz3/Tex14/Fsd1/Kif20b/Rab11fip3/Ahctf1/Sirt2/Vps4a/Dr1/Cenpv/Incenp/Thoc5/Racgap1	35
BP	GO:0042326	negative regulation of phosphorylation	53/2319	337/28928	0.15727	1.96184	5.24313	1.79065e-06	2.5492e-05	Prkn/Nolc1/Tfap4/Stk38/Grb10/Apc/Inpp5k/Ocln/Eif4g1/Pibf1/Akt1s1/Pdpk1/Spag9/Lats2/Ptpn13/Dusp3/Myadm/Tesk1/Jun/Rb1/Cdkn1b/Actb/Dnaja1/Irs2/Nf1/Hexim2/Hspa4/Pid1/Dab2ip/Niban1/Zc3h12a/Npm1/Cep43/Ankle2/Ppp2r5a/Ibtk/Grk2/Wnk4/Nck1/Inpp5f/Cadm4/Sirt2/Hnrnpu/Terf2ip/Prkag2/Errfi1/Pwp1/Mllt1/Rabgef1/Plec/Macroh2a1/Psen1/Mtor	53
BP	GO:2000622	regulation of nuclear-transcribed mRNA catabolic process, nonsense-mediated decay	9/2319	17/28928	0.529412	6.60406	6.82313	1.8069e-06	2.56277e-05	Magohb/Dhx34/Nbas/Pabpc1/Upf3a/Casc3/Hnrnpab/Rbm8a/Eif4a3	9
BP	GO:0007266	Rho protein signal transduction	29/2319	140/28928	0.207143	2.58397	5.54617	1.80923e-06	2.56277e-05	Cdc42ep1/Arhgef7/Myo9b/Dock6/Ralbp1/Cdc42ep4/Dock7/Dock11/Scai/Mcf2l/Cdc42se1/Rhoj/Rtkn/Abl2/Arhgef2/Abca1/Nfix/Phactr4/Itga3/Arhgef11/Arhgap32/Kctd13/Baiap2/Kank2/Shtn1/Eps8l3/Csnk1a1/Adrb1/Racgap1	29
BP	GO:1903051	negative regulation of proteolysis involved in protein catabolic process	20/2319	77/28928	0.25974	3.24009	5.81056	1.88513e-06	2.66363e-05	Svip/Qrich2/Anks1/Ubxn1/Pml/Sufu/Usp7/Usp14/Wac/Csnk2a2/Csnk2b/Smarcc1/Bag6/Usp9x/N4bp1/Psmf1/Sgta/Nop53/Ccar2/Psen1	20
BP	GO:0040001	establishment of mitotic spindle localization	14/2319	41/28928	0.341463	4.25953	6.16572	1.92666e-06	2.71554e-05	Cenpa/Enkd1/Zw10/Kat5/Clasp1/Numa1/Clasp2/Htt/Arhgef2/Gja1/Kpnb1/Gpsm1/Cdk5rap2/Nsfl1c	14
BP	GO:0051100	negative regulation of binding	30/2319	148/28928	0.202703	2.52858	5.5038	1.9448e-06	2.7343e-05	Sumo1/Ifi203/Dab2/Nfatc4/Tfap4/Efhb/Ttbk2/Rsf1/Ercc4/Zfpm1/Atp2a2/Jun/Hmga2/Lrpap1/Actb/Tle5/Ppp3ca/Larp7/Gtf2f1/Tex14/Sympk/Mepce/Pex19/Tfip11/Dnajb2/Pex14/Stub1/Ybx2/Psen1/Epb41l5	30
BP	GO:0060560	developmental growth involved in morphogenesis	47/2319	286/28928	0.164336	2.04998	5.26805	1.96864e-06	2.76098e-05	Auts2/Cdkl5/Rufy3/Zeb2/Ulk1/Prkn/Rims2/Cd2ap/Macf1/Hnrnpk/Itsn2/Limk1/Pum2/Septin7/Fmn1/Clasp2/Afdn/Slc12a2/Raph1/Spag9/Map1b/Cfl1/Rarg/Nfix/Tsc22d4/Usp9x/Sin3a/Tbx2/Trim28/Dbnl/Vcl/Kdm5b/Arhgap32/Shtn1/Golga4/Med1/Rtn4/Spg21/Rnf6/Lpar3/Ulk2/Adnp/Hdac6/Map2/Eif4g2/Pak1/Epb41l5	47
BP	GO:0051650	establishment of vesicle localization	37/2319	203/28928	0.182266	2.27365	5.37595	2.00909e-06	2.81075e-05	Fnbp1l/Ahi1/Prkn/Kif13b/Tbc1d23/Kif1b/Tanc2/Madd/Synj1/Kifc1/Unc13b/Clasp1/Clasp2/Sec16a/Htt/5730455P16Rik/Kif1c/Exoc4/Ap3d1/Tesk1/Lin7a/Exoc1/Gbf1/Mapk15/Sybu/Trappc12/Ccdc186/Vps4a/Myo1c/Ap3b1/Snapin/Ap1ar/Map2/Map4k2/Sar1a/Psen1/Wasl	37
BP	GO:0071168	protein localization to chromatin	15/2319	47/28928	0.319149	3.98117	6.03834	2.20796e-06	3.08136e-05	Cenpa/Vcpip1/Brd3/Setd2/Jarid2/Pphln1/Daxx/Parp1/Tasor/Lemd2/Nipbl/Cdk9/Mcm8/Aplf/Macroh2a1	15
BP	GO:0050767	regulation of neurogenesis	69/2319	485/28928	0.142268	1.7747	5.07931	2.33762e-06	3.24903e-05	Mme/Rapgef2/Snw1/Cdkl5/Rufy3/Zeb2/Hdac2/Ulk1/Nfatc4/Dnm1l/Bin1/Macf1/Dock7/Nrdc/Spen/Tnik/Cit/Grip1/Synj1/Fmr1/Limk1/Afdn/Wdr62/Pias2/Cux1/Arhgef2/Hdac1/Cask/Ace/Rb1/Map1b/Vim/Ctnna1/Xrcc5/Hmgb2/Id4/Hmga2/Ppp3ca/Kifap3/Nf1/Ankrd27/Fxr1/Gli3/Dbnl/Fxr2/Daam2/Arhgap32/Baiap2/Ufl1/Shtn1/Appl2/Sirt2/Rest/Golga4/Gorasp1/Srrt/Rtn4/Rnf6/Lpar3/Ulk2/Pcm1/Adnp/Hdac6/Map2/Eif4g2/Pak1/Marcks/Psen1/Mtor	69
BP	GO:0045911	positive regulation of DNA recombination	20/2319	78/28928	0.25641	3.19855	5.73982	2.34531e-06	3.24903e-05	Actl6a/Rad51ap1/Crebbp/Kat5/Nsd2/Blm/Arid2/Wrap53/Parp1/Actb/Trp53bp1/Hdgfl2/Rif1/Epc1/Ep400/Rnf126/Pagr1a/Mrgbp/Mlh1/Timeless	20
BP	GO:0046824	positive regulation of nucleocytoplasmic transport	20/2319	78/28928	0.25641	3.19855	5.73982	2.34531e-06	3.24903e-05	Dhx9/Ubr5/Mapk14/Tpr/Cpsf6/Prkaca/Ran/Zc3h12a/Prpf4b/Gli3/Trim28/Ctdspl2/Efcab7/Ncbp2/Bag3/Nedd4/Cdk1/Hsp90aa1/Psen1/Anp32b	20
BP	GO:0090316	positive regulation of intracellular protein transport	25/2319	113/28928	0.221239	2.75981	5.53329	2.62384e-06	3.62602e-05	Rufy3/Pcnt/Ubr5/Mapk14/Asph/Cep131/Tpr/Prkaca/Eif3e/Ran/Zc3h12a/Prpf4b/Gli3/Trim28/Kif20b/Ctdspl2/Efcab7/Bag3/Pcm1/Kif3a/Cdk1/Hsp90aa1/Psen1/Anp32b/Pdcd5	25
BP	GO:0007029	endoplasmic reticulum organization	23/2319	99/28928	0.232323	2.89808	5.58477	2.69463e-06	3.71479e-05	Rab3gap2/Vcpip1/Mia3/Smpd4/Vapa/Polr2m/Sec16a/Tmcc1/Htt/Wnk1/Bag6/Esyt3/Lnpk/Mapk15/Reep1/Vapb/Sgta/Shtn1/Reep3/Rtn4/Retreg3/Cert1/Rtn3	23
BP	GO:0010212	response to ionizing radiation	31/2319	158/28928	0.196203	2.4475	5.38597	2.7232e-06	3.74506e-05	Hsf1/Ints3/Uimc1/Ifi203/Rad51ap1/Cbl/Atr/Usp28/Mapk14/Kat5/Nek1/D7Ertd443e/Dcun1d3/Pml/Clk2/Blm/Nhej1/Dnmt3a/Xrcc5/H2ax/Trp53bp1/Brca2/Babam1/Nipbl/Rad9b/Topbp1/Nucks1/Spidr/Ticrr/Eef1d/Tnks1bp1	31
BP	GO:1904375	regulation of protein localization to cell periphery	32/2319	166/28928	0.192771	2.40469	5.35813	2.81596e-06	3.86079e-05	Dab2/Sorbs1/Epb41l1/Tnik/Ppfia1/Grip1/Eif4g1/Numa1/Lyplal1/Pdpk1/Hectd1/Rab11fip2/Vamp4/Pias1/Ar/Actb/Traf6/Wnk1/Epha2/Pid1/Arhgap44/Itga3/Ppp2r5a/Epb41l2/Wnk4/Vps26b/Efcab7/Zdhhc5/Vps4a/Kif2c/Camk2d/Sqstm1	32
BP	GO:0032986	protein-DNA complex disassembly	10/2319	22/28928	0.454545	5.67016	6.46899	2.8278e-06	3.86079e-05	Smarca4/Arid2/Atad2/Tnp1/Smarcc1/Ssrp1/Smarcc2/Arid1a/Supt16/Smarcd2	10
BP	GO:0035331	negative regulation of hippo signaling	10/2319	22/28928	0.454545	5.67016	6.46899	2.8278e-06	3.86079e-05	Mark3/Mapk14/Strn3/Cit/Slmap/Wwc1/Wwc2/Wtip/Vgll4/Ppp2ca	10
BP	GO:0032436	positive regulation of proteasomal ubiquitin-dependent protein catabolic process	20/2319	79/28928	0.253165	3.15806	5.67022	2.90521e-06	3.95695e-05	Sumo1/Dab2/Sh3rf1/Sumo2/Axin1/Pias1/Rad23a/Gclc/Zer1/Chfr/Nop53/Sh3rf2/Sirt2/Pabir1/Csnk1e/Dnajb2/Stub1/Psmd10/Csnk1a1/Psen1	20
BP	GO:0007143	female meiotic nuclear division	15/2319	48/28928	0.3125	3.89823	5.93257	2.9742e-06	4.0412e-05	Hsf1/Spire1/Sycp3/Ncaph2/Ttk/Rbm46/Top2a/Meikin/Spin1/Dazl/Brme1/Sgo2a/Marf1/Mlh1/Sycp2	15
BP	GO:0032786	positive regulation of DNA-templated transcription, elongation	17/2319	60/28928	0.283333	3.5344	5.80136	3.02108e-06	4.09508e-05	Dab2/Ldb1/Ikzf1/Supt5/Ccnk/Parp1/Cdk12/Gtf2f1/Ell2/Kat7/Leo1/Cdk13/Med26/Ccnt2/Med1/Cdk9/Ncbp2	17
BP	GO:0006383	transcription by RNA polymerase III	16/2319	54/28928	0.296296	3.6961	5.8542	3.07611e-06	4.13996e-05	Gtf3c1/Snapc1/Rptor/Gtf3c2/Brf1/Sf3b1/Ar/Nab2/Polr3g/Smarca5/Polr3e/Polr1d/Ddx21/Myo1c/Baz1b/Mtor	16
BP	GO:0006998	nuclear envelope organization	16/2319	54/28928	0.296296	3.6961	5.8542	3.07611e-06	4.13996e-05	Lmnb2/Atr/Spast/Nup155/Chmp2b/Akap8l/Tor1aip1/Lmnb1/Lmna/Lemd2/Ankle2/Cdan1/Vps4a/Reep3/Nsfl1c/Cdk1	16
BP	GO:0035329	hippo signaling	16/2319	54/28928	0.296296	3.6961	5.8542	3.07611e-06	4.13996e-05	Amotl1/Mark3/Mapk14/Strn3/Cit/Slmap/Stk4/Lats2/Mob1b/Wwc1/Prpf4b/Wwc2/Wtip/Vgll4/Amot/Ppp2ca	16
BP	GO:0001841	neural tube formation	27/2319	129/28928	0.209302	2.61091	5.41334	3.29089e-06	4.41853e-05	Enah/Zeb2/Shroom3/Gatad2a/Mthfr/Sufu/Setd2/Ift122/Kdm2a/Stk4/Abl2/Hectd1/Prkaca/Cfl1/Rarg/Traf6/Vasp/Phactr4/Dvl2/Kif20b/Sec24b/Cluap1/Luzp1/Rab23/Nup50/Arid1a/Ift57	27
BP	GO:0014020	primary neural tube formation	25/2319	115/28928	0.217391	2.71181	5.42999	3.67092e-06	4.90994e-05	Enah/Zeb2/Shroom3/Gatad2a/Mthfr/Sufu/Setd2/Ift122/Kdm2a/Abl2/Hectd1/Prkaca/Cfl1/Rarg/Traf6/Vasp/Phactr4/Dvl2/Kif20b/Sec24b/Cluap1/Luzp1/Rab23/Arid1a/Ift57	25
BP	GO:0008064	regulation of actin polymerization or depolymerization	32/2319	168/28928	0.190476	2.37607	5.28065	3.67423e-06	4.90994e-05	Capza1/Cdc42ep1/Rasa1/Bin1/Ssh3/Cracd/Cdc42ep4/Sptan1/Cit/Arfgef1/Fmn1/Lmod1/Map3k1/Ppp1r9a/Myadm/Cfl1/Vasp/Ssh2/Dbnl/Carmil1/Daam2/Nck1/Baiap2/Kank2/Plekhh2/Twf1/Lima1/Flii/Add2/Myo1c/Capzb/Mtor	32
BP	GO:1904951	positive regulation of establishment of protein localization	56/2319	372/28928	0.150538	1.87786	5.03077	3.70065e-06	4.93362e-05	Rufy3/Cep295/Pcnt/Prkn/Ubr5/Dnm1l/Cd2ap/Mapk14/Asph/Cep131/Fyn/Ppp3cb/Unc13b/Arhgef5/Tpr/Wrap53/Cask/Prkaca/Itpr1/Gja1/Eif3e/Ran/Prkcb/Stim1/Cct3/Irs2/Mtcl1/Ank3/Zc3h12a/Prpf4b/Hcfc1/Gli3/Trim28/Cep135/Mff/Kif20b/Ctdspl2/Ptbp1/Mief1/Sybu/Efcab7/Psmd9/Tomm70a/Hnrnpm/Bag3/Pcm1/Myo1c/Kif3a/Cdk1/Pak1/Hsp90aa1/Hspa1l/Psen1/Cct2/Anp32b/Pdcd5	56
BP	GO:0030041	actin filament polymerization	33/2319	176/28928	0.1875	2.33894	5.25982	3.72829e-06	4.95881e-05	Capza1/Cdc42ep1/Rasa1/Cd2ap/Bin1/Ssh3/Cracd/Spire1/Cdc42ep4/Sptan1/Arfgef1/Fmn1/Lmod1/Map3k1/Diaph3/Ppp1r9a/Myadm/Cfl1/Vasp/Ssh2/Dbnl/Carmil1/Daam2/Nck1/Baiap2/Kank2/Twf1/Flii/Add2/Myo1c/Capzb/Mtor/Wasl	33
BP	GO:0033674	positive regulation of kinase activity	49/2319	310/28928	0.158065	1.97175	5.07813	3.73773e-06	4.95971e-05	Rapgef2/Zeb2/Wdr59/Pxn/Ccdc88a/Unc119/Abi1/Gprc5b/Pibf1/Arhgef5/Axin1/Pdpk1/Map3k1/Magi3/Mapk8ip3/Map3k4/Daxx/Pdgfa/Xrcc5/Mnat1/Hmga2/Traf6/Adra2a/Dab2ip/Spdye4a/Dvl2/Mre11a/Npm1/Ddr2/Mapre3/Wnk4/Clspn/Slc8a2/Zfp622/Prkag2/Spatc1l/Ranbp2/Nbn/Psmd10/Dstyk/Stox1/Spdya/Map4k2/Pak1/Hsp90aa1/Psen1/Ppp2ca/Rps3/Mtor	49
BP	GO:1902117	positive regulation of organelle assembly	22/2319	94/28928	0.234043	2.91953	5.50292	3.87324e-06	5.11556e-05	Hsf1/Elapor1/Rab3gap2/Ubap2l/Ulk1/Ccp110/Cep295/Ccdc88a/Septin9/Entr1/Ttbk2/Cnot2/Arhgef5/Numa1/Htt/Pan3/Cep135/Spag5/Mapk15/Pan2/Dzip1/Rab11fip3	22
BP	GO:1903321	negative regulation of protein modification by small protein conjugation or removal	22/2319	94/28928	0.234043	2.91953	5.50292	3.87324e-06	5.11556e-05	Cep78/Ubxn1/Fscb/Dcun1d3/Fyn/Limk1/Cep63/U2af2/Dnaja1/Wnk1/Gclc/Trim44/N4bp1/Sh3rf2/Ufl1/Ivns1abp/Hmg20a/Dnajb2/Psen1/Rps3/Sqstm1/Mtor	22
BP	GO:0048193	Golgi vesicle transport	47/2319	293/28928	0.16041	2.001	5.08404	3.88749e-06	5.12245e-05	Cog7/Mia3/Zw10/Spast/Vapa/Arl3/Scyl1/Macf1/Spire1/Arfgef2/Bltp3b/Snx1/Bicd2/Snx3/Nbas/Ccdc93/Sec16a/Lyplal1/Copa/Cog4/Htt/Cux1/Mia2/Eps15/Sec22b/Kif1c/Exoc4/Ap3d1/Vamp4/Vamp3/Lmf1/Ank3/Exoc1/Gbf1/Sort1/Mapk15/Sec24b/Vapb/Trappc12/Rab11fip3/Optn/Golga4/Ccdc91/Ap1ar/Rnf139/Nrbp1/Sar1a	47
BP	GO:0006457	protein folding	34/2319	185/28928	0.183784	2.29258	5.20674	4.24287e-06	5.57775e-05	Tbcc/Ube4b/Dnajc7/Ppig/Dnajc5/Hsph1/Dnajc2/Dnajb3/Dnajb6/Hsp90b1/Nktr/Hspa4l/Dnaja1/Cct3/Hspa4/Pdcl2/Cct8l1/Sgta/Tbcd/Tbcel/Pex19/Hspa14/Tbcb/Erp44/Dnajb4/Ranbp2/Dnaja4/Dnajb2/Stub1/Nudc/Hsp90aa1/Hspa1l/Cct2/Pdcd5	34
BP	GO:0038202	TORC1 signaling	25/2319	116/28928	0.215517	2.68844	5.37916	4.32649e-06	5.67451e-05	Ube3a/Itfg2/Wdr59/Rptor/Rps6ka6/Pip4p1/Usp7/Wac/Atxn3/Akt1s1/Sik3/Usp32/Prkaca/Smcr8/Fnip1/Larp1/Rps6ka5/Mios/Rps6ka4/Rps6ka1/Csnk1a1/Sar1a/Rnf167/Mtor/Dyrk3	25
BP	GO:0008360	regulation of cell shape	29/2319	146/28928	0.19863	2.47778	5.28462	4.37064e-06	5.70939e-05	Palmd/Cdc42ep1/Shroom3/Pxn/Fmnl1/Epb41l3/Prpf40a/Cdc42ep4/Brwd3/Pakap/Fmnl2/Aldoa/Cdc42se1/Rhoj/Fyn/Parva/Septin7/Mark2/Phip/Cfdp1/Cfl1/Nherf1/Myl12a/Epb41l2/Baiap2/Sh3kbp1/Brwd1/Dapk3/Kif3a	29
BP	GO:0033260	nuclear DNA replication	13/2319	38/28928	0.342105	4.26754	5.95013	4.37324e-06	5.70939e-05	Wiz/Donson/Gmnn/Tk1/Mcm3/Mcm4/Mcm5/Mcm2/Mcm6/Brca2/Atrx/Mcm7/Recql5	13
BP	GO:0060070	canonical Wnt signaling pathway	49/2319	312/28928	0.157051	1.95911	5.0284	4.48824e-06	5.84606e-05	Tmem131l/Zeb2/Hdac2/Amer2/Dab2/Usp47/Prkn/Ubr5/Mapk14/Mllt3/Apc/Gprc5b/Ccnyl1/Plekha4/Tle3/Axin1/Stk4/Map3k1/Lats2/Rnf14/Adgra2/Hdac1/Nphp4/Tle5/Frat1/Nherf1/Wnk1/Dact3/Frmd8/Dab2ip/Klf4/Dvl2/Kpna1/Gli3/Bcl9l/Ccdc88c/Jade1/Daam2/Pygo2/Ccar2/Rnf146/Cby1/Bcl9/Csnk1e/Adnp/Dapk3/Usp34/Csnk1a1/Psen1	49
BP	GO:0046599	regulation of centriole replication	10/2319	23/28928	0.434783	5.42363	6.26533	4.64275e-06	6.03345e-05	Alms1/Cep295/Mdm1/D7Ertd443e/Cep76/Cep295nl/Npm1/Rbm14/Spice1/Cdk5rap2	10
BP	GO:0045862	positive regulation of proteolysis	52/2319	339/28928	0.153392	1.91347	4.99438	4.68513e-06	6.07458e-05	Bok/Sumo1/Hdac2/Ifi203/Dab2/Sh3rf1/Prkn/Tfap4/Osbpl7/Nrdc/Asph/Pml/Fmr1/Sumo2/Atxn3/Axin1/Traf7/Pias1/Tnp1/Tnp2/Cfl1/Rad23a/Ripk2/Gclc/Adra2a/Bag6/Dab2ip/Snx33/Tgfb1i1/Zer1/Chfr/Sgta/Nop53/Sh3rf2/Ufl1/Sirt2/Rest/Dap/Pabir1/Diablo/Csnk1e/Dnajb2/Stub1/Casp8ap2/Psmd10/Rnf139/Ift57/Csnk1a1/Psen1/Rps3/Anp32b/Pdcd5	52
BP	GO:0071375	cellular response to peptide hormone stimulus	53/2319	348/28928	0.152299	1.89983	4.98547	4.71937e-06	6.10502e-05	Hsf1/Adrm1/Cpeb2/Pxn/Ncoa1/Lpin1/Sorbs1/Uchl3/Tns2/Dennd4c/Grb10/Hnrnpk/Apc/Ncoa5/Osbpl8/Shc1/Inpp5k/Insig2/Tbc1d4/Zfp106/Pdpk1/Phip/Prkaca/Ncl/Ace/Parp1/Rb1/Map1b/Hmga1/Cfl1/Max/Rangap1/Ppp3ca/Prkcb/Irs2/Srsf3/Gclc/Smarcc1/Pid1/Slc9a1/Sos1/Ddr2/Grk2/Nucks1/Nck1/Appl2/Raf1/Grb14/Gkap1/Myo1c/Pak1/Marcks/Mtor	53
BP	GO:0030178	negative regulation of Wnt signaling pathway	32/2319	170/28928	0.188235	2.34811	5.20426	4.76767e-06	6.15344e-05	Tmem131l/Hdac2/Amer2/2210016L21Rik/Dab2/Prkn/Nfatc4/Mapk14/Mllt3/Grb10/Apc/Tle3/Axin1/Stk4/Lats2/Hdac1/Hmga2/Nphp4/Tle5/Nherf1/Dact3/Frmd8/Dab2ip/Gli3/Ccdc88c/Jade1/Vgll4/Sox30/Cby1/Csnk1e/Hic1/Csnk1a1	32
BP	GO:0031396	regulation of protein ubiquitination	38/2319	219/28928	0.173516	2.1645	5.10669	4.97945e-06	6.41217e-05	Ube3a/Prkn/Cdc14b/Cep78/Ubxn1/Septin4/Huwe1/Fyn/Limk1/Axin1/Mycbp2/Cep63/Daxx/U2af2/Ripk2/Dnaja1/Wnk1/Gclc/Trim44/Npm1/N4bp1/Fbxo2/Mapk15/Chfr/Mtbp/Sh3rf2/Ufl1/Ivns1abp/Nsmce3/Dnajb2/Stub1/Psmd10/Hsp90aa1/Psen1/Rps3/Sqstm1/Mtor/Skp1	38
BP	GO:0035196	miRNA processing	14/2319	44/28928	0.318182	3.96911	5.81851	4.99643e-06	6.41945e-05	Tut4/Nup155/Tut7/Pum2/Pum1/Hnrnpa2b1/Srsf3/Tarbp2/Drosha/Ddx5/Snip1/Srrt/Ncbp2/Prkra	14
BP	GO:0030832	regulation of actin filament length	32/2319	171/28928	0.187135	2.33438	5.16647	5.41996e-06	6.94785e-05	Capza1/Cdc42ep1/Rasa1/Bin1/Ssh3/Cracd/Cdc42ep4/Sptan1/Cit/Arfgef1/Fmn1/Lmod1/Map3k1/Ppp1r9a/Myadm/Cfl1/Vasp/Ssh2/Dbnl/Carmil1/Daam2/Nck1/Baiap2/Kank2/Plekhh2/Twf1/Lima1/Flii/Add2/Myo1c/Capzb/Mtor	32
BP	GO:0071559	response to transforming growth factor beta	46/2319	288/28928	0.159722	1.99243	4.99686	5.50665e-06	7.04304e-05	Snw1/Zeb2/Hdac2/Sap130/Dab2/Sox6/Crebbp/Pxn/Cd2ap/Ltbp3/Rbbp7/Arid4b/Sox5/Snx1/Pml/Fyn/Pbld2/Zfhx3/Trim33/Axin1/Pdpk1/Arid4a/Map3k1/Lats2/Dnmt1/Hdac1/Zbtb7a/Jun/Parp1/Zfp36l2/Kmt2a/Usp9x/Sin3a/Tgfb1i1/Ddr2/Itga3/Bcl9l/Pak2/Appl2/Usp15/Dcp1a/Stub1/Zfyve9/Nr3c1/Epb41l5/Pdcd5	46
BP	GO:1901796	regulation of signal transduction by p53 class mediator	21/2319	89/28928	0.235955	2.94338	5.42065	5.56114e-06	7.09672e-05	Atr/Prkn/Chd5/Hnrnpk/Pml/Dyrk1a/Cep63/Mdm4/Bop1/Ddx5/Npm1/Trim24/Nop53/Usp15/Bcl2l12/Rpl37rt/Mlf1/Hic1/Psmd10/Nop2/Dyrk3	21
BP	GO:0030833	regulation of actin filament polymerization	29/2319	148/28928	0.195946	2.4443	5.20032	5.78486e-06	7.36562e-05	Capza1/Cdc42ep1/Rasa1/Bin1/Ssh3/Cracd/Cdc42ep4/Sptan1/Arfgef1/Fmn1/Lmod1/Map3k1/Ppp1r9a/Myadm/Cfl1/Vasp/Ssh2/Dbnl/Carmil1/Daam2/Nck1/Baiap2/Kank2/Twf1/Flii/Add2/Myo1c/Capzb/Mtor	29
BP	GO:0007000	nucleolus organization	9/2319	19/28928	0.473684	5.9089	6.31876	5.92061e-06	7.48799e-05	Emg1/Baz2a/Nolc1/Usp36/Rrp8/Phf8/Sirt2/Smarca5/Phf2	9
BP	GO:0030575	nuclear body organization	9/2319	19/28928	0.473684	5.9089	6.31876	5.92061e-06	7.48799e-05	Sumo1/Agap3/Srpk2/Pml/Sf1/Wrap53/Daxx/Serbp1/Dyrk3	9
BP	GO:0045945	positive regulation of transcription by RNA polymerase III	9/2319	19/28928	0.473684	5.9089	6.31876	5.92061e-06	7.48799e-05	Rptor/Brf1/Sf3b1/Ar/Smarca5/Ddx21/Myo1c/Baz1b/Mtor	9
BP	GO:0035264	multicellular organism growth	41/2319	246/28928	0.166667	2.07906	5.01759	6.05254e-06	7.6378e-05	Hsf1/Alms1/Pcnt/Tns2/Rbbp6/Ncoa3/Apba1/Nek1/Rasal2/Slc12a2/Ercc5/Atxn2/Sik3/Sgip1/Kdm2a/Ccm2/Abl2/H3f3a/Gigyf2/Ikzf1/Atn1/Daxx/Gpx4/Hmga1/Rarg/Ar/Rpl29/Hmga2/Nfix/Tarbp2/Brca2/Ncor1/Ppp1r13l/Foxs1/Atrx/Sos1/Nipbl/Sp2/Plec/Adrb1/Mtor	41
BP	GO:0007080	mitotic metaphase chromosome alignment	17/2319	63/28928	0.269841	3.36609	5.55014	6.26893e-06	7.89328e-05	Nuf2/Zw10/Eml3/Chmp2b/Kat5/Eml4/Kifc1/Pibf1/Ttk/Kpnb1/Champ1/Vps4a/Hnrnpu/Kif2c/Incenp/Cdk1/Nudc	17
BP	GO:0090150	establishment of protein localization to membrane	45/2319	281/28928	0.160142	1.99767	4.96122	6.45783e-06	8.1131e-05	Rab3gap2/Zdhhc19/Macf1/Epb41l1/Grip1/Fyn/Clip1/Pikfyve/Inpp5k/Afdn/Lyplal1/Exoc4/Vamp4/Stx1b/Vamp3/Wnk1/Zdhhc11/Hspa4/Bag6/Snx27/Mtcl1/Ank3/Arhgap44/Rftn1/Mff/Reep1/Micall1/Mief1/Sgta/Sec62/Rab11fip3/Optn/Pex19/Golga4/Gorasp1/Pex16/Sec61b/Tomm70a/Atp13a1/Rabgef1/Myo1c/Ap3b1/Pak1/Hsp90aa1/Pdcd5	45
BP	GO:0090435	protein localization to nuclear envelope	8/2319	15/28928	0.533333	6.65298	6.46494	6.49e-06	8.13548e-05	Sumo1/Lmnb2/Nup155/Osbpl8/Tor1aip1/Lmnb1/Lmna/Ints13	8
BP	GO:0032465	regulation of cytokinesis	21/2319	90/28928	0.233333	2.91068	5.35938	6.71012e-06	8.39284e-05	Ccp110/Cdc14b/Spast/Prpf40a/Entr1/Cit/Setd2/Kif23/Pkn2/Wnk1/Brca2/Git1/Tex14/Fsd1/Kif20b/Rab11fip3/Ahctf1/Vps4a/Cenpv/Incenp/Racgap1	21
BP	GO:0071478	cellular response to radiation	34/2319	189/28928	0.179894	2.24406	5.06553	6.88472e-06	8.58134e-05	Rpgr/Hsf1/Mme/Agap3/Ifi203/Rad51ap1/Crebbp/Pold3/Atr/Usp28/Usp47/Nfatc4/Mapk14/Cul4b/Blm/Poli/Ercc4/Parp1/Xrcc5/H2ax/Trp53bp1/Brca2/Npm1/N4bp1/Nipbl/Rad9b/Nucks1/Spidr/Eef1d/Ddb2/Nsmce3/Nedd4/Noc2l/Tnks1bp1	34
BP	GO:0008608	attachment of spindle microtubules to kinetochore	15/2319	51/28928	0.294118	3.66892	5.63162	6.89112e-06	8.58134e-05	Nuf2/Kat5/Eml4/Apc/Rb1/Tex14/Spag5/Champ1/Sirt2/Hnrnpu/Kif2c/Pmf1/Incenp/Cdk1/Racgap1	15
BP	GO:0048599	oocyte development	18/2319	70/28928	0.257143	3.20769	5.45936	7.09266e-06	8.79365e-05	Kmt2d/Tdrd7/Tut4/Tdrd6/Ezhip/Ythdc2/Tut7/Bnc1/H3f3a/Kmt2b/Brca2/Zglp1/Dazl/Rec8/Sirt2/Tdrd1/Grb14/Wdr77	18
BP	GO:0098930	axonal transport	18/2319	70/28928	0.257143	3.20769	5.45936	7.09266e-06	8.79365e-05	Spast/Kif1b/Madd/Terf2/Kif21a/Mapk8ip3/Kif1c/Ap3d1/Ank3/Armcx3/Sybu/Hsbp1/Ap3b1/Snapin/Hdac6/Dst/Map2/Kif3a	18
BP	GO:2001224	positive regulation of neuron migration	10/2319	24/28928	0.416667	5.19764	6.07323	7.38627e-06	9.13769e-05	Rapgef2/Wdr62/Arhgef2/Mapk8ip3/Dab2ip/Nipbl/Kif20b/Arhgap32/Shtn1/Zfp609	10
BP	GO:0060765	regulation of androgen receptor signaling pathway	11/2319	29/28928	0.37931	4.73165	5.93534	7.62625e-06	9.41401e-05	Dab2/Smarca4/Ncor2/Pias2/Rnf14/Hdac1/Zbtb7a/Ncor1/Ddx5/Rnf6/Safb2	11
BP	GO:0007044	cell-substrate junction assembly	22/2319	98/28928	0.22449	2.80036	5.27034	7.9813e-06	9.80956e-05	Tns1/Pxn/Sorbs1/Macf1/Limch1/Tesk2/Phldb2/Ldb1/Clasp1/Fmn1/Clasp2/Pdpk1/Actg1/Dusp3/Cfl1/Vcl/Camsap3/Col16a1/Plec/Dst/Dapk3/Epb41l5	22
BP	GO:1901874	negative regulation of post-translational protein modification	22/2319	98/28928	0.22449	2.80036	5.27034	7.9813e-06	9.80956e-05	Cep78/Ubxn1/Fscb/Dcun1d3/Fyn/Limk1/Cep63/U2af2/Dnaja1/Wnk1/Gclc/Trim44/N4bp1/Sh3rf2/Ufl1/Ivns1abp/Hmg20a/Dnajb2/Psen1/Rps3/Sqstm1/Mtor	22
BP	GO:0051225	spindle assembly	27/2319	135/28928	0.2	2.49487	5.13942	8.06212e-06	9.87532e-05	Lsm14a/Kif15/Eml3/Chmp2b/Kifc1/Kif23/Pibf1/Clasp1/Numa1/Clasp2/Tpr/Cep63/Kpnb1/Ncor1/Haus6/Mapre3/Spag5/Mapk15/Arhgef10/Spice1/Ccsap/Hnrnpu/Smc3/Mlh1/Incenp/Rps3/Racgap1	27
BP	GO:0072384	organelle transport along microtubule	21/2319	91/28928	0.230769	2.87869	5.29895	8.06966e-06	9.87532e-05	Arhgap21/Spast/Kif13b/Kif1b/Madd/Bicd2/Kifc1/Kxd1/Syne2/Htt/Kif1c/Ap3d1/Map1b/Armcx3/Sybu/Hsbp1/Pex14/Ap3b1/Snapin/Hdac6/Map2	21
BP	GO:0032232	negative regulation of actin filament bundle assembly	13/2319	40/28928	0.325	4.05416	5.70625	8.34684e-06	0.000101925	Prkn/Ppfia1/Tjp1/Phldb2/Inpp5k/Clasp1/Clasp2/Map3k1/Ppp1r9a/Cfl1/Rhpn2/Kank2/Pak2	13
BP	GO:0051347	positive regulation of transferase activity	54/2319	364/28928	0.148352	1.85059	4.82113	8.43059e-06	0.000102726	Rapgef2/Zeb2/Chtf18/Wdr59/Pxn/Cdc14b/Ccdc88a/Unc119/Abi1/Gprc5b/Pabpn1/Pibf1/Arhgef5/Axin1/Pdpk1/Map3k1/Magi3/Mapk8ip3/Map3k4/Daxx/Pdgfa/Xrcc5/Mnat1/Hmga2/Traf6/Adra2a/Dab2ip/Spdye4a/Dvl2/Mre11a/Npm1/Ddr2/Mapre3/Wnk4/Clspn/Slc8a2/Zfp622/Prkag2/Spatc1l/Ranbp2/Nbn/Stub1/Psmd10/Dstyk/Stox1/Spdya/Map4k2/Pak1/Hsp90aa1/Psen1/Ppp2ca/Rps3/Mtor/Skp1	54
BP	GO:0046605	regulation of centrosome cycle	16/2319	58/28928	0.275862	3.4412	5.49391	8.57011e-06	0.000104202	Alms1/Cep295/Chmp2b/Cep131/Mdm1/D7Ertd443e/Kifc1/Wdr62/Cep76/Cep295nl/Ccnl1/Npm1/Rbm14/Spice1/Cdk5rap2/Ccnl2	16
BP	GO:0051294	establishment of spindle orientation	14/2319	46/28928	0.304348	3.79654	5.60369	8.94887e-06	0.000108574	Cenpa/Enkd1/Zw10/Kat5/Clasp1/Numa1/Htt/Arhgef2/Gja1/Map4/Gpsm1/Spag5/Cdk5rap2/Nsfl1c	14
BP	GO:0051648	vesicle localization	38/2319	225/28928	0.168889	2.10678	4.92012	9.52153e-06	0.000115276	Fnbp1l/Ahi1/Prkn/Kif13b/Tbc1d23/Kif1b/Tpgs1/Tanc2/Madd/Synj1/Kifc1/Unc13b/Clasp1/Clasp2/Sec16a/Htt/5730455P16Rik/Kif1c/Exoc4/Ap3d1/Tesk1/Lin7a/Exoc1/Gbf1/Mapk15/Sybu/Trappc12/Ccdc186/Vps4a/Myo1c/Ap3b1/Snapin/Ap1ar/Map2/Map4k2/Sar1a/Psen1/Wasl	38
BP	GO:0071900	regulation of protein serine/threonine kinase activity	43/2319	268/28928	0.160448	2.00148	4.8625	9.76078e-06	0.00011792	Rapgef2/Zeb2/Ksr1/Nolc1/Tfap4/Stk38/Apc/Inpp5k/Blm/Arhgef5/Axin1/Map3k1/Lats2/Htt/Magi3/Mapk8ip3/Map3k4/Tesk1/Rb1/Pdgfa/Cdkn1b/Mnat1/Hmga2/Dnaja1/Traf6/Adra2a/Nf1/Cdk12/Hexim2/Dab2ip/Spdye4a/Dvl2/Mapre3/Slc8a2/Spatc1l/Macroh2a1/Psmd10/Spdya/Map4k2/Pak1/Psen1/Ppp2ca/Rps3	43
BP	GO:0006278	RNA-templated DNA biosynthetic process	17/2319	65/28928	0.261538	3.26252	5.39096	9.90683e-06	0.000119176	Parn/Atr/Pml/Terf2/Pnkp/Hnrnpd/Wrap53/Map3k4/Xrcc5/Cct3/Acd/Rpa1/Mapk15/Hnrnpu/Hnrnpc/Hsp90aa1/Cct2	17
BP	GO:0007004	telomere maintenance via telomerase	17/2319	65/28928	0.261538	3.26252	5.39096	9.90683e-06	0.000119176	Parn/Atr/Pml/Terf2/Pnkp/Hnrnpd/Wrap53/Map3k4/Xrcc5/Cct3/Acd/Rpa1/Mapk15/Hnrnpu/Hnrnpc/Hsp90aa1/Cct2	17
BP	GO:0006364	rRNA processing	37/2319	217/28928	0.170507	2.12696	4.91929	9.93336e-06	0.000119242	Emg1/Ddx47/Eri1/Exosc5/Exosc2/Usp36/Nsun4/Rexo5/Rrp8/Utp14b/Nol8/Rps28/Eif6/Ncl/Pa2g4/Rrp1/Bop1/Lyar/Ddx17/Drosha/Mettl16/Npm1/Pdcd11/Rexo1/Mak16/Nop53/Ddx54/Pwp1/Rpl14/Rrp15/Pelp1/Riok3/Mettl15/Ddx21/Eif4a3/Nop2/Nop14	37
BP	GO:0010508	positive regulation of autophagy	32/2319	176/28928	0.181818	2.26806	4.98139	1.00914e-05	0.000120883	Elapor1/Rab3gap2/Ulk1/Pik3c2a/Svip/Prkn/Zdhhc19/Kat5/Huwe1/Ubr4/Rab12/Wac/Setd2/Htt/Supt5/Ripk2/Cdk16/Smcr8/Zc3h12a/Vdac1/Gpsm1/Larp1/Mtdh/Usp20/Ufl1/Optn/Sh3bp4/Rb1cc1/Bag3/Stub1/Hdac6/Sqstm1	32
BP	GO:0042752	regulation of circadian rhythm	26/2319	129/28928	0.20155	2.51421	5.08838	1.01814e-05	0.000121704	Ube3a/Kat5/Pml/Usp7/Zfhx3/Kdm2a/Thrap3/Hnrnpd/Usp2/Pasd1/Parp1/Top2a/Usp9x/Sin3a/Nr1d2/Fxr1/Kdm5b/Phlpp1/Pspc1/Ccar2/Csnk1e/Cry2/Timeless/Cdk1/Adrb1/Mtor	26
BP	GO:1903008	organelle disassembly	18/2319	72/28928	0.25	3.11859	5.31352	1.0853e-05	0.000129459	Spast/Kat5/Klc1/Eif4e2/Denr/Gigyf2/Rnf14/Map4/Usp10/Kif9/Gbf1/Ufl1/Saysd1/Trnt1/Hdac6/Cdk1/Nemf/Dyrk3	18
BP	GO:0031345	negative regulation of cell projection organization	37/2319	218/28928	0.169725	2.1172	4.88801	1.10533e-05	0.000131571	Rapgef2/Odf2l/Rufy3/Ube3a/Hdac2/Ulk1/Dab2/Cbfa2t2/Ccp110/Nfatc4/Dync1i2/Thoc2/Cit/Fyn/Dpysl3/Zfp296/Ngef/Tesk1/Cfl1/Vim/Stx1b/Ppp3ca/Arhgap44/Itga3/Kif24/Inpp5f/Gorasp1/Rtn4/Rnf6/Ulk2/Snapin/Hdac6/Cdk10/Map2/Capzb/Psen1/Mak	37
BP	GO:0048026	positive regulation of mRNA splicing, via spliceosome	13/2319	41/28928	0.317073	3.95528	5.5902	1.13276e-05	0.000134554	Snw1/Tra2a/Nup98/Thrap3/Ncl/Cirbp/Tra2b/Upf3a/Rbmxl1/Rbmxl2/Rbmx/Eif4a3/Wdr77	13
BP	GO:0006353	DNA-templated transcription termination	10/2319	25/28928	0.4	4.98974	5.89156	1.14252e-05	0.000135147	Dhx9/Lipe/Pcf11/Cavin1/Wnk1/Smn1/Ttf1/Zc3h4/Scaf4/Xrn2	10
BP	GO:0034453	microtubule anchoring	10/2319	25/28928	0.4	4.98974	5.89156	1.14252e-05	0.000135147	Map1s/Bicd2/Cep350/Clasp1/Clasp2/Cep43/Camsap3/Pex14/Pcm1/Kif3a	10
BP	GO:0033148	positive regulation of intracellular estrogen receptor signaling pathway	7/2319	12/28928	0.583333	7.2767	6.42008	1.16385e-05	0.000137383	Kmt2d/Ncoa3/Parp1/Ar/Med1/Pagr1a/Pak1	7
BP	GO:0016925	protein sumoylation	14/2319	47/28928	0.297872	3.71576	5.50075	1.18086e-05	0.000138813	Sumo1/Rnf212/Fscb/Sumo2/Pias2/Traf7/Cbx4/Pias1/Rangap1/Trim28/Hmg20a/Ranbp2/Sae1/Uba2	14
BP	GO:0099010	modification of postsynaptic structure	14/2319	47/28928	0.297872	3.71576	5.50075	1.18086e-05	0.000138813	Rapgef2/Cap2/Chmp2b/Dlgap4/Itsn1/Synpo/Cfl1/Cap1/Nf1/Arhgap44/Baiap2/Amot/Ctnna2/Marcks	14
BP	GO:0006999	nuclear pore organization	8/2319	16/28928	0.5	6.23717	6.18594	1.20642e-05	0.000141524	Nup98/Nup153/Tpr/Fxr1/Ahctf1/Nup35/Rtn4/Pom121	8
BP	GO:0045926	negative regulation of growth	41/2319	253/28928	0.162055	2.02153	4.8178	1.21697e-05	0.000142466	Hdac2/Ulk1/Dab2/Smarca4/Alms1/Rbbp7/Apc/D7Ertd443e/Dcun1d3/Pml/Dnajc2/Atxn2/Smarca2/Spag9/Stk4/Jarid2/Rb1/Cfl1/Gja1/Cdkn1b/Cirbp/Cxadr/Dact3/Dab2ip/Wwc1/Wwc2/Vgll4/Cdkn2aip/Ccar2/Sh3bp4/Rbm10/Rtn4/Tomm70a/Ing5/Rnf6/Ulk2/Dnajb2/Hdac6/Map2/Pak1/Adrb1	41
BP	GO:0050792	regulation of viral process	34/2319	194/28928	0.175258	2.18622	4.89393	1.22894e-05	0.000143477	Dhx9/Ifi203/Srpk2/Crebbp/Kpna6/Fmr1/Snx3/Inpp5k/Rsf1/Map3k1/Pkn2/Srpk1/Zfp36/Nectin2/Hmga2/Rad23a/Tyro3/Csnk2b/Tarbp2/Top2a/Eif2ak2/Larp7/Mphosph8/Mre11a/Ddx5/Trim28/Tasor/N4bp1/Larp1/Vapb/Vps4a/Nbn/Ilf3/Morc2a	34
BP	GO:0007030	Golgi organization	27/2319	138/28928	0.195652	2.44063	5.00795	1.23067e-05	0.000143477	Arhgap21/Camsap2/Vcpip1/Cog7/Arhgef7/Zw10/Trappc8/Huwe1/Garin4/Cit/Arfgef1/Clasp1/Clasp2/Sec16a/Akap9/Cog4/Htt/Sec22b/Vamp4/Gbf1/Camsap3/Trappc12/Optn/Gorasp1/Nsfl1c/Cdk1/Csnk1a1	27
BP	GO:0048863	stem cell differentiation	46/2319	297/28928	0.154882	1.93205	4.76638	1.25206e-05	0.000145671	Ociad1/Zeb2/Hdac2/Sox6/Gatad2a/Nolc1/Mapk14/Kat5/Ltbp3/Nelfb/Gatad2b/Ncoa3/Rbbp7/Mllt3/Sox5/Mbd3/Sh2b3/Setd2/Pum1/Chd4/Pus7/Jarid2/Mta3/Nsun2/Tcof1/Hdac1/Ccnk/Cfl1/Zfp36/Zfp36l2/Xrcc5/Eif2ak2/Cdk12/Phactr4/Tbx2/Slc9a1/Radil/Cdk13/Ccdc88c/Psmd11/Ufl1/Hnrnpu/Rest/Med1/Pwp1/Setd6	46
BP	GO:0001843	neural tube closure	23/2319	108/28928	0.212963	2.65657	5.09171	1.26688e-05	0.000147093	Enah/Zeb2/Shroom3/Gatad2a/Mthfr/Sufu/Setd2/Ift122/Kdm2a/Abl2/Hectd1/Prkaca/Rarg/Traf6/Vasp/Phactr4/Dvl2/Kif20b/Sec24b/Cluap1/Rab23/Arid1a/Ift57	23
BP	GO:0030307	positive regulation of cell growth	36/2319	211/28928	0.170616	2.12832	4.85616	1.28176e-05	0.000148516	Cdkl5/Rufy3/Usp47/Prkn/Rims2/Macf1/Ncoa3/Rptor/Exosc2/Hnrnpk/Itsn2/Limk1/Eif4g1/Pum2/Afdn/Map1b/Cfl1/Hdgfl2/Slc9a1/Dbnl/Cep43/Arhgap32/Prr5/Cdkn2aip/Shtn1/Golga4/Pabir1/Lpar3/Adnp/Psmd10/Taf9b/Nr3c1/Eif4g2/Pak1/Adrb1/Mtor	36
BP	GO:0042147	retrograde transport, endosome to Golgi	21/2319	94/28928	0.223404	2.78682	5.12248	1.37701e-05	0.000159228	Tbc1d5/Tbc1d23/Heatr5b/Bltp3b/Snx1/Dennd2a/Pikfyve/Snx3/Vps53/Usp7/Spag9/Erc1/Vamp3/Rcsd1/Gbf1/Washc2/Ube2o/Tbc1d10b/Vps26b/Rnf126/Plekha3	21
BP	GO:0032205	negative regulation of telomere maintenance	12/2319	36/28928	0.333333	4.15811	5.59729	1.38386e-05	0.000159416	Pml/Terf2/Ercc4/Parp1/Smg6/Acd/Xrcc1/Slx4/Hnrnpu/Terf2ip/Nbn/Hnrnpc	12
BP	GO:0048640	negative regulation of developmental growth	24/2319	116/28928	0.206897	2.5809	5.03656	1.38774e-05	0.000159416	Hdac2/Ulk1/Alms1/Apc/Atxn2/Spag9/Stk4/Jarid2/Cfl1/Gja1/Cdkn1b/Cxadr/Wwc1/Wwc2/Vgll4/Rbm10/Rtn4/Tomm70a/Rnf6/Ulk2/Hdac6/Map2/Pak1/Adrb1	24
BP	GO:0097193	intrinsic apoptotic signaling pathway	51/2319	343/28928	0.148688	1.85479	4.70135	1.38959e-05	0.000159416	Bok/Mael/Snw1/Hdac2/Ifi203/Jmy/Selenos/Usp28/Usp47/Prkn/Nfatc4/Dnm1l/Septin4/Bub1/Hnrnpk/Pml/Fyn/Rrp8/Cep63/Qrich1/Hdac1/Daxx/Mdm4/Parp1/Itpr1/Atf2/Msh6/Dnaja1/Nherf1/Brca2/Epha2/Bag6/Dab2ip/Hells/Ddx5/Nck1/Bclaf1/Usp15/Ccar2/Zfp622/Ivns1abp/Bcl2l12/Diablo/Mlh1/Selenok/Hic1/Nbn/Prkra/Noc2l/Rps3/Stk24	51
BP	GO:0001933	negative regulation of protein phosphorylation	48/2319	316/28928	0.151899	1.89484	4.72173	1.3899e-05	0.000159416	Prkn/Nolc1/Tfap4/Stk38/Apc/Inpp5k/Ocln/Eif4g1/Pibf1/Akt1s1/Pdpk1/Spag9/Lats2/Ptpn13/Dusp3/Myadm/Tesk1/Jun/Rb1/Cdkn1b/Actb/Dnaja1/Nf1/Hexim2/Hspa4/Pid1/Dab2ip/Niban1/Zc3h12a/Npm1/Cep43/Ibtk/Grk2/Wnk4/Nck1/Inpp5f/Cadm4/Sirt2/Terf2ip/Prkag2/Errfi1/Pwp1/Mllt1/Rabgef1/Plec/Macroh2a1/Psen1/Mtor	48
BP	GO:0008584	male gonad development	33/2319	187/28928	0.176471	2.20135	4.86552	1.41338e-05	0.000161782	Bok/Rbmyf2/Adrm1/Cbl/Ncoa1/Cd2ap/Sox3/Arid4b/Scaper/Tmf1/Sf1/Fndc3a/Map7/Akap9/Arid4a/Adam3/Jmjd1c/Atn1/Ace/Ar/Gja1/Ctnna1/Hmgb2/Hmga2/Tfpt/Adam2/Atrx/Rec8/Adam32/Tex19.2/Klhl10/Tsx/Safb2	33
BP	GO:0071560	cellular response to transforming growth factor beta stimulus	44/2319	281/28928	0.156584	1.95328	4.74046	1.45021e-05	0.000165664	Snw1/Zeb2/Hdac2/Sap130/Dab2/Sox6/Crebbp/Pxn/Ltbp3/Rbbp7/Arid4b/Sox5/Snx1/Pml/Fyn/Pbld2/Trim33/Axin1/Pdpk1/Arid4a/Map3k1/Lats2/Dnmt1/Hdac1/Zbtb7a/Jun/Parp1/Zfp36l2/Kmt2a/Usp9x/Sin3a/Tgfb1i1/Ddr2/Itga3/Bcl9l/Pak2/Appl2/Usp15/Dcp1a/Stub1/Zfyve9/Nr3c1/Epb41l5/Pdcd5	44
BP	GO:0045132	meiotic chromosome segregation	23/2319	109/28928	0.211009	2.6322	5.04005	1.48511e-05	0.000168969	Nuf2/Mael/Rnf212/Haspin/Bend2/Sycp3/Ncaph2/Cep63/Ttk/Brca2/Top2a/Bag6/Syce1l/Meikin/Mre11a/Mapk15/Chfr/Rec8/Hormad1/Mlh1/Ccne2/Spdya/Sycp2	23
BP	GO:0060606	tube closure	23/2319	109/28928	0.211009	2.6322	5.04005	1.48511e-05	0.000168969	Enah/Zeb2/Shroom3/Gatad2a/Mthfr/Sufu/Setd2/Ift122/Kdm2a/Abl2/Hectd1/Prkaca/Rarg/Traf6/Vasp/Phactr4/Dvl2/Kif20b/Sec24b/Cluap1/Rab23/Arid1a/Ift57	23
BP	GO:1902116	negative regulation of organelle assembly	14/2319	48/28928	0.291667	3.63835	5.4006	1.54464e-05	0.000175389	Odf2l/Ccp110/Fez2/Mdm1/Arhgef2/Sec22b/Tesk1/Usp10/Smcr8/Kif24/Rbm14/Cdk5rap2/Cdk10/Mak	14
BP	GO:0046546	development of primary male sexual characteristics	33/2319	188/28928	0.175532	2.18965	4.83104	1.5842e-05	0.000179521	Bok/Rbmyf2/Adrm1/Cbl/Ncoa1/Cd2ap/Sox3/Arid4b/Scaper/Tmf1/Sf1/Fndc3a/Map7/Akap9/Arid4a/Adam3/Jmjd1c/Atn1/Ace/Ar/Gja1/Ctnna1/Hmgb2/Hmga2/Tfpt/Adam2/Atrx/Rec8/Adam32/Tex19.2/Klhl10/Tsx/Safb2	33
BP	GO:0009994	oocyte differentiation	18/2319	74/28928	0.243243	3.0343	5.17268	1.63086e-05	0.00018444	Kmt2d/Tdrd7/Tut4/Tdrd6/Ezhip/Ythdc2/Tut7/Bnc1/H3f3a/Kmt2b/Brca2/Zglp1/Dazl/Rec8/Sirt2/Tdrd1/Grb14/Wdr77	18
BP	GO:0001824	blastocyst development	30/2319	164/28928	0.182927	2.28189	4.86	1.66585e-05	0.000188023	Actl6a/Specc1/Emg1/Smarca4/Rtf1/Nasp/Thoc2/Tjp1/Pbrm1/Ccdc62/Cnot2/Lats2/Sf3b1/Akap3/Rrm2/Rpl13/Rbm46/Brca2/Klf4/Hcfc1/Ctr9/Rbbp8/Ppp4r4/Bcor/Matr3/Rtn4/Hormad1/Nbn/Thoc5/Nop2	30
BP	GO:0042790	nucleolar large rRNA transcription by RNA polymerase I	10/2319	26/28928	0.384615	4.79782	5.71933	1.7232e-05	0.000194108	Smarca4/Ubtf/Mars1/Tcof1/Ncl/Nop53/Pwp1/Polr1d/Macroh2a1/Mtor	10
BP	GO:1900182	positive regulation of protein localization to nucleus	22/2319	103/28928	0.213592	2.66442	4.99557	1.84676e-05	0.000207614	Crebbp/Ubr5/Cd2ap/Mapk14/Fyn/Ppp3cb/Tpr/Tesk1/Parp1/Ran/Larp7/Zc3h12a/Gli3/Npm1/Trim28/Mepce/Efcab7/Hnrnpm/Bag3/Cdk1/Hsp90aa1/Psen1	22
BP	GO:0099563	modification of synaptic structure	15/2319	55/28928	0.272727	3.40209	5.26397	1.89288e-05	0.000212377	Rapgef2/Cap2/Chmp2b/Dlgap4/Itsn1/Synpo/Cfl1/Cap1/Nf1/Arhgap44/Baiap2/Rest/Amot/Ctnna2/Marcks	15
BP	GO:0002244	hematopoietic progenitor cell differentiation	33/2319	190/28928	0.173684	2.1666	4.76274	1.98363e-05	0.000221983	Prrc2c/Ppp4r2/Arhgef7/Kat5/Dpf2/Kcnab2/Dock7/Mllt3/Sh2b3/Dnai4/Pus7/Mettl14/Atf2/Hmga1/Zfp36/Xrcc5/Eef2/Top2a/Eif2ak2/Srsf4/Sin3a/Sos1/Fnip1/Slc7a6os/Ufl1/Anln/Rest/Wdr7/Med1/Jam3/Mlf1/Ap3b1/Psen1	33
BP	GO:1905515	non-motile cilium assembly	18/2319	75/28928	0.24	2.99384	5.10404	1.98633e-05	0.000221983	Enkd1/Ahi1/Togaram1/Septin9/Ttbk2/Cep131/Ccdc13/Rpgrip1/Ift140/Cep350/Pibf1/Ift122/Htt/Cep135/Pcm1/Kif3a/Ift57/Mak	18
BP	GO:0044786	cell cycle DNA replication	13/2319	43/28928	0.302326	3.77131	5.36873	2.0201e-05	0.000225313	Wiz/Donson/Gmnn/Tk1/Mcm3/Mcm4/Mcm5/Mcm2/Mcm6/Brca2/Atrx/Mcm7/Recql5	13
BP	GO:0043923	positive regulation by host of viral transcription	8/2319	17/28928	0.470588	5.87028	5.92972	2.11818e-05	0.000234407	Snw1/Smarca4/Tfap4/Taf11/Jun/Chd1/Nucks1/Cdk9	8
BP	GO:0060816	random inactivation of X chromosome	8/2319	17/28928	0.470588	5.87028	5.92972	2.11818e-05	0.000234407	Lbr/Spen/Hnrnpk/Ncor2/Jarid2/Hnrnpu/Cdyl/Rlim	8
BP	GO:0090308	regulation of DNA methylation-dependent heterochromatin formation	8/2319	17/28928	0.470588	5.87028	5.92972	2.11818e-05	0.000234407	Dyrk1a/Pphln1/Kmt2a/Mphosph8/Atf7ip2/Trim28/Tasor/Morc2a	8
BP	GO:1990166	protein localization to site of double-strand break	8/2319	17/28928	0.470588	5.87028	5.92972	2.11818e-05	0.000234407	Mdc1/H2ax/Trp53bp1/Rpa1/Brme1/Topbp1/Htatsf1/Nbn	8
BP	GO:0043547	positive regulation of GTPase activity	29/2319	158/28928	0.183544	2.28959	4.79843	2.13992e-05	0.000236351	Ralgapa2/Rapgef2/Arhgef7/Myo9b/Sgsm3/Ralbp1/Abr/Dock7/Ralgapb/Dock11/Rapgef6/Mtss2/Myo9a/Arhgef5/Arhgap17/Asap1/Mex3b/Rab11fip2/Rangap1/Epha2/Nf1/Smcr8/Sipa1l1/Arhgap44/Asap3/Dvl2/Arhgef10/Dennd1a/Ralgapa1	29
BP	GO:0070936	protein K48-linked ubiquitination	22/2319	104/28928	0.211538	2.6388	4.94258	2.16672e-05	0.000238845	Ube2t/Ube3a/Prkn/Ubr5/Ubr4/Ube2e3/Ube2e2/Ube2h/Mycbp2/Rnf216/Trim44/Znrf2/Kcmf1/Fbxo9/Fbxo38/Cdc16/Rnf126/Rnf146/Rnf6/Arih2/Anapc1/Skp1	22
BP	GO:0060562	epithelial tube morphogenesis	57/2319	404/28928	0.141089	1.75999	4.54133	2.17148e-05	0.000238905	Enah/Zeb2/Shroom3/Pxn/Gatad2a/Nfatc4/Ccdc40/Ncoa3/Mthfr/Pml/Sufu/Setd2/Fmn1/Ift122/Slc12a2/Kdm2a/Ccm2/Stk4/Abl2/Hectd1/Fkbpl/Prkaca/Cfl1/Rarg/Ar/Gja1/Hmga2/Csnk2b/Traf6/Vasp/Epha2/Rbm15/Gzf1/Phactr4/Tbx2/Dvl2/Gli3/Wnk4/Kif20b/Kdm5b/Sec24b/Asb2/Cluap1/Luzp1/Med1/Dnaaf1/Rab23/Nup50/Timeless/Kif3a/Prkx/Stox1/Nr3c1/Arid1a/Ift57/Pak1/Psen1	57
BP	GO:0032259	methylation	35/2319	208/28928	0.168269	2.09905	4.69617	2.27495e-05	0.000249804	Kmt2d/Ehmt1/Emg1/Tpmt/Suv39h2/Ezh1/Trmt10a/Wdr4/Henmt1/Armt1/Nsun4/Rnmt/Nsd2/Rrp8/Setd2/Kmt2b/Dnmt3a/Mettl14/Nsun2/Dnmt1/Dnmt3b/Mgmt/Kmt2a/Larp7/Rbm15/Mettl16/Rbm15b/Setd1b/Mepce/Ash1l/Ramac/Setd6/Mettl15/Ilf3/Nop2	35
BP	GO:0031453	positive regulation of heterochromatin formation	7/2319	13/28928	0.538462	6.71695	6.08643	2.34635e-05	0.000256649	Tpr/Pphln1/Mphosph8/Atf7ip2/Trim28/Tasor/Morc2a	7
BP	GO:0043922	negative regulation by host of viral transcription	7/2319	13/28928	0.538462	6.71695	6.08643	2.34635e-05	0.000256649	Tfap4/Inpp5k/Hdac1/Jun/Hmga2/Nucks1/Rest	7
BP	GO:2000278	regulation of DNA biosynthetic process	23/2319	112/28928	0.205357	2.5617	4.88851	2.3585e-05	0.000257481	Chtf18/Parn/Jade3/Atr/Pml/Terf2/Pnkp/Dnajc2/Hnrnpd/Wrap53/Map3k4/Gja1/Xrcc5/Cct3/Acd/Kat7/Jade1/Mapk15/Hnrnpu/Ing5/Hnrnpc/Camk2d/Cct2	23
BP	GO:0032210	regulation of telomere maintenance via telomerase	15/2319	56/28928	0.267857	3.34134	5.17736	2.39491e-05	0.000260453	Parn/Atr/Pml/Terf2/Pnkp/Hnrnpd/Wrap53/Map3k4/Xrcc5/Cct3/Acd/Mapk15/Hnrnpu/Hnrnpc/Cct2	15
BP	GO:0045005	DNA-templated DNA replication maintenance of fidelity	15/2319	56/28928	0.267857	3.34134	5.17736	2.39491e-05	0.000260453	Atr/Donson/Blm/Bod1l/Parp1/Brca2/Mre11a/Atrx/Zranb3/Nucks1/Rbbp8/Cdk9/Timeless/Nbn/Samhd1	15
BP	GO:0008361	regulation of cell size	36/2319	217/28928	0.165899	2.06948	4.66836	2.40171e-05	0.000260691	Cdkl5/Rufy3/Ulk1/Macf1/Rptor/Gprc5b/Slc12a8/Limk1/Pum2/Clasp2/Akt1s1/Slc12a2/Map1b/Cfl1/Nherf1/Wnk1/Slc12a6/Sin3a/Npm1/Dbnl/Arhgap32/Shtn1/Golga4/Rtn4/Rnf6/Lpar3/Rb1cc1/Ulk2/Adnp/Stk39/Hdac6/Map2/Eif4g2/Pak1/Hsp90aa1/Mtor	36
BP	GO:0150115	cell-substrate junction organization	22/2319	105/28928	0.209524	2.61367	4.89022	2.53567e-05	0.000273641	Tns1/Pxn/Sorbs1/Macf1/Limch1/Tesk2/Phldb2/Ldb1/Clasp1/Fmn1/Clasp2/Pdpk1/Actg1/Dusp3/Cfl1/Vcl/Camsap3/Col16a1/Plec/Dst/Dapk3/Epb41l5	22
BP	GO:0006359	regulation of transcription by RNA polymerase III	10/2319	27/28928	0.37037	4.62013	5.55568	2.54034e-05	0.000273641	Rptor/Brf1/Sf3b1/Ar/Nab2/Smarca5/Ddx21/Myo1c/Baz1b/Mtor	10
BP	GO:0039694	viral RNA genome replication	10/2319	27/28928	0.37037	4.62013	5.55568	2.54034e-05	0.000273641	Pcbp2/Fmr1/Inpp5k/Hmga2/Top2a/Mphosph8/Trim28/Tasor/Vapb/Morc2a	10
BP	GO:0071108	protein K48-linked deubiquitination	10/2319	27/28928	0.37037	4.62013	5.55568	2.54034e-05	0.000273641	Vcpip1/Otud4/Ubxn1/Otud3/Otud7b/Usp14/Atxn3/Usp20/Bap1/Usp34	10
BP	GO:0035330	regulation of hippo signaling	12/2319	38/28928	0.315789	3.93927	5.35235	2.57375e-05	0.000276715	Mark3/Mapk14/Strn3/Cit/Slmap/Stk4/Wwc1/Prpf4b/Wwc2/Wtip/Vgll4/Ppp2ca	12
BP	GO:0032272	negative regulation of protein polymerization	19/2319	84/28928	0.22619	2.82158	4.93568	2.89673e-05	0.00031085	Capza1/Arhgef7/Ssh3/Cracd/Sptan1/Arfgef1/Dyrk1a/Lmod1/Myadm/Cfl1/Ssh2/Carmil1/Kank2/Tbcd/Twf1/Flii/Add2/Map2/Capzb	19
BP	GO:0090307	mitotic spindle assembly	18/2319	77/28928	0.233766	2.91608	4.97011	2.91076e-05	0.000311765	Lsm14a/Kif15/Eml3/Chmp2b/Kifc1/Kif23/Pibf1/Clasp1/Clasp2/Tpr/Kpnb1/Arhgef10/Spice1/Ccsap/Hnrnpu/Smc3/Incenp/Racgap1	18
BP	GO:0030865	cortical cytoskeleton organization	15/2319	57/28928	0.263158	3.28272	5.09269	3.01088e-05	0.00032188	Fmnl1/Epb41l3/Fmnl2/Epb41l1/Rtkn/Kif21a/Septin7/Synpo/Ppfibp1/Iqgap2/Fhod1/Epb41l2/Anln/Plec/Racgap1	15
BP	GO:0016239	positive regulation of macroautophagy	21/2319	99/28928	0.212121	2.64607	4.84328	3.16266e-05	0.000337469	Elapor1/Rab3gap2/Ulk1/Prkn/Zdhhc19/Kat5/Huwe1/Rab12/Wac/Htt/Supt5/Ripk2/Smcr8/Vdac1/Gpsm1/Larp1/Ufl1/Optn/Bag3/Stub1/Hdac6	21
BP	GO:0031297	replication fork processing	14/2319	51/28928	0.27451	3.42433	5.1155	3.29365e-05	0.000350786	Atr/Donson/Blm/Bod1l/Parp1/Brca2/Mre11a/Atrx/Zranb3/Nucks1/Rbbp8/Cdk9/Nbn/Samhd1	14
BP	GO:0120034	positive regulation of plasma membrane bounded cell projection assembly	24/2319	122/28928	0.196721	2.45397	4.75096	3.33467e-05	0.000354489	Auts2/Fnbp1l/Cdc42ep1/Ccp110/Espn/Ccdc88a/Cdc42ep4/Septin9/Dock11/Entr1/Ttbk2/Apc/Fmr1/Dpysl3/Htt/Cfl1/Cep135/Dzip1/Rab11fip3/Anln/Eps8l3/Hsp90aa1/Mtor/Wasl	24
BP	GO:0050685	positive regulation of mRNA processing	13/2319	45/28928	0.288889	3.6037	5.16017	3.46443e-05	0.000367593	Snw1/Tra2a/Nup98/Thrap3/Ncl/Cirbp/Tra2b/Upf3a/Rbmxl1/Rbmxl2/Rbmx/Eif4a3/Wdr77	13
BP	GO:1905818	regulation of chromosome separation	18/2319	78/28928	0.230769	2.87869	4.90477	3.50293e-05	0.000370984	Nuf2/Haspin/Zw10/Bub1/Apc/Ncaph2/Numa1/Tpr/Csnk2a2/Rb1/Ttk/Prpf4b/Tex14/Mapk15/Chfr/Cdk5rap2/Cdc16/Incenp	18
BP	GO:0033145	positive regulation of intracellular steroid hormone receptor signaling pathway	8/2319	18/28928	0.444444	5.54415	5.69315	3.54428e-05	0.000374662	Kmt2d/Ncoa3/Parp1/Ar/Med1/Pagr1a/Nr3c1/Pak1	8
BP	GO:0007062	sister chromatid cohesion	15/2319	58/28928	0.258621	3.22612	5.00988	3.76223e-05	0.00039696	Haspin/Bub1/Sycp3/Mcmbp/Rb1/Meikin/Mre11a/Atrx/Nipbl/Sgo2a/Rec8/Smc5/Smc3/Hormad1/Macroh2a1	15
BP	GO:0016241	regulation of macroautophagy	27/2319	147/28928	0.183673	2.29121	4.63328	3.99768e-05	0.00042102	Elapor1/Rab3gap2/Ulk1/Prkn/Dnm1l/Zdhhc19/Fez2/Kat5/Huwe1/Rab12/Usp36/Wac/Htt/Sec22b/Supt5/Ripk2/Smcr8/Vdac1/Gpsm1/Larp1/Tecpr1/Ufl1/Optn/Bag3/Stub1/Hdac6/Mtor	27
BP	GO:0042273	ribosomal large subunit biogenesis	16/2319	65/28928	0.246154	3.07061	4.93369	4.05717e-05	0.000425703	Afg2a/Dhx30/Mdn1/Heatr3/Gtf3a/Eif6/Bop1/Npm1/Mak16/Nop53/Rpl24/Zfp622/Rpl14/Rrp15/Nop2/Noc2l	16
BP	GO:0099518	vesicle cytoskeletal trafficking	16/2319	65/28928	0.246154	3.07061	4.93369	4.05717e-05	0.000425703	Fnbp1l/Kif13b/Kif1b/Tanc2/Madd/Kifc1/Htt/Kif1c/Ap3d1/Sybu/Ccdc186/Myo1c/Ap3b1/Snapin/Map2/Wasl	16
BP	GO:0048545	response to steroid hormone	51/2319	357/28928	0.142857	1.78205	4.38928	4.12249e-05	0.000431757	Kmt2d/Ube3a/Dab2/Smarca4/Ncoa1/Ubr5/Ncoa3/Rbbp7/Cad/Strn3/Tmf1/Safb/Acsbg1/Cnot2/Ncor2/Pias2/Rnf14/Hdac1/Daxx/Zbtb7a/Jun/Ace/Parp1/Ar/Zfp36/Zfp36l2/Hmgb2/Hmga2/Ran/Dnaja1/Ddx17/Ncor1/Tbx2/Ddx5/Kank2/Ufl1/Sox30/Hnrnpu/Rest/Med1/Errfi1/Pagr1a/Rnf6/Cry2/Stk39/Hdac6/Nedd4/Nr3c1/Arid1a/Pak1/Safb2	51
BP	GO:0031848	protection from non-homologous end joining at telomere	6/2319	10/28928	0.6	7.48461	6.05462	4.1731e-05	0.000434215	Terf2/Ercc4/Acd/Xrcc1/Terf2ip/Nbn	6
BP	GO:0044828	negative regulation by host of viral genome replication	6/2319	10/28928	0.6	7.48461	6.05462	4.1731e-05	0.000434215	Prkn/Vapa/Ccnk/Zc3h12a/Vapb/Smc5	6
BP	GO:1990700	nucleolar chromatin organization	6/2319	10/28928	0.6	7.48461	6.05462	4.1731e-05	0.000434215	Baz2a/Rrp8/Phf8/Sirt2/Smarca5/Phf2	6
BP	GO:0045663	positive regulation of myoblast differentiation	14/2319	52/28928	0.269231	3.35848	5.02519	4.17662e-05	0.000434215	Actl6a/Smarca4/Mapk14/Kat5/Pbrm1/Arid2/Zfhx3/Smarca2/Phf10/Actb/Smarcc1/Smarcc2/Arid1a/Smarcd2	14
BP	GO:0060997	dendritic spine morphogenesis	18/2319	79/28928	0.227848	2.84226	4.84045	4.19975e-05	0.00043582	Ube3a/Arhgap33/Dnm1l/Tanc2/Pdlim5/Septin7/Afdn/Ngef/Ppp1r9a/Cask/Cfl1/Sipa1l1/Arhgap44/Dbnl/Baiap2/Hdac6/Marcks/Wasl	18
BP	GO:0016180	snRNA processing	11/2319	34/28928	0.323529	4.03582	5.22876	4.33295e-05	0.000448821	Ints3/Ints10/Exosc5/Exosc2/Larp7/Mettl16/Ints6/Mepce/Tut1/Ints14/Ints12	11
BP	GO:0034086	maintenance of sister chromatid cohesion	7/2319	14/28928	0.5	6.23717	5.78621	4.36682e-05	0.000449045	Bub1/Rb1/Atrx/Nipbl/Sgo2a/Smc5/Macroh2a1	7
BP	GO:0044793	negative regulation by host of viral process	7/2319	14/28928	0.5	6.23717	5.78621	4.36682e-05	0.000449045	Prkn/Vapa/Ccnk/Zc3h12a/Nucks1/Vapb/Smc5	7
BP	GO:0045091	regulation of single stranded viral RNA replication via double stranded DNA intermediate	7/2319	14/28928	0.5	6.23717	5.78621	4.36682e-05	0.000449045	Inpp5k/Hmga2/Top2a/Mphosph8/Trim28/Tasor/Morc2a	7
BP	GO:1905269	positive regulation of chromatin organization	7/2319	14/28928	0.5	6.23717	5.78621	4.36682e-05	0.000449045	Tpr/Pphln1/Mphosph8/Atf7ip2/Trim28/Tasor/Morc2a	7
BP	GO:0106027	neuron projection organization	24/2319	124/28928	0.193548	2.41439	4.65952	4.39484e-05	0.000451108	Ube3a/Arhgap33/Dnm1l/Tanc2/Fyn/Pdlim5/Septin7/Afdn/Ngef/Abl2/Ppp1r9a/Cask/Cfl1/Sipa1l1/Arhgap44/Abcd2/Dbnl/Itga3/Baiap2/Mtmr2/Hdac6/Marcks/Psen1/Wasl	24
BP	GO:0006605	protein targeting	45/2319	303/28928	0.148515	1.85263	4.40448	4.44658e-05	0.000455593	Spcs2/Zfand6/Nucb1/Zdhhc19/Macf1/Pml/Hacl1/Fyn/Pikfyve/Inpp5k/Vps53/Myo6/Pan3/Exoc4/Ap3d1/Ywhaq/Zdhhc11/Hspa4/Bag6/Mtcl1/Ank3/Mff/Sort1/Dnajc15/Micall1/Mief1/Sgta/Sec62/Pex19/Vps4a/Pex16/Sec61b/Tomm34/Tomm70a/Bag3/Rabgef1/Myo1c/Ap3b1/Nedd4/Erbin/Pak1/Hsp90aa1/Hspa1l/Sqstm1/Pdcd5	45
BP	GO:0051348	negative regulation of transferase activity	35/2319	215/28928	0.162791	2.03071	4.47819	4.62929e-05	0.000473458	Prkn/Nolc1/Tfap4/Stk38/Apc/Inpp5k/Limk1/Pnkp/Akt1s1/Pdpk1/Lats2/Dusp3/Tesk1/Eif4a2/Rb1/Zfp36/Cdkn1b/Actb/Dnaja1/Irs2/Nf1/Hexim2/Dab2ip/Xrcc1/Npm1/Cep43/Ppp2r5a/Wnk4/Hnrnpu/Prkag2/Errfi1/Mllt1/Plec/Macroh2a1/Psen1	35
BP	GO:0031577	spindle checkpoint signaling	15/2319	59/28928	0.254237	3.17144	4.92886	4.6736e-05	0.00047627	Hsf1/Nuf2/Haspin/Zw10/Bub1/Apc/Tpr/Diaph3/Ttk/Prpf4b/Tex14/Chfr/Mtbp/Cdk5rap2/Incenp	15
BP	GO:1901799	negative regulation of proteasomal protein catabolic process	15/2319	59/28928	0.254237	3.17144	4.92886	4.6736e-05	0.00047627	Svip/Ubxn1/Usp7/Usp14/Wac/Csnk2a2/Csnk2b/Smarcc1/Bag6/Usp9x/N4bp1/Psmf1/Sgta/Nop53/Ccar2	15
BP	GO:0048041	focal adhesion assembly	19/2319	87/28928	0.218391	2.72428	4.755	4.85792e-05	0.000494165	Pxn/Sorbs1/Macf1/Limch1/Tesk2/Phldb2/Ldb1/Clasp1/Fmn1/Clasp2/Pdpk1/Actg1/Dusp3/Cfl1/Vcl/Camsap3/Col16a1/Dapk3/Epb41l5	19
BP	GO:0045860	positive regulation of protein kinase activity	44/2319	296/28928	0.148649	1.85429	4.36129	5.25543e-05	0.000532193	Rapgef2/Zeb2/Wdr59/Pxn/Ccdc88a/Unc119/Abi1/Gprc5b/Pibf1/Arhgef5/Axin1/Pdpk1/Map3k1/Magi3/Mapk8ip3/Map3k4/Daxx/Pdgfa/Xrcc5/Mnat1/Hmga2/Traf6/Adra2a/Dab2ip/Spdye4a/Dvl2/Npm1/Ddr2/Mapre3/Wnk4/Clspn/Slc8a2/Prkag2/Spatc1l/Psmd10/Stox1/Spdya/Map4k2/Pak1/Hsp90aa1/Psen1/Ppp2ca/Rps3/Mtor	44
BP	GO:0016073	snRNA metabolic process	14/2319	53/28928	0.264151	3.29511	4.93706	5.25994e-05	0.000532193	Ints3/Ints10/Exosc5/Rbm7/Snapc1/Exosc2/Larp7/Ell2/Mettl16/Ints6/Mepce/Tut1/Ints14/Ints12	14
BP	GO:0032968	positive regulation of transcription elongation by RNA polymerase II	14/2319	53/28928	0.264151	3.29511	4.93706	5.25994e-05	0.000532193	Dab2/Ldb1/Ikzf1/Ccnk/Cdk12/Gtf2f1/Ell2/Leo1/Cdk13/Med26/Ccnt2/Med1/Cdk9/Ncbp2	14
BP	GO:0045927	positive regulation of growth	47/2319	324/28928	0.145062	1.80955	4.32604	5.52991e-05	0.000558511	Hsf1/Cdkl5/Rufy3/Ahi1/Usp47/Prkn/Rims2/Mapk14/Macf1/Ncoa3/Rptor/Exosc2/Hnrnpk/Itsn2/Limk1/Eif4g1/Pum2/Afdn/Sgip1/Ikzf1/Map1b/Cfl1/Hmga2/Hdgfl2/Tbx2/Slc9a1/Foxs1/Dbnl/Cep43/Rftn1/Nipbl/Arhgap32/Prr5/Cdkn2aip/Shtn1/Golga4/Pabir1/Lpar3/Adnp/Psmd10/Taf9b/Cdk1/Nr3c1/Eif4g2/Pak1/Adrb1/Mtor	47
BP	GO:0051702	biological process involved in interaction with symbiont	23/2319	118/28928	0.194915	2.43144	4.59971	5.60185e-05	0.00056477	Snw1/Smarca4/Pi4ka/Prkn/Tfap4/Vapa/Taf11/Ythdc2/Fmr1/Inpp5k/Paip1/Hdac1/Ccnk/Jun/Cfl1/Chd1/Hmga2/Zc3h12a/Nucks1/Vapb/Smc5/Rest/Cdk9	23
BP	GO:0110154	RNA decapping	8/2319	19/28928	0.421053	5.25235	5.47366	5.69135e-05	0.000572774	Dxo/Edc4/Pan3/Zfp36/Dcps/Edc3/Dcp1a/Eif4enif1	8
BP	GO:0006887	exocytosis	55/2319	399/28928	0.137845	1.71952	4.27242	5.71775e-05	0.000574411	Rab11fip5/Mia3/Pik3c2a/Cbl/Rab11fip1/Efr3a/Prkn/Rims2/Dnm1l/Rab3il1/Abr/Septin4/Mical3/Arfgef2/Cacna1b/Epb41l1/Rab12/Tprg1l/Tcp11/Brsk1/Synj1/Fmr1/Ppp3cb/Sytl3/Itsn1/Unc13b/Clasp1/Cacna1h/Clasp2/Arhgap17/Pdpk1/Erc1/Rab11fip2/Exoc4/Atp2a2/Cask/Lin7a/Prkaca/Stx1b/Vamp3/Prkcb/Adra2a/Cdk16/Smcr8/Git1/Exoc1/Exoc3l/Slc4a8/Vps4a/Rest/Rabgef1/Snapin/Pak1/Psen1/Gab2	55
BP	GO:0006903	vesicle targeting	15/2319	60/28928	0.25	3.11859	4.84955	5.77315e-05	0.00057895	Ahi1/Tbc1d23/Clasp1/Clasp2/Sec16a/5730455P16Rik/Exoc4/Exoc1/Gbf1/Mapk15/Trappc12/Ap1ar/Map4k2/Sar1a/Psen1	15
BP	GO:0044827	modulation by host of viral genome replication	9/2319	24/28928	0.375	4.67788	5.32123	5.79241e-05	0.000579855	Prkn/Vapa/Ythdc2/Fmr1/Ccnk/Zc3h12a/Nucks1/Vapb/Smc5	9
BP	GO:0042594	response to starvation	38/2319	244/28928	0.155738	1.94273	4.36564	6.05385e-05	0.000604958	Elapor1/Itfg2/Ulk1/Ifi203/Jmy/Pik3c2a/Cbl/Wdr59/Tbc1d5/Kat5/Rptor/Cad/Rrp8/Atxn3/Bcas3/Jun/Atf2/Zfp36/Max/Eif2ak2/Foxk2/Zc3h12a/Fnip1/Larp1/Dnajc15/Wipi2/Pak2/Gas2l1/Mtmr3/Mios/Prkag2/Dap/Ulk2/Pak1/Sar1a/Rnf167/Stk24/Mtor	38
BP	GO:0070534	protein K63-linked ubiquitination	17/2319	74/28928	0.22973	2.86573	4.74405	6.08643e-05	0.000607142	Ube2t/Prkn/Ube2e3/Ube2e2/Pnkp/Cep63/Hectd1/Ripk2/Traf6/Trim3/Ube2o/Kcmf1/Rnf126/Stub1/Arih2/Nedd4/Rnf167	17
BP	GO:0009408	response to heat	20/2319	96/28928	0.208333	2.59882	4.63219	6.32948e-05	0.000630279	Hsf1/Dhx9/Sumo1/Rbbp7/Atxn3/Tpr/Daxx/Prkaca/Dnaja1/Gclc/Nf1/Eif2b5/Eef1d/Psip1/Hsbp1/Bag3/Dnaja4/Stub1/Hsp90aa1/Mtor	20
BP	GO:1903706	regulation of hemopoiesis	61/2319	458/28928	0.133188	1.66143	4.21222	6.42418e-05	0.000638586	Hsf1/Adrm1/Actl6a/Tmem131l/Il4i1b/Smarca4/Sh3rf1/Mapk14/Tjp2/Kat5/Kat6b/Rptor/Brpf3/Apc/Itpkb/Ldb1/Pbrm1/Sh2b3/Arid2/Smarca2/Acin1/Ikzf1/Phf10/Zfpm1/Ap3d1/Eif6/Zbtb7a/Jun/Rb1/Rarg/Zfp36/Zfp36l2/Hmgb2/Ripk2/Actb/Ppp3ca/Traf6/Smarcc1/Nf1/Rbm15/Smarcc2/Zfp608/Zc3h12a/Drosha/Kat7/Leo1/Gli3/Ctr9/Sos1/Mysm1/Paf1/Med1/Nkap/Ing5/Ap3b1/Thoc5/Arid1a/Hsp90aa1/Zfp609/Smarcd2/Mtor	61
BP	GO:0016331	morphogenesis of embryonic epithelium	31/2319	185/28928	0.167568	2.0903	4.39189	7.03816e-05	0.000698393	Enah/Zeb2/Shroom3/Gatad2a/Mthfr/Sufu/Setd2/Ift122/Kdm2a/Stk4/Abl2/Hectd1/Htt/Prkaca/Cfl1/Rarg/Ar/Traf6/Vasp/Phactr4/Dvl2/Tgfb1i1/Kif20b/Sec24b/Cluap1/Luzp1/Rab23/Nup50/Arid1a/Ift57/Epb41l5	31
BP	GO:0097061	dendritic spine organization	22/2319	112/28928	0.196429	2.45032	4.53987	7.13254e-05	0.000706521	Ube3a/Arhgap33/Dnm1l/Tanc2/Fyn/Pdlim5/Septin7/Afdn/Ngef/Abl2/Ppp1r9a/Cask/Cfl1/Sipa1l1/Arhgap44/Dbnl/Itga3/Baiap2/Mtmr2/Hdac6/Marcks/Wasl	22
BP	GO:0048872	homeostasis of number of cells	58/2319	431/28928	0.134571	1.67868	4.19076	7.2048e-05	0.000712433	Ubap2l/Smarca4/Ezh1/Sox6/Mapk14/Septin4/Dock11/Itpkb/Cfap70/Ldb1/Sh2b3/Ppp3cb/Heatr3/Tcea1/Arhgef5/Afdn/Atxn2/Axin1/Map7/Ehbp1l1/Smarca2/Acin1/Arid4a/Diaph3/Gigyf2/Ptbp3/Ikzf1/Wdr37/Zbtb18/Zfpm1/Zbtb7a/Rb1/Hmga1/Zfp36/Hmgb2/Stat4/Kmt2a/Nfix/Nf1/Lyar/Ncor1/Kat7/Rpa1/Sos1/Ufl1/Pacs1/Hnrnpu/Med1/Bap1/Klhl10/Jam3/Ap3b1/Tsc22d3/Hdac6/Kif3a/Ppp2ca/Racgap1/Dyrk3	58
BP	GO:0032506	cytokinetic process	13/2319	48/28928	0.270833	3.37847	4.86863	7.29395e-05	0.000717492	Spast/Chmp2b/Spire1/Rtkn/Iqgap2/Snx33/Kif20b/Cep55/Rab11fip3/Anln/Vps4a/Plec/Racgap1	13
BP	GO:0043507	positive regulation of JUN kinase activity	13/2319	48/28928	0.270833	3.37847	4.86863	7.29395e-05	0.000717492	Zeb2/Arhgef5/Axin1/Map3k1/Magi3/Mapk8ip3/Map3k4/Traf6/Dab2ip/Dvl2/Map4k2/Pak1/Rps3	13
BP	GO:0045740	positive regulation of DNA replication	13/2319	48/28928	0.270833	3.37847	4.86863	7.29395e-05	0.000717492	Dhx9/Lpin1/Wiz/Mtnap1/Brpf3/Baz1a/Jun/Faf1/Kat7/Atrx/Npm1/Smarca5/Cdk1	13
BP	GO:0051058	negative regulation of small GTPase mediated signal transduction	16/2319	68/28928	0.235294	2.93514	4.71635	7.31042e-05	0.000717865	Lztr1/Cd2ap/Scai/Arhgap17/Abl2/Arhgap45/Rasa2/Nf1/Dab2ip/Git1/Arhgap44/Itga3/Gmip/Kctd13/Arhgap29/Rabgef1	16
BP	GO:0045445	myoblast differentiation	24/2319	128/28928	0.1875	2.33894	4.48185	7.46341e-05	0.000731621	Actl6a/Smarca4/Mapk14/Kat5/Klhl41/Pbrm1/Arid2/Zfhx3/Smarca2/Sra1/Phf10/Rb1/Actb/Smarcc1/Ddx17/Smarcc2/Tbx2/Ddx5/Bcl9l/Rest/Bcl9/Plec/Arid1a/Smarcd2	24
BP	GO:0010172	embryonic body morphogenesis	7/2319	15/28928	0.466667	5.82136	5.51387	7.61991e-05	0.000743105	Gatad2a/Ofd1/Phldb2/Phldb1/Clasp1/Clasp2/Ift122	7
BP	GO:0039692	single stranded viral RNA replication via double stranded DNA intermediate	7/2319	15/28928	0.466667	5.82136	5.51387	7.61991e-05	0.000743105	Inpp5k/Hmga2/Top2a/Mphosph8/Trim28/Tasor/Morc2a	7
BP	GO:1901836	regulation of transcription of nucleolar large rRNA by RNA polymerase I	7/2319	15/28928	0.466667	5.82136	5.51387	7.61991e-05	0.000743105	Smarca4/Mars1/Ncl/Nop53/Pwp1/Macroh2a1/Mtor	7
BP	GO:0033144	negative regulation of intracellular steroid hormone receptor signaling pathway	12/2319	42/28928	0.285714	3.5641	4.90912	7.77548e-05	0.000755675	Dab2/Smarca4/Strn3/Cnot2/Ncor2/Pias2/Hdac1/Zbtb7a/Hmga2/Ncor1/Kank2/Cry2	12
BP	GO:1904358	positive regulation of telomere maintenance via telomere lengthening	12/2319	42/28928	0.285714	3.5641	4.90912	7.77548e-05	0.000755675	Parn/Atr/Pnkp/Hnrnpd/Wrap53/Map3k4/Hnrnpa2b1/Xrcc5/Cct3/Acd/Mapk15/Cct2	12
BP	GO:0032456	endocytic recycling	19/2319	90/28928	0.211111	2.63347	4.58182	7.91941e-05	0.000768346	Entr1/Rab12/Grip1/Snx3/Vps53/Ccdc93/Eps15/Vamp4/Lmtk2/Snx27/Ankrd27/Arhgap44/Micall1/Inpp5f/Rab11fip3/Vps50/Dennd1a/Stx12/Ehd1	19
BP	GO:0031397	negative regulation of protein ubiquitination	18/2319	83/28928	0.216867	2.70528	4.5929	8.37454e-05	0.000811114	Cep78/Ubxn1/Fyn/Limk1/Cep63/U2af2/Dnaja1/Wnk1/Gclc/Trim44/N4bp1/Sh3rf2/Ufl1/Ivns1abp/Psen1/Rps3/Sqstm1/Mtor	18
BP	GO:0070935	3'-UTR-mediated mRNA stabilization	9/2319	25/28928	0.36	4.49076	5.15474	8.40797e-05	0.000812962	Tent4a/Zfp36/Mettl16/Dazl/Larp4b/Ptbp1/Rbm10/Hnrnpa0/Hnrnpc	9
BP	GO:0035966	response to topologically incorrect protein	25/2319	137/28928	0.182482	2.27634	4.42065	8.46389e-05	0.000816975	Hsf1/Bok/Ubxn4/Stt3b/Selenos/Ubr5/Ubr4/Hsph1/Atxn3/Qrich1/Daxx/Hspa4l/Ufd1/Eif2ak2/Dab2ip/Vapb/Nck1/Ufl1/Optn/Rnf126/Erp44/Bag3/Stub1/Hdac6/Hsp90aa1	25
BP	GO:0030048	actin filament-based movement	24/2319	129/28928	0.186047	2.32081	4.43847	8.48167e-05	0.000817298	Sumo1/Fnbp1l/Zeb2/Fxyd1/Myo9b/Nup155/Bin1/Limch1/Parva/Myo6/Cacna1h/Syne2/Akap9/Atp2a2/Slc9a1/Ctnna3/Ccdc88c/Ank2/Shtn1/Myo1c/Camk2d/Adrb1/Epb41l5/Wasl	24
BP	GO:0075522	IRES-dependent viral translational initiation	6/2319	11/28928	0.545455	6.80419	5.68393	8.55534e-05	0.000817785	Pcbp2/Denr/Eif3a/Ptbp1/Eif3b/Csde1	6
BP	GO:0090309	positive regulation of DNA methylation-dependent heterochromatin formation	6/2319	11/28928	0.545455	6.80419	5.68393	8.55534e-05	0.000817785	Pphln1/Mphosph8/Atf7ip2/Trim28/Tasor/Morc2a	6
BP	GO:0099547	regulation of translation at synapse, modulating synaptic transmission	6/2319	11/28928	0.545455	6.80419	5.68393	8.55534e-05	0.000817785	Cpeb2/Fmr1/Fxr1/Fxr2/Eif4a3/Mtor	6
BP	GO:0140673	transcription elongation-coupled chromatin remodeling	6/2319	11/28928	0.545455	6.80419	5.68393	8.55534e-05	0.000817785	Iws1/Glyr1/Usp7/Supt5/Usp15/Cdk9	6
BP	GO:0030218	erythrocyte differentiation	29/2319	170/28928	0.170588	2.12798	4.35444	8.55889e-05	0.000817785	Smarca4/Sox6/Mapk14/Ldb1/Sh2b3/Heatr3/Tcea1/Ehbp1l1/Acin1/Arid4a/Diaph3/Ptbp3/Ikzf1/Zfpm1/Zbtb7a/Rb1/Hmga1/Zfp36/Hmgb2/Lyar/Ncor1/Kat7/Ufl1/Hnrnpu/Med1/Bap1/Hdac6/Racgap1/Dyrk3	29
BP	GO:0033047	regulation of mitotic sister chromatid segregation	15/2319	62/28928	0.241935	3.01799	4.69579	8.669e-05	0.000824724	Nuf2/Haspin/Zw10/Kat5/Bub1/Apc/Numa1/Tpr/Ttk/Prpf4b/Tex14/Cdk5rap2/Hnrnpu/Incenp/Cdk1	15
BP	GO:0061001	regulation of dendritic spine morphogenesis	15/2319	62/28928	0.241935	3.01799	4.69579	8.669e-05	0.000824724	Ube3a/Arhgap33/Dnm1l/Tanc2/Pdlim5/Afdn/Ngef/Ppp1r9a/Cask/Cfl1/Sipa1l1/Arhgap44/Dbnl/Baiap2/Marcks	15
BP	GO:0007623	circadian rhythm	39/2319	257/28928	0.151751	1.89299	4.24504	8.67518e-05	0.000824724	Dhx9/Ube3a/Hdac2/Suv39h2/Crem/Kat5/Huwe1/Pml/Usp7/Zfhx3/Mycbp2/Dyrk1a/Kdm2a/Thrap3/Hnrnpd/Usp2/Pasd1/Hdac1/Parp1/Id4/Kmt2a/Top2a/Ncor1/Usp9x/Sin3a/Nr1d2/Fxr1/Ddx5/Kdm5b/Phlpp1/Pspc1/Ccar2/Hnrnpu/Csnk1e/Cry2/Timeless/Cdk1/Adrb1/Mtor	39
BP	GO:0070192	chromosome organization involved in meiotic cell cycle	17/2319	76/28928	0.223684	2.79031	4.61355	8.69395e-05	0.000825124	Mael/Rnf212/Haspin/Bend2/Sycp3/Ncaph2/Cep63/Bag6/Syce1l/Mre11a/Atrx/Rec8/Hormad1/Mlh1/Ccne2/Spdya/Sycp2	17
BP	GO:0021543	pallium development	34/2319	213/28928	0.159624	1.99121	4.28636	8.79493e-05	0.000832818	Zeb2/Hdac2/Tacc2/Ncoa1/Hnrnpk/Cul5/Ulk4/Afdn/Wdr62/Syne2/Atat1/Tacc1/Zbtb18/Hdac1/Igf2bp1/H2ax/Id4/Ran/Tra2b/Nfix/Nf1/Dab2ip/Usp9x/Xrcc1/Fxr1/Gli3/Tacc3/Fxr2/Eif2b5/Rtn4/Pex13/Xrn2/Kif3a/Psen1	34
BP	GO:0001510	RNA methylation	16/2319	69/28928	0.231884	2.8926	4.64655	8.81567e-05	0.000832818	Emg1/Trmt10a/Wdr4/Henmt1/Nsun4/Rnmt/Mettl14/Nsun2/Larp7/Rbm15/Mettl16/Rbm15b/Mepce/Ramac/Mettl15/Nop2	16
BP	GO:0032785	negative regulation of DNA-templated transcription, elongation	8/2319	20/28928	0.4	4.98974	5.26912	8.81911e-05	0.000832818	Nelfb/Axin1/Supt5/Parp1/Nelfe/Zc3h4/Hnrnpu/Recql5	8
BP	GO:0001838	embryonic epithelial tube formation	27/2319	154/28928	0.175325	2.18706	4.36034	9.17818e-05	0.00086487	Enah/Zeb2/Shroom3/Gatad2a/Mthfr/Sufu/Setd2/Ift122/Kdm2a/Stk4/Abl2/Hectd1/Prkaca/Cfl1/Rarg/Traf6/Vasp/Phactr4/Dvl2/Kif20b/Sec24b/Cluap1/Luzp1/Rab23/Nup50/Arid1a/Ift57	27
BP	GO:0007339	binding of sperm to zona pellucida	13/2319	49/28928	0.265306	3.30952	4.77657	9.20431e-05	0.00086487	Ubap2l/Aldoa/Adam3/H1f6/Tnp2/Smcp/Cct3/Adam2/Spa17/Adam32/Hspa1l/Cct2/Fetub	13
BP	GO:0010824	regulation of centrosome duplication	13/2319	49/28928	0.265306	3.30952	4.77657	9.20431e-05	0.00086487	Alms1/Cep295/Chmp2b/Cep131/Mdm1/D7Ertd443e/Kifc1/Cep76/Cep295nl/Npm1/Rbm14/Spice1/Cdk5rap2	13
BP	GO:0010526	retrotransposon silencing	10/2319	31/28928	0.322581	4.02398	4.97303	9.91918e-05	0.000929608	Tut4/Mael/Zfp869/Tut7/Dnmt3a/Dnmt3b/Tdrd9/Ddx4/Tdrd1/Tex19.2	10
BP	GO:1903900	regulation of viral life cycle	28/2319	163/28928	0.171779	2.14283	4.31948	9.9261e-05	0.000929608	Ifi203/Srpk2/Kpna6/Fmr1/Snx3/Inpp5k/Pkn2/Srpk1/Nectin2/Hmga2/Rad23a/Tyro3/Csnk2b/Tarbp2/Top2a/Eif2ak2/Mphosph8/Mre11a/Ddx5/Trim28/Tasor/N4bp1/Larp1/Vapb/Vps4a/Nbn/Ilf3/Morc2a	28
BP	GO:0043543	protein acylation	20/2319	99/28928	0.20202	2.52007	4.47254	9.95284e-05	0.000930574	Hdac2/Crebbp/Cep295/Zdhhc19/Kat5/Nmt2/Pml/Naa30/Atat1/Zdhhc11/Bag6/Taok1/Kat7/Smc5/Zdhhc5/Ing5/Selenok/Cdyl/Hdac6/Kif3a	20
BP	GO:0034605	cellular response to heat	14/2319	56/28928	0.25	3.11859	4.68478	0.000101103	0.000943015	Hsf1/Dhx9/Sumo1/Rbbp7/Atxn3/Tpr/Daxx/Prkaca/Nf1/Eef1d/Hsbp1/Bag3/Stub1/Hsp90aa1	14
BP	GO:0050803	regulation of synapse structure or activity	54/2319	398/28928	0.135678	1.6925	4.10674	0.000101192	0.000943015	Rapgef2/Cdkl5/Ube3a/Cpeb3/Arhgap33/Cap2/Nfatc4/Dnm1l/Chmp2b/Mapk14/Tanc2/Elavl2/Dlgap4/Hnrnpk/Fyn/Pdlim5/Eif4g1/Pum2/Itsn1/Afdn/Chd4/Ngef/Asap1/Mark2/Mycbp2/Ptpn13/Ppp1r9a/Cask/Lin7a/Map1b/Cfl1/Nf1/Dab2ip/Snx27/Usp9x/Sipa1l1/Arhgap44/Dbnl/Caskin1/Sybu/Baiap2/Rps6ka5/Mark1/Rtn4/Hnrnpm/Rbmx/Adnp/Amot/Nedd4/Ctnna2/Marcks/Nedd8/Psen1/Wasl	54
BP	GO:0045143	homologous chromosome segregation	17/2319	77/28928	0.220779	2.75408	4.54989	0.000103325	0.000954577	Mael/Rnf212/Haspin/Bend2/Sycp3/Cep63/Brca2/Bag6/Syce1l/Meikin/Mre11a/Rec8/Hormad1/Mlh1/Ccne2/Spdya/Sycp2	17
BP	GO:0000132	establishment of mitotic spindle orientation	11/2319	37/28928	0.297297	3.70859	4.86688	0.000103443	0.000954577	Cenpa/Enkd1/Zw10/Kat5/Numa1/Htt/Arhgef2/Gja1/Gpsm1/Cdk5rap2/Nsfl1c	11
BP	GO:0000387	spliceosomal snRNP assembly	11/2319	37/28928	0.297297	3.70859	4.86688	0.000103443	0.000954577	Tdrd6/Gemin5/Gemin8/Coil/Smn1/Prpf4b/Snrpc/Prpf31/Ddx20/Prpf6/Wdr77	11
BP	GO:0033146	regulation of intracellular estrogen receptor signaling pathway	11/2319	37/28928	0.297297	3.70859	4.86688	0.000103443	0.000954577	Kmt2d/Ncoa3/Strn3/Cnot2/Parp1/Ar/Kank2/Ufl1/Med1/Pagr1a/Pak1	11
BP	GO:0034063	stress granule assembly	11/2319	37/28928	0.297297	3.70859	4.86688	0.000103443	0.000954577	Hsf1/Prrc2c/Ubap2l/Lsm14a/Atxn2l/Fmr1/Pum2/Atxn2/Usp10/Cirbp/Csde1	11
BP	GO:0045738	negative regulation of DNA repair	11/2319	37/28928	0.297297	3.70859	4.86688	0.000103443	0.000954577	Hsf1/Kat5/Rnf169/Hmga2/Trp53bp1/Mre11a/Smchd1/Rif1/Recql5/Senp3/Rps3	11
BP	GO:0008286	insulin receptor signaling pathway	26/2319	147/28928	0.176871	2.20635	4.32878	0.000105688	0.000973705	Sorbs1/Tns2/Grb10/Apc/Ncoa5/Osbpl8/Shc1/Inpp5k/Zfp106/Pdpk1/Phip/Ncl/Hmga1/Prkcb/Irs2/Srsf3/Smarcc1/Pid1/Sos1/Nucks1/Nck1/Raf1/Grb14/Gkap1/Pak1/Marcks	26
BP	GO:0050807	regulation of synapse organization	53/2319	390/28928	0.135897	1.69523	4.08073	0.000111926	0.0010295	Rapgef2/Cdkl5/Ube3a/Cpeb3/Arhgap33/Cap2/Nfatc4/Dnm1l/Chmp2b/Mapk14/Tanc2/Elavl2/Dlgap4/Hnrnpk/Fyn/Pdlim5/Eif4g1/Pum2/Itsn1/Afdn/Chd4/Ngef/Asap1/Mark2/Mycbp2/Ptpn13/Ppp1r9a/Cask/Lin7a/Map1b/Cfl1/Nf1/Dab2ip/Snx27/Usp9x/Sipa1l1/Arhgap44/Dbnl/Caskin1/Baiap2/Rps6ka5/Mark1/Rtn4/Hnrnpm/Rbmx/Adnp/Amot/Nedd4/Ctnna2/Marcks/Nedd8/Psen1/Wasl	53
BP	GO:0048814	regulation of dendrite morphogenesis	20/2319	100/28928	0.2	2.49487	4.42062	0.00011515	0.00105744	Rapgef2/Cdkl5/Nfatc4/Dnm1l/Tnik/Cit/Grip1/Afdn/Pias2/Cux1/Cask/Ppp3ca/Ankrd27/Sipa1l1/Dbnl/Baiap2/Gorasp1/Hdac6/Nedd4/Marcks	20
BP	GO:0001764	neuron migration	34/2319	216/28928	0.157407	1.96355	4.19623	0.000116381	0.00106701	Auts2/Rapgef2/Cdkl5/Ulk1/Sh3rf1/Pcnt/Cep85l/Septin4/Abi1/Fyn/Cul5/Sdccag8/Ulk4/Wdr62/Mark2/Mrtfb/Arhgef2/Mapk8ip3/Gja1/Tyro3/Dab2ip/Usp9x/Itga3/Nipbl/Kif20b/Arhgap32/Shtn1/Mark1/Pex13/Pcm1/Ctnna2/Hsp90aa1/Psen1/Zfp609	34
BP	GO:0060009	Sertoli cell development	9/2319	26/28928	0.346154	4.31804	4.9968	0.00011947	0.00109104	Adrm1/Sox3/Arid4b/Fndc3a/Map7/Akap9/Arid4a/Gja1/Atrx	9
BP	GO:1904353	regulation of telomere capping	9/2319	26/28928	0.346154	4.31804	4.9968	0.00011947	0.00109104	Terf2/Pnkp/Ercc4/Hnrnpd/Map3k4/Smg6/Xrcc1/Mapk15/Nbn	9
BP	GO:0061458	reproductive system development	53/2319	391/28928	0.13555	1.6909	4.06055	0.000119579	0.00109104	Bok/Rbmyf2/Adrm1/Ube3a/Plekha5/Cbl/Ncoa1/Cd2ap/Sox3/Arid4b/Hnrnpk/Apc/Scaper/Tmf1/Sf1/Fndc3a/Map7/Akap9/Arid4a/Adam3/Kmt2b/Jmjd1c/Atn1/Ace/Rarg/Ar/Gja1/Ctnna1/Hmgb2/Id4/Cdkn1b/Hmga2/Tyro3/Smarcc1/Brca2/Tfpt/Adam2/Gli3/Atrx/Nipbl/Grk2/Kdm5b/Rec8/Eif2b5/Adam32/Errfi1/Ash1l/Tex19.2/Klhl10/Tsx/Safb2/Wdr77/Sycp2	53
BP	GO:0019058	viral life cycle	41/2319	279/28928	0.146953	1.83315	4.12816	0.000119883	0.00109205	Ifi203/Srpk2/Prkn/Pcbp2/Chmp2b/Vapa/Kpna6/Ythdc2/Pikfyve/Fmr1/Snx3/Inpp5k/Pkn2/Eps15/Srpk1/Ccnk/Nectin2/Hmga2/Rad23a/Tyro3/Csnk2b/Tarbp2/Top2a/Eif2ak2/Mphosph8/Zc3h12a/Mre11a/Ddx5/Trim28/Tasor/N4bp1/Larp1/Grk2/Nucks1/Vapb/Smc5/Vps4a/Nbn/Ilf3/Nedd4/Morc2a	41
BP	GO:0048675	axon extension	24/2319	132/28928	0.181818	2.26806	4.31071	0.000123208	0.00112054	Auts2/Cdkl5/Rufy3/Ulk1/Macf1/Limk1/Clasp2/Raph1/Map1b/Usp9x/Sin3a/Dbnl/Vcl/Arhgap32/Shtn1/Golga4/Rtn4/Rnf6/Ulk2/Adnp/Hdac6/Map2/Eif4g2/Pak1	24
BP	GO:0110156	mRNA methylguanosine-cap decapping	7/2319	16/28928	0.4375	5.45752	5.26505	0.000126082	0.00114301	Edc4/Pan3/Zfp36/Dcps/Edc3/Dcp1a/Eif4enif1	7
BP	GO:1902969	mitotic DNA replication	7/2319	16/28928	0.4375	5.45752	5.26505	0.000126082	0.00114301	Tk1/Mcm3/Mcm4/Mcm2/Mcm6/Brca2/Recql5	7
BP	GO:0046661	male sex differentiation	34/2319	217/28928	0.156682	1.95451	4.1665	0.000127552	0.00114929	Bok/Rbmyf2/Adrm1/Cbl/Ncoa1/Cd2ap/Sox3/Arid4b/Scaper/Tmf1/Sf1/Fndc3a/Map7/Akap9/Arid4a/Adam3/Jmjd1c/Atn1/Ace/Ar/Gja1/Ctnna1/Hmgb2/Hmga2/Tfpt/Adam2/Atrx/Rec8/Adam32/Tex19.2/Klhl10/Tsx/Safb2/Sycp2	34
BP	GO:0046621	negative regulation of organ growth	12/2319	44/28928	0.272727	3.40209	4.70734	0.00012758	0.00114929	Hdac2/Apc/Stk4/Jarid2/Gja1/Cxadr/Wwc1/Wwc2/Vgll4/Rbm10/Tomm70a/Pak1	12
BP	GO:0051893	regulation of focal adhesion assembly	15/2319	64/28928	0.234375	2.92367	4.54811	0.000127587	0.00114929	Macf1/Limch1/Phldb2/Ldb1/Clasp1/Fmn1/Clasp2/Actg1/Dusp3/Cfl1/Vcl/Camsap3/Col16a1/Dapk3/Epb41l5	15
BP	GO:0090109	regulation of cell-substrate junction assembly	15/2319	64/28928	0.234375	2.92367	4.54811	0.000127587	0.00114929	Macf1/Limch1/Phldb2/Ldb1/Clasp1/Fmn1/Clasp2/Actg1/Dusp3/Cfl1/Vcl/Camsap3/Col16a1/Dapk3/Epb41l5	15
BP	GO:0007031	peroxisome organization	11/2319	38/28928	0.289474	3.61099	4.75457	0.000135101	0.00121313	Zfand6/Dnm1l/Hacl1/Acot8/Usp9x/Abcd2/Mff/Pex19/Pex16/Pex13/Pex14	11
BP	GO:0032212	positive regulation of telomere maintenance via telomerase	11/2319	38/28928	0.289474	3.61099	4.75457	0.000135101	0.00121313	Parn/Atr/Pnkp/Hnrnpd/Wrap53/Map3k4/Xrcc5/Cct3/Acd/Mapk15/Cct2	11
BP	GO:0007369	gastrulation	33/2319	209/28928	0.157895	1.96963	4.15321	0.000136975	0.00122801	Macf1/Brd3/Rtf1/Phldb2/Phldb1/Ldb1/Setd2/Clasp1/Clasp2/Axin1/Htt/Exoc4/Myadm/Mmp15/Prkaca/Gja1/Hmga2/Wnk1/Epha2/Leo1/Klf4/Dvl2/Ctr9/Itga3/Tasor/Rbm14/Paf1/Hsbp1/Macroh2a1/Amot/Arid1a/Ugdh/Epb41l5	33
BP	GO:0009416	response to light stimulus	48/2319	346/28928	0.138728	1.73054	4.03577	0.000140365	0.00125641	Rpgr/Mme/Agap3/Crebbp/Pold3/Zzef1/Atr/Usp28/Usp47/Nfatc4/Mapk14/Ube4b/Cul4b/Cep250/D7Ertd443e/Dcun1d3/Pml/Brsk1/Rad18/Synpo/Poli/Ercc5/Ercc4/Abl2/Htt/Usp2/Map3k4/Best1/Pias1/Parp1/Msh6/Kmt2a/Cirbp/Brca2/Nf1/Dtl/Adam2/Npm1/N4bp1/Zranb3/Ccar2/Rev1/Ddb2/Nsmce3/Cry2/Nedd4/Noc2l/Mtor	48
BP	GO:0097581	lamellipodium organization	19/2319	94/28928	0.202128	2.52141	4.3616	0.000145922	0.00130204	Auts2/Arhgef7/Myo9b/Pxn/Ccdc88a/Abi1/Mtss2/Snx1/Ablim1/Arhgef6/Cfl1/Epha2/Vcl/Carmil1/Nck1/Twf1/Hsp90aa1/Capzb/Mtor	19
BP	GO:1900076	regulation of cellular response to insulin stimulus	19/2319	94/28928	0.202128	2.52141	4.3616	0.000145922	0.00130204	Ncoa1/Sorbs1/Tns2/Grb10/Ncoa5/Osbpl8/Inpp5k/Ncl/Prkcb/Pid1/Grk2/Nucks1/Nck1/Appl2/Grb14/Gkap1/Myo1c/Pak1/Marcks	19
BP	GO:0030330	DNA damage response, signal transduction by p53 class mediator	16/2319	72/28928	0.222222	2.77208	4.44445	0.000150767	0.00134315	Atr/Tfap4/Kat5/Rps6ka6/Pml/Myo6/Dyrk1a/Mdm4/Usp10/Brca2/Ddx5/Atrx/Npm1/Hic1/Psmd10/Dyrk3	16
BP	GO:0031929	TOR signaling	30/2319	184/28928	0.163043	2.03386	4.15322	0.000151296	0.00134364	Ube3a/Itfg2/Wdr59/Ccdc88a/Rptor/Rps6ka6/Pip4p1/Usp7/Wac/Atxn3/Akt1s1/Sik3/Usp32/Prkaca/Smcr8/Usp9x/Fnip1/Larp1/Prr5/Fbxo9/Rps6ka5/Mios/Sh3bp4/Rps6ka4/Rps6ka1/Csnk1a1/Sar1a/Rnf167/Mtor/Dyrk3	30
BP	GO:0034101	erythrocyte homeostasis	30/2319	184/28928	0.163043	2.03386	4.15322	0.000151296	0.00134364	Smarca4/Sox6/Mapk14/Ldb1/Sh2b3/Heatr3/Tcea1/Axin1/Ehbp1l1/Acin1/Arid4a/Diaph3/Ptbp3/Ikzf1/Zfpm1/Zbtb7a/Rb1/Hmga1/Zfp36/Hmgb2/Lyar/Ncor1/Kat7/Ufl1/Hnrnpu/Med1/Bap1/Hdac6/Racgap1/Dyrk3	30
BP	GO:0048524	positive regulation of viral process	15/2319	65/28928	0.230769	2.87869	4.47641	0.000153691	0.00136278	Dhx9/Srpk2/Kpna6/Fmr1/Rsf1/Map3k1/Pkn2/Srpk1/Rad23a/Tyro3/Tarbp2/Top2a/Larp1/Vapb/Vps4a	15
BP	GO:0010586	miRNA metabolic process	21/2319	110/28928	0.190909	2.38147	4.28541	0.000157295	0.00139255	Tut4/Hdac2/Parn/Smarca4/Nfatc4/Khsrp/Tut7/Ncor2/Mrtfb/Jun/Ar/Ddx17/Zswim8/Ncor1/Zc3h12a/Drosha/Klf4/Ddx5/Dis3l2/Rest/Nr3c1	21
BP	GO:0014897	striated muscle hypertrophy	23/2319	126/28928	0.18254	2.27706	4.24105	0.00015879	0.00140302	Pdlim5/Dyrk1a/Jarid2/Atp2a2/Parp1/Ar/Lmna/Ppp3ca/Sorbs2/Mef2a/Slc9a1/Inpp5f/Pak2/Twf1/Cdk9/Errfi1/Rbm10/Tomm70a/Camk2d/Nr3c1/Pak1/Adrb1/Mtor	23
BP	GO:0000727	double-strand break repair via break-induced replication	6/2319	12/28928	0.5	6.23717	5.35681	0.000159468	0.00140302	Mcm3/Mcm4/Mcm5/Mcm2/Mcm6/Mcm7	6
BP	GO:0006607	NLS-bearing protein import into nucleus	6/2319	12/28928	0.5	6.23717	5.35681	0.000159468	0.00140302	Kpna4/Kpna6/Kpnb1/Kpna1/Nup35/Ranbp2	6
BP	GO:0045869	negative regulation of single stranded viral RNA replication via double stranded DNA intermediate	6/2319	12/28928	0.5	6.23717	5.35681	0.000159468	0.00140302	Inpp5k/Hmga2/Mphosph8/Trim28/Tasor/Morc2a	6
BP	GO:0048608	reproductive structure development	52/2319	386/28928	0.134715	1.68048	3.97334	0.00016107	0.00141492	Bok/Rbmyf2/Adrm1/Ube3a/Cbl/Ncoa1/Cd2ap/Sox3/Arid4b/Hnrnpk/Apc/Scaper/Tmf1/Sf1/Fndc3a/Map7/Akap9/Arid4a/Adam3/Kmt2b/Jmjd1c/Atn1/Ace/Rarg/Ar/Gja1/Ctnna1/Hmgb2/Id4/Cdkn1b/Hmga2/Tyro3/Smarcc1/Brca2/Tfpt/Adam2/Gli3/Atrx/Nipbl/Grk2/Kdm5b/Rec8/Eif2b5/Adam32/Errfi1/Ash1l/Tex19.2/Klhl10/Tsx/Safb2/Wdr77/Sycp2	52
BP	GO:0051099	positive regulation of binding	26/2319	151/28928	0.172185	2.1479	4.17501	0.000166063	0.00145652	Rapgef2/Arhgef7/Smarca4/Prkn/Mark3/Eif4g1/Abl2/Gmnn/H1f0/Rb1/Hmgb2/Ripk2/Eif3e/Ran/Traf6/Spag8/Usp9x/Acd/Trim28/Gpsm1/Mapre3/Pygo2/Ufl1/Sirt2/Add2/Epb41l5	26
BP	GO:0021846	cell proliferation in forebrain	11/2319	39/28928	0.282051	3.5184	4.646	0.000174633	0.00152932	Zeb2/Tacc2/Dock7/Tacc1/Ncor2/Igf2bp1/Hmga2/Nfix/Gli3/Tacc3/Pcm1	11
BP	GO:0008089	anterograde axonal transport	13/2319	52/28928	0.25	3.11859	4.51406	0.000177421	0.00154895	Spast/Kif1b/Madd/Kif21a/Mapk8ip3/Kif1c/Ap3d1/Ank3/Sybu/Ap3b1/Snapin/Map2/Kif3a	13
BP	GO:1904029	regulation of cyclin-dependent protein kinase activity	13/2319	52/28928	0.25	3.11859	4.51406	0.000177421	0.00154895	Tfap4/Apc/Blm/Lats2/Cdkn1b/Mnat1/Actb/Hexim2/Spdye4a/Mapre3/Psmd10/Stox1/Spdya	13
BP	GO:0032197	retrotransposition	10/2319	33/28928	0.30303	3.7801	4.71731	0.000178467	0.00155568	Tut4/Mael/Zfp869/Tut7/Dnmt3a/Dnmt3b/Tdrd9/Ddx4/Tdrd1/Tex19.2	10
BP	GO:0031669	cellular response to nutrient levels	40/2319	275/28928	0.145455	1.81445	4.00621	0.000179654	0.00156363	Elapor1/Snw1/Itfg2/Ulk1/Ifi203/Jmy/Pik3c2a/Crebbp/Wdr59/Ncoa1/Kat5/Rptor/Otud3/Rrp8/Eif4g1/Atxn3/Jun/Atf2/Max/Eif2ak2/Zc3h12a/Trim24/Fnip1/Dnajc15/Wipi2/Prr5/Kank2/Pak2/Gas2l1/Mtmr3/Mios/Prkag2/Dap/Med1/Pak1/Csnk1a1/Sar1a/Rnf167/Stk24/Mtor	40
BP	GO:0061387	regulation of extent of cell growth	22/2319	119/28928	0.184874	2.30618	4.21503	0.000180615	0.00156958	Cdkl5/Rufy3/Ulk1/Macf1/Limk1/Pum2/Clasp2/Map1b/Sin3a/Dbnl/Arhgap32/Shtn1/Golga4/Rtn4/Rnf6/Lpar3/Ulk2/Adnp/Hdac6/Map2/Eif4g2/Pak1	22
BP	GO:0051445	regulation of meiotic cell cycle	15/2319	66/28928	0.227273	2.83508	4.40607	0.000184306	0.00159799	Eif4g3/Rad51ap1/Ythdc2/Prkaca/Gja1/Ttk/Rbm46/Dazl/Mapk15/Chfr/Sirt2/Hormad1/Pkmyt1/Grb14/Sycp2	15
BP	GO:0051646	mitochondrion localization	14/2319	59/28928	0.237288	2.96001	4.44894	0.000184449	0.00159799	Cluh/Prkn/Spast/Dnm1l/Kif1b/Ehbp1l1/Map1b/Nectin2/Mef2a/Armcx3/Sybu/Mark1/Hsbp1/Hdac6	14
BP	GO:0051988	regulation of attachment of spindle microtubules to kinetochore	8/2319	22/28928	0.363636	4.53612	4.89816	0.000193563	0.00167185	Kat5/Apc/Spag5/Sirt2/Hnrnpu/Incenp/Cdk1/Racgap1	8
BP	GO:0061709	reticulophagy	8/2319	22/28928	0.363636	4.53612	4.89816	0.000193563	0.00167185	Atg9a/Ulk1/Atg2b/Ufl1/Retreg3/Rb1cc1/Ulk2/Tex264	8
BP	GO:2001233	regulation of apoptotic signaling pathway	58/2319	447/28928	0.129754	1.61859	3.89108	0.000194013	0.00167318	Sgk3/Bok/Hdac2/Dab2/Selenos/Sh3rf1/Usp47/Prkn/Nfatc4/Dnm1l/Septin4/Madd/Bub1/Hnrnpk/Pml/Fyn/Bcl2l14/Stk4/Cep63/Phip/Traf7/Htt/Eya2/Hdac1/Daxx/Mdm4/Parp1/Rb1/Ar/Ctnna1/Hmgb2/Lmna/Faf1/Dnaja1/Nherf1/Gclc/Nf1/Dab2ip/Klf4/Hells/Nck1/Pak2/Bclaf1/Usp15/Ccar2/Caap1/Ivns1abp/Raf1/Bcl2l12/Ing5/Mapk8ip2/Rb1cc1/Prkra/Psmd10/Dapk3/Noc2l/Psen1/Rps3	58
BP	GO:0050769	positive regulation of neurogenesis	46/2319	332/28928	0.138554	1.72837	3.94056	0.000196521	0.00169223	Mme/Snw1/Cdkl5/Rufy3/Zeb2/Hdac2/Dnm1l/Bin1/Macf1/Nrdc/Spen/Tnik/Grip1/Synj1/Fmr1/Limk1/Afdn/Wdr62/Pias2/Cux1/Hdac1/Cask/Ace/Map1b/Vim/Xrcc5/Id4/Ankrd27/Fxr1/Gli3/Dbnl/Fxr2/Arhgap32/Baiap2/Ufl1/Shtn1/Golga4/Srrt/Rtn4/Lpar3/Adnp/Hdac6/Eif4g2/Pak1/Marcks/Mtor	46
BP	GO:0014896	muscle hypertrophy	23/2319	128/28928	0.179688	2.24148	4.15564	0.00020236	0.00173606	Pdlim5/Dyrk1a/Jarid2/Atp2a2/Parp1/Ar/Lmna/Ppp3ca/Sorbs2/Mef2a/Slc9a1/Inpp5f/Pak2/Twf1/Cdk9/Errfi1/Rbm10/Tomm70a/Camk2d/Nr3c1/Pak1/Adrb1/Mtor	23
BP	GO:0030835	negative regulation of actin filament depolymerization	12/2319	46/28928	0.26087	3.25418	4.5169	0.00020253	0.00173606	Capza1/Cracd/Sptan1/Lmod1/Cfl1/Carmil1/Plekhh2/Twf1/Lima1/Flii/Add2/Capzb	12
BP	GO:0044788	modulation by host of viral process	12/2319	46/28928	0.26087	3.25418	4.5169	0.00020253	0.00173606	Pi4ka/Prkn/Vapa/Ythdc2/Fmr1/Paip1/Ccnk/Cfl1/Zc3h12a/Nucks1/Vapb/Smc5	12
BP	GO:0035082	axoneme assembly	21/2319	112/28928	0.1875	2.33894	4.19122	0.000204516	0.00175044	Lrrc43/Tbc1d21/Togaram1/Cfap44/Ccdc40/Tpgs1/Ofd1/Cntrl/Fsip2/Cep131/Ttll5/Dnai4/Ulk4/Spag17/Pdcl2/Spaca9/Spef2/Cluap1/Rsph1/Dnaaf1/Odad4	21
BP	GO:0048469	cell maturation	37/2319	250/28928	0.148	1.8462	3.96696	0.000216896	0.0018536	Nfasc/Tdrd7/Tut4/Iqcf1/Tdrd6/Anks1/Septin4/Tcp11x2/Tcp11/Tut7/Heatr3/Bnc1/Abl2/H3f3a/Diaph3/Rfx3/Ptbp3/Sclt1/Zbtb7a/Prkaca/Rb1/Gja1/Nfix/Brca2/Ank3/Dazl/Catsper3/Rec8/Sirt2/Tdrd1/Bap1/Spg21/Cabyr/Grb14/Hdac6/Wdr77/Mtor	37
BP	GO:0010976	positive regulation of neuron projection development	36/2319	241/28928	0.149378	1.86339	3.97337	0.000217905	0.00185941	Rapgef2/Cbfa2t2/Ahi1/Dnm1l/Hnrnpk/Gprc5b/Sf3a2/Fyn/Clip1/Snx3/Pum2/Dpysl3/Afdn/Mark2/Abl2/Ppp1r9a/Cask/Itpr1/Nf1/Dab2ip/Ankrd27/Ddr2/Dbnl/Itga3/Katnb1/Ptbp1/Nck1/Baiap2/Fbxo38/Twf1/Retreg3/Ehd1/Adnp/Marcks/Stk24/Mtor	36
BP	GO:0051306	mitotic sister chromatid separation	15/2319	67/28928	0.223881	2.79276	4.33703	0.000220061	0.00187498	Nuf2/Haspin/Zw10/Bub1/Apc/Ncaph2/Tpr/Rb1/Ttk/Prpf4b/Tex14/Dis3l2/Cdk5rap2/Cdc16/Incenp	15
BP	GO:0090090	negative regulation of canonical Wnt signaling pathway	24/2319	137/28928	0.175182	2.18529	4.10528	0.000222188	0.00189027	Tmem131l/Hdac2/Amer2/Dab2/Prkn/Mapk14/Mllt3/Apc/Tle3/Axin1/Stk4/Lats2/Hdac1/Nphp4/Tle5/Nherf1/Dact3/Frmd8/Dab2ip/Gli3/Ccdc88c/Jade1/Cby1/Csnk1a1	24
BP	GO:0035036	sperm-egg recognition	14/2319	60/28928	0.233333	2.91068	4.37364	0.000223015	0.00189446	Ubap2l/Aldoa/Adam3/H1f6/Tnp2/Smcp/Cct3/Adam2/Spa17/Adam32/Izumo1/Hspa1l/Cct2/Fetub	14
BP	GO:0034644	cellular response to UV	19/2319	97/28928	0.195876	2.44343	4.20377	0.000224421	0.00190355	Mme/Agap3/Crebbp/Pold3/Atr/Usp28/Usp47/Nfatc4/Mapk14/Cul4b/Poli/Ercc4/Parp1/Npm1/N4bp1/Ddb2/Nsmce3/Nedd4/Noc2l	19
BP	GO:0039531	regulation of cytoplasmic pattern recognition receptor signaling pathway	23/2319	129/28928	0.178295	2.22411	4.11352	0.000227864	0.00192987	Ifi203/Pcbp2/Pum2/Pum1/Ankrd17/Lyplal1/Atat1/Parp1/Ufd1/Tarbp2/Eif2ak2/Trim3/Tax1bp1/Nop53/Usp15/Sirt2/Zdhhc5/Rtn4/Riok3/Ppp6c/Erbin/Csnk1a1/Ppp2ca	23
BP	GO:0042177	negative regulation of protein catabolic process	22/2319	121/28928	0.181818	2.26806	4.12641	0.000231476	0.00195753	Svip/Ubxn1/Fyn/Snx3/Usp7/Usp14/Wac/Mycbp2/Banp/Mdm4/Csnk2a2/Csnk2b/Smarcc1/Bag6/Dab2ip/Usp9x/N4bp1/Psmf1/Sgta/Nop53/Ccar2/Sirt2	22
BP	GO:0032091	negative regulation of protein binding	17/2319	82/28928	0.207317	2.58614	4.24614	0.000232601	0.00196411	Dab2/Nfatc4/Efhb/Ttbk2/Zfpm1/Atp2a2/Lrpap1/Actb/Tle5/Gtf2f1/Tex14/Sympk/Tfip11/Dnajb2/Pex14/Stub1/Epb41l5	17
BP	GO:0032196	transposition	10/2319	34/28928	0.294118	3.66892	4.59684	0.000234774	0.00197657	Tut4/Mael/Zfp869/Tut7/Dnmt3a/Dnmt3b/Tdrd9/Ddx4/Tdrd1/Tex19.2	10
BP	GO:0051497	negative regulation of stress fiber assembly	10/2319	34/28928	0.294118	3.66892	4.59684	0.000234774	0.00197657	Ppfia1/Tjp1/Phldb2/Inpp5k/Clasp1/Clasp2/Ppp1r9a/Rhpn2/Kank2/Pak2	10
BP	GO:0030900	forebrain development	61/2319	480/28928	0.127083	1.58528	3.81722	0.000237943	0.00200027	Rapgef2/Zeb2/Hdac2/Smarca4/Tacc2/Pcnt/Ncoa1/Chd5/Dock7/Sox3/Ttbk2/Dmxl2/Hnrnpk/Fyn/Cul5/Herc1/Kif21b/Ulk4/Setd2/Afdn/Wdr62/Syne2/Atat1/Tacc1/Ncor2/Mettl14/Mrtfb/Htt/Ikzf1/Wdr37/Zbtb18/Mapk8ip3/Hdac1/Igf2bp1/H2ax/Id4/Hmga2/Tyro3/Ran/Tra2b/Nfix/Nf1/Dab2ip/Ncor1/Usp9x/Sin3a/Xrcc1/Fxr1/Gli3/Atrx/Tacc3/Fxr2/Eif2b5/Rtn4/Pex13/Xrn2/Pcm1/Kif3a/Arid1a/Pak1/Psen1	61
BP	GO:0050773	regulation of dendrite development	25/2319	146/28928	0.171233	2.13602	4.06246	0.000239888	0.00201363	Rapgef2/Camsap2/Cdkl5/Nfatc4/Dnm1l/Tnik/Cit/Grip1/Clip1/Zfp296/Afdn/Pias2/Cux1/Cask/Ppp3ca/Dab2ip/Ankrd27/Sipa1l1/Dbnl/Baiap2/Mark1/Gorasp1/Hdac6/Nedd4/Marcks	25
BP	GO:0034976	response to endoplasmic reticulum stress	40/2319	279/28928	0.143369	1.78844	3.90662	0.000244118	0.00204611	Bok/Ubxn4/Stt3b/Selenos/Svip/Prkn/Dnm1l/Ubxn1/Ube4b/Pml/Eif4g1/Usp14/Atxn3/Sec16a/Qrich1/Jun/Hsp90b1/Itpr1/Faf1/Ufd1/Eif2ak2/Bag6/Dab2ip/Niban1/Fbxo2/Vapb/Nck1/Sgta/Ufl1/Eif2b5/Sec61b/Erp44/Cert1/Aff4/Ube2j1/Selenok/Dnajb2/Stub1/Rnf139/Marcks	40
BP	GO:0048511	rhythmic process	49/2319	364/28928	0.134615	1.67924	3.84992	0.00024901	0.00208404	Dhx9/Adrm1/Ube3a/Hdac2/Suv39h2/Crem/Crebbp/Ncoa1/Dnm1l/Kat5/Huwe1/Scaper/Pml/Usp7/Zfhx3/Mycbp2/Dyrk1a/Kdm2a/Thrap3/Hnrnpd/Usp2/Pasd1/Hdac1/Parp1/Cbx3/Id4/Tyro3/Kmt2a/Top2a/Dtl/Ncor1/Usp9x/Sin3a/Nr1d2/Fxr1/Ddx5/Grk2/Kdm5b/Phlpp1/Pspc1/Ccar2/Hnrnpu/Csnk1e/Cry2/Timeless/Adnp/Cdk1/Adrb1/Mtor	49
BP	GO:0003300	cardiac muscle hypertrophy	22/2319	122/28928	0.180328	2.24947	4.08275	0.000261339	0.00218339	Pdlim5/Dyrk1a/Jarid2/Atp2a2/Parp1/Lmna/Ppp3ca/Sorbs2/Mef2a/Slc9a1/Inpp5f/Pak2/Twf1/Cdk9/Errfi1/Rbm10/Tomm70a/Camk2d/Nr3c1/Pak1/Adrb1/Mtor	22
BP	GO:0030837	negative regulation of actin filament polymerization	15/2319	68/28928	0.220588	2.75169	4.26926	0.000261652	0.00218339	Capza1/Ssh3/Cracd/Sptan1/Arfgef1/Lmod1/Myadm/Cfl1/Ssh2/Carmil1/Kank2/Twf1/Flii/Add2/Capzb	15
BP	GO:0035148	tube formation	29/2319	181/28928	0.160221	1.99865	3.97873	0.000262161	0.00218442	Enah/Zeb2/Shroom3/Gatad2a/Mthfr/Sufu/Sdccag8/Setd2/Ift122/Kdm2a/Stk4/Abl2/Hectd1/Prkaca/Cfl1/Rarg/Traf6/Vasp/Dab2ip/Phactr4/Dvl2/Kif20b/Sec24b/Cluap1/Luzp1/Rab23/Nup50/Arid1a/Ift57	29
BP	GO:0006892	post-Golgi vesicle-mediated transport	20/2319	106/28928	0.188679	2.35365	4.12178	0.000262817	0.00218667	Arl3/Macf1/Arfgef2/Ccdc93/Sec16a/Lyplal1/Eps15/Exoc4/Ap3d1/Vamp4/Vamp3/Ank3/Exoc1/Gbf1/Sort1/Rab11fip3/Optn/Golga4/Ccdc91/Ap1ar	20
BP	GO:0006090	pyruvate metabolic process	25/2319	147/28928	0.170068	2.12149	4.02428	0.000267388	0.00222143	Pfkfb3/Gapdhs/Rptor/Aldoa/Hk1/Htt/Eif6/Zbtb7a/Ldhc/Prkaca/Me1/Pdha1/Pdha2/Slc16a1/Foxk2/Ncor1/Git1/Vdac1/Pfkp/Prkag2/Pfkl/Psen1/Bcl2l13/Ppp2ca/Mtor	25
BP	GO:0006266	DNA ligation	6/2319	13/28928	0.461538	5.75739	5.06485	0.000276044	0.00227666	Lig3/Pnkp/Nhej1/Top2a/Xrcc1/Aplf	6
BP	GO:0006271	DNA strand elongation involved in DNA replication	6/2319	13/28928	0.461538	5.75739	5.06485	0.000276044	0.00227666	Pole3/Pold3/Lig3/Mcm3/Mcm4/Mcm7	6
BP	GO:0034088	maintenance of mitotic sister chromatid cohesion	6/2319	13/28928	0.461538	5.75739	5.06485	0.000276044	0.00227666	Bub1/Rb1/Atrx/Nipbl/Smc5/Macroh2a1	6
BP	GO:0051177	meiotic sister chromatid cohesion	6/2319	13/28928	0.461538	5.75739	5.06485	0.000276044	0.00227666	Bub1/Sycp3/Meikin/Sgo2a/Rec8/Hormad1	6
BP	GO:0051307	meiotic chromosome separation	6/2319	13/28928	0.461538	5.75739	5.06485	0.000276044	0.00227666	Sycp3/Ncaph2/Ttk/Top2a/Mapk15/Chfr	6
BP	GO:1901888	regulation of cell junction assembly	43/2319	309/28928	0.139159	1.73591	3.83942	0.000283281	0.00233083	Rapgef2/Cpeb3/Arhgap33/Macf1/Limch1/Elavl2/Tjp1/Phldb2/Ldb1/Pdlim5/Eif4g1/Pum2/Clasp1/Fmn1/Clasp2/Afdn/Chd4/Mycbp2/Actg1/Ptpn13/Ppp1r9a/Dusp3/Lin7a/Prkaca/Ace/Map1b/Cfl1/Gja1/Nphp4/Epha2/Usp9x/Sipa1l1/Vcl/Caskin1/Camsap3/Col16a1/Mark1/Rtn4/Myo1c/Adnp/Dapk3/Nedd8/Epb41l5	43
BP	GO:0071902	positive regulation of protein serine/threonine kinase activity	26/2319	156/28928	0.166667	2.07906	3.98942	0.000283435	0.00233083	Rapgef2/Zeb2/Arhgef5/Axin1/Map3k1/Magi3/Mapk8ip3/Map3k4/Pdgfa/Mnat1/Hmga2/Traf6/Adra2a/Dab2ip/Spdye4a/Dvl2/Mapre3/Slc8a2/Spatc1l/Psmd10/Spdya/Map4k2/Pak1/Psen1/Ppp2ca/Rps3	26
BP	GO:1903076	regulation of protein localization to plasma membrane	22/2319	123/28928	0.178862	2.23118	4.03951	0.000294535	0.00241861	Dab2/Sorbs1/Ppfia1/Grip1/Lyplal1/Pdpk1/Hectd1/Rab11fip2/Vamp4/Ar/Actb/Wnk1/Epha2/Pid1/Arhgap44/Itga3/Ppp2r5a/Wnk4/Zdhhc5/Vps4a/Camk2d/Sqstm1	22
BP	GO:0033673	negative regulation of kinase activity	30/2319	191/28928	0.157068	1.95932	3.92688	0.000295188	0.00242046	Prkn/Nolc1/Tfap4/Stk38/Apc/Inpp5k/Akt1s1/Pdpk1/Lats2/Dusp3/Tesk1/Rb1/Cdkn1b/Actb/Dnaja1/Irs2/Nf1/Hexim2/Dab2ip/Npm1/Cep43/Ppp2r5a/Wnk4/Hnrnpu/Prkag2/Errfi1/Mllt1/Plec/Macroh2a1/Psen1	30
BP	GO:0000027	ribosomal large subunit assembly	7/2319	18/28928	0.388889	4.85113	4.8249	0.000303919	0.0024706	Dhx30/Mdn1/Eif6/Bop1/Nop53/Rpl24/Nop2	7
BP	GO:0000076	DNA replication checkpoint signaling	7/2319	18/28928	0.388889	4.85113	4.8249	0.000303919	0.0024706	Donson/Mdc1/Rad9b/Topbp1/Clspn/Ticrr/Timeless	7
BP	GO:0035973	aggrephagy	7/2319	18/28928	0.388889	4.85113	4.8249	0.000303919	0.0024706	Zdhhc19/Kat5/Htt/Wdr81/Bag3/Hdac6/Sqstm1	7
BP	GO:0060382	regulation of DNA strand elongation	7/2319	18/28928	0.388889	4.85113	4.8249	0.000303919	0.0024706	Actl6a/Ino80e/Actr8/Ino80d/Ino80c/Tfpt/Nucks1	7
BP	GO:0060766	negative regulation of androgen receptor signaling pathway	7/2319	18/28928	0.388889	4.85113	4.8249	0.000303919	0.0024706	Dab2/Smarca4/Ncor2/Pias2/Hdac1/Zbtb7a/Ncor1	7
BP	GO:0071218	cellular response to misfolded protein	7/2319	18/28928	0.388889	4.85113	4.8249	0.000303919	0.0024706	Ubr5/Ubr4/Atxn3/Ufd1/Rnf126/Stub1/Hdac6	7
BP	GO:0007179	transforming growth factor beta receptor signaling pathway	33/2319	218/28928	0.151376	1.88832	3.88658	0.000304861	0.00247417	Snw1/Zeb2/Hdac2/Sap130/Dab2/Crebbp/Pxn/Ltbp3/Rbbp7/Arid4b/Snx1/Pml/Pbld2/Trim33/Axin1/Pdpk1/Arid4a/Map3k1/Lats2/Hdac1/Zbtb7a/Jun/Parp1/Usp9x/Sin3a/Tgfb1i1/Itga3/Bcl9l/Appl2/Usp15/Dcp1a/Stub1/Zfyve9	33
BP	GO:0051654	establishment of mitochondrion localization	10/2319	35/28928	0.285714	3.5641	4.48085	0.000305233	0.00247417	Spast/Dnm1l/Kif1b/Map1b/Nectin2/Armcx3/Sybu/Mark1/Hsbp1/Hdac6	10
BP	GO:0007141	male meiosis I	9/2319	29/28928	0.310345	3.87135	4.567	0.000307208	0.00247955	Brca2/Zscan21/Tdrd9/Ddx4/Brme1/Rec8/Dmrtc2/Brdt/Mybl1	9
BP	GO:0046856	phosphatidylinositol dephosphorylation	9/2319	29/28928	0.310345	3.87135	4.567	0.000307208	0.00247955	Inpp5e/Synj1/Inpp5k/Pip4p1/Mtmr10/Inpp5f/Mtmr3/Mtmr6/Mtmr2	9
BP	GO:0070199	establishment of protein localization to chromosome	9/2319	29/28928	0.310345	3.87135	4.567	0.000307208	0.00247955	Wrap53/Cct3/Brca2/Acd/Nipbl/Spidr/Macroh2a1/Spdya/Cct2	9
BP	GO:0150116	regulation of cell-substrate junction organization	15/2319	69/28928	0.217391	2.71181	4.2027	0.000309846	0.00249728	Macf1/Limch1/Phldb2/Ldb1/Clasp1/Fmn1/Clasp2/Actg1/Dusp3/Cfl1/Vcl/Camsap3/Col16a1/Dapk3/Epb41l5	15
BP	GO:0010799	regulation of peptidyl-threonine phosphorylation	12/2319	48/28928	0.25	3.11859	4.33666	0.000312087	0.00251177	Rptor/Inpp5k/Eif4g1/Axin1/Phip/Ripk2/Grk2/Cadm4/Sirt2/Prkag2/Stox1/Tnks1bp1	12
BP	GO:0062207	regulation of pattern recognition receptor signaling pathway	29/2319	183/28928	0.15847	1.97681	3.91329	0.000316889	0.0025468	Ifi203/Otud4/Pcbp2/Pum2/Pum1/Ankrd17/Lyplal1/Pdpk1/Atat1/Parp1/Tyro3/Ufd1/Tarbp2/Eif2ak2/Trim3/Dab2ip/Tax1bp1/Nop53/Appl2/Usp15/Sirt2/Zdhhc5/Rtn4/Riok3/Ppp6c/Erbin/Csnk1a1/Ppp2ca/Sqstm1	29
BP	GO:0045069	regulation of viral genome replication	19/2319	100/28928	0.19	2.37013	4.05173	0.000337603	0.0027056	Ifi203/Srpk2/Inpp5k/Pkn2/Srpk1/Hmga2/Rad23a/Tarbp2/Top2a/Eif2ak2/Mphosph8/Ddx5/Trim28/Tasor/N4bp1/Larp1/Vapb/Ilf3/Morc2a	19
BP	GO:0045185	maintenance of protein location	19/2319	100/28928	0.19	2.37013	4.05173	0.000337603	0.0027056	Ccdc88a/Taf3/Pml/Sufu/Insig2/Hk1/Mprip/Morc3/Gja1/Rangap1/Faf1/Ank3/Tacc3/Grk2/Dzip1/Hnrnpu/Twf1/Psmd10/Skp1	19
BP	GO:0032435	negative regulation of proteasomal ubiquitin-dependent protein catabolic process	11/2319	42/28928	0.261905	3.26709	4.34048	0.000356588	0.00285371	Ubxn1/Usp7/Wac/Csnk2a2/Csnk2b/Smarcc1/Bag6/Usp9x/N4bp1/Nop53/Ccar2	11
BP	GO:1990138	neuron projection extension	31/2319	202/28928	0.153465	1.91438	3.84993	0.000358332	0.00286362	Auts2/Cdkl5/Rufy3/Ulk1/Prkn/Rims2/Macf1/Hnrnpk/Itsn2/Limk1/Clasp2/Afdn/Raph1/Spag9/Map1b/Tsc22d4/Usp9x/Sin3a/Dbnl/Vcl/Arhgap32/Shtn1/Golga4/Rtn4/Rnf6/Ulk2/Adnp/Hdac6/Map2/Eif4g2/Pak1	31
BP	GO:0072175	epithelial tube formation	27/2319	167/28928	0.161677	2.01681	3.89031	0.000361928	0.00288829	Enah/Zeb2/Shroom3/Gatad2a/Mthfr/Sufu/Setd2/Ift122/Kdm2a/Stk4/Abl2/Hectd1/Prkaca/Cfl1/Rarg/Traf6/Vasp/Phactr4/Dvl2/Kif20b/Sec24b/Cluap1/Luzp1/Rab23/Nup50/Arid1a/Ift57	27
BP	GO:0006367	transcription initiation at RNA polymerase II promoter	26/2319	159/28928	0.163522	2.03983	3.88138	0.000384733	0.00305993	Smarca4/Cdk7/Taf11/Lcor/Taf3/Glyr1/Apex1/Gtf2h1/Mdc1/Kdm2a/Atad2/Ikzf1/Sub1/Atf2/Mnat1/Kmt2a/Gtf2f1/Kat7/Med26/Rbm14/Dr1/Med1/Taf7l/Macroh2a1/Phf2/Nr3c1	26
BP	GO:0006515	protein quality control for misfolded or incompletely synthesized proteins	8/2319	24/28928	0.333333	4.15811	4.56922	0.000385056	0.00305993	Ubr5/Ubr4/Atxn3/Zer1/Saysd1/Rnf126/Stub1/Hdac6	8
BP	GO:0140861	DNA repair-dependent chromatin remodeling	8/2319	24/28928	0.333333	4.15811	4.56922	0.000385056	0.00305993	Trip12/Uimc1/Ubr5/Kat5/Phf1/Babam1/Hdgfl2/Aplf	8
BP	GO:0007033	vacuole organization	35/2319	239/28928	0.146444	1.82679	3.78898	0.000386737	0.00306898	Atg9a/Elapor1/Rab3gap2/Hps1/Ulk1/Pik3c2a/Fhip1b/Chmp2b/Fez2/Pikfyve/Ppp3cb/Lyst/Sec22b/Atp2a2/Atf2/Abca1/Traf6/Smcr8/Fnip1/Wipi2/Atg2b/Tmem175/Pi4kb/Mtmr3/Vps4a/Nsfl1c/Rab23/Stx12/Rb1cc1/Bag3/Ulk2/Ap3b1/Snapin/Psen1/Mtor	35
BP	GO:0061351	neural precursor cell proliferation	34/2319	230/28928	0.147826	1.84403	3.7939	0.000390212	0.00309222	Zeb2/Tacc2/Zzef1/Pcnt/Dock7/Nfia/Sox5/Rpgrip1/Afdn/Wdr62/Tacc1/Ncor2/Arhgef2/Igf2bp1/Ctnna1/Id4/Hmga2/Kifap3/Nfix/Tarbp2/Nf1/Trim3/Gli3/Tacc3/Rere/Appl2/Optn/Sirt2/Mios/Pcm1/Nbn/Kif3a/Zfp423/Racgap1	34
BP	GO:0060008	Sertoli cell differentiation	10/2319	36/28928	0.277778	3.4651	4.36902	0.0003925	0.00310168	Adrm1/Sox3/Arid4b/Fndc3a/Map7/Akap9/Arid4a/Gja1/Atrx/Safb2	10
BP	GO:2000780	negative regulation of double-strand break repair	10/2319	36/28928	0.277778	3.4651	4.36902	0.0003925	0.00310168	Hsf1/Kat5/Rnf169/Hmga2/Trp53bp1/Mre11a/Smchd1/Rif1/Recql5/Senp3	10
BP	GO:0009451	RNA modification	25/2319	151/28928	0.165563	2.06529	3.87455	0.00040723	0.0032136	Emg1/Trmt10a/Wdr4/Henmt1/Virma/Nsun4/Rnmt/Ctu2/Sepsecs/Pus7/Mettl14/Nsun2/Larp7/Rbm15/Mettl16/Rbm15b/Mepce/Hnrnpab/Thumpd1/Ramac/Kti12/Mettl15/Hnrnpc/Nop2/Pus1	25
BP	GO:0018394	peptidyl-lysine acetylation	9/2319	30/28928	0.3	3.7423	4.43639	0.000407851	0.00321403	Hdac2/Crebbp/Kat5/Pml/Atat1/Bag6/Kat7/Smc5/Kif3a	9
BP	GO:0051090	regulation of DNA-binding transcription factor activity	49/2319	372/28928	0.13172	1.64313	3.68559	0.000413498	0.003254	Hsf1/Dhx9/Sumo1/Tut4/Lrrfip2/Hdac2/Smarca4/Ankrd42/Sox6/Crebbp/Taf3/Sufu/Usp7/Arhgef5/Erc1/Pias2/Arhgef2/Zbtb7a/Atf2/Ar/Faf1/Ripk2/Ppp3ca/Traf6/Nfix/Eif2ak2/Dab2ip/Tax1bp1/Zc3h12a/Klf4/Dvl2/Foxs1/Npm1/Ddr2/Tacc3/Mtdh/Rps6ka5/Ufl1/Terf2ip/Crtc3/Dap/Setd6/Pex14/Rlim/Psmd10/Ralgapa1/Erbin/Pura/Rps3	49
BP	GO:0002218	activation of innate immune response	44/2319	324/28928	0.135802	1.69405	3.70882	0.000414122	0.00325439	Lrrfip2/Ifi203/Otud4/Lsm14a/Irf3/Pcbp2/Pum2/Pum1/Ankrd17/Lyplal1/Pdpk1/Atat1/Rab11fip2/Parp1/Xrcc5/Tyro3/Ripk2/Traf6/Ufd1/Tarbp2/Eif2ak2/Trim3/Dab2ip/Tax1bp1/Sin3a/Rftn1/Nop53/Rbm14/Matr3/Appl2/Pspc1/Usp15/Sirt2/Zdhhc5/Rtn4/Tomm70a/Riok3/Ap3b1/Ppp6c/Erbin/Csnk1a1/Hsp90aa1/Ppp2ca/Sqstm1	44
BP	GO:0030308	negative regulation of cell growth	30/2319	195/28928	0.153846	1.91913	3.80182	0.000423385	0.00332258	Ulk1/Dab2/Smarca4/Rbbp7/D7Ertd443e/Dcun1d3/Pml/Dnajc2/Smarca2/Spag9/Rb1/Cfl1/Gja1/Cdkn1b/Cirbp/Dact3/Dab2ip/Vgll4/Cdkn2aip/Ccar2/Sh3bp4/Rbm10/Rtn4/Tomm70a/Rnf6/Ulk2/Dnajb2/Hdac6/Map2/Pak1	30
BP	GO:0032922	circadian regulation of gene expression	15/2319	71/28928	0.211268	2.63542	4.07307	0.000429469	0.00336566	Hdac2/Crem/Huwe1/Pml/Zfhx3/Mycbp2/Kdm2a/Usp2/Pasd1/Hdac1/Kmt2a/Ncor1/Hnrnpu/Csnk1e/Cry2	15
BP	GO:0042692	muscle cell differentiation	61/2319	491/28928	0.124236	1.54977	3.62714	0.000433448	0.00339215	Hdac2/Smarca4/Sox6/Tnpo2/Nln/Nfatc4/Myh11/Mapk14/Bin1/Klhl41/Ybx1/Pbrm1/Pdlim5/Ppp3cb/Myo18b/Ankrd17/Smarca2/Spag9/Dyrk1a/Lmod1/H3f3a/Actg1/Mrtfb/Dnmt1/Daxx/Atp2a2/Pias1/Rb1/Lmna/Ppp3ca/Stim1/Tarbp2/Cxadr/Hdgfl2/Sorbs2/Tbx2/Mef2a/Slc9a1/Sort1/Ccnt2/Ptbp1/Ank2/Epc1/Asb2/Dcaf8/Hnrnpu/Cdk9/Rbm10/Tomm70a/Cby1/Bcl9/Flii/Plec/Ehd1/Camk2d/Cdk1/Nr3c1/Arid1a/Pak1/Adrb1/Mtor	61
BP	GO:0010631	epithelial cell migration	20/2319	110/28928	0.181818	2.26806	3.93362	0.000436171	0.00340875	Zeb2/Macf1/Apc/Clasp1/Clasp2/Pkn2/Tesk1/Jun/Vim/Irs2/Dab2ip/Itga3/Daam2/Kank2/Anln/Rtn4/Hdac6/Gab2/Epb41l5/Mtor	20
BP	GO:0006284	base-excision repair	11/2319	43/28928	0.255814	3.19111	4.24473	0.000444779	0.0034617	Usp47/Huwe1/Lig3/Apex1/Ercc5/Parp1/Hmga1/Hmga2/Rpa1/Xrcc1/Rps3	11
BP	GO:0030866	cortical actin cytoskeleton organization	11/2319	43/28928	0.255814	3.19111	4.24473	0.000444779	0.0034617	Fmnl1/Epb41l3/Fmnl2/Epb41l1/Rtkn/Iqgap2/Fhod1/Epb41l2/Anln/Plec/Racgap1	11
BP	GO:0090329	regulation of DNA-templated DNA replication	11/2319	43/28928	0.255814	3.19111	4.24473	0.000444779	0.0034617	Chtf18/Wiz/Mtnap1/Lig3/Blm/Gmnn/Kat7/Atrx/Ticrr/Wrnip1/Timeless	11
BP	GO:0097320	plasma membrane tubulation	7/2319	19/28928	0.368421	4.59581	4.62855	0.000448006	0.0034725	Fnbp1l/Asap1/Atp10a/Snx33/Micall1/Bin2/Wasl	7
BP	GO:0098935	dendritic transport	7/2319	19/28928	0.368421	4.59581	4.62855	0.000448006	0.0034725	Kif17/Kif21b/Kifap3/Hnrnpu/Rabgef1/Kif3a/Pura	7
BP	GO:1904505	regulation of telomere maintenance in response to DNA damage	7/2319	19/28928	0.368421	4.59581	4.62855	0.000448006	0.0034725	Actl6a/Actr8/Ino80d/Ino80c/Ercc4/Tfpt/Xrcc1	7
BP	GO:0034763	negative regulation of transmembrane transport	23/2319	135/28928	0.17037	2.12526	3.86869	0.000449158	0.00347622	Sumo1/Pik3c2a/Ahi1/Bin1/Grb10/Fmr1/Inpp5k/Ppp3cb/Ace/Ppp3ca/Ywhaq/Prkcb/Nherf1/Irs2/Pid1/Ank3/Vdac1/Grk2/Appl2/Stk39/Camk2d/Nedd4/Mtor	23
BP	GO:0050770	regulation of axonogenesis	28/2319	178/28928	0.157303	1.96226	3.80163	0.00044985	0.00347622	Cdkl5/Rufy3/Zeb2/Ulk1/Kif13b/Macf1/Nrdc/Brsk1/Limk1/Mark2/Map1b/Vim/Sipa1l1/Dbnl/Arhgap32/Pak2/Shtn1/Golga4/Rtn4/Rnf6/Lpar3/Ulk2/Adnp/Hdac6/Map2/Eif4g2/Pak1/Psen1	28
BP	GO:0072710	response to hydroxyurea	6/2319	14/28928	0.428571	5.34615	4.80178	0.000450325	0.00347622	Blm/Kat7/Atrx/Spidr/Nsmce3/Timeless	6
BP	GO:0035825	homologous recombination	14/2319	64/28928	0.21875	2.72876	4.08728	0.000454476	0.00350348	Rnf212/Chtf18/Rad51ap1/Sycp3/Ercc4/Cep63/Top2a/Mre11a/Brme1/Slx4/Topbp1/Rbbp8/Mlh1/Nbn	14
BP	GO:0032387	negative regulation of intracellular transport	13/2319	57/28928	0.22807	2.84503	4.1162	0.000469183	0.00360704	Sumo1/Svip/Snx3/Nup153/Tpr/Hrc/Map1b/Rangap1/Nf1/Rbm10/Rab23/Ube2j1/Sar1a	13
BP	GO:0045815	transcription initiation-coupled chromatin remodeling	13/2319	57/28928	0.22807	2.84503	4.1162	0.000469183	0.00360704	Smarca4/Lcor/Glyr1/Apex1/Kdm2a/Atad2/Atf2/Kmt2a/Kat7/Rbm14/Macroh2a1/Phf2/Nr3c1	13
BP	GO:0070252	actin-mediated cell contraction	19/2319	103/28928	0.184466	2.30109	3.90508	0.000497495	0.00381952	Sumo1/Zeb2/Fxyd1/Myo9b/Nup155/Bin1/Limch1/Parva/Cacna1h/Akap9/Atp2a2/Slc9a1/Ctnna3/Ccdc88c/Ank2/Shtn1/Camk2d/Adrb1/Epb41l5	19
BP	GO:0071763	nuclear membrane organization	10/2319	37/28928	0.27027	3.37144	4.26109	0.000499559	0.00383017	Atr/Spast/Chmp2b/Akap8l/Tor1aip1/Ankle2/Vps4a/Reep3/Nsfl1c/Cdk1	10
BP	GO:0031048	regulatory ncRNA-mediated heterochromatin formation	8/2319	25/28928	0.32	3.99179	4.41792	0.000526692	0.00402188	Mael/Hnrnpk/Dnmt3a/Dnmt3b/Tdrd9/Ddx4/Hnrnpu/Tdrd1	8
BP	GO:0042659	regulation of cell fate specification	8/2319	25/28928	0.32	3.99179	4.41792	0.000526692	0.00402188	Hdac2/Gatad2a/Gatad2b/Rbbp7/Mbd3/Chd4/Mta3/Hdac1	8
BP	GO:0099159	regulation of modification of postsynaptic structure	8/2319	25/28928	0.32	3.99179	4.41792	0.000526692	0.00402188	Rapgef2/Cap2/Chmp2b/Itsn1/Nf1/Baiap2/Amot/Marcks	8
BP	GO:0051984	positive regulation of chromosome segregation	9/2319	31/28928	0.290323	3.62158	4.31128	0.000534121	0.00407312	Kat5/Rad18/Ncaph2/Numa1/Smc5/Sirt2/Hnrnpu/Incenp/Cdk1	9
BP	GO:0006473	protein acetylation	14/2319	65/28928	0.215385	2.68678	4.01913	0.000537044	0.00408442	Hdac2/Crebbp/Cep295/Kat5/Pml/Naa30/Atat1/Bag6/Taok1/Kat7/Smc5/Ing5/Hdac6/Kif3a	14
BP	GO:0006893	Golgi to plasma membrane transport	14/2319	65/28928	0.215385	2.68678	4.01913	0.000537044	0.00408442	Arl3/Macf1/Arfgef2/Ccdc93/Sec16a/Lyplal1/Exoc4/Vamp4/Vamp3/Ank3/Exoc1/Rab11fip3/Optn/Golga4	14
BP	GO:0071425	hematopoietic stem cell proliferation	11/2319	44/28928	0.25	3.11859	4.15175	0.000550512	0.00418124	Fubp1/Dab2/Etv6/Ace/Xrcc5/Brca2/Eif2ak2/Babam1/Kat7/Nkap/Arih2	11
BP	GO:0051101	regulation of DNA binding	20/2319	112/28928	0.178571	2.22756	3.84258	0.000555193	0.00421115	Sumo1/Ifi203/Smarca4/Prkn/Tfap4/Rsf1/Hjurp/Ercc4/Zbtb7a/Jun/H1f0/Rb1/Hmgb2/Hmga2/Traf6/Acd/Trim28/Dot1l/Sirt2/Psen1	20
BP	GO:0051496	positive regulation of stress fiber assembly	13/2319	58/28928	0.224138	2.79597	4.04183	0.000560879	0.00424859	Pxn/Sorbs3/Limch1/Ccdc88a/Pdlim4/Limk1/Arhgef5/Tesk1/Carmil1/Fhod1/Arhgef10/Pak1/Mtor	13
BP	GO:0001837	epithelial to mesenchymal transition	27/2319	172/28928	0.156977	1.95818	3.72079	0.000581941	0.00440224	Hdac2/Dab2/Nolc1/Phldb2/Phldb1/Clasp1/Clasp2/Tcof1/Gja1/Hmga2/Dact3/Ddx17/Dab2ip/Ddx5/Tgfb1i1/Trim28/Bcl9l/Tasor/Slc39a10/Mark1/Hnrnpab/Rtn4/Tmem100/Aplf/Ppp2ca/Epb41l5/Mtor	27
BP	GO:0016479	negative regulation of transcription by RNA polymerase I	5/2319	10/28928	0.5	6.23717	4.88991	0.000589379	0.00442894	Crebbp/Baz2a/Nop53/Smarca5/Macroh2a1	5
BP	GO:0022027	interkinetic nuclear migration	5/2319	10/28928	0.5	6.23717	4.88991	0.000589379	0.00442894	Tacc2/Dock7/Tacc1/Tacc3/Pcm1	5
BP	GO:0034091	regulation of maintenance of sister chromatid cohesion	5/2319	10/28928	0.5	6.23717	4.88991	0.000589379	0.00442894	Bub1/Atrx/Sgo2a/Smc5/Macroh2a1	5
BP	GO:0051292	nuclear pore complex assembly	5/2319	10/28928	0.5	6.23717	4.88991	0.000589379	0.00442894	Nup98/Nup153/Fxr1/Ahctf1/Rtn4	5
BP	GO:1901838	positive regulation of transcription of nucleolar large rRNA by RNA polymerase I	5/2319	10/28928	0.5	6.23717	4.88991	0.000589379	0.00442894	Smarca4/Mars1/Ncl/Pwp1/Mtor	5
BP	GO:0021700	developmental maturation	53/2319	418/28928	0.126794	1.58167	3.53637	0.000618906	0.00463415	Nfasc/Tdrd7/Tut4/Iqcf1/Nfatc4/Tdrd6/Anks1/Septin4/Tcp11x2/Nfia/Dlgap4/Tcp11/Hnrnpk/Tut7/Heatr3/Ankrd17/Bnc1/Abl2/H3f3a/Diaph3/Rfx3/Ptbp3/Sclt1/Nsun2/Ap3d1/Zbtb7a/Prkaca/Rb1/Map1b/Gja1/Nfix/Brca2/Nf1/Dab2ip/Snx27/Ankrd27/Ank3/Dazl/Rere/Catsper3/Sybu/Rec8/Sirt2/Tdrd1/Bap1/Spg21/Cabyr/Grb14/Snapin/Hdac6/Psen1/Wdr77/Mtor	53
BP	GO:0009988	cell-cell recognition	16/2319	81/28928	0.197531	2.46407	3.8953	0.00061914	0.00463415	Ubap2l/Cd2ap/Aldoa/Adam3/H1f6/Tnp2/Smcp/Cct3/Git1/Adam2/Spa17/Adam32/Izumo1/Hspa1l/Cct2/Fetub	16
BP	GO:0042306	regulation of protein import into nucleus	16/2319	81/28928	0.197531	2.46407	3.8953	0.00061914	0.00463415	Sumo1/Nolc1/Ubr5/Mapk14/Tpr/Ran/Nf1/Zc3h12a/Gli3/Trim28/Efcab7/Rab23/Bag3/Cdk1/Hsp90aa1/Psen1	16
BP	GO:0033135	regulation of peptidyl-serine phosphorylation	20/2319	113/28928	0.176991	2.20785	3.79778	0.000624591	0.00466263	Dock7/Rptor/Inpp5k/Eif4g1/Axin1/Akap9/Stk4/Phip/Hrc/Ripk2/Fnip1/Grk2/Nck1/Inpp5f/Pwp1/Raf1/Hdac6/Stox1/Pak1/Tnks1bp1	20
BP	GO:0090132	epithelium migration	20/2319	113/28928	0.176991	2.20785	3.79778	0.000624591	0.00466263	Zeb2/Macf1/Apc/Clasp1/Clasp2/Pkn2/Tesk1/Jun/Vim/Irs2/Dab2ip/Itga3/Daam2/Kank2/Anln/Rtn4/Hdac6/Gab2/Epb41l5/Mtor	20
BP	GO:0007020	microtubule nucleation	10/2319	38/28928	0.263158	3.28272	4.1568	0.000629722	0.00469474	Arhgef7/Pcnt/Clasp1/Clasp2/Akap9/Nedd1/Git1/Ccdc57/Slain2/Pak1	10
BP	GO:0043506	regulation of JUN kinase activity	14/2319	66/28928	0.212121	2.64607	3.95226	0.000632012	0.00470563	Zeb2/Arhgef5/Axin1/Map3k1/Magi3/Mapk8ip3/Map3k4/Dnaja1/Traf6/Dab2ip/Dvl2/Map4k2/Pak1/Rps3	14
BP	GO:0051788	response to misfolded protein	7/2319	20/28928	0.35	4.36602	4.4454	0.000641752	0.00475938	Ubr5/Ubr4/Atxn3/Ufd1/Rnf126/Stub1/Hdac6	7
BP	GO:0072662	protein localization to peroxisome	7/2319	20/28928	0.35	4.36602	4.4454	0.000641752	0.00475938	Zfand6/Hacl1/Usp9x/Pex19/Pex16/Pex13/Pex14	7
BP	GO:0072663	establishment of protein localization to peroxisome	7/2319	20/28928	0.35	4.36602	4.4454	0.000641752	0.00475938	Zfand6/Hacl1/Usp9x/Pex19/Pex16/Pex13/Pex14	7
BP	GO:0045444	fat cell differentiation	38/2319	274/28928	0.138686	1.73002	3.5843	0.000660239	0.00489008	Bscl2/Alms1/Lpin1/Uchl3/Trio/Osbpl11/Mapk14/Osbpl8/Axin1/Atat1/Stk4/Ncor2/Pias1/Zbtb7a/Atf2/Zfp36/Zfp36l2/Id4/Hmga2/Mex3c/Zc3h12a/Klf4/Tgfb1i1/Nipbl/Sort1/Zfp516/Bbs9/Fbxo9/Adig/Sirt2/Hnrnpu/Med1/Cby1/Hdac6/Zfp423/Adrb1/Bcl2l13/Mtor	38
BP	GO:0030838	positive regulation of actin filament polymerization	13/2319	59/28928	0.220339	2.74858	3.96903	0.000667262	0.00492921	Cdc42ep1/Bin1/Cracd/Cdc42ep4/Fmn1/Lmod1/Map3k1/Vasp/Carmil1/Nck1/Baiap2/Myo1c/Mtor	13
BP	GO:0051985	negative regulation of chromosome segregation	13/2319	59/28928	0.220339	2.74858	3.96903	0.000667262	0.00492921	Nuf2/Chtf18/Haspin/Zw10/Bub1/Apc/Tpr/Ttk/Prpf4b/Tex14/Chfr/Cdk5rap2/Incenp	13
BP	GO:0002183	cytoplasmic translational initiation	11/2319	45/28928	0.244444	3.04928	4.06139	0.00067641	0.00499028	Mif4gd/Denr/Eif4a2/Eif3a/Eif3e/Nck1/Eif2b5/Eif3b/Eif3c/Ncbp2/Eif2s3y	11
BP	GO:0030032	lamellipodium assembly	15/2319	74/28928	0.202703	2.52858	3.88678	0.000681967	0.00501822	Auts2/Arhgef7/Pxn/Ccdc88a/Ablim1/Arhgef6/Cfl1/Epha2/Vcl/Carmil1/Nck1/Twf1/Hsp90aa1/Capzb/Mtor	15
BP	GO:0032507	maintenance of protein location in cell	15/2319	74/28928	0.202703	2.52858	3.88678	0.000681967	0.00501822	Ccdc88a/Taf3/Pml/Insig2/Hk1/Mprip/Morc3/Gja1/Rangap1/Ank3/Grk2/Dzip1/Hnrnpu/Twf1/Skp1	15
BP	GO:0010458	exit from mitosis	9/2319	32/28928	0.28125	3.50841	4.19124	0.000690706	0.00504973	Zw10/Cdc14b/Spast/Nfia/Clasp1/Clasp2/Cdkn1b/Nfix/Rpl24	9
BP	GO:0055022	negative regulation of cardiac muscle tissue growth	9/2319	32/28928	0.28125	3.50841	4.19124	0.000690706	0.00504973	Hdac2/Apc/Jarid2/Gja1/Cxadr/Vgll4/Rbm10/Tomm70a/Pak1	9
BP	GO:0061117	negative regulation of heart growth	9/2319	32/28928	0.28125	3.50841	4.19124	0.000690706	0.00504973	Hdac2/Apc/Jarid2/Gja1/Cxadr/Vgll4/Rbm10/Tomm70a/Pak1	9
BP	GO:1902751	positive regulation of cell cycle G2/M phase transition	9/2319	32/28928	0.28125	3.50841	4.19124	0.000690706	0.00504973	Mta3/Lmnb1/Dtl/Sin3a/Npm1/Camk2d/Stox1/Cdk1/Dyrk3	9
BP	GO:2000737	negative regulation of stem cell differentiation	9/2319	32/28928	0.28125	3.50841	4.19124	0.000690706	0.00504973	Nelfb/Ncoa3/Ccnk/Zfp36/Zfp36l2/Cdk12/Cdk13/Hnrnpu/Rest	9
BP	GO:0060211	regulation of nuclear-transcribed mRNA poly(A) tail shortening	6/2319	15/28928	0.4	4.98974	4.5628	0.000699743	0.00508953	Tent4a/Cpeb3/Zfp36/Pabpc1/Tnrc6b/Eif4enif1	6
BP	GO:0090235	regulation of metaphase plate congression	6/2319	15/28928	0.4	4.98974	4.5628	0.000699743	0.00508953	Kat5/Numa1/Spag5/Hnrnpu/Incenp/Cdk1	6
BP	GO:0099532	synaptic vesicle endosomal processing	6/2319	15/28928	0.4	4.98974	4.5628	0.000699743	0.00508953	Dnm1l/Itsn2/Itsn1/Ap3d1/Vamp4/Stx12	6
BP	GO:0140243	regulation of translation at synapse	6/2319	15/28928	0.4	4.98974	4.5628	0.000699743	0.00508953	Cpeb2/Fmr1/Fxr1/Fxr2/Eif4a3/Mtor	6
BP	GO:0010829	negative regulation of D-glucose transmembrane transport	8/2319	26/28928	0.307692	3.83826	4.27428	0.00070768	0.00514066	Ahi1/Grb10/Inpp5k/Ace/Prkcb/Pid1/Grk2/Appl2	8
BP	GO:0070972	protein localization to endoplasmic reticulum	16/2319	82/28928	0.195122	2.43402	3.8389	0.000712847	0.00517156	Rab3gap2/Mia3/Spcs2/Vapa/Macf1/Insig2/Sec16a/Mia2/Gja1/Bag6/Gbf1/Sgta/Sec62/Ank2/Rtn4/Sec61b	16
BP	GO:1903322	positive regulation of protein modification by small protein conjugation or removal	24/2319	148/28928	0.162162	2.02287	3.68292	0.000714258	0.00517517	Ube3a/Prkn/Cdc14b/Septin4/Huwe1/Dcun1d3/Sumo2/Axin1/Mycbp2/Traf7/Pias1/Ripk2/Zc3h12a/Npm1/Mapk15/Chfr/Nop53/Nsmce3/Dnajb2/Sae1/Stub1/Uba2/Psmd10/Skp1	24
BP	GO:0046328	regulation of JNK cascade	26/2319	166/28928	0.156627	1.95381	3.63827	0.000753122	0.0054498	Mapkbp1/Dab2/Sh3rf1/Prkn/Tnik/Cdc42se1/Ulk4/Axin1/Mink1/Map3k1/Dusp3/Mapk8ip3/Lmnb1/Ripk2/Dnaja1/Dab2ip/Ncor1/Taok1/Dvl2/Ccdc88c/Sh3rf2/Phlpp1/Zfp622/Mapk8ip2/Rb1cc1/Map4k2	26
BP	GO:0048525	negative regulation of viral process	20/2319	115/28928	0.173913	2.16945	3.70958	0.000786132	0.00568141	Ifi203/Srpk2/Crebbp/Snx3/Inpp5k/Srpk1/Zfp36/Hmga2/Csnk2b/Eif2ak2/Larp7/Mphosph8/Mre11a/Trim28/Tasor/N4bp1/Vapb/Nbn/Ilf3/Morc2a	20
BP	GO:1901875	positive regulation of post-translational protein modification	24/2319	149/28928	0.161074	2.00929	3.64636	0.000787871	0.00568672	Ube3a/Prkn/Cdc14b/Septin4/Huwe1/Dcun1d3/Sumo2/Axin1/Mycbp2/Traf7/Pias1/Ripk2/Zc3h12a/Npm1/Mapk15/Chfr/Nop53/Nsmce3/Dnajb2/Sae1/Stub1/Uba2/Psmd10/Skp1	24
BP	GO:0030042	actin filament depolymerization	13/2319	60/28928	0.216667	2.70277	3.89773	0.000790139	0.0056886	Capza1/Mical3/Cracd/Sptan1/Lmod1/Cfl1/Carmil1/Plekhh2/Twf1/Lima1/Flii/Add2/Capzb	13
BP	GO:0141137	positive regulation of gene expression, epigenetic	13/2319	60/28928	0.216667	2.70277	3.89773	0.000790139	0.0056886	Smarca4/Lcor/Glyr1/Apex1/Kdm2a/Atad2/Atf2/Kmt2a/Kat7/Rbm14/Macroh2a1/Phf2/Nr3c1	13
BP	GO:0016311	dephosphorylation	33/2319	230/28928	0.143478	1.7898	3.55011	0.00080161	0.00576386	Igbp1b/Ppp2r5e/Cdc14b/Tns2/Ssh3/Ptpdc1/Inpp5e/Synj1/Inpp5k/Pip4p1/Ppp3cb/Ppp1r42/Ppp4r1/Ptpn4/Ptpn13/Dusp3/Eya2/Ppp3ca/Ssh2/Ppm1g/Ppp2r5a/Mtmr10/Ctdspl2/Ppm1m/Pgam5/Inpp5f/Mtmr3/Mtmr6/Plpp6/Mtmr2/Ppp6c/Ppp2ca/Ppp1r12a	33
BP	GO:0051222	positive regulation of protein transport	42/2319	315/28928	0.133333	1.66325	3.4941	0.000803005	0.00576658	Rufy3/Pcnt/Prkn/Ubr5/Dnm1l/Cd2ap/Mapk14/Asph/Cep131/Ppp3cb/Unc13b/Arhgef5/Tpr/Cask/Prkaca/Itpr1/Gja1/Eif3e/Ran/Prkcb/Stim1/Irs2/Zc3h12a/Prpf4b/Hcfc1/Gli3/Trim28/Kif20b/Ctdspl2/Ptbp1/Sybu/Efcab7/Psmd9/Hnrnpm/Bag3/Pcm1/Kif3a/Cdk1/Hsp90aa1/Psen1/Anp32b/Pdcd5	42
BP	GO:0010611	regulation of cardiac muscle hypertrophy	16/2319	83/28928	0.192771	2.40469	3.78332	0.000818376	0.00586952	Jarid2/Parp1/Lmna/Ppp3ca/Mef2a/Slc9a1/Twf1/Cdk9/Errfi1/Rbm10/Tomm70a/Camk2d/Nr3c1/Pak1/Adrb1/Mtor	16
BP	GO:0006476	protein deacetylation	11/2319	46/28928	0.23913	2.98299	3.97351	0.000825343	0.00589709	Hdac2/Tada3/Yeats2/Dyrk1a/Ncor2/Hdac1/Zzz3/Ccar2/Sirt2/Dr1/Hdac6	11
BP	GO:0032467	positive regulation of cytokinesis	11/2319	46/28928	0.23913	2.98299	3.97351	0.000825343	0.00589709	Cdc14b/Spast/Cit/Kif23/Pkn2/Wnk1/Kif20b/Rab11fip3/Cenpv/Incenp/Racgap1	11
BP	GO:0050691	regulation of defense response to virus by host	11/2319	46/28928	0.23913	2.98299	3.97351	0.000825343	0.00589709	Dhx9/Pml/Rnf216/Tarbp2/Zdhhc11/Trim44/Zc3h12a/Sin3a/Tomm70a/Selenok/Hsp90aa1	11
BP	GO:0046323	D-glucose import	17/2319	91/28928	0.186813	2.33037	3.75238	0.000828795	0.0059143	Ahi1/Sorbs1/Rasa1/Cd2ap/Mapk14/Grb10/Osbpl8/Ocln/Septin7/Ace/Slc2a3/Irs2/Pid1/Mef2a/Sort1/Grk2/Appl2	17
BP	GO:0045089	positive regulation of innate immune response	51/2319	404/28928	0.126238	1.57473	3.4343	0.000855222	0.0060952	Dhx9/Lrrfip2/Ifi203/Otud4/Lsm14a/Irf3/Pcbp2/Kat5/Pum2/Pum1/Ankrd17/Lyplal1/Pdpk1/Polr3c/Atat1/Rab11fip2/Parp1/Xrcc5/Hmgb2/Nectin2/Tyro3/Ripk2/Traf6/Ufd1/Tarbp2/Eif2ak2/Trim3/Dab2ip/Tax1bp1/Sin3a/Rftn1/Polr3g/Nop53/Rbm14/Matr3/Appl2/Pspc1/Usp15/Sirt2/Zdhhc5/Med1/Rtn4/Tomm70a/Riok3/Ap3b1/Ppp6c/Erbin/Csnk1a1/Hsp90aa1/Ppp2ca/Sqstm1	51
BP	GO:0032233	positive regulation of actin filament bundle assembly	14/2319	68/28928	0.205882	2.56825	3.82216	0.000865061	0.00615758	Pxn/Sorbs3/Limch1/Ccdc88a/Pdlim4/Limk1/Synpo/Arhgef5/Tesk1/Carmil1/Fhod1/Arhgef10/Pak1/Mtor	14
BP	GO:0055013	cardiac muscle cell development	20/2319	116/28928	0.172414	2.15075	3.66615	0.00087958	0.00625307	Hdac2/Myh11/Pdlim5/Myo18b/Dyrk1a/Lmna/Cxadr/Sorbs2/Mef2a/Asb2/Hnrnpu/Rbm10/Tomm70a/Plec/Camk2d/Cdk1/Nr3c1/Pak1/Adrb1/Mtor	20
BP	GO:0045724	positive regulation of cilium assembly	9/2319	33/28928	0.272727	3.40209	4.0759	0.000882795	0.00626022	Ccp110/Ccdc88a/Septin9/Entr1/Ttbk2/Htt/Cep135/Dzip1/Rab11fip3	9
BP	GO:0090311	regulation of protein deacetylation	9/2319	33/28928	0.272727	3.40209	4.0759	0.000882795	0.00626022	Hdac2/Tada3/Yeats2/Dyrk1a/Ncor2/Zzz3/Ccar2/Dr1/Hdac6	9
BP	GO:0034587	piRNA processing	7/2319	21/28928	0.333333	4.15811	4.27389	0.000896396	0.00634873	Tdrd7/Mael/Tdrd6/Henmt1/Tdrd9/Ddx4/Tdrd1	7
BP	GO:0009267	cellular response to starvation	30/2319	204/28928	0.147059	1.83446	3.53091	0.000904569	0.00639861	Elapor1/Itfg2/Ulk1/Ifi203/Jmy/Pik3c2a/Wdr59/Kat5/Rptor/Rrp8/Atxn3/Jun/Atf2/Max/Eif2ak2/Zc3h12a/Fnip1/Dnajc15/Wipi2/Pak2/Gas2l1/Mtmr3/Mios/Prkag2/Dap/Pak1/Sar1a/Rnf167/Stk24/Mtor	30
BP	GO:0009266	response to temperature stimulus	27/2319	177/28928	0.152542	1.90287	3.5569	0.000911289	0.00643811	Hsf1/Dhx9/Sumo1/Rbbp7/Lipe/Atxn3/Tpr/Daxx/Prkaca/Cirbp/Dnaja1/Gclc/Nf1/Slc9a1/Zfp516/Plin1/Eif2b5/Appl2/Eef1d/Psip1/Hsbp1/Bag3/Dnaja4/Stub1/Hsp90aa1/Adrb1/Mtor	27
BP	GO:0002262	myeloid cell homeostasis	33/2319	232/28928	0.142241	1.77437	3.49597	0.000932131	0.00656038	Smarca4/Sox6/Mapk14/Itpkb/Ldb1/Sh2b3/Heatr3/Tcea1/Axin1/Ehbp1l1/Acin1/Arid4a/Diaph3/Ptbp3/Ikzf1/Zfpm1/Zbtb7a/Rb1/Hmga1/Zfp36/Hmgb2/Nf1/Lyar/Ncor1/Kat7/Ufl1/Hnrnpu/Med1/Bap1/Jam3/Hdac6/Racgap1/Dyrk3	33
BP	GO:0032878	regulation of establishment or maintenance of cell polarity	8/2319	27/28928	0.296296	3.6961	4.13761	0.000935543	0.00656038	Rufy3/Arfgef1/Abl2/Cfl1/Plekhg3/Kif20b/Shtn1/Kif3a	8
BP	GO:0034508	centromere complex assembly	8/2319	27/28928	0.296296	3.6961	4.13761	0.000935543	0.00656038	Cenpa/Dlgap5/Nasp/Hjurp/Trappc12/Sugt1/Cenpv/Cenpp	8
BP	GO:0051016	barbed-end actin filament capping	8/2319	27/28928	0.296296	3.6961	4.13761	0.000935543	0.00656038	Capza1/Cracd/Cfl1/Carmil1/Twf1/Flii/Add2/Capzb	8
BP	GO:0098885	modification of postsynaptic actin cytoskeleton	8/2319	27/28928	0.296296	3.6961	4.13761	0.000935543	0.00656038	Cap2/Itsn1/Cfl1/Cap1/Baiap2/Amot/Ctnna2/Marcks	8
BP	GO:1904357	negative regulation of telomere maintenance via telomere lengthening	8/2319	27/28928	0.296296	3.6961	4.13761	0.000935543	0.00656038	Pml/Terf2/Ercc4/Parp1/Acd/Slx4/Hnrnpu/Hnrnpc	8
BP	GO:0071479	cellular response to ionizing radiation	16/2319	84/28928	0.190476	2.37607	3.72854	0.0009369	0.00656127	Hsf1/Ifi203/Rad51ap1/Atr/Mapk14/Blm/Xrcc5/H2ax/Trp53bp1/Brca2/Nipbl/Rad9b/Nucks1/Spidr/Eef1d/Tnks1bp1	16
BP	GO:0055006	cardiac cell development	21/2319	125/28928	0.168	2.09569	3.62419	0.000937986	0.00656127	Hdac2/Myh11/Pbrm1/Pdlim5/Myo18b/Dyrk1a/Lmna/Cxadr/Sorbs2/Mef2a/Asb2/Hnrnpu/Rbm10/Tomm70a/Plec/Camk2d/Cdk1/Nr3c1/Pak1/Adrb1/Mtor	21
BP	GO:0051693	actin filament capping	10/2319	40/28928	0.25	3.11859	3.95827	0.000974349	0.00680723	Capza1/Cracd/Sptan1/Lmod1/Cfl1/Carmil1/Twf1/Flii/Add2/Capzb	10
BP	GO:0042307	positive regulation of protein import into nucleus	12/2319	54/28928	0.222222	2.77208	3.84781	0.000980692	0.00683469	Ubr5/Mapk14/Tpr/Ran/Zc3h12a/Gli3/Trim28/Efcab7/Bag3/Cdk1/Hsp90aa1/Psen1	12
BP	GO:0045773	positive regulation of axon extension	12/2319	54/28928	0.222222	2.77208	3.84781	0.000980692	0.00683469	Cdkl5/Rufy3/Macf1/Limk1/Map1b/Dbnl/Arhgap32/Shtn1/Golga4/Adnp/Eif4g2/Pak1	12
BP	GO:0071482	cellular response to light stimulus	20/2319	117/28928	0.17094	2.13237	3.62317	0.000982415	0.00683828	Rpgr/Mme/Agap3/Crebbp/Pold3/Atr/Usp28/Usp47/Nfatc4/Mapk14/Cul4b/Poli/Ercc4/Parp1/Npm1/N4bp1/Ddb2/Nsmce3/Nedd4/Noc2l	20
BP	GO:0000079	regulation of cyclin-dependent protein serine/threonine kinase activity	11/2319	47/28928	0.234043	2.91953	3.88799	0.00100044	0.0069552	Tfap4/Apc/Blm/Lats2/Cdkn1b/Mnat1/Hexim2/Spdye4a/Mapre3/Psmd10/Spdya	11
BP	GO:0061077	chaperone-mediated protein folding	14/2319	69/28928	0.202899	2.53103	3.75884	0.00100639	0.00695659	Dnajc7/Dnajc5/Hsph1/Dnajb3/Dnajb6/Cct3/Sgta/Pex19/Hspa14/Dnajb4/Dnajb2/Hspa1l/Cct2/Pdcd5	14
BP	GO:0006361	transcription initiation at RNA polymerase I promoter	5/2319	11/28928	0.454545	5.67016	4.5734	0.00100923	0.00695659	Ubtf/Lipe/Cavin1/Ttf1/Polr1g	5
BP	GO:0035519	protein K29-linked ubiquitination	5/2319	11/28928	0.454545	5.67016	4.5734	0.00100923	0.00695659	Ube2t/Ubr5/Traf7/Rnf126/Rnf167	5
BP	GO:0061669	spontaneous neurotransmitter secretion	5/2319	11/28928	0.454545	5.67016	4.5734	0.00100923	0.00695659	Prkn/Rims2/Unc13b/Ppp1r9a/Stx1b	5
BP	GO:0090085	regulation of protein deubiquitination	5/2319	11/28928	0.454545	5.67016	4.5734	0.00100923	0.00695659	Otud4/Ubxn1/Zc3h12a/Nop53/Dnajb2	5
BP	GO:1903564	regulation of protein localization to cilium	5/2319	11/28928	0.454545	5.67016	4.5734	0.00100923	0.00695659	Ccdc88a/Entr1/Inpp5e/Dzip1/Efcab7	5
BP	GO:1905198	manchette assembly	5/2319	11/28928	0.454545	5.67016	4.5734	0.00100923	0.00695659	Axdnd1/Cep131/Cfap70/Spag17/Stk33	5
BP	GO:0030217	T cell differentiation	45/2319	348/28928	0.12931	1.61306	3.39665	0.00102056	0.00702609	Adrm1/Actl6a/Tmem131l/Il4i1b/Smarca4/Sh3rf1/Kat5/Apc/Itpkb/Pbrm1/Sh2b3/Ppp3cb/Ncaph2/Blm/Arid2/Smarca2/Mink1/Nhej1/Abl2/Ikzf1/Phf10/Ap3d1/Atf2/Hmga1/Zfp36l2/Stat4/Kmt2a/Ripk2/Actb/Smarcc1/Smarcc2/Ncor1/Zfp608/Zc3h12a/Drosha/Kat7/Gli3/Sos1/Nkap/Ap3b1/Arid1a/Hsp90aa1/Zfp609/Smarcd2/Mtor	45
BP	GO:0043414	macromolecule methylation	21/2319	126/28928	0.166667	2.07906	3.58349	0.00104212	0.00710933	Ehmt1/Emg1/Trmt10a/Wdr4/Henmt1/Nsun4/Rnmt/Setd2/Mettl14/Nsun2/Kmt2a/Larp7/Rbm15/Mettl16/Rbm15b/Mepce/Ramac/Setd6/Mettl15/Ilf3/Nop2	21
BP	GO:0046620	regulation of organ growth	21/2319	126/28928	0.166667	2.07906	3.58349	0.00104212	0.00710933	Mael/Hdac2/Mapk14/Apc/Dyrk1a/Stk4/Lats2/Jarid2/Gja1/Cxadr/Wwc1/Tbx2/Wwc2/Vgll4/Rbm10/Tomm70a/Cdk1/Nr3c1/Pak1/Adrb1/Mtor	21
BP	GO:1904659	D-glucose transmembrane transport	21/2319	126/28928	0.166667	2.07906	3.58349	0.00104212	0.00710933	Ahi1/Sorbs1/Rasa1/Cd2ap/Mapk14/Grb10/Osbpl8/Inpp5k/Ocln/Septin7/Ace/Slc2a3/Prkcb/Irs2/Pid1/Mef2a/Sort1/Grk2/Appl2/Ak1/Slc2a5	21
BP	GO:0010766	negative regulation of sodium ion transport	6/2319	16/28928	0.375	4.67788	4.34416	0.00104394	0.00710933	Nherf1/Wnk1/Wnk4/Stk39/Camk2d/Nedd4	6
BP	GO:0034244	negative regulation of transcription elongation by RNA polymerase II	6/2319	16/28928	0.375	4.67788	4.34416	0.00104394	0.00710933	Nelfb/Axin1/Parp1/Nelfe/Hnrnpu/Recql5	6
BP	GO:0034501	protein localization to kinetochore	6/2319	16/28928	0.375	4.67788	4.34416	0.00104394	0.00710933	Zw10/Ttk/Mtbp/Trappc12/Champ1/Cdk1	6
BP	GO:0141176	gene silencing by piRNA-directed DNA methylation	6/2319	16/28928	0.375	4.67788	4.34416	0.00104394	0.00710933	Mael/Dnmt3a/Dnmt3b/Tdrd9/Ddx4/Tdrd1	6
BP	GO:1903083	protein localization to condensed chromosome	6/2319	16/28928	0.375	4.67788	4.34416	0.00104394	0.00710933	Zw10/Ttk/Mtbp/Trappc12/Champ1/Cdk1	6
BP	GO:1904814	regulation of protein localization to chromosome, telomeric region	6/2319	16/28928	0.375	4.67788	4.34416	0.00104394	0.00710933	Pml/Wrap53/Cct3/Acd/Macroh2a1/Cct2	6
BP	GO:1903432	regulation of TORC1 signaling	18/2319	101/28928	0.178218	2.22315	3.6352	0.00105043	0.00714496	Ube3a/Itfg2/Wdr59/Pip4p1/Usp7/Wac/Atxn3/Akt1s1/Sik3/Usp32/Prkaca/Smcr8/Fnip1/Mios/Csnk1a1/Sar1a/Rnf167/Dyrk3	18
BP	GO:0045137	development of primary sexual characteristics	40/2319	300/28928	0.133333	1.66325	3.409	0.00105343	0.00715678	Bok/Rbmyf2/Adrm1/Ube3a/Cbl/Ncoa1/Cd2ap/Sox3/Arid4b/Hnrnpk/Scaper/Tmf1/Sf1/Fndc3a/Map7/Akap9/Arid4a/Adam3/Kmt2b/Jmjd1c/Atn1/Ace/Ar/Gja1/Ctnna1/Cbx2/Hmgb2/Hmga2/Brca2/Tfpt/Adam2/Atrx/Grk2/Rec8/Eif2b5/Adam32/Tex19.2/Klhl10/Tsx/Safb2	40
BP	GO:0071214	cellular response to abiotic stimulus	50/2319	398/28928	0.125628	1.56713	3.36326	0.00106206	0.0071981	Rpgr/Hsf1/Mme/Agap3/Rab11fip5/Ifi203/Rad51ap1/Crebbp/Pold3/Atr/Usp28/Usp47/Nfatc4/Mapk14/Cul4b/Rptor/Blm/Myo6/Poli/Ercc4/Parp1/Gja1/Xrcc5/H2ax/Actb/Trp53bp1/Wnk1/Gclc/Brca2/Rcsd1/Slc12a6/Slc9a1/Npm1/N4bp1/Nipbl/Rad9b/Nucks1/Spidr/Usp15/Rest/Eef1d/Ddb2/Nsmce3/Bag3/Plec/Stk39/Nedd4/Noc2l/Tnks1bp1/Mtor	50
BP	GO:0104004	cellular response to environmental stimulus	50/2319	398/28928	0.125628	1.56713	3.36326	0.00106206	0.0071981	Rpgr/Hsf1/Mme/Agap3/Rab11fip5/Ifi203/Rad51ap1/Crebbp/Pold3/Atr/Usp28/Usp47/Nfatc4/Mapk14/Cul4b/Rptor/Blm/Myo6/Poli/Ercc4/Parp1/Gja1/Xrcc5/H2ax/Actb/Trp53bp1/Wnk1/Gclc/Brca2/Rcsd1/Slc12a6/Slc9a1/Npm1/N4bp1/Nipbl/Rad9b/Nucks1/Spidr/Usp15/Rest/Eef1d/Ddb2/Nsmce3/Bag3/Plec/Stk39/Nedd4/Noc2l/Tnks1bp1/Mtor	50
BP	GO:0051783	regulation of nuclear division	25/2319	161/28928	0.15528	1.93701	3.51963	0.00106815	0.00723075	Nuf2/Haspin/Eif4g3/Rad51ap1/Zw10/Bub1/Apc/Mki67/Cul9/Tpr/Phip/Rb1/Gja1/Ttk/Cdca2/Prpf4b/Dazl/Tex14/Mtbp/Cdk5rap2/Cdc16/Sirt2/Hormad1/Incenp/Sycp2	25
BP	GO:0035023	regulation of Rho protein signal transduction	16/2319	85/28928	0.188235	2.34811	3.67454	0.00106967	0.00723239	Myo9b/Dock6/Ralbp1/Dock7/Dock11/Scai/Mcf2l/Cdc42se1/Abl2/Arhgef2/Abca1/Itga3/Kctd13/Kank2/Eps8l3/Csnk1a1	16
BP	GO:2001222	regulation of neuron migration	13/2319	62/28928	0.209677	2.61559	3.75942	0.00109335	0.00738368	Rapgef2/Cul5/Ulk4/Wdr62/Arhgef2/Mapk8ip3/Dab2ip/Nipbl/Kif20b/Arhgap32/Shtn1/Ctnna2/Zfp609	13
BP	GO:0048259	regulation of receptor-mediated endocytosis	23/2319	144/28928	0.159722	1.99243	3.52447	0.00112605	0.00759549	Dab2/Tnk2/Cbl/Ahi1/Tbc1d5/Cd2ap/Aak1/Unc119/Hnrnpk/Synj1/Fmr1/Atxn2/Sgip1/H1f1/Lrpap1/Rnf216/Sirt2/Bmp2k/Rabgef1/Mtmr2/Nedd4/Kif3a/Wasl	23
BP	GO:0007254	JNK cascade	29/2319	198/28928	0.146465	1.82705	3.44734	0.00116274	0.00780596	Mapkbp1/Dab2/Sh3rf1/Prkn/Tnik/Cdc42se1/Ulk4/Axin1/Mink1/Map3k1/Dusp3/Mapk8ip3/Daxx/Lmnb1/Atf2/Ripk2/Dnaja1/Traf6/Dab2ip/Ncor1/Taok1/Dvl2/Ccdc88c/Sh3rf2/Phlpp1/Zfp622/Mapk8ip2/Rb1cc1/Map4k2	29
BP	GO:0045580	regulation of T cell differentiation	29/2319	198/28928	0.146465	1.82705	3.44734	0.00116274	0.00780596	Adrm1/Actl6a/Tmem131l/Il4i1b/Smarca4/Sh3rf1/Kat5/Itpkb/Pbrm1/Sh2b3/Arid2/Smarca2/Phf10/Ap3d1/Ripk2/Actb/Smarcc1/Smarcc2/Zfp608/Zc3h12a/Drosha/Gli3/Sos1/Nkap/Ap3b1/Arid1a/Hsp90aa1/Zfp609/Smarcd2	29
BP	GO:0003351	epithelial cilium movement involved in extracellular fluid movement	12/2319	55/28928	0.218182	2.72167	3.77289	0.00116414	0.00780596	Ccdc40/Ofd1/Ulk4/Katnip/Rfx3/Nherf1/Spag17/Ccdc88c/Kif27/Spef2/Rsph1/Odad4	12
BP	GO:0030834	regulation of actin filament depolymerization	12/2319	55/28928	0.218182	2.72167	3.77289	0.00116414	0.00780596	Capza1/Cracd/Sptan1/Lmod1/Cfl1/Carmil1/Plekhh2/Twf1/Lima1/Flii/Add2/Capzb	12
BP	GO:0071174	mitotic spindle checkpoint signaling	12/2319	55/28928	0.218182	2.72167	3.77289	0.00116414	0.00780596	Nuf2/Haspin/Zw10/Bub1/Apc/Tpr/Ttk/Prpf4b/Tex14/Mtbp/Cdk5rap2/Incenp	12
BP	GO:0030516	regulation of axon extension	18/2319	102/28928	0.176471	2.20135	3.58812	0.00118164	0.0079139	Cdkl5/Rufy3/Macf1/Limk1/Clasp2/Map1b/Sin3a/Dbnl/Arhgap32/Shtn1/Golga4/Rtn4/Rnf6/Adnp/Hdac6/Map2/Eif4g2/Pak1	18
BP	GO:1905037	autophagosome organization	22/2319	136/28928	0.161765	2.01791	3.51261	0.00120348	0.00805066	Atg9a/Elapor1/Rab3gap2/Ulk1/Pik3c2a/Fez2/Pikfyve/Sec22b/Atp2a2/Traf6/Smcr8/Wipi2/Atg2b/Mtmr3/Nsfl1c/Rab23/Stx12/Rb1cc1/Bag3/Ulk2/Psen1/Mtor	22
BP	GO:0014743	regulation of muscle hypertrophy	16/2319	86/28928	0.186047	2.32081	3.6213	0.00121802	0.00810864	Jarid2/Parp1/Lmna/Ppp3ca/Mef2a/Slc9a1/Twf1/Cdk9/Errfi1/Rbm10/Tomm70a/Camk2d/Nr3c1/Pak1/Adrb1/Mtor	16
BP	GO:0055021	regulation of cardiac muscle tissue growth	16/2319	86/28928	0.186047	2.32081	3.6213	0.00121802	0.00810864	Hdac2/Mapk14/Apc/Dyrk1a/Jarid2/Gja1/Cxadr/Tbx2/Vgll4/Rbm10/Tomm70a/Cdk1/Nr3c1/Pak1/Adrb1/Mtor	16
BP	GO:0007064	mitotic sister chromatid cohesion	8/2319	28/28928	0.285714	3.5641	4.00731	0.00121856	0.00810864	Haspin/Bub1/Rb1/Atrx/Nipbl/Smc5/Smc3/Macroh2a1	8
BP	GO:0061615	glycolytic process through fructose-6-phosphate	8/2319	28/28928	0.285714	3.5641	4.00731	0.00121856	0.00810864	Aldoa/Hk1/Prkaca/Foxk2/Pfkp/Pfkl/Bcl2l13/Ppp2ca	8
BP	GO:0090130	tissue migration	20/2319	119/28928	0.168067	2.09653	3.53848	0.0012193	0.00810864	Zeb2/Macf1/Apc/Clasp1/Clasp2/Pkn2/Tesk1/Jun/Vim/Irs2/Dab2ip/Itga3/Daam2/Kank2/Anln/Rtn4/Hdac6/Gab2/Epb41l5/Mtor	20
BP	GO:0019081	viral translation	7/2319	22/28928	0.318182	3.96911	4.11274	0.00122438	0.00811388	Pcbp2/Denr/Paip1/Eif3a/Ptbp1/Eif3b/Csde1	7
BP	GO:0071786	endoplasmic reticulum tubular network organization	7/2319	22/28928	0.318182	3.96911	4.11274	0.00122438	0.00811388	Rab3gap2/Lnpk/Reep1/Reep3/Rtn4/Retreg3/Rtn3	7
BP	GO:2000114	regulation of establishment of cell polarity	7/2319	22/28928	0.318182	3.96911	4.11274	0.00122438	0.00811388	Rufy3/Arfgef1/Abl2/Cfl1/Plekhg3/Kif20b/Shtn1	7
BP	GO:0030177	positive regulation of Wnt signaling pathway	23/2319	145/28928	0.158621	1.97869	3.48777	0.00123879	0.00819972	Zeb2/Dab2/Smarca4/Usp47/Ubr5/Macf1/Mllt3/Gprc5b/Plekha4/Map3k1/Abl2/Adgra2/Frat1/Wnk1/Spin1/Daam2/Ccar2/Rnf146/Csnk1e/Adnp/Mbd2/Dapk3/Usp34	23
BP	GO:0036503	ERAD pathway	19/2319	111/28928	0.171171	2.13525	3.53766	0.00127716	0.00841636	Ubxn4/Stt3b/Selenos/Svip/Ubxn1/Ube4b/Usp14/Atxn3/Hsp90b1/Faf1/Ufd1/Bag6/Fbxo2/Sgta/Sec61b/Ube2j1/Dnajb2/Stub1/Rnf139	19
BP	GO:0050768	negative regulation of neurogenesis	25/2319	163/28928	0.153374	1.91324	3.45172	0.00127752	0.00841636	Rapgef2/Rufy3/Ulk1/Nfatc4/Cit/Arhgef2/Rb1/Ctnna1/Id4/Hmga2/Ppp3ca/Kifap3/Nf1/Daam2/Appl2/Sirt2/Rest/Gorasp1/Rtn4/Rnf6/Ulk2/Pcm1/Hdac6/Map2/Psen1	25
BP	GO:1904950	negative regulation of establishment of protein localization	25/2319	163/28928	0.153374	1.91324	3.45172	0.00127752	0.00841636	Sumo1/Rab11fip5/Svip/Rab11fip1/Prkn/Rptor/Madd/Rhbdf1/Snx3/Inpp5k/Lyplal1/Rangap1/Dnaja1/Ppp3ca/Adra2a/Nf1/Tbc1d1/Rhbdf2/Rab11fip3/Rest/Psmd9/Rab23/Ube2j1/Bag3/Pfkl	25
BP	GO:1990090	cellular response to nerve growth factor stimulus	13/2319	63/28928	0.206349	2.57407	3.6923	0.00127805	0.00841636	Rapgef2/Ube3a/Cbl/Dync1li2/Cd2ap/Cstf2/Grip1/Parp1/Sort1/Micall1/Csnk1e/Ehd1/Rps3	13
BP	GO:0000045	autophagosome assembly	21/2319	128/28928	0.164062	2.04657	3.50321	0.00128043	0.00841636	Atg9a/Elapor1/Rab3gap2/Ulk1/Fez2/Pikfyve/Sec22b/Atp2a2/Traf6/Smcr8/Wipi2/Atg2b/Mtmr3/Nsfl1c/Rab23/Stx12/Rb1cc1/Bag3/Ulk2/Psen1/Mtor	21
BP	GO:0008645	hexose transmembrane transport	21/2319	128/28928	0.164062	2.04657	3.50321	0.00128043	0.00841636	Ahi1/Sorbs1/Rasa1/Cd2ap/Mapk14/Grb10/Osbpl8/Inpp5k/Ocln/Septin7/Ace/Slc2a3/Prkcb/Irs2/Pid1/Mef2a/Sort1/Grk2/Appl2/Ak1/Slc2a5	21
BP	GO:0035265	organ growth	32/2319	227/28928	0.140969	1.7585	3.38693	0.00128261	0.00842096	Mael/Ube3a/Hdac2/Mapk14/Apc/Pdlim5/Arid2/Map7/Dyrk1a/Stk4/Lats2/Jarid2/Bnc2/Atf2/Rarg/Ar/Gja1/Cxadr/Sorbs2/Wwc1/Tbx2/Ddr2/Wwc2/Vgll4/Rbm10/Tomm70a/Camk2d/Cdk1/Nr3c1/Pak1/Adrb1/Mtor	32
BP	GO:0048668	collateral sprouting	9/2319	35/28928	0.257143	3.20769	3.85801	0.00139676	0.00914299	Zeb2/Ulk1/Cd2ap/Septin7/Nfix/Spg21/Lpar3/Ulk2/Hdac6	9
BP	GO:0051642	centrosome localization	9/2319	35/28928	0.257143	3.20769	3.85801	0.00139676	0.00914299	Dlgap5/Dync1li2/Bicd2/Syne2/Akap9/Pard3b/Fhod1/Ints13/Ranbp2	9
BP	GO:0051961	negative regulation of nervous system development	26/2319	173/28928	0.150289	1.87476	3.40676	0.00139743	0.00914299	Rapgef2/Rufy3/Ulk1/Nfatc4/Cit/Ptpn13/Arhgef2/Rb1/Ctnna1/Id4/Hmga2/Ppp3ca/Kifap3/Nf1/Daam2/Appl2/Sirt2/Rest/Gorasp1/Rtn4/Rnf6/Ulk2/Pcm1/Hdac6/Map2/Psen1	26
BP	GO:0045582	positive regulation of T cell differentiation	21/2319	129/28928	0.162791	2.03071	3.46361	0.00141611	0.00925452	Actl6a/Il4i1b/Smarca4/Kat5/Itpkb/Pbrm1/Arid2/Smarca2/Phf10/Ap3d1/Ripk2/Actb/Smarcc1/Smarcc2/Gli3/Nkap/Ap3b1/Arid1a/Hsp90aa1/Zfp609/Smarcd2	21
BP	GO:0072583	clathrin-dependent endocytosis	11/2319	49/28928	0.22449	2.80036	3.72353	0.00144293	0.00941891	Fnbp1l/Dab2/Tnk2/Aak1/Unc119/Itsn2/Itsn1/Sgip1/Inpp5f/Bmp2k/Wasl	11
BP	GO:2001234	negative regulation of apoptotic signaling pathway	35/2319	257/28928	0.136187	1.69884	3.32209	0.00144843	0.00944399	Sgk3/Bok/Hdac2/Dab2/Selenos/Sh3rf1/Usp47/Prkn/Madd/Fyn/Cep63/Phip/Htt/Eya2/Hdac1/Mdm4/Rb1/Ar/Ctnna1/Hmgb2/Lmna/Dnaja1/Gclc/Klf4/Hells/Ccar2/Caap1/Ivns1abp/Raf1/Bcl2l12/Mapk8ip2/Rb1cc1/Psmd10/Noc2l/Psen1	35
BP	GO:0002833	positive regulation of response to biotic stimulus	53/2319	434/28928	0.12212	1.52336	3.2431	0.00145536	0.00947827	Dhx9/Lrrfip2/Ifi203/Otud4/Lsm14a/Irf3/Pcbp2/Kat5/Pum2/Unc13b/Pum1/Ankrd17/Lyplal1/Pdpk1/Polr3c/Atat1/Rab11fip2/Parp1/Xrcc5/Hmgb2/Nectin2/Tyro3/Ripk2/Traf6/Ufd1/Tarbp2/Eif2ak2/Trim3/Dab2ip/Tax1bp1/Sin3a/Rftn1/Polr3g/Nop53/Fbxo38/Rbm14/Matr3/Appl2/Pspc1/Usp15/Sirt2/Zdhhc5/Med1/Rtn4/Tomm70a/Riok3/Ap3b1/Ppp6c/Erbin/Csnk1a1/Hsp90aa1/Ppp2ca/Sqstm1	53
BP	GO:1903421	regulation of synaptic vesicle recycling	10/2319	42/28928	0.238095	2.97008	3.77184	0.00145987	0.0094967	Prkn/Dnm1l/Synj1/Ppp3cb/Actg1/Vamp4/Actb/Stx1b/Cxadr/Mff	10
BP	GO:0051259	protein complex oligomerization	38/2319	286/28928	0.132867	1.65743	3.29852	0.0014743	0.00957954	Bok/Spast/Dnm1l/Cd2ap/Kctd2/Aldoa/Cep57/Zfp777/Cutc/Blm/Stk4/Cpsf6/Best1/Tk1/Me1/Sub1/Rrm2/Itpr1/Ripk2/Trp53bp1/Vasp/Kctd19/Zc3h12a/Acaca/Slc9a1/Kctd13/Sgta/Cpsf7/Appl2/Rbmxl1/Crtc3/Basp1/Mospd2/Cby1/Ehd1/Ugdh/Kctd16/Samhd1	38
BP	GO:0010965	regulation of mitotic sister chromatid separation	13/2319	64/28928	0.203125	2.53385	3.62646	0.00148798	0.00964631	Nuf2/Haspin/Zw10/Bub1/Apc/Tpr/Rb1/Ttk/Prpf4b/Tex14/Cdk5rap2/Cdc16/Incenp	13
BP	GO:1903533	regulation of protein targeting	13/2319	64/28928	0.203125	2.53385	3.62646	0.00148798	0.00964631	Nucb1/Fyn/Inpp5k/Mtcl1/Ank3/Mff/Mief1/Tomm70a/Bag3/Myo1c/Pak1/Hspa1l/Pdcd5	13
BP	GO:0017015	regulation of transforming growth factor beta receptor signaling pathway	23/2319	147/28928	0.156463	1.95177	3.41527	0.00149359	0.00965326	Snw1/Zeb2/Hdac2/Sap130/Crebbp/Rbbp7/Arid4b/Snx1/Pbld2/Trim33/Axin1/Pdpk1/Arid4a/Lats2/Hdac1/Zbtb7a/Sin3a/Tgfb1i1/Itga3/Bcl9l/Usp15/Stub1/Zfyve9	23
BP	GO:0055017	cardiac muscle tissue growth	20/2319	121/28928	0.165289	2.06187	3.45545	0.00150334	0.00965326	Hdac2/Mapk14/Apc/Pdlim5/Arid2/Dyrk1a/Jarid2/Gja1/Cxadr/Sorbs2/Tbx2/Vgll4/Rbm10/Tomm70a/Camk2d/Cdk1/Nr3c1/Pak1/Adrb1/Mtor	20
BP	GO:0000054	ribosomal subunit export from nucleus	6/2319	17/28928	0.352941	4.40271	4.14291	0.00150454	0.00965326	Mdn1/Eif6/Ran/Npm1/Nup88/Rbm10	6
BP	GO:0031053	primary miRNA processing	6/2319	17/28928	0.352941	4.40271	4.14291	0.00150454	0.00965326	Hnrnpa2b1/Srsf3/Drosha/Ddx5/Srrt/Ncbp2	6
BP	GO:0033750	ribosome localization	6/2319	17/28928	0.352941	4.40271	4.14291	0.00150454	0.00965326	Mdn1/Eif6/Ran/Npm1/Nup88/Rbm10	6
BP	GO:0060044	negative regulation of cardiac muscle cell proliferation	6/2319	17/28928	0.352941	4.40271	4.14291	0.00150454	0.00965326	Hdac2/Apc/Jarid2/Gja1/Cxadr/Vgll4	6
BP	GO:0061158	3'-UTR-mediated mRNA destabilization	6/2319	17/28928	0.352941	4.40271	4.14291	0.00150454	0.00965326	Cpeb3/Khsrp/Hnrnpd/Zfp36/Zfp36l2/Zc3h12a	6
BP	GO:0098814	spontaneous synaptic transmission	6/2319	17/28928	0.352941	4.40271	4.14291	0.00150454	0.00965326	Prkn/Rims2/Unc13b/Slc12a2/Ppp1r9a/Stx1b	6
BP	GO:0140966	piRNA-mediated heterochromatin formation	6/2319	17/28928	0.352941	4.40271	4.14291	0.00150454	0.00965326	Mael/Dnmt3a/Dnmt3b/Tdrd9/Ddx4/Tdrd1	6
BP	GO:0008406	gonad development	39/2319	296/28928	0.131757	1.64358	3.28556	0.00150609	0.00965326	Bok/Rbmyf2/Adrm1/Ube3a/Cbl/Ncoa1/Cd2ap/Sox3/Arid4b/Hnrnpk/Scaper/Tmf1/Sf1/Fndc3a/Map7/Akap9/Arid4a/Adam3/Kmt2b/Jmjd1c/Atn1/Ace/Ar/Gja1/Ctnna1/Hmgb2/Hmga2/Brca2/Tfpt/Adam2/Atrx/Grk2/Rec8/Eif2b5/Adam32/Tex19.2/Klhl10/Tsx/Safb2	39
BP	GO:0048639	positive regulation of developmental growth	31/2319	220/28928	0.140909	1.75775	3.3306	0.00152246	0.00974721	Hsf1/Cdkl5/Rufy3/Prkn/Rims2/Mapk14/Macf1/Hnrnpk/Itsn2/Limk1/Pum2/Afdn/Sgip1/Ikzf1/Map1b/Hmga2/Tbx2/Foxs1/Dbnl/Nipbl/Arhgap32/Shtn1/Golga4/Lpar3/Adnp/Cdk1/Nr3c1/Eif4g2/Pak1/Adrb1/Mtor	31
BP	GO:0030100	regulation of endocytosis	45/2319	355/28928	0.126761	1.58125	3.25305	0.00152996	0.00978412	Arhgap21/Dab2/Tnk2/Cbl/Alms1/Ahi1/Prkn/Tbc1d5/Dnm1l/Cd2ap/Bin1/Aak1/Abr/Unc119/Hnrnpk/Synj1/Fmr1/Snx3/Ppp3cb/Itsn1/Atxn2/Sgip1/Mex3b/Actg1/Epn2/Vamp4/H1f1/Lrpap1/Rnf216/Actb/Stx1b/Ppp3ca/Cxadr/Lyar/Ank3/Snx33/Mff/Appl2/Sirt2/Bmp2k/Rabgef1/Mtmr2/Nedd4/Kif3a/Wasl	45
BP	GO:0045070	positive regulation of viral genome replication	8/2319	29/28928	0.275862	3.4412	3.88283	0.00156574	0.00997718	Srpk2/Pkn2/Srpk1/Rad23a/Tarbp2/Top2a/Larp1/Vapb	8
BP	GO:0099188	postsynaptic cytoskeleton organization	8/2319	29/28928	0.275862	3.4412	3.88283	0.00156574	0.00997718	Arhgef7/Cit/Ppp1r9a/Actb/Sipa1l1/Dbnl/Kif2c/Wasl	8
BP	GO:2001032	regulation of double-strand break repair via nonhomologous end joining	8/2319	29/28928	0.275862	3.4412	3.88283	0.00156574	0.00997718	Hsf1/Nsd2/Pnkp/Wrap53/Hmga2/Mre11a/Smchd1/Rif1	8
BP	GO:0045661	regulation of myoblast differentiation	16/2319	88/28928	0.181818	2.26806	3.517	0.00156719	0.00997718	Actl6a/Smarca4/Mapk14/Kat5/Klhl41/Pbrm1/Arid2/Zfhx3/Smarca2/Sra1/Phf10/Actb/Smarcc1/Smarcc2/Arid1a/Smarcd2	16
BP	GO:0010826	negative regulation of centrosome duplication	5/2319	12/28928	0.416667	5.19764	4.29353	0.00161621	0.0101596	Mdm1/Kifc1/Npm1/Rbm14/Cdk5rap2	5
BP	GO:0046606	negative regulation of centrosome cycle	5/2319	12/28928	0.416667	5.19764	4.29353	0.00161621	0.0101596	Mdm1/Kifc1/Npm1/Rbm14/Cdk5rap2	5
BP	GO:0050774	negative regulation of dendrite morphogenesis	5/2319	12/28928	0.416667	5.19764	4.29353	0.00161621	0.0101596	Rapgef2/Nfatc4/Cit/Ppp3ca/Gorasp1	5
BP	GO:0060215	primitive hemopoiesis	5/2319	12/28928	0.416667	5.19764	4.29353	0.00161621	0.0101596	Smarca4/Ldb1/Stk4/Zfpm1/Thoc5	5
BP	GO:0099519	dense core granule cytoskeletal transport	5/2319	12/28928	0.416667	5.19764	4.29353	0.00161621	0.0101596	Kif1b/Tanc2/Kif1c/Sybu/Map2	5
BP	GO:1904779	regulation of protein localization to centrosome	5/2319	12/28928	0.416667	5.19764	4.29353	0.00161621	0.0101596	Cep250/Apc/Rab11fip3/Nsfl1c/Cep72	5
BP	GO:2000637	positive regulation of miRNA-mediated gene silencing	5/2319	12/28928	0.416667	5.19764	4.29353	0.00161621	0.0101596	Fmr1/Pum2/Pum1/Zfp36/Fxr1	5
BP	GO:0006513	protein monoubiquitination	12/2319	57/28928	0.210526	2.62618	3.62796	0.00161672	0.0101596	Ube2t/Cbl/Prkn/Ube4b/Huwe1/Rad18/Dtl/Ube2o/Rnf126/Stub1/Nedd4/Skp1	12
BP	GO:0035601	protein deacylation	12/2319	57/28928	0.210526	2.62618	3.62796	0.00161672	0.0101596	Hdac2/Tada3/Yeats2/Lyplal1/Dyrk1a/Ncor2/Hdac1/Zzz3/Ccar2/Sirt2/Dr1/Hdac6	12
BP	GO:1902100	negative regulation of metaphase/anaphase transition of cell cycle	12/2319	57/28928	0.210526	2.62618	3.62796	0.00161672	0.0101596	Nuf2/Haspin/Zw10/Bub1/Apc/Tpr/Ttk/Prpf4b/Tex14/Chfr/Cdk5rap2/Incenp	12
BP	GO:1905819	negative regulation of chromosome separation	12/2319	57/28928	0.210526	2.62618	3.62796	0.00161672	0.0101596	Nuf2/Haspin/Zw10/Bub1/Apc/Tpr/Ttk/Prpf4b/Tex14/Chfr/Cdk5rap2/Incenp	12
BP	GO:0002753	cytoplasmic pattern recognition receptor signaling pathway	28/2319	193/28928	0.145078	1.80975	3.33205	0.00161736	0.0101596	Ifi203/Lsm14a/Irf3/Pcbp2/Pum2/Pum1/Ankrd17/Lyplal1/Atat1/Parp1/Ripk2/Traf6/Ufd1/Tarbp2/Eif2ak2/Trim3/Tax1bp1/Rftn1/Nop53/Usp15/Sirt2/Zdhhc5/Rtn4/Riok3/Ppp6c/Erbin/Csnk1a1/Ppp2ca	28
BP	GO:0001667	ameboidal-type cell migration	37/2319	278/28928	0.133094	1.66025	3.26557	0.00163666	0.0102633	Tns1/Zeb2/Amotl1/Macf1/Apc/Pml/Clasp1/Clasp2/Pkn2/Tesk1/Pdlim1/Jun/Cfl1/Vim/Gja1/Cap1/Nherf1/Irs2/Dab2ip/Phactr4/Ddr2/Itga3/Radil/Daam2/Kank2/Anln/Appl2/Rtn4/Cenpv/Plec/Akap12/Hdac6/Amot/Pak1/Gab2/Epb41l5/Mtor	37
BP	GO:0032482	Rab protein signal transduction	7/2319	23/28928	0.304348	3.79654	3.96083	0.0016393	0.0102633	Dennd4b/Sgsm3/Cd2ap/Madd/Rab12/Dennd4c/Dennd1a	7
BP	GO:0033962	P-body assembly	7/2319	23/28928	0.304348	3.79654	3.96083	0.0016393	0.0102633	Lsm14a/Cnot2/Atxn2/Pan3/Pan2/Edc3/Eif4enif1	7
BP	GO:0099003	vesicle-mediated transport in synapse	41/2319	317/28928	0.129338	1.6134	3.24187	0.00165371	0.0103421	Rab11fip5/Efr3a/Prkn/Rims2/Dnm1l/Bin1/Aak1/Cacna1b/Dnajc5/Tprg1l/Itsn2/Grip1/Brsk1/Synj1/Fmr1/Ppp3cb/Itsn1/Myo6/Unc13b/Sgip1/Erc1/Actg1/Eps15/Ap3d1/Atp2a2/Vamp4/Cask/Prkaca/Rnf216/Actb/Stx1b/Prkcb/Cxadr/Git1/Mff/Slc4a8/Dennd1a/Sirt2/Snapin/Nedd4/Psen1	41
BP	GO:0015749	monosaccharide transmembrane transport	21/2319	131/28928	0.160305	1.9997	3.38549	0.00172456	0.0107567	Ahi1/Sorbs1/Rasa1/Cd2ap/Mapk14/Grb10/Osbpl8/Inpp5k/Ocln/Septin7/Ace/Slc2a3/Prkcb/Irs2/Pid1/Mef2a/Sort1/Grk2/Appl2/Ak1/Slc2a5	21
BP	GO:0050775	positive regulation of dendrite morphogenesis	13/2319	65/28928	0.2	2.49487	3.56186	0.00172571	0.0107567	Cdkl5/Dnm1l/Tnik/Grip1/Afdn/Pias2/Cux1/Cask/Ankrd27/Dbnl/Baiap2/Hdac6/Marcks	13
BP	GO:1990089	response to nerve growth factor	13/2319	65/28928	0.2	2.49487	3.56186	0.00172571	0.0107567	Rapgef2/Ube3a/Cbl/Dync1li2/Cd2ap/Cstf2/Grip1/Parp1/Sort1/Micall1/Csnk1e/Ehd1/Rps3	13
BP	GO:0061842	microtubule organizing center localization	9/2319	36/28928	0.25	3.11859	3.75488	0.00173152	0.0107811	Dlgap5/Dync1li2/Bicd2/Syne2/Akap9/Pard3b/Fhod1/Ints13/Ranbp2	9
BP	GO:0009185	ribonucleoside diphosphate metabolic process	22/2319	140/28928	0.157143	1.96025	3.36227	0.00176614	0.0109808	Nudt5/Pfkfb3/Gapdhs/Rptor/Aldoa/Cad/Hk1/Eif6/Zbtb7a/Prkaca/Rrm2/Foxk2/Ncor1/Git1/Pfkp/Prkag2/Ak1/Pfkl/Psen1/Bcl2l13/Ppp2ca/Mtor	22
BP	GO:0046839	phospholipid dephosphorylation	10/2319	43/28928	0.232558	2.90101	3.68273	0.00176747	0.0109808	Inpp5e/Synj1/Inpp5k/Pip4p1/Mtmr10/Inpp5f/Mtmr3/Mtmr6/Plpp6/Mtmr2	10
BP	GO:0098900	regulation of action potential	14/2319	73/28928	0.191781	2.39234	3.51628	0.00178059	0.0110502	Sumo1/Bin1/Kcnab2/Fmr1/Akap9/Atp2a2/Cxadr/Ank3/Hnrnpa1/Slc9a1/Ctnna3/Ank2/Slc8a2/Camk2d	14
BP	GO:0006900	vesicle budding from membrane	15/2319	81/28928	0.185185	2.31006	3.48556	0.00179238	0.0111112	Fnbp1l/Mia3/Prkn/Vapa/Snx3/Sec16a/Ap3d1/Gbf1/Mapk15/Sec24b/Vapb/Trappc12/Vps4a/Sar1a/Wasl	15
BP	GO:1905477	positive regulation of protein localization to membrane	20/2319	123/28928	0.162602	2.02835	3.37401	0.00184178	0.0114049	Prkn/Sorbs1/Grip1/Fyn/Clasp2/Pdpk1/Rab11fip2/Epha2/Snx27/Mtcl1/Ank3/Itga3/Mff/Mief1/Efcab7/Zdhhc5/Myo1c/Pak1/Sqstm1/Pdcd5	20
BP	GO:0000422	autophagy of mitochondrion	18/2319	106/28928	0.169811	2.11828	3.40511	0.00185463	0.0114595	Atg9a/Ulk1/Prkn/Dnm1l/Huwe1/Htt/Spata18/Vdac1/Wipi2/Atg2b/Spata33/Optn/Rb1cc1/Ulk2/Stub1/Hdac6/Bcl2l13/Sqstm1	18
BP	GO:0035967	cellular response to topologically incorrect protein	18/2319	106/28928	0.169811	2.11828	3.40511	0.00185463	0.0114595	Hsf1/Bok/Selenos/Ubr5/Ubr4/Atxn3/Qrich1/Daxx/Ufd1/Eif2ak2/Vapb/Nck1/Ufl1/Optn/Rnf126/Bag3/Stub1/Hdac6	18
BP	GO:0006858	extracellular transport	12/2319	58/28928	0.206897	2.5809	3.55781	0.00189216	0.0116786	Ccdc40/Ofd1/Ulk4/Katnip/Rfx3/Nherf1/Spag17/Ccdc88c/Kif27/Spef2/Rsph1/Odad4	12
BP	GO:0048738	cardiac muscle tissue development	38/2319	290/28928	0.131034	1.63457	3.20623	0.00189447	0.0116802	Hdac2/Sox6/Myh11/Mapk14/Ube4b/Apc/Mbd3/Pdlim5/Myo18b/Arid2/Dyrk1a/Jarid2/Mrtfb/Zfpm1/Gja1/Lmna/Cxadr/Sorbs2/Ppp1r13l/Tbx2/Mef2a/Slc9a1/Vgll4/Asb2/Hnrnpu/Med1/Rbm10/Tomm70a/Cby1/Plec/Mbd2/Camk2d/Cdk1/Nr3c1/Arid1a/Pak1/Adrb1/Mtor	38
BP	GO:1903844	regulation of cellular response to transforming growth factor beta stimulus	23/2319	150/28928	0.153333	1.91273	3.30862	0.00195932	0.0120669	Snw1/Zeb2/Hdac2/Sap130/Crebbp/Rbbp7/Arid4b/Snx1/Pbld2/Trim33/Axin1/Pdpk1/Arid4a/Lats2/Hdac1/Zbtb7a/Sin3a/Tgfb1i1/Itga3/Bcl9l/Usp15/Stub1/Zfyve9	23
BP	GO:2000241	regulation of reproductive process	31/2319	224/28928	0.138393	1.72636	3.22175	0.00203052	0.0124731	Mael/Hdac2/Eif4g3/Rad51ap1/Iqcf1/Tcp11x2/Tcp11/Ythdc2/Apc/Irgc/Fam170b/Cacna1h/Stk4/Bnc1/Prkaca/Ar/Gja1/Ttk/Cdkn1b/Rbm46/Kif9/Dazl/Mapk15/Chfr/Ints13/Sirt2/Hormad1/Pkmyt1/Grb14/Wdr77/Sycp2	31
BP	GO:0000266	mitochondrial fission	11/2319	51/28928	0.215686	2.69054	3.56717	0.00203408	0.0124731	Prkn/Lpin1/Dnm1l/Ralbp1/Ggnbp1/Spire1/Mff/Mief1/Pgam5/Mtfr1l/Ap3b1	11
BP	GO:0047496	vesicle transport along microtubule	11/2319	51/28928	0.215686	2.69054	3.56717	0.00203408	0.0124731	Kif13b/Kif1b/Madd/Kifc1/Htt/Kif1c/Ap3d1/Sybu/Ap3b1/Snapin/Map2	11
BP	GO:1900077	negative regulation of cellular response to insulin stimulus	11/2319	51/28928	0.215686	2.69054	3.56717	0.00203408	0.0124731	Tns2/Grb10/Ncoa5/Inpp5k/Ncl/Prkcb/Pid1/Grk2/Nck1/Appl2/Grb14	11
BP	GO:0007032	endosome organization	14/2319	74/28928	0.189189	2.36001	3.45814	0.00203693	0.012477	Fhip1b/Prkn/Chmp2b/Arfgef2/Ubr4/Synj1/Snx3/Tmcc1/Vamp4/Snx33/Vps4a/Stx12/Plekha3/Sqstm1	14
BP	GO:0030098	lymphocyte differentiation	56/2319	472/28928	0.118644	1.48001	3.10398	0.00209906	0.0128437	Adrm1/Actl6a/Tmem131l/Itfg2/Il4i1b/Smarca4/Sh3rf1/Kat5/Dock11/Apc/Itpkb/Tpd52/Pbrm1/Sh2b3/Ppp3cb/Ncaph2/Blm/Irf2bp2/Arid2/Smarca2/Mink1/Nhej1/Abl2/Hectd1/Ikzf1/Phf10/Ap3d1/Zbtb7a/Atf2/Hmga1/Zfp36l2/Stat4/Tyro3/Kmt2a/Ripk2/Actb/Smarcc1/Smarcc2/Ncor1/Zfp608/Zc3h12a/Drosha/Kat7/Hells/Gli3/Sos1/Fnip1/Nkap/Phf14/Gon4l/Ap3b1/Arid1a/Hsp90aa1/Zfp609/Smarcd2/Mtor	56
BP	GO:0071025	RNA surveillance	6/2319	18/28928	0.333333	4.15811	3.95665	0.00210485	0.0128652	Xrn1/Dxo/Exosc5/Exosc2/Zc3h4/Trnt1	6
BP	GO:0006469	negative regulation of protein kinase activity	26/2319	178/28928	0.146067	1.82209	3.24789	0.00210868	0.0128748	Nolc1/Tfap4/Stk38/Apc/Inpp5k/Akt1s1/Pdpk1/Lats2/Dusp3/Tesk1/Rb1/Cdkn1b/Actb/Dnaja1/Nf1/Hexim2/Dab2ip/Npm1/Cep43/Wnk4/Prkag2/Errfi1/Mllt1/Plec/Macroh2a1/Psen1	26
BP	GO:0072595	maintenance of protein localization in organelle	10/2319	44/28928	0.227273	2.83508	3.59617	0.0021254	0.0129478	Taf3/Pml/Insig2/Hk1/Morc3/Gja1/Rangap1/Grk2/Hnrnpu/Skp1	10
BP	GO:0090630	activation of GTPase activity	10/2319	44/28928	0.227273	2.83508	3.59617	0.0021254	0.0129478	Ralgapa2/Abr/Dock7/Ralgapb/Mtss2/Rangap1/Epha2/Sipa1l1/Arhgef10/Ralgapa1	10
BP	GO:0060966	regulation of gene silencing by regulatory ncRNA	9/2319	37/28928	0.243243	3.0343	3.65529	0.0021275	0.0129478	Mael/Fmr1/Pum2/Pum1/Zfp36/Tarbp2/Zswim8/Fxr1/Prkra	9
BP	GO:0034260	negative regulation of GTPase activity	7/2319	24/28928	0.291667	3.63835	3.81722	0.00215575	0.0130916	Arfgef1/Wnk1/Dab2ip/Gpsm1/Gmip/Sh3bp4/Amot	7
BP	GO:0090141	positive regulation of mitochondrial fission	7/2319	24/28928	0.291667	3.63835	3.81722	0.00215575	0.0130916	Prkn/Dnm1l/Ralbp1/Spire1/Mff/Mief1/Pgam5	7
BP	GO:1900542	regulation of purine nucleotide metabolic process	17/2319	99/28928	0.171717	2.14206	3.36031	0.00216444	0.0131303	Gapdhs/Prkn/Dnm1l/Rptor/Eif6/Zbtb7a/Prkaca/Me1/Parp1/Pid1/Ncor1/Git1/Prkag2/Macroh2a1/Psen1/Ppp2ca/Mtor	17
BP	GO:0021537	telencephalon development	41/2319	322/28928	0.127329	1.58835	3.13416	0.00221483	0.0134217	Zeb2/Hdac2/Tacc2/Pcnt/Ncoa1/Dmxl2/Hnrnpk/Cul5/Herc1/Kif21b/Ulk4/Afdn/Wdr62/Syne2/Atat1/Tacc1/Ncor2/Htt/Wdr37/Zbtb18/Hdac1/Igf2bp1/H2ax/Id4/Ran/Tra2b/Nfix/Nf1/Dab2ip/Usp9x/Xrcc1/Fxr1/Gli3/Tacc3/Fxr2/Eif2b5/Rtn4/Pex13/Xrn2/Kif3a/Psen1	41
BP	GO:0071695	anatomical structure maturation	42/2319	332/28928	0.126506	1.57808	3.12746	0.00222972	0.0134974	Nfasc/Tdrd7/Tut4/Iqcf1/Tdrd6/Anks1/Septin4/Tcp11x2/Tcp11/Tut7/Heatr3/Ankrd17/Bnc1/Abl2/H3f3a/Diaph3/Rfx3/Ptbp3/Sclt1/Nsun2/Zbtb7a/Prkaca/Rb1/Gja1/Nfix/Brca2/Nf1/Ank3/Dazl/Rere/Catsper3/Rec8/Sirt2/Tdrd1/Bap1/Spg21/Cabyr/Grb14/Hdac6/Psen1/Wdr77/Mtor	42
BP	GO:0002221	pattern recognition receptor signaling pathway	37/2319	283/28928	0.130742	1.63092	3.1487	0.00223964	0.013543	Lrrfip2/Ifi203/Otud4/Lsm14a/Irf3/Pcbp2/Pum2/Pum1/Ankrd17/Lyplal1/Pdpk1/Atat1/Rab11fip2/Parp1/Tyro3/Ripk2/Traf6/Ufd1/Tarbp2/Eif2ak2/Trim3/Dab2ip/Tax1bp1/Rftn1/Nop53/Appl2/Usp15/Sirt2/Zdhhc5/Rtn4/Riok3/Ap3b1/Ppp6c/Erbin/Csnk1a1/Ppp2ca/Sqstm1	37
BP	GO:0010770	positive regulation of cell morphogenesis	13/2319	67/28928	0.19403	2.42039	3.4362	0.00229566	0.013867	Cdkl5/Dnm1l/Tnik/Grip1/Afdn/Pias2/Cux1/Cask/Ankrd27/Dbnl/Baiap2/Hdac6/Marcks	13
BP	GO:0070050	neuron cellular homeostasis	15/2319	83/28928	0.180723	2.2544	3.37853	0.00230224	0.0138919	Prkn/Chmp2b/Mink1/Erc1/Atp2a2/Marcksl1/Tyro3/Tsc22d4/Taok1/Tmem175/Immt/Slc8a2/Bap1/Snapin/Psen1	15
BP	GO:0043491	phosphatidylinositol 3-kinase/protein kinase B signal transduction	43/2319	343/28928	0.125364	1.56384	3.10114	0.00236741	0.01427	Ube3a/Hdac2/Pik3c2a/Cbl/Cd2ap/Ccdc88a/Inpp5e/Otud3/Osbpl8/Arfgef1/Fyn/Sh2b3/Btbd10/Inpp5k/Itsn1/Ulk4/Ptpn13/Hmga1/Pdgfa/Tyro3/Nherf1/Irs2/Nf1/Dab2ip/Ncor1/Klf4/Ddr2/Lemd2/Usp49/Mtdh/Prr5/Nop53/Cep55/Inpp5f/Phlpp1/Errfi1/Rtn4/Tmem100/Nedd4/Stox1/Ppp2ca/Gab2/Mtor	43
BP	GO:0006140	regulation of nucleotide metabolic process	17/2319	100/28928	0.17	2.12064	3.31395	0.0024169	0.0145219	Gapdhs/Prkn/Dnm1l/Rptor/Eif6/Zbtb7a/Prkaca/Me1/Parp1/Pid1/Ncor1/Git1/Prkag2/Macroh2a1/Psen1/Ppp2ca/Mtor	17
BP	GO:0036465	synaptic vesicle recycling	17/2319	100/28928	0.17	2.12064	3.31395	0.0024169	0.0145219	Prkn/Dnm1l/Bin1/Itsn2/Synj1/Ppp3cb/Itsn1/Sgip1/Actg1/Ap3d1/Vamp4/Actb/Stx1b/Cxadr/Git1/Mff/Dennd1a	17
BP	GO:0090398	cellular senescence	17/2319	100/28928	0.17	2.12064	3.31395	0.0024169	0.0145219	Mapk14/Ybx1/Pml/Terf2/Morc3/Htt/Hmga1/H2ax/Lmna/Hmga2/Brca2/Zfp217/Tbx2/Npm1/Smc5/Bcl2l12/Mtor	17
BP	GO:0010457	centriole-centriole cohesion	5/2319	13/28928	0.384615	4.79782	4.04327	0.00245381	0.0145584	Cntln/Cep250/Cep68/Cep135/Kif3a	5
BP	GO:0030953	astral microtubule organization	5/2319	13/28928	0.384615	4.79782	4.04327	0.00245381	0.0145584	Tacc2/Clasp1/Numa1/Kpnb1/Tacc3	5
BP	GO:0033313	meiotic cell cycle checkpoint signaling	5/2319	13/28928	0.384615	4.79782	4.04327	0.00245381	0.0145584	Nsun2/Ttk/Chfr/Hormad1/Sycp2	5
BP	GO:0034333	adherens junction assembly	5/2319	13/28928	0.384615	4.79782	4.04327	0.00245381	0.0145584	Actb/Vcl/Tbcd/Pak2/Jam3	5
BP	GO:0050847	progesterone receptor signaling pathway	5/2319	13/28928	0.384615	4.79782	4.04327	0.00245381	0.0145584	Ube3a/Ncoa1/Ubr5/Errfi1/Nedd4	5
BP	GO:0060148	positive regulation of post-transcriptional gene silencing	5/2319	13/28928	0.384615	4.79782	4.04327	0.00245381	0.0145584	Fmr1/Pum2/Pum1/Zfp36/Fxr1	5
BP	GO:0060213	positive regulation of nuclear-transcribed mRNA poly(A) tail shortening	5/2319	13/28928	0.384615	4.79782	4.04327	0.00245381	0.0145584	Cpeb3/Zfp36/Pabpc1/Tnrc6b/Eif4enif1	5
BP	GO:0070202	regulation of establishment of protein localization to chromosome	5/2319	13/28928	0.384615	4.79782	4.04327	0.00245381	0.0145584	Wrap53/Cct3/Acd/Spidr/Cct2	5
BP	GO:0070828	heterochromatin organization	5/2319	13/28928	0.384615	4.79782	4.04327	0.00245381	0.0145584	Trip12/Ubr5/Mthfr/Hp1bp3/Dmrtc2	5
BP	GO:0072711	cellular response to hydroxyurea	5/2319	13/28928	0.384615	4.79782	4.04327	0.00245381	0.0145584	Blm/Atrx/Spidr/Nsmce3/Timeless	5
BP	GO:1900153	positive regulation of nuclear-transcribed mRNA catabolic process, deadenylation-dependent decay	5/2319	13/28928	0.384615	4.79782	4.04327	0.00245381	0.0145584	Cpeb3/Zfp36/Zfp36l2/Pabpc1/Tnrc6b	5
BP	GO:1900370	positive regulation of post-transcriptional gene silencing by RNA	5/2319	13/28928	0.384615	4.79782	4.04327	0.00245381	0.0145584	Fmr1/Pum2/Pum1/Zfp36/Fxr1	5
BP	GO:0045088	regulation of innate immune response	58/2319	496/28928	0.116935	1.45869	3.04192	0.00245713	0.0145628	Dhx9/Lrrfip2/Ifi203/Otud4/Lsm14a/Irf3/Pcbp2/Kat5/Eif4e2/Pum2/Pum1/Ankrd17/Lyplal1/Pdpk1/Polr3c/Atat1/Cep63/Rab11fip2/Gigyf2/Parp1/Xrcc5/Hmgb2/Nectin2/Tyro3/Ripk2/Traf6/Ufd1/Tarbp2/Eif2ak2/Lyar/Trim3/Trafd1/Dab2ip/Tax1bp1/Sin3a/N4bp1/Rftn1/Polr3g/Nop53/Rbm14/Matr3/Appl2/Pspc1/Usp15/Sirt2/Zdhhc5/Med1/Rtn4/Tomm70a/Riok3/Ap3b1/Ppp6c/Erbin/Csnk1a1/Hsp90aa1/Ppp2ca/Samhd1/Sqstm1	58
BP	GO:1903077	negative regulation of protein localization to plasma membrane	8/2319	31/28928	0.258065	3.21919	3.64952	0.00249207	0.0147391	Dab2/Ppfia1/Lyplal1/Hectd1/Wnk1/Pid1/Ppp2r5a/Wnk4	8
BP	GO:1905244	regulation of modification of synaptic structure	8/2319	31/28928	0.258065	3.21919	3.64952	0.00249207	0.0147391	Rapgef2/Cap2/Chmp2b/Itsn1/Nf1/Baiap2/Amot/Marcks	8
BP	GO:0010827	regulation of D-glucose transmembrane transport	16/2319	92/28928	0.173913	2.16945	3.31662	0.00252044	0.0148604	Ahi1/Sorbs1/Rasa1/Mapk14/Grb10/Osbpl8/Inpp5k/Ocln/Ace/Prkcb/Irs2/Pid1/Mef2a/Grk2/Appl2/Ak1	16
BP	GO:0051781	positive regulation of cell division	16/2319	92/28928	0.173913	2.16945	3.31662	0.00252044	0.0148604	Cdc14b/Spast/Ybx1/Apc/Cit/Kif23/Pkn2/Pdgfa/Hdgf/Wnk1/Kif20b/Rab11fip3/Sirt2/Cenpv/Incenp/Racgap1	16
BP	GO:0140238	presynaptic endocytosis	16/2319	92/28928	0.173913	2.16945	3.31662	0.00252044	0.0148604	Prkn/Dnm1l/Bin1/Aak1/Itsn2/Synj1/Ppp3cb/Itsn1/Sgip1/Actg1/Ap3d1/Vamp4/Actb/Cxadr/Mff/Dennd1a	16
BP	GO:0010613	positive regulation of cardiac muscle hypertrophy	10/2319	45/28928	0.222222	2.77208	3.51201	0.0025394	0.0149329	Parp1/Ppp3ca/Mef2a/Slc9a1/Twf1/Cdk9/Camk2d/Nr3c1/Adrb1/Mtor	10
BP	GO:0035987	endodermal cell differentiation	10/2319	45/28928	0.222222	2.77208	3.51201	0.0025394	0.0149329	Brd3/Rtf1/Setd2/Mmp15/Hmga2/Leo1/Ctr9/Paf1/Hsbp1/Macroh2a1	10
BP	GO:0032006	regulation of TOR signaling	23/2319	153/28928	0.150327	1.87523	3.2044	0.00254329	0.0149329	Ube3a/Itfg2/Wdr59/Rptor/Pip4p1/Usp7/Wac/Atxn3/Akt1s1/Sik3/Usp32/Prkaca/Smcr8/Usp9x/Fnip1/Fbxo9/Mios/Sh3bp4/Rps6ka1/Csnk1a1/Sar1a/Rnf167/Dyrk3	23
BP	GO:0043433	negative regulation of DNA-binding transcription factor activity	23/2319	153/28928	0.150327	1.87523	3.2044	0.00254329	0.0149329	Sumo1/Tut4/Hdac2/Taf3/Sufu/Usp7/Pias2/Faf1/Dab2ip/Tax1bp1/Zc3h12a/Klf4/Foxs1/Tacc3/Ufl1/Dap/Setd6/Pex14/Rlim/Psmd10/Ralgapa1/Erbin/Pura	23
BP	GO:0070979	protein K11-linked ubiquitination	9/2319	38/28928	0.236842	2.95445	3.55902	0.00259233	0.0152051	Ube2t/Prkn/Ubr5/Ubr4/Ube2e3/Ube2e2/Ube2h/Cdc16/Anapc1	9
BP	GO:0046626	regulation of insulin receptor signaling pathway	15/2319	84/28928	0.178571	2.22756	3.32616	0.00259905	0.0152288	Sorbs1/Tns2/Grb10/Ncoa5/Osbpl8/Inpp5k/Ncl/Prkcb/Pid1/Nucks1/Nck1/Grb14/Gkap1/Pak1/Marcks	15
BP	GO:0006898	receptor-mediated endocytosis	37/2319	286/28928	0.129371	1.61381	3.07968	0.00268665	0.0157258	Fnbp1l/Rab11fip5/Ulk1/Dab2/Tnk2/Cbl/Ahi1/Tbc1d5/Cd2ap/Ralbp1/Aak1/Unc119/Hnrnpk/Itsn2/Snx1/Pikfyve/Synj1/Fmr1/Itsn1/Myo6/Atxn2/Sgip1/Eps15/Cap1/H1f1/Lrpap1/Rnf216/Grk2/Micall1/Inpp5f/Sirt2/Bmp2k/Rabgef1/Mtmr2/Nedd4/Kif3a/Wasl	37
BP	GO:0006312	mitotic recombination	7/2319	25/28928	0.28	3.49282	3.68109	0.00278927	0.0162426	Terf2/Blm/Ercc4/Brca2/Xrcc1/Smc5/Mlh1	7
BP	GO:0051315	attachment of mitotic spindle microtubules to kinetochore	7/2319	25/28928	0.28	3.49282	3.68109	0.00278927	0.0162426	Nuf2/Kat5/Champ1/Hnrnpu/Kif2c/Incenp/Cdk1	7
BP	GO:0051457	maintenance of protein location in nucleus	7/2319	25/28928	0.28	3.49282	3.68109	0.00278927	0.0162426	Taf3/Pml/Morc3/Rangap1/Grk2/Hnrnpu/Skp1	7
BP	GO:0071800	podosome assembly	7/2319	25/28928	0.28	3.49282	3.68109	0.00278927	0.0162426	Arhgef5/Diaph3/Arhgef2/Kif9/Dbnl/Asb2/Bin2	7
BP	GO:1902455	negative regulation of stem cell population maintenance	7/2319	25/28928	0.28	3.49282	3.68109	0.00278927	0.0162426	Hdac2/Sap130/Rbbp7/Arid4b/Arid4a/Hdac1/Sin3a	7
BP	GO:0007094	mitotic spindle assembly checkpoint signaling	11/2319	53/28928	0.207547	2.58901	3.41816	0.00280823	0.0163027	Nuf2/Haspin/Zw10/Bub1/Apc/Tpr/Ttk/Prpf4b/Tex14/Cdk5rap2/Incenp	11
BP	GO:0071173	spindle assembly checkpoint signaling	11/2319	53/28928	0.207547	2.58901	3.41816	0.00280823	0.0163027	Nuf2/Haspin/Zw10/Bub1/Apc/Tpr/Ttk/Prpf4b/Tex14/Cdk5rap2/Incenp	11
BP	GO:1901976	regulation of cell cycle checkpoint	11/2319	53/28928	0.207547	2.58901	3.41816	0.00280823	0.0163027	Hsf1/Nek1/Rnaseh2b/Tpr/Atf2/Brca2/Prpf4b/Ppp1r10/Cdk5rap2/Ccar2/Incenp	11
BP	GO:0060420	regulation of heart growth	16/2319	93/28928	0.172043	2.14612	3.26814	0.00282224	0.0163672	Hdac2/Mapk14/Apc/Dyrk1a/Jarid2/Gja1/Cxadr/Tbx2/Vgll4/Rbm10/Tomm70a/Cdk1/Nr3c1/Pak1/Adrb1/Mtor	16
BP	GO:0006735	NADH regeneration	6/2319	19/28928	0.315789	3.93927	3.78344	0.00286954	0.0164897	Aldoa/Hk1/Foxk2/Pfkp/Pfkl/Bcl2l13	6
BP	GO:0016074	sno(s)RNA metabolic process	6/2319	19/28928	0.315789	3.93927	3.78344	0.00286954	0.0164897	Parn/Exosc5/Nolc1/Exosc2/Larp7/Rnf113a2	6
BP	GO:0039535	regulation of RIG-I signaling pathway	6/2319	19/28928	0.315789	3.93927	3.78344	0.00286954	0.0164897	Pum2/Pum1/Ankrd17/Ufd1/Nop53/Usp15	6
BP	GO:0061621	canonical glycolysis	6/2319	19/28928	0.315789	3.93927	3.78344	0.00286954	0.0164897	Aldoa/Hk1/Foxk2/Pfkp/Pfkl/Bcl2l13	6
BP	GO:0061718	glucose catabolic process to pyruvate	6/2319	19/28928	0.315789	3.93927	3.78344	0.00286954	0.0164897	Aldoa/Hk1/Foxk2/Pfkp/Pfkl/Bcl2l13	6
BP	GO:0070200	establishment of protein localization to telomere	6/2319	19/28928	0.315789	3.93927	3.78344	0.00286954	0.0164897	Wrap53/Cct3/Brca2/Acd/Spdya/Cct2	6
BP	GO:0141005	retrotransposon silencing by heterochromatin formation	6/2319	19/28928	0.315789	3.93927	3.78344	0.00286954	0.0164897	Mael/Dnmt3a/Dnmt3b/Tdrd9/Ddx4/Tdrd1	6
BP	GO:1904031	positive regulation of cyclin-dependent protein kinase activity	6/2319	19/28928	0.315789	3.93927	3.78344	0.00286954	0.0164897	Mnat1/Spdye4a/Mapre3/Psmd10/Stox1/Spdya	6
BP	GO:2000369	regulation of clathrin-dependent endocytosis	6/2319	19/28928	0.315789	3.93927	3.78344	0.00286954	0.0164897	Dab2/Tnk2/Aak1/Unc119/Bmp2k/Wasl	6
BP	GO:0035107	appendage morphogenesis	26/2319	182/28928	0.142857	1.78205	3.12441	0.0028816	0.0165254	Hdac2/Dlx6/Smarca4/Pcnt/Asph/Ttbk2/Nfia/Ift140/Fmn1/Ift122/Sik3/Hdac1/Pbx2/Rarg/Gja1/Acd/Tbx2/Gli3/Atrx/Nipbl/Iqce/Lnpk/Med1/Errfi1/Rab23/Psen1	26
BP	GO:0035108	limb morphogenesis	26/2319	182/28928	0.142857	1.78205	3.12441	0.0028816	0.0165254	Hdac2/Dlx6/Smarca4/Pcnt/Asph/Ttbk2/Nfia/Ift140/Fmn1/Ift122/Sik3/Hdac1/Pbx2/Rarg/Gja1/Acd/Tbx2/Gli3/Atrx/Nipbl/Iqce/Lnpk/Med1/Errfi1/Rab23/Psen1	26
BP	GO:0006986	response to unfolded protein	19/2319	119/28928	0.159664	1.9917	3.20021	0.00291888	0.0167223	Hsf1/Bok/Ubxn4/Stt3b/Selenos/Hsph1/Qrich1/Daxx/Hspa4l/Eif2ak2/Dab2ip/Vapb/Nck1/Ufl1/Optn/Erp44/Bag3/Stub1/Hsp90aa1	19
BP	GO:0007129	homologous chromosome pairing at meiosis	12/2319	61/28928	0.196721	2.45397	3.35588	0.00295707	0.0168899	Mael/Rnf212/Bend2/Sycp3/Bag6/Syce1l/Mre11a/Rec8/Hormad1/Mlh1/Ccne2/Sycp2	12
BP	GO:0045010	actin nucleation	12/2319	61/28928	0.196721	2.45397	3.35588	0.00295707	0.0168899	Jmy/Spire1/Fmn1/Lmod1/Diaph3/Iqgap2/Carmil1/Washc2/Ap1ar/Wipf3/Ctnna2/Wasl	12
BP	GO:1990928	response to amino acid starvation	12/2319	61/28928	0.196721	2.45397	3.35588	0.00295707	0.0168899	Itfg2/Ulk1/Wdr59/Atxn3/Atf2/Eif2ak2/Larp1/Mios/Dap/Sar1a/Rnf167/Mtor	12
BP	GO:0001704	formation of primary germ layer	20/2319	128/28928	0.15625	1.94912	3.17699	0.00298012	0.0169873	Macf1/Brd3/Rtf1/Setd2/Axin1/Htt/Exoc4/Mmp15/Prkaca/Gja1/Hmga2/Epha2/Leo1/Ctr9/Itga3/Paf1/Hsbp1/Macroh2a1/Arid1a/Epb41l5	20
BP	GO:0055007	cardiac muscle cell differentiation	24/2319	164/28928	0.146341	1.82551	3.12975	0.00298012	0.0169873	Hdac2/Sox6/Myh11/Pdlim5/Myo18b/Dyrk1a/Lmna/Cxadr/Sorbs2/Mef2a/Slc9a1/Asb2/Hnrnpu/Rbm10/Tomm70a/Cby1/Plec/Camk2d/Cdk1/Nr3c1/Arid1a/Pak1/Adrb1/Mtor	24
BP	GO:0051784	negative regulation of nuclear division	14/2319	77/28928	0.181818	2.26806	3.28922	0.00299504	0.0170424	Nuf2/Haspin/Zw10/Bub1/Apc/Tpr/Ttk/Prpf4b/Tex14/Mtbp/Cdk5rap2/Hormad1/Incenp/Sycp2	14
BP	GO:0021766	hippocampus development	17/2319	102/28928	0.166667	2.07906	3.22285	0.00299581	0.0170424	Zeb2/Hdac2/Ncoa1/Atat1/Zbtb18/Hdac1/Id4/Ran/Nfix/Usp9x/Xrcc1/Fxr1/Gli3/Fxr2/Eif2b5/Xrn2/Kif3a	17
BP	GO:0006890	retrograde vesicle-mediated transport, Golgi to endoplasmic reticulum	10/2319	46/28928	0.217391	2.71181	3.43012	0.00301553	0.0171194	Cog7/Scyl1/Bicd2/Nbas/Copa/Cog4/Htt/Sec22b/Kif1c/Gbf1	10
BP	GO:0014742	positive regulation of muscle hypertrophy	10/2319	46/28928	0.217391	2.71181	3.43012	0.00301553	0.0171194	Parp1/Ppp3ca/Mef2a/Slc9a1/Twf1/Cdk9/Camk2d/Nr3c1/Adrb1/Mtor	10
BP	GO:0009132	nucleoside diphosphate metabolic process	22/2319	146/28928	0.150685	1.8797	3.14584	0.00302143	0.0171194	Nudt5/Pfkfb3/Gapdhs/Rptor/Aldoa/Cad/Hk1/Eif6/Zbtb7a/Prkaca/Rrm2/Foxk2/Ncor1/Git1/Pfkp/Prkag2/Ak1/Pfkl/Psen1/Bcl2l13/Ppp2ca/Mtor	22
BP	GO:0051224	negative regulation of protein transport	22/2319	146/28928	0.150685	1.8797	3.14584	0.00302143	0.0171194	Sumo1/Rab11fip5/Svip/Rab11fip1/Prkn/Rptor/Madd/Rhbdf1/Snx3/Lyplal1/Rangap1/Ppp3ca/Adra2a/Nf1/Tbc1d1/Rhbdf2/Rab11fip3/Rest/Psmd9/Rab23/Ube2j1/Pfkl	22
BP	GO:0001678	intracellular glucose homeostasis	29/2319	211/28928	0.137441	1.71448	3.07504	0.00307189	0.0173879	Rab11fip5/Smarca4/Alms1/Prkn/Kat5/Rptor/Tjp1/Ppp3cb/Unc13b/Hk1/Rab11fip2/Prkaca/Ace/Tra2b/Ppp3ca/Irs2/Gclc/Adra2a/Cdk16/Foxk2/Slc12a6/Sin3a/Tbc1d1/Hcfc1/Grk2/Nucks1/Sybu/Ccdc186/Raf1	29
BP	GO:0051345	positive regulation of hydrolase activity	45/2319	368/28928	0.122283	1.5254	2.99446	0.0030839	0.0174351	Bok/Ralgapa2/Rapgef2/Ifi203/Arhgef7/Myo9b/Sgsm3/Tfap4/Ralbp1/Abr/Dock7/Ralgapb/Dock11/Asph/Rapgef6/Mtss2/Pml/Myo9a/Arhgef5/Arhgap17/Asap1/Pdpk1/Mex3b/Rab11fip2/Rangap1/Ripk2/Epha2/Nf1/Lmf1/Smcr8/Sipa1l1/Arhgap44/Asap3/Dvl2/Arhgef10/Dennd1a/Rest/Dap/Diablo/Casp8ap2/Ralgapa1/Ift57/Rps3/Anp32b/Pdcd5	45
BP	GO:0035162	embryonic hemopoiesis	8/2319	32/28928	0.25	3.11859	3.53989	0.00309253	0.0174351	Smarca4/Ldb1/Sh2b3/Stk4/Zfpm1/Kmt2a/Med1/Thoc5	8
BP	GO:0051446	positive regulation of meiotic cell cycle	8/2319	32/28928	0.25	3.11859	3.53989	0.00309253	0.0174351	Eif4g3/Rad51ap1/Ythdc2/Gja1/Rbm46/Dazl/Mapk15/Sirt2	8
BP	GO:0090148	membrane fission	8/2319	32/28928	0.25	3.11859	3.53989	0.00309253	0.0174351	Spast/Dnm1l/Chmp2b/Tmcc1/Exoc4/Exoc1/Epn1/Vps4a	8
BP	GO:0032438	melanosome organization	9/2319	39/28928	0.230769	2.87869	3.46585	0.00313403	0.0176515	Zeb2/Hps1/Pikfyve/Hps5/Lyst/Ap3d1/Abcb6/Ap3b1/Snapin	9
BP	GO:0051607	defense response to virus	41/2319	329/28928	0.12462	1.55455	2.98644	0.00327344	0.0184168	Dhx9/Senp7/Ifi203/Lsm14a/Exosc5/Irf3/Pcbp2/Pml/Setd2/Polr3c/Morc3/Dhx16/Lyst/Rnf216/Traf6/Tarbp2/Cxadr/Eif2ak2/Agbl5/Zdhhc11/Ddx17/Trim44/Zc3h12a/Sin3a/Trim28/Polr3g/Vapb/Nck1/Ncbp3/Usp20/Smarca5/Polr3e/Tomm70a/Riok3/Rb1cc1/Ddx21/Selenok/Prkra/Ilf3/Hsp90aa1/Samhd1	41
BP	GO:0009746	response to hexose	34/2319	260/28928	0.130769	1.63126	3.01845	0.00327641	0.0184168	Rab11fip5/Smarca4/Selenos/Prkn/Kat5/Rptor/Tjp1/Rasal2/Ppp3cb/Unc13b/Rab11fip2/Prkaca/Ace/Hmga1/Gja1/Cdkn1b/Tra2b/Ppp3ca/Prkcb/Irs2/Gclc/Adra2a/Cdk16/Slc12a6/Sin3a/Tbc1d1/Hcfc1/Grk2/Sybu/Ccdc186/Eif2b5/Raf1/Slc2a5/Pfkl	34
BP	GO:0048488	synaptic vesicle endocytosis	15/2319	86/28928	0.174419	2.17576	3.22361	0.00328778	0.0184624	Prkn/Dnm1l/Bin1/Itsn2/Synj1/Ppp3cb/Itsn1/Sgip1/Actg1/Ap3d1/Vamp4/Actb/Cxadr/Mff/Dennd1a	15
BP	GO:0043124	negative regulation of canonical NF-kappaB signal transduction	12/2319	62/28928	0.193548	2.41439	3.29124	0.00340436	0.0190792	Mapkbp1/Otud7b/Azi2/Hdac1/Usp10/Dab2ip/Zc3h12a/Klf4/Snip1/Usp20/Optn/Riok3	12
BP	GO:0098732	macromolecule deacylation	12/2319	62/28928	0.193548	2.41439	3.29124	0.00340436	0.0190792	Hdac2/Tada3/Yeats2/Lyplal1/Dyrk1a/Ncor2/Hdac1/Zzz3/Ccar2/Sirt2/Dr1/Hdac6	12
BP	GO:0051898	negative regulation of phosphatidylinositol 3-kinase/protein kinase B signal transduction	13/2319	70/28928	0.185714	2.31666	3.25596	0.00343238	0.0192172	Inpp5e/Otud3/Sh2b3/Inpp5k/Nherf1/Dab2ip/Ncor1/Klf4/Lemd2/Usp49/Nop53/Phlpp1/Ppp2ca	13
BP	GO:0099072	regulation of postsynaptic membrane neurotransmitter receptor levels	24/2319	166/28928	0.144578	1.80352	3.06499	0.00349393	0.0195425	Rab11fip5/Prkn/Epb41l1/Tnik/Ppfia1/Grip1/Synj1/Kif21b/Myo6/Eps15/Rnf216/Stx1b/Traf6/Snx27/Git1/Arhgap44/Vps26b/Sirt2/Zdhhc5/Kif2c/Stx12/Nedd4/Erbin/Hsp90aa1	24
BP	GO:0072332	intrinsic apoptotic signaling pathway by p53 class mediator	16/2319	95/28928	0.168421	2.10094	3.17299	0.00351583	0.0196457	Bok/Snw1/Ifi203/Jmy/Usp28/Prkn/Hnrnpk/Pml/Rrp8/Cep63/Mdm4/Brca2/Bag6/Ddx5/Usp15/Bcl2l12	16
BP	GO:0018200	peptidyl-glutamic acid modification	7/2319	26/28928	0.269231	3.35848	3.55175	0.00355618	0.0196594	Tpgs1/Ttll6/Ttll10/Ttll5/Cep41/Agbl5/Agbl2	7
BP	GO:0022403	cell cycle phase	7/2319	26/28928	0.269231	3.35848	3.55175	0.00355618	0.0196594	Haspin/Nfia/Xrcc5/Ttk/Nfix/Mlh1/Sycp2	7
BP	GO:0033233	regulation of protein sumoylation	7/2319	26/28928	0.269231	3.35848	3.55175	0.00355618	0.0196594	Fscb/Sumo2/Traf7/Pias1/Hmg20a/Sae1/Uba2	7
BP	GO:0034643	establishment of mitochondrion localization, microtubule-mediated	7/2319	26/28928	0.269231	3.35848	3.55175	0.00355618	0.0196594	Spast/Kif1b/Map1b/Armcx3/Sybu/Hsbp1/Hdac6	7
BP	GO:0047497	mitochondrion transport along microtubule	7/2319	26/28928	0.269231	3.35848	3.55175	0.00355618	0.0196594	Spast/Kif1b/Map1b/Armcx3/Sybu/Hsbp1/Hdac6	7
BP	GO:0046854	phosphatidylinositol phosphate biosynthetic process	10/2319	47/28928	0.212766	2.65412	3.3504	0.00356015	0.0196594	Pik3c2a/Pi4ka/Bpnt1/Inpp5e/Itpkb/Ttc7/Pip5k1b/Hycc1/Pi4kb/Smg1	10
BP	GO:0090224	regulation of spindle organization	10/2319	47/28928	0.212766	2.65412	3.3504	0.00356015	0.0196594	Eml3/Chmp2b/Numa1/Tpr/Tacc3/Spag5/Fsd1/Mapk15/Ccsap/Hnrnpu	10
BP	GO:0000012	single strand break repair	5/2319	14/28928	0.357143	4.45512	3.81734	0.00356686	0.0196594	Tdp1/Tnp1/Parp1/Xrcc1/Aplf	5
BP	GO:0006475	internal protein amino acid acetylation	5/2319	14/28928	0.357143	4.45512	3.81734	0.00356686	0.0196594	Atat1/Bag6/Kat7/Smc5/Kif3a	5
BP	GO:0010587	miRNA catabolic process	5/2319	14/28928	0.357143	4.45512	3.81734	0.00356686	0.0196594	Tut4/Parn/Zswim8/Zc3h12a/Dis3l2	5
BP	GO:0018393	internal peptidyl-lysine acetylation	5/2319	14/28928	0.357143	4.45512	3.81734	0.00356686	0.0196594	Atat1/Bag6/Kat7/Smc5/Kif3a	5
BP	GO:1901950	dense core granule transport	5/2319	14/28928	0.357143	4.45512	3.81734	0.00356686	0.0196594	Kif1b/Tanc2/Kif1c/Sybu/Map2	5
BP	GO:1904507	positive regulation of telomere maintenance in response to DNA damage	5/2319	14/28928	0.357143	4.45512	3.81734	0.00356686	0.0196594	Actl6a/Actr8/Ino80d/Ino80c/Tfpt	5
BP	GO:1905274	regulation of modification of postsynaptic actin cytoskeleton	5/2319	14/28928	0.357143	4.45512	3.81734	0.00356686	0.0196594	Cap2/Itsn1/Baiap2/Amot/Marcks	5
BP	GO:0009615	response to virus	49/2319	412/28928	0.118932	1.4836	2.91862	0.0036426	0.0200573	Dhx9/Senp7/Ifi203/Lsm14a/Exosc5/Crebbp/Irf3/Pcbp2/Cd2ap/Mapk14/Pml/Fmr1/Setd2/Polr3c/Morc3/Dhx16/Lyst/Atf2/Rnf216/Traf6/Tarbp2/Cxadr/Eif2ak2/Agbl5/Zdhhc11/Gtf2f1/Ddx17/Trim44/Zc3h12a/Sin3a/Trim28/Gbf1/Polr3g/Vapb/Nck1/Ncbp3/Usp20/Smarca5/Ivns1abp/Polr3e/Tomm70a/Riok3/Rb1cc1/Ddx21/Selenok/Prkra/Ilf3/Hsp90aa1/Samhd1	49
BP	GO:1903578	regulation of ATP metabolic process	15/2319	87/28928	0.172414	2.15075	3.17338	0.00368453	0.0202685	Gapdhs/Prkn/Dnm1l/Rptor/Eif6/Zbtb7a/Prkaca/Parp1/Pid1/Ncor1/Git1/Prkag2/Psen1/Ppp2ca/Mtor	15
BP	GO:0002064	epithelial cell development	34/2319	262/28928	0.129771	1.61881	2.97037	0.00370284	0.0203494	Adrm1/Rapgef2/Vsig1/Smarca4/Shroom3/Tjp2/Cgn/Sox3/Arid4b/Tjp1/Arhgef26/Fndc3a/Afdn/Map7/Akap9/Pdpk1/Ccm2/Arid4a/Map3k1/Rfx3/Jmjd1c/Myadm/Rarg/Ar/Vim/Gja1/Epha2/Atrx/Vcl/Ccdc88c/Flnb/Palld/Plec/Epb41l5	34
BP	GO:0001556	oocyte maturation	9/2319	40/28928	0.225	2.80673	3.3756	0.00376104	0.0205695	Tut4/Tut7/Bnc1/H3f3a/Brca2/Dazl/Rec8/Sirt2/Grb14	9
BP	GO:0031952	regulation of protein autophosphorylation	9/2319	40/28928	0.225	2.80673	3.3756	0.00376104	0.0205695	Tesk1/Jun/Pdgfa/Mob1b/Mre11a/Errfi1/Nbn/Tnks1bp1/Ppp2ca	9
BP	GO:0048753	pigment granule organization	9/2319	40/28928	0.225	2.80673	3.3756	0.00376104	0.0205695	Zeb2/Hps1/Pikfyve/Hps5/Lyst/Ap3d1/Abcb6/Ap3b1/Snapin	9
BP	GO:0086004	regulation of cardiac muscle cell contraction	9/2319	40/28928	0.225	2.80673	3.3756	0.00376104	0.0205695	Sumo1/Fxyd1/Bin1/Cacna1h/Akap9/Atp2a2/Ctnna3/Ank2/Adrb1	9
BP	GO:0120033	negative regulation of plasma membrane bounded cell projection assembly	9/2319	40/28928	0.225	2.80673	3.3756	0.00376104	0.0205695	Odf2l/Ccp110/Tesk1/Cfl1/Arhgap44/Kif24/Cdk10/Capzb/Mak	9
BP	GO:1902105	regulation of leukocyte differentiation	45/2319	372/28928	0.120968	1.50899	2.91691	0.00377801	0.020584	Hsf1/Adrm1/Actl6a/Tmem131l/Il4i1b/Smarca4/Sh3rf1/Tjp2/Kat5/Rptor/Apc/Itpkb/Pbrm1/Sh2b3/Arid2/Smarca2/Acin1/Ikzf1/Phf10/Zfpm1/Ap3d1/Zbtb7a/Jun/Rb1/Zfp36l2/Ripk2/Actb/Ppp3ca/Traf6/Smarcc1/Nf1/Smarcc2/Zfp608/Zc3h12a/Drosha/Gli3/Sos1/Nkap/Ap3b1/Thoc5/Arid1a/Hsp90aa1/Zfp609/Smarcd2/Mtor	45
BP	GO:0002230	positive regulation of defense response to virus by host	8/2319	33/28928	0.242424	3.02408	3.43449	0.00379965	0.020584	Pml/Zdhhc11/Trim44/Zc3h12a/Sin3a/Tomm70a/Selenok/Hsp90aa1	8
BP	GO:0090169	regulation of spindle assembly	8/2319	33/28928	0.242424	3.02408	3.43449	0.00379965	0.020584	Eml3/Chmp2b/Numa1/Tpr/Spag5/Mapk15/Ccsap/Hnrnpu	8
BP	GO:1900242	regulation of synaptic vesicle endocytosis	8/2319	33/28928	0.242424	3.02408	3.43449	0.00379965	0.020584	Prkn/Dnm1l/Ppp3cb/Actg1/Vamp4/Actb/Cxadr/Mff	8
BP	GO:1904376	negative regulation of protein localization to cell periphery	8/2319	33/28928	0.242424	3.02408	3.43449	0.00379965	0.020584	Dab2/Ppfia1/Lyplal1/Hectd1/Wnk1/Pid1/Ppp2r5a/Wnk4	8
BP	GO:0006096	glycolytic process	18/2319	113/28928	0.159292	1.98706	3.10358	0.00380294	0.020584	Pfkfb3/Gapdhs/Rptor/Aldoa/Hk1/Eif6/Zbtb7a/Prkaca/Foxk2/Ncor1/Git1/Pfkp/Prkag2/Pfkl/Psen1/Bcl2l13/Ppp2ca/Mtor	18
BP	GO:0001881	receptor recycling	11/2319	55/28928	0.2	2.49487	3.27587	0.00380364	0.020584	Dab2/Arfgef2/Eps15/Vamp3/Lmtk2/Usp9x/Inpp5f/Optn/Plekha3/Ap1ar/Psen1	11
BP	GO:0033046	negative regulation of sister chromatid segregation	11/2319	55/28928	0.2	2.49487	3.27587	0.00380364	0.020584	Nuf2/Haspin/Zw10/Bub1/Apc/Tpr/Ttk/Prpf4b/Tex14/Cdk5rap2/Incenp	11
BP	GO:0033048	negative regulation of mitotic sister chromatid segregation	11/2319	55/28928	0.2	2.49487	3.27587	0.00380364	0.020584	Nuf2/Haspin/Zw10/Bub1/Apc/Tpr/Ttk/Prpf4b/Tex14/Cdk5rap2/Incenp	11
BP	GO:0045841	negative regulation of mitotic metaphase/anaphase transition	11/2319	55/28928	0.2	2.49487	3.27587	0.00380364	0.020584	Nuf2/Haspin/Zw10/Bub1/Apc/Tpr/Ttk/Prpf4b/Tex14/Cdk5rap2/Incenp	11
BP	GO:2000816	negative regulation of mitotic sister chromatid separation	11/2319	55/28928	0.2	2.49487	3.27587	0.00380364	0.020584	Nuf2/Haspin/Zw10/Bub1/Apc/Tpr/Ttk/Prpf4b/Tex14/Cdk5rap2/Incenp	11
BP	GO:0010632	regulation of epithelial cell migration	14/2319	79/28928	0.177215	2.21064	3.18091	0.00381844	0.0206367	Macf1/Apc/Clasp1/Clasp2/Jun/Vim/Irs2/Dab2ip/Itga3/Rtn4/Hdac6/Gab2/Epb41l5/Mtor	14
BP	GO:0035372	protein localization to microtubule	6/2319	20/28928	0.3	3.7423	3.62167	0.00382431	0.0206367	Ttbk2/Mapre3/Kif20b/Gas2l1/Champ1/Hnrnpu	6
BP	GO:0045947	negative regulation of translational initiation	6/2319	20/28928	0.3	3.7423	3.62167	0.00382431	0.0206367	Pml/Fmr1/Eif4e2/Tpr/Gigyf2/Larp1	6
BP	GO:0046031	ADP metabolic process	19/2319	122/28928	0.155738	1.94273	3.08043	0.00387583	0.0208948	Pfkfb3/Gapdhs/Rptor/Aldoa/Hk1/Eif6/Zbtb7a/Prkaca/Foxk2/Ncor1/Git1/Pfkp/Prkag2/Ak1/Pfkl/Psen1/Bcl2l13/Ppp2ca/Mtor	19
BP	GO:0072089	stem cell proliferation	22/2319	149/28928	0.147651	1.84185	3.04143	0.00388857	0.0209436	Fubp1/Dab2/Ltbp3/Septin4/Ncoa3/Mki67/Etv6/Ace/Rarg/Gja1/Xrcc5/Hmgb2/Hmga2/Brca2/Eif2ak2/Nf1/Babam1/Kat7/Gli3/Hnrnpu/Nkap/Arih2	22
BP	GO:0046324	regulation of D-glucose import	13/2319	71/28928	0.183099	2.28403	3.19792	0.00389964	0.0209633	Ahi1/Sorbs1/Rasa1/Mapk14/Grb10/Osbpl8/Ocln/Ace/Irs2/Pid1/Mef2a/Grk2/Appl2	13
BP	GO:0061951	establishment of protein localization to plasma membrane	13/2319	71/28928	0.183099	2.28403	3.19792	0.00389964	0.0209633	Macf1/Grip1/Afdn/Lyplal1/Vamp4/Vamp3/Snx27/Ank3/Arhgap44/Rab11fip3/Optn/Golga4/Gorasp1	13
BP	GO:0060419	heart growth	20/2319	131/28928	0.152672	1.90448	3.06301	0.0039105	0.0210018	Hdac2/Mapk14/Apc/Pdlim5/Arid2/Dyrk1a/Jarid2/Gja1/Cxadr/Sorbs2/Tbx2/Vgll4/Rbm10/Tomm70a/Camk2d/Cdk1/Nr3c1/Pak1/Adrb1/Mtor	20
BP	GO:0009743	response to carbohydrate	37/2319	293/28928	0.12628	1.57526	2.9217	0.00403699	0.0216606	Rab11fip5/Smarca4/Selenos/Prkn/Kat5/Rptor/Tjp1/Rasal2/Ppp3cb/Unc13b/Rab11fip2/Prkaca/Ace/Map1b/Hmga1/Gja1/Cdkn1b/Tra2b/Ppp3ca/Prkcb/Irs2/Gclc/Adra2a/Cdk16/Slc12a6/Kat7/Sin3a/Tbc1d1/Hcfc1/Grk2/Sybu/Ccdc186/Eif2b5/Raf1/Slc2a5/Adnp/Pfkl	37
BP	GO:0009749	response to glucose	33/2319	254/28928	0.129921	1.62068	2.93312	0.00412197	0.0220957	Rab11fip5/Smarca4/Selenos/Prkn/Kat5/Rptor/Tjp1/Rasal2/Ppp3cb/Unc13b/Rab11fip2/Prkaca/Ace/Hmga1/Gja1/Cdkn1b/Tra2b/Ppp3ca/Prkcb/Irs2/Gclc/Adra2a/Cdk16/Slc12a6/Sin3a/Tbc1d1/Hcfc1/Grk2/Sybu/Ccdc186/Eif2b5/Raf1/Pfkl	33
BP	GO:0007178	cell surface receptor protein serine/threonine kinase signaling pathway	48/2319	405/28928	0.118519	1.47844	2.8625	0.00424713	0.022745	Snw1/Zeb2/Hdac2/Sap130/Dab2/Crebbp/Pxn/Mapk14/Ltbp3/Rbbp7/Pakap/Arid4b/Nfia/Snx1/Pml/Pbld2/Numa1/Trim33/Axin1/Pdpk1/Arid4a/Map3k1/Lats2/Hdac1/Zbtb7a/Akap3/Jun/Parp1/Atf2/Csnk2b/Usp9x/Sin3a/Akap4/Ddx5/Tgfb1i1/Itga3/Bcl9l/Lemd2/Ube2o/Ctdspl2/Zc3h3/Appl2/Usp15/Dcp1a/Tmem100/Stub1/Zfyve9/Zfp423	48
BP	GO:0002758	innate immune response-activating signaling pathway	37/2319	294/28928	0.12585	1.5699	2.89947	0.00427053	0.0228487	Lrrfip2/Ifi203/Otud4/Lsm14a/Irf3/Pcbp2/Pum2/Pum1/Ankrd17/Lyplal1/Pdpk1/Atat1/Rab11fip2/Parp1/Tyro3/Ripk2/Traf6/Ufd1/Tarbp2/Eif2ak2/Trim3/Dab2ip/Tax1bp1/Rftn1/Nop53/Appl2/Usp15/Sirt2/Zdhhc5/Rtn4/Riok3/Ap3b1/Ppp6c/Erbin/Csnk1a1/Ppp2ca/Sqstm1	37
BP	GO:0010634	positive regulation of epithelial cell migration	11/2319	56/28928	0.196429	2.45032	3.20705	0.00439728	0.0234604	Clasp1/Clasp2/Jun/Vim/Irs2/Itga3/Rtn4/Hdac6/Gab2/Epb41l5/Mtor	11
BP	GO:0034198	cellular response to amino acid starvation	11/2319	56/28928	0.196429	2.45032	3.20705	0.00439728	0.0234604	Itfg2/Ulk1/Wdr59/Atxn3/Atf2/Eif2ak2/Mios/Dap/Sar1a/Rnf167/Mtor	11
BP	GO:0048821	erythrocyte development	11/2319	56/28928	0.196429	2.45032	3.20705	0.00439728	0.0234604	Sox6/Sh2b3/Heatr3/Arid4a/Diaph3/Ptbp3/Zbtb7a/Lyar/Med1/Bap1/Hdac6	11
BP	GO:1901184	regulation of ERBB signaling pathway	13/2319	72/28928	0.180556	2.25231	3.14086	0.004417	0.0235214	Afap1l2/Cbl/Ccdc88a/Rhbdf1/Dusp3/Adra2a/Dab2ip/Sos1/Rhbdf2/Rnf126/Errfi1/Rtn4/Psen1	13
BP	GO:2000573	positive regulation of DNA biosynthetic process	13/2319	72/28928	0.180556	2.25231	3.14086	0.004417	0.0235214	Chtf18/Parn/Atr/Pnkp/Hnrnpd/Wrap53/Map3k4/Xrcc5/Cct3/Acd/Mapk15/Camk2d/Cct2	13
BP	GO:0044403	biological process involved in symbiotic interaction	35/2319	275/28928	0.127273	1.58764	2.89057	0.00446957	0.0237325	Snw1/Smarca4/Pi4ka/Prkn/Tfap4/Chmp2b/Vapa/Taf11/Kpna6/Ythdc2/Pikfyve/Fmr1/Snx3/Inpp5k/Paip1/Eps15/Hdac1/Ccnk/Jun/Cfl1/Nectin2/Chd1/Hmga2/Tyro3/Zc3h12a/Mre11a/Grk2/Nucks1/Vapb/Smc5/Vps4a/Rest/Cdk9/Nbn/Ilf3	35
BP	GO:0039529	RIG-I signaling pathway	7/2319	27/28928	0.259259	3.23409	3.42858	0.0044734	0.0237325	Lsm14a/Pum2/Pum1/Ankrd17/Ufd1/Nop53/Usp15	7
BP	GO:0051447	negative regulation of meiotic cell cycle	7/2319	27/28928	0.259259	3.23409	3.42858	0.0044734	0.0237325	Prkaca/Ttk/Chfr/Hormad1/Pkmyt1/Grb14/Sycp2	7
BP	GO:1904292	regulation of ERAD pathway	7/2319	27/28928	0.259259	3.23409	3.42858	0.0044734	0.0237325	Svip/Ubxn1/Usp14/Atxn3/Bag6/Sgta/Stub1	7
BP	GO:1905476	negative regulation of protein localization to membrane	9/2319	41/28928	0.219512	2.73827	3.28811	0.00448212	0.0237406	Dab2/Ppfia1/Inpp5k/Lyplal1/Hectd1/Wnk1/Pid1/Ppp2r5a/Wnk4	9
BP	GO:0061025	membrane fusion	26/2319	188/28928	0.138298	1.72518	2.94487	0.00448331	0.0237406	Vcpip1/Rims2/Dnm1l/Chmp2b/Sppl2c/Huwe1/Cacna1b/Pikfyve/Tbc1d4/Erc1/Diaph3/Sec22b/Vamp4/Nectin2/Stx1b/Vamp3/Ankrd27/Tgfbrap1/Znrf2/Tmem175/Sox30/Vps4a/Nsfl1c/Izumo1/Stx12/Snapin	26
BP	GO:0043502	regulation of muscle adaptation	18/2319	115/28928	0.156522	1.95251	3.02141	0.00459891	0.0243073	Jarid2/Atp2a2/Parp1/Lmna/Ppp3ca/Klf4/Mef2a/Slc9a1/Twf1/Cdk9/Errfi1/Rbm10/Tomm70a/Camk2d/Nr3c1/Pak1/Adrb1/Mtor	18
BP	GO:0046330	positive regulation of JNK cascade	18/2319	115/28928	0.156522	1.95251	3.02141	0.00459891	0.0243073	Mapkbp1/Dab2/Sh3rf1/Tnik/Axin1/Mink1/Map3k1/Mapk8ip3/Lmnb1/Ripk2/Dab2ip/Taok1/Dvl2/Ccdc88c/Sh3rf2/Zfp622/Rb1cc1/Map4k2	18
BP	GO:0007288	sperm axoneme assembly	8/2319	34/28928	0.235294	2.93514	3.333	0.00462536	0.0243999	Tbc1d21/Cfap44/Tpgs1/Fsip2/Cep131/Ttll5/Pdcl2/Spef2	8
BP	GO:0035020	regulation of Rac protein signal transduction	8/2319	34/28928	0.235294	2.93514	3.333	0.00462536	0.0243999	Auts2/Ssx2ip/Arhgap17/Nf1/Arhgap44/Cadm4/Rtn4/Camk2d	8
BP	GO:0046488	phosphatidylinositol metabolic process	21/2319	142/28928	0.147887	1.8448	2.97916	0.00462934	0.0243999	Pik3c2a/Pi4ka/Bpnt1/Inpp5e/Itpkb/Ttc7/Pikfyve/Synj1/Inpp5k/Pip4p1/Lpgat1/Pdgfa/Pip5k1b/Hycc1/Mtmr10/Pi4kb/Smg1/Inpp5f/Mtmr3/Mtmr6/Mtmr2	21
BP	GO:0033138	positive regulation of peptidyl-serine phosphorylation	14/2319	81/28928	0.17284	2.15606	3.07581	0.00481709	0.0253658	Dock7/Rptor/Eif4g1/Axin1/Akap9/Stk4/Phip/Ripk2/Fnip1/Raf1/Hdac6/Stox1/Pak1/Tnks1bp1	14
BP	GO:0045664	regulation of neuron differentiation	32/2319	247/28928	0.129555	1.61611	2.87076	0.00487742	0.0256583	Ncoa1/Bin1/Zfp536/Sox3/Sox5/Gprc5b/Cit/Fmr1/Eif4g1/Wdr62/Zfhx3/Spag9/Mettl14/Arhgef2/Mapk8ip3/Atn1/Dnmt3b/Map1b/Id4/Nf1/Tcf12/Sin3a/Gli3/Ptbp1/Cdk5rap2/Rest/Med1/Rtn4/Hmg20a/Eif4enif1/Nbn/Mtor	32
BP	GO:1903115	regulation of actin filament-based movement	10/2319	49/28928	0.204082	2.54578	3.19701	0.00488169	0.0256583	Sumo1/Zeb2/Fxyd1/Bin1/Cacna1h/Akap9/Atp2a2/Ctnna3/Ank2/Adrb1	10
BP	GO:0008333	endosome to lysosome transport	13/2319	73/28928	0.178082	2.22146	3.08473	0.00498822	0.0259692	Fhip1b/Chmp2b/Bin1/Rab12/Lyst/Ap3d1/Uevld/Snx27/Tgfbrap1/Sort1/Vipas39/Vps4a/Snapin	13
BP	GO:0008156	negative regulation of DNA replication	6/2319	21/28928	0.285714	3.5641	3.47001	0.00499547	0.0259692	Atr/Lig3/Gmnn/Ttf1/Mapk15/Timeless	6
BP	GO:0034472	snRNA 3'-end processing	6/2319	21/28928	0.285714	3.5641	3.47001	0.00499547	0.0259692	Exosc5/Exosc2/Ints6/Tut1/Ints14/Ints12	6
BP	GO:0046325	negative regulation of D-glucose import	6/2319	21/28928	0.285714	3.5641	3.47001	0.00499547	0.0259692	Ahi1/Grb10/Ace/Pid1/Grk2/Appl2	6
BP	GO:0046827	positive regulation of protein export from nucleus	6/2319	21/28928	0.285714	3.5641	3.47001	0.00499547	0.0259692	Tpr/Prkaca/Prpf4b/Ctdspl2/Bag3/Anp32b	6
BP	GO:1902018	negative regulation of cilium assembly	6/2319	21/28928	0.285714	3.5641	3.47001	0.00499547	0.0259692	Odf2l/Ccp110/Tesk1/Kif24/Cdk10/Mak	6
BP	GO:0000722	telomere maintenance via recombination	5/2319	15/28928	0.333333	4.15811	3.61172	0.00500042	0.0259692	Terf2/Ercc4/Brca2/Xrcc1/Smc5	5
BP	GO:0010225	response to UV-C	5/2319	15/28928	0.333333	4.15811	3.61172	0.00500042	0.0259692	Dcun1d3/Poli/Ercc5/Map3k4/Brca2	5
BP	GO:0030157	pancreatic juice secretion	5/2319	15/28928	0.333333	4.15811	3.61172	0.00500042	0.0259692	Madd/Copa/Wnk1/Wnk4/Stk39	5
BP	GO:0043144	sno(s)RNA processing	5/2319	15/28928	0.333333	4.15811	3.61172	0.00500042	0.0259692	Parn/Exosc5/Exosc2/Larp7/Rnf113a2	5
BP	GO:0051764	actin crosslink formation	5/2319	15/28928	0.333333	4.15811	3.61172	0.00500042	0.0259692	Dpysl3/Diaph3/Baiap2/Gas2l1/Marcks	5
BP	GO:0071027	nuclear RNA surveillance	5/2319	15/28928	0.333333	4.15811	3.61172	0.00500042	0.0259692	Xrn1/Dxo/Exosc5/Exosc2/Zc3h4	5
BP	GO:0141196	retrotransposon silencing by piRNA-directed DNA methylation	5/2319	15/28928	0.333333	4.15811	3.61172	0.00500042	0.0259692	Mael/Dnmt3a/Tdrd9/Ddx4/Tdrd1	5
BP	GO:0034219	carbohydrate transmembrane transport	21/2319	143/28928	0.146853	1.8319	2.94403	0.00502635	0.02608	Ahi1/Sorbs1/Rasa1/Cd2ap/Mapk14/Grb10/Osbpl8/Inpp5k/Ocln/Septin7/Ace/Slc2a3/Prkcb/Irs2/Pid1/Mef2a/Sort1/Grk2/Appl2/Ak1/Slc2a5	21
BP	GO:0007131	reciprocal meiotic recombination	11/2319	57/28928	0.192982	2.40733	3.13971	0.0050622	0.0261769	Rnf212/Chtf18/Rad51ap1/Sycp3/Ercc4/Cep63/Top2a/Brme1/Slx4/Topbp1/Mlh1	11
BP	GO:0097720	calcineurin-mediated signaling	11/2319	57/28928	0.192982	2.40733	3.13971	0.0050622	0.0261769	Cherp/Nfatc4/Efhb/Tprg1l/Ppp3cb/Dyrk1a/Ppp3ca/Slc9a1/Ptbp1/Slc8a2/Mtor	11
BP	GO:0140527	reciprocal homologous recombination	11/2319	57/28928	0.192982	2.40733	3.13971	0.0050622	0.0261769	Rnf212/Chtf18/Rad51ap1/Sycp3/Ercc4/Cep63/Top2a/Brme1/Slx4/Topbp1/Mlh1	11
BP	GO:0009191	ribonucleoside diphosphate catabolic process	19/2319	125/28928	0.152	1.8961	2.96402	0.00507914	0.0261769	Nudt5/Pfkfb3/Gapdhs/Rptor/Aldoa/Hk1/Eif6/Zbtb7a/Prkaca/Foxk2/Ncor1/Git1/Pfkp/Prkag2/Pfkl/Psen1/Bcl2l13/Ppp2ca/Mtor	19
BP	GO:0016079	synaptic vesicle exocytosis	19/2319	125/28928	0.152	1.8961	2.96402	0.00507914	0.0261769	Efr3a/Rims2/Dnm1l/Cacna1b/Tprg1l/Brsk1/Synj1/Fmr1/Unc13b/Erc1/Atp2a2/Cask/Prkaca/Stx1b/Prkcb/Git1/Slc4a8/Snapin/Psen1	19
BP	GO:0039532	negative regulation of cytoplasmic pattern recognition receptor signaling pathway	12/2319	65/28928	0.184615	2.30296	3.10458	0.00508199	0.0261769	Ifi203/Pcbp2/Lyplal1/Parp1/Ufd1/Tarbp2/Tax1bp1/Sirt2/Riok3/Ppp6c/Erbin/Csnk1a1	12
BP	GO:0045071	negative regulation of viral genome replication	12/2319	65/28928	0.184615	2.30296	3.10458	0.00508199	0.0261769	Ifi203/Srpk2/Inpp5k/Srpk1/Hmga2/Eif2ak2/Mphosph8/Trim28/Tasor/N4bp1/Ilf3/Morc2a	12
BP	GO:0045839	negative regulation of mitotic nuclear division	12/2319	65/28928	0.184615	2.30296	3.10458	0.00508199	0.0261769	Nuf2/Haspin/Zw10/Bub1/Apc/Tpr/Ttk/Prpf4b/Tex14/Mtbp/Cdk5rap2/Incenp	12
BP	GO:0034284	response to monosaccharide	34/2319	268/28928	0.126866	1.58257	2.82854	0.00527571	0.02715	Rab11fip5/Smarca4/Selenos/Prkn/Kat5/Rptor/Tjp1/Rasal2/Ppp3cb/Unc13b/Rab11fip2/Prkaca/Ace/Hmga1/Gja1/Cdkn1b/Tra2b/Ppp3ca/Prkcb/Irs2/Gclc/Adra2a/Cdk16/Slc12a6/Sin3a/Tbc1d1/Hcfc1/Grk2/Sybu/Ccdc186/Eif2b5/Raf1/Slc2a5/Pfkl	34
BP	GO:0032790	ribosome disassembly	9/2319	42/28928	0.214286	2.67307	3.2032	0.00530637	0.027283	Eif4e2/Denr/Gigyf2/Rnf14/Usp10/Ufl1/Saysd1/Trnt1/Nemf	9
BP	GO:0006414	translational elongation	16/2319	99/28928	0.161616	2.01606	2.98956	0.00532473	0.0273526	Cpeb2/Cpeb3/Eif4e2/Sepsecs/Gigyf2/Rnf14/Gtpbp1/Usp10/Eef2/Ufl1/Saysd1/Trnt1/Eef1d/Eefsec/Eif4a3/Nemf	16
BP	GO:0055001	muscle cell development	32/2319	249/28928	0.128514	1.60313	2.82173	0.0054995	0.0282248	Hdac2/Nfatc4/Myh11/Bin1/Klhl41/Pbrm1/Pdlim5/Ppp3cb/Myo18b/Dyrk1a/Lmod1/Actg1/Atp2a2/Lmna/Ppp3ca/Cxadr/Sorbs2/Mef2a/Ank2/Asb2/Dcaf8/Hnrnpu/Rbm10/Tomm70a/Flii/Plec/Camk2d/Cdk1/Nr3c1/Pak1/Adrb1/Mtor	32
BP	GO:0021761	limbic system development	20/2319	135/28928	0.148148	1.84805	2.91563	0.0055146	0.0282767	Zeb2/Hdac2/Ncoa1/Sox3/Atat1/Zbtb18/Hdac1/Id4/Ran/Nfix/Nf1/Usp9x/Xrcc1/Fxr1/Gli3/Fxr2/Eif2b5/Xrn2/Kif3a/Pak1	20
BP	GO:0046032	ADP catabolic process	18/2319	117/28928	0.153846	1.91913	2.94089	0.00552686	0.0283139	Pfkfb3/Gapdhs/Rptor/Aldoa/Hk1/Eif6/Zbtb7a/Prkaca/Foxk2/Ncor1/Git1/Pfkp/Prkag2/Pfkl/Psen1/Bcl2l13/Ppp2ca/Mtor	18
BP	GO:0032469	endoplasmic reticulum calcium ion homeostasis	7/2319	28/28928	0.25	3.11859	3.31104	0.00555834	0.0283726	Clcc1/Pml/Atp2a2/Itpr1/Selenok/Camk2d/Psen1	7
BP	GO:0035278	miRNA-mediated gene silencing by inhibition of translation	7/2319	28/28928	0.25	3.11859	3.31104	0.00555834	0.0283726	Eif4e2/Eif4g1/Eif6/Zfp36/Wtip/Tnrc6b/Eif4enif1	7
BP	GO:0046823	negative regulation of nucleocytoplasmic transport	7/2319	28/28928	0.25	3.11859	3.31104	0.00555834	0.0283726	Sumo1/Nup153/Tpr/Rangap1/Nf1/Rbm10/Rab23	7
BP	GO:0098901	regulation of cardiac muscle cell action potential	7/2319	28/28928	0.25	3.11859	3.31104	0.00555834	0.0283726	Bin1/Akap9/Atp2a2/Cxadr/Ctnna3/Ank2/Camk2d	7
BP	GO:0072344	rescue of stalled ribosome	8/2319	35/28928	0.228571	2.85128	3.23517	0.00558198	0.0284676	Eif4e2/Gigyf2/Rnf14/Usp10/Ufl1/Saysd1/Trnt1/Nemf	8
BP	GO:0051896	regulation of phosphatidylinositol 3-kinase/protein kinase B signal transduction	37/2319	299/28928	0.123746	1.54365	2.78957	0.0056177	0.028624	Ube3a/Hdac2/Cbl/Ccdc88a/Inpp5e/Otud3/Osbpl8/Arfgef1/Fyn/Sh2b3/Btbd10/Inpp5k/Itsn1/Ptpn13/Hmga1/Pdgfa/Tyro3/Nherf1/Irs2/Dab2ip/Ncor1/Klf4/Ddr2/Lemd2/Usp49/Mtdh/Prr5/Nop53/Cep55/Inpp5f/Phlpp1/Rtn4/Tmem100/Nedd4/Stox1/Ppp2ca/Mtor	37
BP	GO:0003298	physiological muscle hypertrophy	10/2319	50/28928	0.2	2.49487	3.12315	0.00567264	0.0288262	Pdlim5/Dyrk1a/Sorbs2/Rbm10/Tomm70a/Camk2d/Nr3c1/Pak1/Adrb1/Mtor	10
BP	GO:0003301	physiological cardiac muscle hypertrophy	10/2319	50/28928	0.2	2.49487	3.12315	0.00567264	0.0288262	Pdlim5/Dyrk1a/Sorbs2/Rbm10/Tomm70a/Camk2d/Nr3c1/Pak1/Adrb1/Mtor	10
BP	GO:0061049	cell growth involved in cardiac muscle cell development	10/2319	50/28928	0.2	2.49487	3.12315	0.00567264	0.0288262	Pdlim5/Dyrk1a/Sorbs2/Rbm10/Tomm70a/Camk2d/Nr3c1/Pak1/Adrb1/Mtor	10
BP	GO:0007269	neurotransmitter secretion	25/2319	182/28928	0.137363	1.71351	2.85058	0.00572603	0.0290454	Efr3a/Prkn/Rims2/Dnm1l/Cacna1b/Tprg1l/Brsk1/Synj1/Fmr1/Unc13b/Erc1/Ppp1r9a/Atp2a2/Cask/Best1/Lin7a/Prkaca/Stx1b/Prkcb/Nf1/Git1/Slc4a8/Snapin/Pak1/Psen1	25
BP	GO:0099643	signal release from synapse	25/2319	182/28928	0.137363	1.71351	2.85058	0.00572603	0.0290454	Efr3a/Prkn/Rims2/Dnm1l/Cacna1b/Tprg1l/Brsk1/Synj1/Fmr1/Unc13b/Erc1/Ppp1r9a/Atp2a2/Cask/Best1/Lin7a/Prkaca/Stx1b/Prkcb/Nf1/Git1/Slc4a8/Snapin/Pak1/Psen1	25
BP	GO:0001947	heart looping	12/2319	66/28928	0.181818	2.26806	3.04465	0.00576822	0.029181	Ccdc40/Sufu/Kdm2a/Gja1/Tbx2/Dvl2/Asb2/Cluap1/Dnaaf1/Kif3a/Ift57/Psen1	12
BP	GO:0006611	protein export from nucleus	12/2319	66/28928	0.181818	2.26806	3.04465	0.00576822	0.029181	Ranbp3/Tpr/Cchcr1/Prkaca/Rangap1/Ran/Frat1/Prpf4b/Nup214/Ctdspl2/Bag3/Anp32b	12
BP	GO:0042058	regulation of epidermal growth factor receptor signaling pathway	12/2319	66/28928	0.181818	2.26806	3.04465	0.00576822	0.029181	Afap1l2/Cbl/Ccdc88a/Rhbdf1/Dusp3/Adra2a/Dab2ip/Sos1/Rhbdf2/Rnf126/Errfi1/Psen1	12
BP	GO:0000022	mitotic spindle elongation	4/2319	10/28928	0.4	4.98974	3.72519	0.00583402	0.029201	Kif23/Numa1/Incenp/Racgap1	4
BP	GO:0007021	tubulin complex assembly	4/2319	10/28928	0.4	4.98974	3.72519	0.00583402	0.029201	Tbcc/Tbcd/Tbcel/Tbcb	4
BP	GO:0016559	peroxisome fission	4/2319	10/28928	0.4	4.98974	3.72519	0.00583402	0.029201	Dnm1l/Acot8/Mff/Pex19	4
BP	GO:0035562	negative regulation of chromatin binding	4/2319	10/28928	0.4	4.98974	3.72519	0.00583402	0.029201	Nfatc4/Ppp3ca/Larp7/Mepce	4
BP	GO:0036466	synaptic vesicle recycling via endosome	4/2319	10/28928	0.4	4.98974	3.72519	0.00583402	0.029201	Dnm1l/Itsn2/Itsn1/Ap3d1	4
BP	GO:0051643	endoplasmic reticulum localization	4/2319	10/28928	0.4	4.98974	3.72519	0.00583402	0.029201	Vapa/Polr2m/Esyt3/Vapb	4
BP	GO:0070562	regulation of vitamin D receptor signaling pathway	4/2319	10/28928	0.4	4.98974	3.72519	0.00583402	0.029201	Snw1/Trim24/Kank2/Med1	4
BP	GO:0097680	double-strand break repair via classical nonhomologous end joining	4/2319	10/28928	0.4	4.98974	3.72519	0.00583402	0.029201	Bend2/Zbtb7a/Trp53bp1/Topbp1	4
BP	GO:0110025	DNA strand resection involved in replication fork processing	4/2319	10/28928	0.4	4.98974	3.72519	0.00583402	0.029201	Mre11a/Rbbp8/Nbn/Samhd1	4
BP	GO:1902423	regulation of attachment of mitotic spindle microtubules to kinetochore	4/2319	10/28928	0.4	4.98974	3.72519	0.00583402	0.029201	Kat5/Hnrnpu/Incenp/Cdk1	4
BP	GO:1905603	regulation of blood-brain barrier permeability	4/2319	10/28928	0.4	4.98974	3.72519	0.00583402	0.029201	Zeb2/Tjp2/Tjp1/Ocln	4
BP	GO:2000650	negative regulation of sodium ion transmembrane transporter activity	4/2319	10/28928	0.4	4.98974	3.72519	0.00583402	0.029201	Nherf1/Stk39/Camk2d/Nedd4	4
BP	GO:0043500	muscle adaptation	21/2319	145/28928	0.144828	1.80663	2.8746	0.00590491	0.0295298	Jarid2/Atp2a2/Parp1/Ar/Lmna/Ppp3ca/Klf4/Mef2a/Slc9a1/Inpp5f/Asb2/Twf1/Cdk9/Errfi1/Rbm10/Tomm70a/Camk2d/Nr3c1/Pak1/Adrb1/Mtor	21
BP	GO:0141091	transforming growth factor beta receptor superfamily signaling pathway	44/2319	371/28928	0.118598	1.47944	2.74378	0.00591533	0.0295558	Snw1/Zeb2/Hdac2/Sap130/Dab2/Crebbp/Pxn/Ltbp3/Rbbp7/Arid4b/Nfia/Snx1/Pml/Pbld2/Numa1/Trim33/Axin1/Pdpk1/Arid4a/Map3k1/Lats2/Hdac1/Zbtb7a/Jun/Parp1/Atf2/Csnk2b/Usp9x/Sin3a/Ddx5/Tgfb1i1/Itga3/Bcl9l/Lemd2/Ube2o/Ctdspl2/Zc3h3/Appl2/Usp15/Dcp1a/Tmem100/Stub1/Zfyve9/Zfp423	44
BP	GO:1902107	positive regulation of leukocyte differentiation	29/2319	221/28928	0.131222	1.6369	2.80585	0.00595663	0.0297097	Hsf1/Actl6a/Il4i1b/Smarca4/Kat5/Rptor/Itpkb/Pbrm1/Arid2/Smarca2/Acin1/Ikzf1/Phf10/Ap3d1/Jun/Rb1/Ripk2/Actb/Ppp3ca/Traf6/Smarcc1/Smarcc2/Gli3/Nkap/Ap3b1/Arid1a/Hsp90aa1/Zfp609/Smarcd2	29
BP	GO:1903708	positive regulation of hemopoiesis	29/2319	221/28928	0.131222	1.6369	2.80585	0.00595663	0.0297097	Hsf1/Actl6a/Il4i1b/Smarca4/Kat5/Rptor/Itpkb/Pbrm1/Arid2/Smarca2/Acin1/Ikzf1/Phf10/Ap3d1/Jun/Rb1/Ripk2/Actb/Ppp3ca/Traf6/Smarcc1/Smarcc2/Gli3/Nkap/Ap3b1/Arid1a/Hsp90aa1/Zfp609/Smarcd2	29
BP	GO:0043112	receptor metabolic process	14/2319	83/28928	0.168675	2.10411	2.97374	0.00601658	0.0299823	Dab2/Arfgef2/Eps15/Vamp3/Lmtk2/Usp9x/Git1/Inpp5f/Optn/Plekha3/Mtmr2/Ap1ar/Nedd4/Psen1	14
BP	GO:0043010	camera-type eye development	49/2319	423/28928	0.115839	1.44502	2.72192	0.00603254	0.0300355	Rpgr/Tdrd7/Actl6a/Zeb2/Hdac2/Hps1/Smarca4/Alms1/Ahi1/Pcnt/Uchl3/Crybg3/Nfia/Mdm1/Apc/Scaper/Slc4a7/Ttll5/Rhoj/Rpgrip1/Ift140/Ift122/Map3k1/Ikzf1/Hdac1/Ring1/Jun/Rarg/Vim/Gja1/Max/Cdkn1b/Nphp4/Nfix/Epha2/Nf1/Phactr4/Ppp1r13l/Tbx2/Klf4/Gli3/Sos1/Pygo2/Kdm5b/Rpl24/Med1/Xrn2/Arid1a/Psen1	49
BP	GO:0007548	sex differentiation	44/2319	372/28928	0.11828	1.47546	2.72474	0.00620204	0.0308523	Bok/Rbmyf2/Adrm1/Ube3a/Cbl/Ncoa1/Cd2ap/Sox3/Arid4b/Hnrnpk/Scaper/Tmf1/Sf1/Fndc3a/Map7/Akap9/Arid4a/Adam3/Kmt2b/Jmjd1c/Atn1/Ace/Ar/Gja1/Ctnna1/Cbx2/Hmgb2/Hmga2/Tyro3/Brca2/Tfpt/Adam2/Atrx/Nipbl/Grk2/Rec8/Dmrtc2/Eif2b5/Adam32/Tex19.2/Klhl10/Tsx/Safb2/Sycp2	44
BP	GO:0099504	synaptic vesicle cycle	33/2319	261/28928	0.126437	1.57722	2.76538	0.00622749	0.0309517	Efr3a/Prkn/Rims2/Dnm1l/Bin1/Cacna1b/Dnajc5/Tprg1l/Itsn2/Brsk1/Synj1/Fmr1/Ppp3cb/Itsn1/Unc13b/Sgip1/Erc1/Actg1/Ap3d1/Atp2a2/Vamp4/Cask/Prkaca/Actb/Stx1b/Prkcb/Cxadr/Git1/Mff/Slc4a8/Dennd1a/Snapin/Psen1	33
BP	GO:0006470	protein dephosphorylation	21/2319	146/28928	0.143836	1.79425	2.8403	0.00638934	0.0315251	Ppp2r5e/Cdc14b/Tns2/Ssh3/Ptpdc1/Ppp3cb/Ppp4r1/Ptpn4/Ptpn13/Dusp3/Eya2/Ppp3ca/Ssh2/Ppm1g/Ppp2r5a/Ctdspl2/Ppm1m/Mtmr3/Ppp6c/Ppp2ca/Ppp1r12a	21
BP	GO:0045621	positive regulation of lymphocyte differentiation	21/2319	146/28928	0.143836	1.79425	2.8403	0.00638934	0.0315251	Actl6a/Il4i1b/Smarca4/Kat5/Itpkb/Pbrm1/Arid2/Smarca2/Phf10/Ap3d1/Ripk2/Actb/Smarcc1/Smarcc2/Gli3/Nkap/Ap3b1/Arid1a/Hsp90aa1/Zfp609/Smarcd2	21
BP	GO:0015919	peroxisomal membrane transport	6/2319	22/28928	0.272727	3.40209	3.32732	0.00640963	0.0315251	Usp9x/Abcd2/Pex19/Pex16/Pex13/Pex14	6
BP	GO:0031468	nuclear membrane reassembly	6/2319	22/28928	0.272727	3.40209	3.32732	0.00640963	0.0315251	Spast/Chmp2b/Ankle2/Vps4a/Reep3/Nsfl1c	6
BP	GO:0035561	regulation of chromatin binding	6/2319	22/28928	0.272727	3.40209	3.32732	0.00640963	0.0315251	Nfatc4/Gmnn/Ppp3ca/Larp7/Pygo2/Mepce	6
BP	GO:0043574	peroxisomal transport	6/2319	22/28928	0.272727	3.40209	3.32732	0.00640963	0.0315251	Usp9x/Abcd2/Pex19/Pex16/Pex13/Pex14	6
BP	GO:0044794	positive regulation by host of viral process	6/2319	22/28928	0.272727	3.40209	3.32732	0.00640963	0.0315251	Vapa/Ythdc2/Paip1/Cfl1/Nucks1/Vapb	6
BP	GO:0046931	pore complex assembly	6/2319	22/28928	0.272727	3.40209	3.32732	0.00640963	0.0315251	Nup98/Nup153/Afdn/Fxr1/Ahctf1/Rtn4	6
BP	GO:0048490	anterograde synaptic vesicle transport	6/2319	22/28928	0.272727	3.40209	3.32732	0.00640963	0.0315251	Kif1b/Madd/Ap3d1/Ap3b1/Snapin/Map2	6
BP	GO:0061620	glycolytic process through glucose-6-phosphate	6/2319	22/28928	0.272727	3.40209	3.32732	0.00640963	0.0315251	Aldoa/Hk1/Foxk2/Pfkp/Pfkl/Bcl2l13	6
BP	GO:0099514	synaptic vesicle cytoskeletal transport	6/2319	22/28928	0.272727	3.40209	3.32732	0.00640963	0.0315251	Kif1b/Madd/Ap3d1/Ap3b1/Snapin/Map2	6
BP	GO:0099517	synaptic vesicle transport along microtubule	6/2319	22/28928	0.272727	3.40209	3.32732	0.00640963	0.0315251	Kif1b/Madd/Ap3d1/Ap3b1/Snapin/Map2	6
BP	GO:0042593	glucose homeostasis	40/2319	332/28928	0.120482	1.50293	2.72091	0.00646581	0.0317739	Rab11fip5/Smarca4/Alms1/Prkn/Kat5/Rptor/Dmxl2/Ncoa5/Tjp1/Gprc5b/Inpp5k/Ppp3cb/Unc13b/Hk1/Ncor2/Rab11fip2/Prkaca/Ace/Hmga1/Slc16a1/Tra2b/Ppp3ca/Irs2/Gclc/Adra2a/Cdk16/Tsc22d4/Foxk2/Slc12a6/Sin3a/Tbc1d1/Hcfc1/Grk2/Phkb/Nucks1/Sybu/Ccdc186/Appl2/Raf1/Cry2	40
BP	GO:0035051	cardiocyte differentiation	27/2319	203/28928	0.133005	1.65915	2.78221	0.00649806	0.0319047	Hdac2/Sox6/Myh11/Pbrm1/Pdlim5/Myo18b/Dyrk1a/Lmna/Cxadr/Sorbs2/Tbx2/Mef2a/Slc9a1/Asb2/Hnrnpu/Rest/Rbm10/Tomm70a/Cby1/Plec/Camk2d/Cdk1/Nr3c1/Arid1a/Pak1/Adrb1/Mtor	27
BP	GO:0009134	nucleoside diphosphate catabolic process	19/2319	128/28928	0.148438	1.85166	2.85077	0.00657353	0.0322473	Nudt5/Pfkfb3/Gapdhs/Rptor/Aldoa/Hk1/Eif6/Zbtb7a/Prkaca/Foxk2/Ncor1/Git1/Pfkp/Prkag2/Pfkl/Psen1/Bcl2l13/Ppp2ca/Mtor	19
BP	GO:0033059	cellular pigmentation	11/2319	59/28928	0.186441	2.32572	3.0092	0.00662894	0.0324629	Zeb2/Hps1/Shroom3/Pikfyve/Hps5/Lyst/Ap3d1/Ankrd27/Abcb6/Ap3b1/Snapin	11
BP	GO:0044088	regulation of vacuole organization	11/2319	59/28928	0.186441	2.32572	3.0092	0.00662894	0.0324629	Elapor1/Rab3gap2/Ulk1/Fez2/Pikfyve/Ppp3cb/Sec22b/Smcr8/Fnip1/Mtmr3/Mtor	11
BP	GO:1901797	negative regulation of signal transduction by p53 class mediator	8/2319	36/28928	0.222222	2.77208	3.14074	0.00668211	0.032695	Prkn/Dyrk1a/Cep63/Mdm4/Nop53/Bcl2l12/Psmd10/Dyrk3	8
BP	GO:0016052	carbohydrate catabolic process	26/2319	194/28928	0.134021	1.67182	2.77168	0.00677125	0.0328687	Nudt5/Pfkfb3/Gapdhs/Rptor/Aldoa/Hk1/Eif6/Zbtb7a/Prkaca/Foxk2/Ncor1/Git1/Phkb/Wipi2/Atg2b/Pfkp/Pygb/Prkag2/Rb1cc1/Gk2/Pfkl/Adrb1/Psen1/Bcl2l13/Ppp2ca/Mtor	26
BP	GO:2001242	regulation of intrinsic apoptotic signaling pathway	26/2319	194/28928	0.134021	1.67182	2.77168	0.00677125	0.0328687	Bok/Hdac2/Selenos/Usp47/Prkn/Dnm1l/Septin4/Bub1/Hnrnpk/Fyn/Cep63/Hdac1/Mdm4/Parp1/Dnaja1/Nherf1/Hells/Nck1/Bclaf1/Usp15/Ccar2/Ivns1abp/Bcl2l12/Prkra/Noc2l/Rps3	26
BP	GO:0033500	carbohydrate homeostasis	40/2319	333/28928	0.12012	1.49842	2.7006	0.006795	0.0328687	Rab11fip5/Smarca4/Alms1/Prkn/Kat5/Rptor/Dmxl2/Ncoa5/Tjp1/Gprc5b/Inpp5k/Ppp3cb/Unc13b/Hk1/Ncor2/Rab11fip2/Prkaca/Ace/Hmga1/Slc16a1/Tra2b/Ppp3ca/Irs2/Gclc/Adra2a/Cdk16/Tsc22d4/Foxk2/Slc12a6/Sin3a/Tbc1d1/Hcfc1/Grk2/Phkb/Nucks1/Sybu/Ccdc186/Appl2/Raf1/Cry2	40
BP	GO:0090287	regulation of cellular response to growth factor stimulus	40/2319	333/28928	0.12012	1.49842	2.7006	0.006795	0.0328687	Snw1/Zeb2/Hdac2/Sap130/Ulk1/Crebbp/Ofd1/Rbbp7/Arid4b/Grb10/Snx1/Pbld2/Numa1/Trim33/Axin1/Pdpk1/Arid4a/Lats2/Adgra2/Epn2/Hdac1/Cask/Zbtb7a/Prkcb/Dab2ip/Jcad/Sin3a/Tgfb1i1/Itga3/Bcl9l/Lemd2/Ube2o/Ctdspl2/Cadm4/Usp15/Stub1/Dstyk/Nedd4/Zfyve9/Zfp423	40
BP	GO:0007076	mitotic chromosome condensation	5/2319	16/28928	0.3125	3.89823	3.42328	0.00679882	0.0328687	Akap8l/Ncaph2/Smarca5/Akap8/Baz1b	5
BP	GO:0008298	intracellular mRNA localization	5/2319	16/28928	0.3125	3.89823	3.42328	0.00679882	0.0328687	Pum2/Htt/Zfp36/Casc3/Hnrnpab	5
BP	GO:0031054	pre-miRNA processing	5/2319	16/28928	0.3125	3.89823	3.42328	0.00679882	0.0328687	Tut4/Tut7/Tarbp2/Drosha/Prkra	5
BP	GO:0033235	positive regulation of protein sumoylation	5/2319	16/28928	0.3125	3.89823	3.42328	0.00679882	0.0328687	Sumo2/Traf7/Pias1/Sae1/Uba2	5
BP	GO:0035721	intraciliary retrograde transport	5/2319	16/28928	0.3125	3.89823	3.42328	0.00679882	0.0328687	Ift140/Ift122/Ttc21a/Dync2li1/Wdr35	5
BP	GO:0061029	eyelid development in camera-type eye	5/2319	16/28928	0.3125	3.89823	3.42328	0.00679882	0.0328687	Hdac2/Map3k1/Hdac1/Jun/Sos1	5
BP	GO:0098840	protein transport along microtubule	5/2319	16/28928	0.3125	3.89823	3.42328	0.00679882	0.0328687	Cep131/Mapk8ip3/Spag17/Camsap3/Kif3a	5
BP	GO:0099118	microtubule-based protein transport	5/2319	16/28928	0.3125	3.89823	3.42328	0.00679882	0.0328687	Cep131/Mapk8ip3/Spag17/Camsap3/Kif3a	5
BP	GO:1902855	regulation of non-motile cilium assembly	5/2319	16/28928	0.3125	3.89823	3.42328	0.00679882	0.0328687	Septin9/Ttbk2/Htt/Cep135/Mak	5
BP	GO:2000052	positive regulation of non-canonical Wnt signaling pathway	5/2319	16/28928	0.3125	3.89823	3.42328	0.00679882	0.0328687	Dab2/Mllt3/Plekha4/Abl2/Csnk1e	5
BP	GO:0010971	positive regulation of G2/M transition of mitotic cell cycle	7/2319	29/28928	0.241379	3.01105	3.19866	0.00682871	0.0329471	Mta3/Lmnb1/Dtl/Sin3a/Camk2d/Stox1/Cdk1	7
BP	GO:0060444	branching involved in mammary gland duct morphogenesis	7/2319	29/28928	0.241379	3.01105	3.19866	0.00682871	0.0329471	Ncoa3/Pml/Slc12a2/Ar/Epha2/Kdm5b/Med1	7
BP	GO:0045619	regulation of lymphocyte differentiation	30/2319	233/28928	0.128755	1.60614	2.74242	0.00683248	0.0329471	Adrm1/Actl6a/Tmem131l/Il4i1b/Smarca4/Sh3rf1/Kat5/Itpkb/Pbrm1/Sh2b3/Arid2/Smarca2/Phf10/Ap3d1/Zfp36l2/Ripk2/Actb/Smarcc1/Smarcc2/Zfp608/Zc3h12a/Drosha/Gli3/Sos1/Nkap/Ap3b1/Arid1a/Hsp90aa1/Zfp609/Smarcd2	30
BP	GO:0008643	carbohydrate transport	21/2319	147/28928	0.142857	1.78205	2.80626	0.00690584	0.0332443	Ahi1/Sorbs1/Rasa1/Cd2ap/Mapk14/Grb10/Osbpl8/Inpp5k/Ocln/Septin7/Ace/Slc2a3/Prkcb/Irs2/Pid1/Mef2a/Sort1/Grk2/Appl2/Ak1/Slc2a5	21
BP	GO:1902414	protein localization to cell junction	21/2319	147/28928	0.142857	1.78205	2.80626	0.00690584	0.0332443	Tjp2/Klc1/Epb41l1/Tnik/Tjp1/Grip1/Afdn/Actg1/Mapk8ip3/Actb/Stx1b/Traf6/Git1/Arhgap44/Vcl/Baiap2/Vps26b/Pak2/Kif2c/Jam3/Kif3a	21
BP	GO:0045665	negative regulation of neuron differentiation	15/2319	93/28928	0.16129	2.01199	2.88566	0.00696597	0.0335053	Zfp536/Sox3/Cit/Fmr1/Spag9/Id4/Gli3/Ptbp1/Cdk5rap2/Rest/Med1/Rtn4/Hmg20a/Eif4enif1/Nbn	15
BP	GO:0043406	positive regulation of MAP kinase activity	16/2319	102/28928	0.156863	1.95676	2.85758	0.00712604	0.0342461	Zeb2/Arhgef5/Axin1/Map3k1/Magi3/Mapk8ip3/Map3k4/Pdgfa/Traf6/Adra2a/Dab2ip/Dvl2/Map4k2/Pak1/Psen1/Rps3	16
BP	GO:0009135	purine nucleoside diphosphate metabolic process	19/2319	129/28928	0.147287	1.83731	2.8137	0.00714465	0.0342774	Pfkfb3/Gapdhs/Rptor/Aldoa/Hk1/Eif6/Zbtb7a/Prkaca/Foxk2/Ncor1/Git1/Pfkp/Prkag2/Ak1/Pfkl/Psen1/Bcl2l13/Ppp2ca/Mtor	19
BP	GO:0009179	purine ribonucleoside diphosphate metabolic process	19/2319	129/28928	0.147287	1.83731	2.8137	0.00714465	0.0342774	Pfkfb3/Gapdhs/Rptor/Aldoa/Hk1/Eif6/Zbtb7a/Prkaca/Foxk2/Ncor1/Git1/Pfkp/Prkag2/Ak1/Pfkl/Psen1/Bcl2l13/Ppp2ca/Mtor	19
BP	GO:0071331	cellular response to hexose stimulus	26/2319	195/28928	0.133333	1.66325	2.7434	0.00723309	0.0346723	Rab11fip5/Smarca4/Prkn/Kat5/Rptor/Tjp1/Ppp3cb/Unc13b/Rab11fip2/Prkaca/Ace/Tra2b/Ppp3ca/Irs2/Gclc/Adra2a/Cdk16/Slc12a6/Sin3a/Tbc1d1/Hcfc1/Grk2/Sybu/Ccdc186/Raf1/Slc2a5	26
BP	GO:2000134	negative regulation of G1/S transition of mitotic cell cycle	12/2319	68/28928	0.176471	2.20135	2.92796	0.00735988	0.0352503	Haspin/Rbl2/Apc/Dcun1d3/Pml/Wac/Gigyf2/Rb1/Klf4/Jade1/Kank2/Zfp655	12
BP	GO:0010507	negative regulation of autophagy	14/2319	85/28928	0.164706	2.0546	2.87451	0.00744412	0.0356236	Fez2/Rptor/Usp36/Eif4g1/Herc1/Sec22b/Wnk1/Foxk2/Smcr8/Sirt2/Dap/Hdac6/Eif4g2/Mtor	14
BP	GO:0001825	blastocyst formation	11/2319	60/28928	0.183333	2.28696	2.94592	0.00754269	0.0360345	Actl6a/Tjp1/Pbrm1/Cnot2/Lats2/Sf3b1/Rbm46/Ctr9/Matr3/Rtn4/Nop2	11
BP	GO:0006497	protein lipidation	11/2319	60/28928	0.183333	2.28696	2.94592	0.00754269	0.0360345	Rab3gap2/Ulk1/Svip/Zdhhc19/Nmt2/Abca1/Zdhhc11/Wipi2/Zdhhc5/Rb1cc1/Selenok	11
BP	GO:0003382	epithelial cell morphogenesis	10/2319	52/28928	0.192308	2.39891	2.98065	0.00755155	0.0360464	Vsig1/Cgn/Arhgef26/Map3k1/Jmjd1c/Ar/Ccdc88c/Flnb/Palld/Epb41l5	10
BP	GO:0051962	positive regulation of nervous system development	46/2319	397/28928	0.115869	1.44539	2.63794	0.00757125	0.03611	Mme/Snw1/Cdkl5/Rufy3/Zeb2/Hdac2/Dnm1l/Bin1/Macf1/Nrdc/Spen/Tnik/Grip1/Synj1/Fmr1/Limk1/Afdn/Wdr62/Pias2/Cux1/Hdac1/Cask/Ace/Map1b/Vim/Xrcc5/Id4/Ankrd27/Fxr1/Gli3/Dbnl/Fxr2/Arhgap32/Baiap2/Ufl1/Shtn1/Golga4/Srrt/Rtn4/Lpar3/Adnp/Hdac6/Eif4g2/Pak1/Marcks/Mtor	46
BP	GO:0090174	organelle membrane fusion	20/2319	139/28928	0.143885	1.79487	2.77318	0.00762342	0.0363283	Vcpip1/Rims2/Chmp2b/Cacna1b/Pikfyve/Tbc1d4/Erc1/Diaph3/Sec22b/Vamp4/Stx1b/Vamp3/Ankrd27/Tgfbrap1/Znrf2/Tmem175/Sox30/Vps4a/Stx12/Snapin	20
BP	GO:0006612	protein targeting to membrane	19/2319	130/28928	0.146154	1.82317	2.77696	0.00775537	0.036926	Zdhhc19/Macf1/Fyn/Pikfyve/Inpp5k/Exoc4/Zdhhc11/Bag6/Mtcl1/Ank3/Mff/Micall1/Mief1/Sgta/Sec62/Sec61b/Rabgef1/Myo1c/Pak1	19
BP	GO:0051251	positive regulation of lymphocyte activation	41/2319	346/28928	0.118497	1.47817	2.64159	0.0077773	0.0369993	Actl6a/Hps1/Il4i1b/Smarca4/Kat5/Ccdc88b/Itpkb/Pbrm1/Nsd2/Blm/Hsph1/Arid2/Smarca2/Abl2/Lyst/Phf10/Ap3d1/Ripk2/Actb/Ppp3ca/Traf6/Trp53bp1/Irs2/Smarcc1/Smarcc2/Gli3/Slc39a10/Rif1/Nck1/Fbxo38/Sh3kbp1/Pagr1a/Nkap/Mlh1/Selenok/Ap3b1/Arid1a/Hsp90aa1/Rps3/Zfp609/Smarcd2	41
BP	GO:0009137	purine nucleoside diphosphate catabolic process	18/2319	121/28928	0.14876	1.85569	2.7845	0.00784156	0.0372113	Pfkfb3/Gapdhs/Rptor/Aldoa/Hk1/Eif6/Zbtb7a/Prkaca/Foxk2/Ncor1/Git1/Pfkp/Prkag2/Pfkl/Psen1/Bcl2l13/Ppp2ca/Mtor	18
BP	GO:0009181	purine ribonucleoside diphosphate catabolic process	18/2319	121/28928	0.14876	1.85569	2.7845	0.00784156	0.0372113	Pfkfb3/Gapdhs/Rptor/Aldoa/Hk1/Eif6/Zbtb7a/Prkaca/Foxk2/Ncor1/Git1/Pfkp/Prkag2/Pfkl/Psen1/Bcl2l13/Ppp2ca/Mtor	18
BP	GO:0019364	pyridine nucleotide catabolic process	18/2319	121/28928	0.14876	1.85569	2.7845	0.00784156	0.0372113	Pfkfb3/Gapdhs/Rptor/Aldoa/Hk1/Eif6/Zbtb7a/Prkaca/Foxk2/Ncor1/Git1/Pfkp/Prkag2/Pfkl/Psen1/Bcl2l13/Ppp2ca/Mtor	18
BP	GO:1904377	positive regulation of protein localization to cell periphery	13/2319	77/28928	0.168831	2.10606	2.869	0.00789104	0.0374148	Sorbs1/Grip1/Eif4g1/Numa1/Pdpk1/Rab11fip2/Pias1/Epha2/Itga3/Epb41l2/Efcab7/Zdhhc5/Sqstm1	13
BP	GO:0090114	COPII-coated vesicle budding	8/2319	37/28928	0.216216	2.69716	3.0495	0.00793856	0.0376086	Mia3/Vapa/Sec16a/Mapk15/Sec24b/Vapb/Trappc12/Sar1a	8
BP	GO:0016556	mRNA modification	6/2319	23/28928	0.26087	3.25418	3.19266	0.00809328	0.0382456	Virma/Pus7/Mettl14/Hnrnpab/Hnrnpc/Pus1	6
BP	GO:0035633	maintenance of blood-brain barrier	6/2319	23/28928	0.26087	3.25418	3.19266	0.00809328	0.0382456	Zeb2/Cd2ap/Tjp2/Tjp1/Ocln/Slc12a2	6
BP	GO:0072520	seminiferous tubule development	6/2319	23/28928	0.26087	3.25418	3.19266	0.00809328	0.0382456	Adrm1/Scaper/Jmjd1c/Ar/Atrx/Rec8	6
BP	GO:0045055	regulated exocytosis	33/2319	266/28928	0.12406	1.54757	2.64859	0.00822866	0.0388493	Rab11fip5/Cbl/Rab11fip1/Efr3a/Rims2/Dnm1l/Abr/Cacna1b/Tprg1l/Brsk1/Synj1/Fmr1/Ppp3cb/Unc13b/Cacna1h/Arhgap17/Pdpk1/Erc1/Rab11fip2/Atp2a2/Cask/Prkaca/Stx1b/Vamp3/Prkcb/Adra2a/Git1/Slc4a8/Rest/Rabgef1/Snapin/Psen1/Gab2	33
BP	GO:0071326	cellular response to monosaccharide stimulus	26/2319	197/28928	0.13198	1.64636	2.68732	0.00823473	0.0388493	Rab11fip5/Smarca4/Prkn/Kat5/Rptor/Tjp1/Ppp3cb/Unc13b/Rab11fip2/Prkaca/Ace/Tra2b/Ppp3ca/Irs2/Gclc/Adra2a/Cdk16/Slc12a6/Sin3a/Tbc1d1/Hcfc1/Grk2/Sybu/Ccdc186/Raf1/Slc2a5	26
BP	GO:0001919	regulation of receptor recycling	7/2319	30/28928	0.233333	2.91068	3.09102	0.00830234	0.0390382	Dab2/Eps15/Vamp3/Inpp5f/Optn/Ap1ar/Psen1	7
BP	GO:0006929	substrate-dependent cell migration	7/2319	30/28928	0.233333	2.91068	3.09102	0.00830234	0.0390382	Fmnl1/Anks1/Stk4/Abl2/Nck1/Shtn1/Epb41l5	7
BP	GO:0010800	positive regulation of peptidyl-threonine phosphorylation	7/2319	30/28928	0.233333	2.91068	3.09102	0.00830234	0.0390382	Rptor/Axin1/Phip/Ripk2/Prkag2/Stox1/Tnks1bp1	7
BP	GO:0120009	intermembrane lipid transfer	7/2319	30/28928	0.233333	2.91068	3.09102	0.00830234	0.0390382	Bltp3b/Osbpl8/Pitpnm1/Scp2/Pitpnm2/Atg2b/Cert1	7
BP	GO:2000628	regulation of miRNA metabolic process	15/2319	95/28928	0.157895	1.96963	2.79455	0.00847253	0.0396069	Hdac2/Smarca4/Nfatc4/Khsrp/Ncor2/Mrtfb/Jun/Ar/Zswim8/Ncor1/Zc3h12a/Drosha/Klf4/Rest/Nr3c1	15
BP	GO:0060218	hematopoietic stem cell differentiation	9/2319	45/28928	0.2	2.49487	2.96262	0.00849264	0.0396069	Kat5/Mllt3/Sh2b3/Pus7/Zfp36/Xrcc5/Eif2ak2/Ufl1/Med1	9
BP	GO:0099170	postsynaptic modulation of chemical synaptic transmission	9/2319	45/28928	0.2	2.49487	2.96262	0.00849264	0.0396069	Trio/Snx14/Fmr1/Synpo/Prkaca/Ppp3ca/Fbxo2/Nedd4/Eif4a3	9
BP	GO:1900181	negative regulation of protein localization to nucleus	9/2319	45/28928	0.2	2.49487	2.96262	0.00849264	0.0396069	Sumo1/Mark3/Otud7b/Lats2/Ctnna1/Nf1/Sin3a/Rab23/Mtor	9
BP	GO:0042255	ribosome assembly	11/2319	61/28928	0.180328	2.24947	2.88389	0.00855153	0.0396069	Dhx30/Mdn1/Nsun4/Rps28/Eif6/Xrcc5/Bop1/Eif5b/Nop53/Rpl24/Nop2	11
BP	GO:0018095	protein polyglutamylation	4/2319	11/28928	0.363636	4.53612	3.46286	0.00859105	0.0396069	Tpgs1/Ttll6/Ttll5/Cep41	4
BP	GO:0033314	mitotic DNA replication checkpoint signaling	4/2319	11/28928	0.363636	4.53612	3.46286	0.00859105	0.0396069	Donson/Topbp1/Clspn/Ticrr	4
BP	GO:0035871	protein K11-linked deubiquitination	4/2319	11/28928	0.363636	4.53612	3.46286	0.00859105	0.0396069	Vcpip1/Otud4/Otud3/Otud7b	4
BP	GO:0044351	macropinocytosis	4/2319	11/28928	0.363636	4.53612	3.46286	0.00859105	0.0396069	Stx1b/Snx33/Carmil1/Appl2	4
BP	GO:0044829	positive regulation by host of viral genome replication	4/2319	11/28928	0.363636	4.53612	3.46286	0.00859105	0.0396069	Vapa/Ythdc2/Nucks1/Vapb	4
BP	GO:0045876	positive regulation of sister chromatid cohesion	4/2319	11/28928	0.363636	4.53612	3.46286	0.00859105	0.0396069	Bub1/Sgo2a/Smc5/Macroh2a1	4
BP	GO:0060287	epithelial cilium movement involved in determination of left/right asymmetry	4/2319	11/28928	0.363636	4.53612	3.46286	0.00859105	0.0396069	Ccdc40/Ofd1/Rfx3/Odad4	4
BP	GO:0060768	regulation of epithelial cell proliferation involved in prostate gland development	4/2319	11/28928	0.363636	4.53612	3.46286	0.00859105	0.0396069	Apc/Ar/Cdkn1b/Wdr77	4
BP	GO:0070561	vitamin D receptor signaling pathway	4/2319	11/28928	0.363636	4.53612	3.46286	0.00859105	0.0396069	Snw1/Trim24/Kank2/Med1	4
BP	GO:0071481	cellular response to X-ray	4/2319	11/28928	0.363636	4.53612	3.46286	0.00859105	0.0396069	Xrcc5/Trp53bp1/Nipbl/Nucks1	4
BP	GO:0090084	negative regulation of inclusion body assembly	4/2319	11/28928	0.363636	4.53612	3.46286	0.00859105	0.0396069	Hsf1/Dnajb6/Dnaja4/Dnajb2	4
BP	GO:0099515	actin filament-based transport	4/2319	11/28928	0.363636	4.53612	3.46286	0.00859105	0.0396069	Fnbp1l/Syne2/Myo1c/Wasl	4
BP	GO:0099612	protein localization to axon	4/2319	11/28928	0.363636	4.53612	3.46286	0.00859105	0.0396069	Nfasc/Epb41l3/Copa/Ank3	4
BP	GO:0110011	regulation of basement membrane organization	4/2319	11/28928	0.363636	4.53612	3.46286	0.00859105	0.0396069	Phldb2/Phldb1/Clasp1/Clasp2	4
BP	GO:1900246	positive regulation of RIG-I signaling pathway	4/2319	11/28928	0.363636	4.53612	3.46286	0.00859105	0.0396069	Pum2/Pum1/Ankrd17/Usp15	4
BP	GO:1902306	negative regulation of sodium ion transmembrane transport	4/2319	11/28928	0.363636	4.53612	3.46286	0.00859105	0.0396069	Nherf1/Stk39/Camk2d/Nedd4	4
BP	GO:1903059	regulation of protein lipidation	4/2319	11/28928	0.363636	4.53612	3.46286	0.00859105	0.0396069	Rab3gap2/Ulk1/Svip/Rb1cc1	4
BP	GO:1905091	positive regulation of type 2 mitophagy	4/2319	11/28928	0.363636	4.53612	3.46286	0.00859105	0.0396069	Prkn/Huwe1/Vdac1/Hdac6	4
BP	GO:2000739	regulation of mesenchymal stem cell differentiation	4/2319	11/28928	0.363636	4.53612	3.46286	0.00859105	0.0396069	Sox6/Ltbp3/Sox5/Rest	4
BP	GO:0048284	organelle fusion	25/2319	188/28928	0.132979	1.65882	2.67542	0.00859967	0.0396144	Vcpip1/Prkn/Rims2/Dnm1l/Chmp2b/Huwe1/Cacna1b/Pikfyve/Tbc1d4/Erc1/Diaph3/Sec22b/Vamp4/Stx1b/Vamp3/Ankrd27/Tgfbrap1/Mff/Znrf2/Mief1/Tmem175/Sox30/Vps4a/Stx12/Snapin	25
BP	GO:0033173	calcineurin-NFAT signaling cascade	10/2319	53/28928	0.188679	2.35365	2.91186	0.00865465	0.0398029	Cherp/Nfatc4/Efhb/Tprg1l/Ppp3cb/Dyrk1a/Ppp3ca/Slc9a1/Ptbp1/Mtor	10
BP	GO:0060043	regulation of cardiac muscle cell proliferation	10/2319	53/28928	0.188679	2.35365	2.91186	0.00865465	0.0398029	Hdac2/Mapk14/Apc/Dyrk1a/Jarid2/Gja1/Cxadr/Tbx2/Vgll4/Cdk1	10
BP	GO:0032092	positive regulation of protein binding	13/2319	78/28928	0.166667	2.07906	2.81713	0.00879197	0.040369	Rapgef2/Arhgef7/Prkn/Mark3/Abl2/Ripk2/Ran/Spag8/Usp9x/Mapre3/Ufl1/Add2/Epb41l5	13
BP	GO:0051865	protein autoubiquitination	13/2319	78/28928	0.166667	2.07906	2.81713	0.00879197	0.040369	Ube2t/Ube3a/Cbl/Sh3rf1/Prkn/Ube4b/Rad18/Hectd1/Traf6/Sh3rf2/Ddb2/Rnf146/Stub1	13
BP	GO:0043271	negative regulation of monoatomic ion transport	20/2319	141/28928	0.141844	1.76941	2.70369	0.00890021	0.0408329	Sumo1/Pik3c2a/Bin1/Fmr1/Inpp5k/Ppp3cb/Hrc/Usp2/Ace/Ppp3ca/Ywhaq/Nherf1/Wnk1/Ank3/Vdac1/Wnk4/Stk39/Camk2d/Nedd4/Mtor	20
BP	GO:0001921	positive regulation of receptor recycling	5/2319	17/28928	0.294118	3.66892	3.2495	0.00900477	0.0411128	Dab2/Eps15/Vamp3/Inpp5f/Psen1	5
BP	GO:0007028	cytoplasm organization	5/2319	17/28928	0.294118	3.66892	3.2495	0.00900477	0.0411128	Tdrd7/Tdrd6/Etv6/Sos1/Tdrd1	5
BP	GO:0019896	axonal transport of mitochondrion	5/2319	17/28928	0.294118	3.66892	3.2495	0.00900477	0.0411128	Spast/Armcx3/Sybu/Hsbp1/Hdac6	5
BP	GO:0045737	positive regulation of cyclin-dependent protein serine/threonine kinase activity	5/2319	17/28928	0.294118	3.66892	3.2495	0.00900477	0.0411128	Mnat1/Spdye4a/Mapre3/Psmd10/Spdya	5
BP	GO:0051220	cytoplasmic sequestering of protein	5/2319	17/28928	0.294118	3.66892	3.2495	0.00900477	0.0411128	Sufu/Faf1/Tacc3/Dzip1/Psmd10	5
BP	GO:0061734	type 2 mitophagy	5/2319	17/28928	0.294118	3.66892	3.2495	0.00900477	0.0411128	Prkn/Huwe1/Vdac1/Optn/Hdac6	5
BP	GO:0001952	regulation of cell-matrix adhesion	19/2319	132/28928	0.143939	1.79555	2.70443	0.00910338	0.0415296	Rasa1/Macf1/Limch1/Phldb2/Ldb1/Clasp1/Fmn1/Clasp2/Mink1/Actg1/Dusp3/Cask/Cfl1/Nf1/Vcl/Camsap3/Col16a1/Dapk3/Epb41l5	19
BP	GO:0022406	membrane docking	14/2319	87/28928	0.16092	2.00737	2.77798	0.0091283	0.0416098	Rims2/Vapa/Tprg1l/Pdzd8/Snx3/Unc13b/Exoc4/Atp2a2/Stx1b/Esyt3/Exoc1/Vapb/Pex16/Stx12	14
BP	GO:0009154	purine ribonucleotide catabolic process	21/2319	151/28928	0.139073	1.73484	2.67268	0.00932367	0.0424321	Pfkfb3/Gapdhs/Nt5c1b/Rptor/Aldoa/Hk1/Eif6/Pde8a/Zbtb7a/Pde4a/Prkaca/Foxk2/Ncor1/Git1/Pfkp/Prkag2/Pfkl/Psen1/Bcl2l13/Ppp2ca/Mtor	21
BP	GO:0045598	regulation of fat cell differentiation	21/2319	151/28928	0.139073	1.73484	2.67268	0.00932367	0.0424321	Alms1/Lpin1/Uchl3/Trio/Mapk14/Axin1/Atat1/Stk4/Ncor2/Zfp36/Zfp36l2/Id4/Mex3c/Zc3h12a/Tgfb1i1/Sort1/Adig/Sirt2/Hnrnpu/Hdac6/Mtor	21
BP	GO:0008630	intrinsic apoptotic signaling pathway in response to DNA damage	17/2319	114/28928	0.149123	1.86021	2.7167	0.00936173	0.0425141	Bok/Mael/Snw1/Usp28/Usp47/Nfatc4/Hnrnpk/Pml/Msh6/Brca2/Epha2/Bag6/Ccar2/Bcl2l12/Mlh1/Hic1/Rps3	17
BP	GO:0032781	positive regulation of ATP-dependent activity	8/2319	38/28928	0.210526	2.62618	2.96124	0.00936422	0.0425141	Dhx9/Sumo1/Chtop/Tor1aip1/Msh6/Hnrnpu/Dnajc9/Dnajb2	8
BP	GO:0045920	negative regulation of exocytosis	8/2319	38/28928	0.210526	2.62618	2.96124	0.00936422	0.0425141	Prkn/Abr/Tcp11/Fmr1/Adra2a/Smcr8/Rest/Rabgef1	8
BP	GO:0071322	cellular response to carbohydrate stimulus	27/2319	209/28928	0.129187	1.61152	2.6193	0.00947987	0.0430048	Rab11fip5/Smarca4/Prkn/Kat5/Rptor/Tjp1/Ppp3cb/Unc13b/Rab11fip2/Prkaca/Ace/Tra2b/Ppp3ca/Prkcb/Irs2/Gclc/Adra2a/Cdk16/Slc12a6/Sin3a/Tbc1d1/Hcfc1/Grk2/Sybu/Ccdc186/Raf1/Slc2a5	27
BP	GO:0043388	positive regulation of DNA binding	9/2319	46/28928	0.195652	2.44063	2.88673	0.00982491	0.0444632	Smarca4/Prkn/H1f0/Rb1/Hmgb2/Traf6/Acd/Trim28/Sirt2	9
BP	GO:0046627	negative regulation of insulin receptor signaling pathway	9/2319	46/28928	0.195652	2.44063	2.88673	0.00982491	0.0444632	Tns2/Grb10/Ncoa5/Inpp5k/Ncl/Prkcb/Pid1/Nck1/Grb14	9
BP	GO:1904707	positive regulation of vascular associated smooth muscle cell proliferation	9/2319	46/28928	0.195652	2.44063	2.88673	0.00982491	0.0444632	Mef2d/Dnmt1/Jun/Gja1/Nf1/Ddr2/Grk2/Camk2d/Pak1	9
BP	GO:0007041	lysosomal transport	19/2319	133/28928	0.142857	1.78205	2.66863	0.00984465	0.044517	Fhip1b/Prkn/Chmp2b/Bin1/Rab12/Vps53/Lyst/Ap3d1/Uevld/Snx27/Tgfbrap1/Sort1/Vipas39/Vps4a/Ccdc91/Mfsd1/Ap3b1/Snapin/Nedd4	19
BP	GO:0009299	mRNA transcription	10/2319	54/28928	0.185185	2.31006	2.84462	0.00987713	0.0446282	Irf3/Ncoa1/Taf11/Taf3/Atf2/Ddx5/Ncbp3/Med1/Ncbp2/Ap3b1	10
BP	GO:0016237	microautophagy	6/2319	24/28928	0.25	3.11859	3.06521	0.0100725	0.0452581	Atg9a/Ulk1/Atg2b/Vps4a/Rb1cc1/Ulk2	6
BP	GO:0019677	NAD catabolic process	6/2319	24/28928	0.25	3.11859	3.06521	0.0100725	0.0452581	Aldoa/Hk1/Foxk2/Pfkp/Pfkl/Bcl2l13	6
BP	GO:0042026	protein refolding	6/2319	24/28928	0.25	3.11859	3.06521	0.0100725	0.0452581	Dnaja1/Hspa14/Dnaja4/Dnajb2/Hsp90aa1/Hspa1l	6
BP	GO:0044804	nucleophagy	6/2319	24/28928	0.25	3.11859	3.06521	0.0100725	0.0452581	Atg9a/Ulk1/Wipi2/Atg2b/Rb1cc1/Ulk2	6
BP	GO:0090042	tubulin deacetylation	6/2319	24/28928	0.25	3.11859	3.06521	0.0100725	0.0452581	Tada3/Yeats2/Zzz3/Sirt2/Dr1/Hdac6	6
BP	GO:0098974	postsynaptic actin cytoskeleton organization	6/2319	24/28928	0.25	3.11859	3.06521	0.0100725	0.0452581	Arhgef7/Ppp1r9a/Actb/Sipa1l1/Dbnl/Wasl	6
BP	GO:1904030	negative regulation of cyclin-dependent protein kinase activity	6/2319	24/28928	0.25	3.11859	3.06521	0.0100725	0.0452581	Tfap4/Apc/Lats2/Cdkn1b/Actb/Hexim2	6
BP	GO:0035050	embryonic heart tube development	15/2319	97/28928	0.154639	1.92902	2.70564	0.0102268	0.0459154	Pcnt/Ccdc40/Sufu/Ift122/Kdm2a/Gja1/Tbx2/Dvl2/Asb2/Cluap1/Med1/Dnaaf1/Kif3a/Ift57/Psen1	15
BP	GO:0097191	extrinsic apoptotic signaling pathway	31/2319	250/28928	0.124	1.54682	2.56346	0.0102481	0.0459715	Sgk3/Bok/Ddx47/Dab2/Sh3rf1/Madd/Pml/Fyn/Bcl2l14/Pdpk1/Stk4/Phip/Htt/Eya2/Daxx/Ar/Ctnna1/Hmgb2/Lmna/Faf1/Gclc/Nf1/Dab2ip/Klf4/Sort1/Pak2/Raf1/Rb1cc1/Bag3/Casp8ap2/Dapk3	31
BP	GO:0033077	T cell differentiation in thymus	16/2319	106/28928	0.150943	1.88292	2.68844	0.0102556	0.0459715	Adrm1/Tmem131l/Apc/Itpkb/Ncaph2/Blm/Mink1/Abl2/Zfp36l2/Ripk2/Ncor1/Zfp608/Gli3/Sos1/Nkap/Zfp609	16
BP	GO:0021987	cerebral cortex development	20/2319	143/28928	0.13986	1.74466	2.63532	0.0103441	0.0463317	Tacc2/Ncoa1/Hnrnpk/Cul5/Ulk4/Afdn/Wdr62/Syne2/Tacc1/Zbtb18/H2ax/Tra2b/Nfix/Nf1/Dab2ip/Gli3/Tacc3/Rtn4/Pex13/Psen1	20
BP	GO:0043405	regulation of MAP kinase activity	22/2319	162/28928	0.135802	1.69405	2.61514	0.0103804	0.0464577	Zeb2/Ksr1/Stk38/Inpp5k/Arhgef5/Axin1/Map3k1/Magi3/Mapk8ip3/Map3k4/Pdgfa/Dnaja1/Traf6/Adra2a/Nf1/Cdk12/Dab2ip/Dvl2/Map4k2/Pak1/Psen1/Rps3	22
BP	GO:0003007	heart morphogenesis	36/2319	301/28928	0.119601	1.49195	2.53281	0.0104774	0.0468549	Smarca4/Ccdc40/Ube4b/Pbrm1/Nsd2/Sufu/Parva/Arid2/Kdm2a/Ncor2/Mrtfb/Zfpm1/Mdm4/Jun/Atf2/Gja1/Rbm15/Ppp1r13l/Tbx2/Dvl2/Sos1/Lemd2/Nipbl/Sec24b/Asb2/Cluap1/Med1/Rtn4/Tmem100/Dnaaf1/Cert1/Nedd4/Kif3a/Ift57/Psen1/Mtor	36
BP	GO:0022037	metencephalon development	21/2319	153/28928	0.137255	1.71216	2.60739	0.0107663	0.0481087	Ulk1/Pcnt/Ncoa1/Ttbk2/Slc4a7/Ldb1/Herc1/Atxn2/Abl2/Hnrnpd/Samd4b/Zbtb18/Gpx4/Atf2/Nfix/Usp9x/Xrcc1/Rere/Sec24b/Arhgap32/Psen1	21
BP	GO:0061614	miRNA transcription	13/2319	80/28928	0.1625	2.02708	2.71569	0.0108344	0.0483147	Hdac2/Smarca4/Nfatc4/Ncor2/Mrtfb/Jun/Ar/Ddx17/Ncor1/Klf4/Ddx5/Rest/Nr3c1	13
BP	GO:0006110	regulation of glycolytic process	11/2319	63/28928	0.174603	2.17806	2.76337	0.0108795	0.0483147	Gapdhs/Rptor/Eif6/Zbtb7a/Prkaca/Ncor1/Git1/Prkag2/Psen1/Ppp2ca/Mtor	11
BP	GO:0030811	regulation of nucleotide catabolic process	11/2319	63/28928	0.174603	2.17806	2.76337	0.0108795	0.0483147	Gapdhs/Rptor/Eif6/Zbtb7a/Prkaca/Ncor1/Git1/Prkag2/Psen1/Ppp2ca/Mtor	11
BP	GO:0033121	regulation of purine nucleotide catabolic process	11/2319	63/28928	0.174603	2.17806	2.76337	0.0108795	0.0483147	Gapdhs/Rptor/Eif6/Zbtb7a/Prkaca/Ncor1/Git1/Prkag2/Psen1/Ppp2ca/Mtor	11
BP	GO:2000300	regulation of synaptic vesicle exocytosis	11/2319	63/28928	0.174603	2.17806	2.76337	0.0108795	0.0483147	Rims2/Dnm1l/Tprg1l/Fmr1/Unc13b/Atp2a2/Cask/Prkcb/Git1/Slc4a8/Snapin	11
BP	GO:0007088	regulation of mitotic nuclear division	18/2319	125/28928	0.144	1.79631	2.63393	0.0108806	0.0483147	Nuf2/Haspin/Zw10/Bub1/Apc/Mki67/Cul9/Tpr/Phip/Rb1/Ttk/Cdca2/Prpf4b/Tex14/Mtbp/Cdk5rap2/Cdc16/Incenp	18
BP	GO:0032355	response to estradiol	18/2319	125/28928	0.144	1.79631	2.63393	0.0108806	0.0483147	Hsf1/Ncoa1/Kat5/Lcor/Ncoa3/Strn3/Mbd3/Ccdc62/Dnmt3a/Hnrnpd/Mmp15/Gpx4/Map1b/Gja1/Cdkn1b/Mapk15/Errfi1/Mbd2	18
BP	GO:0072526	pyridine-containing compound catabolic process	18/2319	125/28928	0.144	1.79631	2.63393	0.0108806	0.0483147	Pfkfb3/Gapdhs/Rptor/Aldoa/Hk1/Eif6/Zbtb7a/Prkaca/Foxk2/Ncor1/Git1/Pfkp/Prkag2/Pfkl/Psen1/Bcl2l13/Ppp2ca/Mtor	18
BP	GO:0043409	negative regulation of MAPK cascade	24/2319	182/28928	0.131868	1.64497	2.57675	0.0109135	0.0484227	Dab2/Prkn/Stk38/Rps6ka6/Apc/Cdc42se1/Sh2b3/Inpp5k/Vrk3/Ranbp9/Dusp3/Eif3a/Dnaja1/Nherf1/Nf1/Dab2ip/Ncor1/Klf4/Lemd2/Sh3rf2/Phlpp1/Errfi1/Ash1l/Psmd10	24
BP	GO:0046825	regulation of protein export from nucleus	8/2319	39/28928	0.205128	2.55884	2.87578	0.010972	0.0486443	Tpr/Prkaca/Rangap1/Frat1/Prpf4b/Ctdspl2/Bag3/Anp32b	8
BP	GO:0000423	mitophagy	14/2319	89/28928	0.157303	1.96226	2.68401	0.0110989	0.0491403	Atg9a/Ulk1/Prkn/Dnm1l/Huwe1/Htt/Vdac1/Spata33/Optn/Ulk2/Stub1/Hdac6/Bcl2l13/Sqstm1	14
BP	GO:0071333	cellular response to glucose stimulus	25/2319	192/28928	0.130208	1.62426	2.56208	0.0111012	0.0491403	Rab11fip5/Smarca4/Prkn/Kat5/Rptor/Tjp1/Ppp3cb/Unc13b/Rab11fip2/Prkaca/Ace/Tra2b/Ppp3ca/Irs2/Gclc/Adra2a/Cdk16/Slc12a6/Sin3a/Tbc1d1/Hcfc1/Grk2/Sybu/Ccdc186/Raf1	25
BP	GO:0006195	purine nucleotide catabolic process	22/2319	163/28928	0.134969	1.68365	2.58396	0.0111178	0.0491752	Pfkfb3/Gapdhs/Nt5c1b/Rptor/Aldoa/Hk1/Eif6/Pde8a/Zbtb7a/Pde4a/Prkaca/Foxk2/Ncor1/Git1/Pfkp/Prkag2/Pfkl/Psen1/Bcl2l13/Ppp2ca/Samhd1/Mtor	22
BP	GO:0001706	endoderm formation	10/2319	55/28928	0.181818	2.26806	2.77884	0.0112268	0.0496185	Brd3/Rtf1/Setd2/Mmp15/Hmga2/Leo1/Ctr9/Paf1/Hsbp1/Macroh2a1	10
BP	GO:0043045	epigenetic programming of gene expression	9/2319	47/28928	0.191489	2.3887	2.81281	0.0113087	0.0499026	Suv39h2/Arid4b/Axin1/Arid4a/Dnmt3a/Dnmt1/Dnmt3b/Trim28/Smchd1	9
BP	GO:2000785	regulation of autophagosome assembly	9/2319	47/28928	0.191489	2.3887	2.81281	0.0113087	0.0499026	Elapor1/Rab3gap2/Ulk1/Fez2/Pikfyve/Sec22b/Smcr8/Mtmr3/Mtor	9
BP	GO:0048144	fibroblast proliferation	21/2319	154/28928	0.136364	1.70105	2.57511	0.0115519	0.0507433	Dhx9/Rasa1/Pml/Smarca2/Rnaseh2b/Morc3/Phip/Jun/Fth1/Pdgfa/Rpl29/Hmga2/Kmt2a/Nf1/Dab2ip/Ddr2/Grk2/Sp2/Ing5/Nbn/Cdk1	21
BP	GO:0051146	striated muscle cell differentiation	42/2319	365/28928	0.115068	1.4354	2.47129	0.0115546	0.0507433	Hdac2/Sox6/Nln/Myh11/Mapk14/Klhl41/Ybx1/Pdlim5/Ppp3cb/Myo18b/Spag9/Dyrk1a/Lmod1/Actg1/Daxx/Rb1/Lmna/Ppp3ca/Stim1/Cxadr/Sorbs2/Mef2a/Slc9a1/Sort1/Epc1/Asb2/Dcaf8/Hnrnpu/Rbm10/Tomm70a/Cby1/Bcl9/Flii/Plec/Ehd1/Camk2d/Cdk1/Nr3c1/Arid1a/Pak1/Adrb1/Mtor	42
BP	GO:0032608	interferon-beta production	12/2319	72/28928	0.166667	2.07906	2.70633	0.0115619	0.0507433	Atg9a/Dhx9/Crebbp/Irf3/Polr3c/Morc3/Hmgb2/Rnf216/Polr3g/Tomm70a/Riok3/Hsp90aa1	12
BP	GO:0032648	regulation of interferon-beta production	12/2319	72/28928	0.166667	2.07906	2.70633	0.0115619	0.0507433	Atg9a/Dhx9/Crebbp/Irf3/Polr3c/Morc3/Hmgb2/Rnf216/Polr3g/Tomm70a/Riok3/Hsp90aa1	12
BP	GO:0050688	regulation of defense response to virus	12/2319	72/28928	0.166667	2.07906	2.70633	0.0115619	0.0507433	Dhx9/Pcbp2/Pml/Rnf216/Tarbp2/Zdhhc11/Trim44/Zc3h12a/Sin3a/Tomm70a/Selenok/Hsp90aa1	12
BP	GO:0061371	determination of heart left/right asymmetry	12/2319	72/28928	0.166667	2.07906	2.70633	0.0115619	0.0507433	Ccdc40/Sufu/Kdm2a/Gja1/Tbx2/Dvl2/Asb2/Cluap1/Dnaaf1/Kif3a/Ift57/Psen1	12
BP	GO:1904035	regulation of epithelial cell apoptotic process	12/2319	72/28928	0.166667	2.07906	2.70633	0.0115619	0.0507433	Bok/Alms1/Cast/Apc/Tmf1/Stk4/Rb1/Zfp36/Cdkn1b/Srsf6/Sort1/Mtor	12
BP	GO:0007063	regulation of sister chromatid cohesion	5/2319	18/28928	0.277778	3.4651	3.0884	0.0116586	0.0510886	Bub1/Atrx/Sgo2a/Smc5/Macroh2a1	5
BP	GO:1902065	response to L-glutamate	5/2319	18/28928	0.277778	3.4651	3.0884	0.0116586	0.0510886	Prkn/Fyn/Lmnb1/Baiap2/Ufl1	5
BP	GO:1901021	positive regulation of calcium ion transmembrane transporter activity	7/2319	32/28928	0.21875	2.72876	2.88855	0.0119303	0.0522386	Sumo1/Asph/Htt/Stim2/Stim1/Slc9a1/Ank2	7
BP	GO:0000290	deadenylation-dependent decapping of nuclear-transcribed mRNA	4/2319	12/28928	0.333333	4.15811	3.23026	0.0120785	0.0522816	Pan3/Dcps/Dcp1a/Eif4enif1	4
BP	GO:0010649	regulation of cell communication by electrical coupling	4/2319	12/28928	0.333333	4.15811	3.23026	0.0120785	0.0522816	Hrc/Gja1/Ank3/Camk2d	4
BP	GO:0030948	negative regulation of vascular endothelial growth factor receptor signaling pathway	4/2319	12/28928	0.333333	4.15811	3.23026	0.0120785	0.0522816	Epn2/Dab2ip/Cadm4/Nedd4	4
BP	GO:0031125	rRNA 3'-end processing	4/2319	12/28928	0.333333	4.15811	3.23026	0.0120785	0.0522816	Eri1/Exosc2/Rexo5/Rexo1	4
BP	GO:0043653	mitochondrial fragmentation involved in apoptotic process	4/2319	12/28928	0.333333	4.15811	3.23026	0.0120785	0.0522816	Prkn/Dnm1l/Mff/Ccar2	4
BP	GO:0044314	protein K27-linked ubiquitination	4/2319	12/28928	0.333333	4.15811	3.23026	0.0120785	0.0522816	Ube2t/Ubr4/Rnf126/Rnf6	4
BP	GO:0051231	spindle elongation	4/2319	12/28928	0.333333	4.15811	3.23026	0.0120785	0.0522816	Kif23/Numa1/Incenp/Racgap1	4
BP	GO:0051255	spindle midzone assembly	4/2319	12/28928	0.333333	4.15811	3.23026	0.0120785	0.0522816	Kif23/Mlh1/Incenp/Racgap1	4
BP	GO:0060767	epithelial cell proliferation involved in prostate gland development	4/2319	12/28928	0.333333	4.15811	3.23026	0.0120785	0.0522816	Apc/Ar/Cdkn1b/Wdr77	4
BP	GO:0070203	regulation of establishment of protein localization to telomere	4/2319	12/28928	0.333333	4.15811	3.23026	0.0120785	0.0522816	Wrap53/Cct3/Acd/Cct2	4
BP	GO:0070831	basement membrane assembly	4/2319	12/28928	0.333333	4.15811	3.23026	0.0120785	0.0522816	Phldb2/Phldb1/Clasp1/Clasp2	4
BP	GO:0098764	meiosis I cell cycle phase	4/2319	12/28928	0.333333	4.15811	3.23026	0.0120785	0.0522816	Haspin/Xrcc5/Ttk/Mlh1	4
BP	GO:1901993	regulation of meiotic cell cycle phase transition	4/2319	12/28928	0.333333	4.15811	3.23026	0.0120785	0.0522816	Ttk/Mapk15/Chfr/Pkmyt1	4
BP	GO:1902857	positive regulation of non-motile cilium assembly	4/2319	12/28928	0.333333	4.15811	3.23026	0.0120785	0.0522816	Septin9/Ttbk2/Htt/Cep135	4
BP	GO:1990253	cellular response to leucine starvation	4/2319	12/28928	0.333333	4.15811	3.23026	0.0120785	0.0522816	Atf2/Sar1a/Rnf167/Mtor	4
BP	GO:0051262	protein tetramerization	15/2319	99/28928	0.151515	1.89005	2.61882	0.0122551	0.0530057	Aldoa/Cutc/Stk4/Cpsf6/Tk1/Me1/Rrm2/Itpr1/Vasp/Acaca/Cpsf7/Appl2/Crtc3/Cby1/Samhd1	15
BP	GO:0046782	regulation of viral transcription	6/2319	25/28928	0.24	2.99384	2.94427	0.0123724	0.0533501	Dhx9/Rsf1/Map3k1/Zfp36/Tarbp2/Larp7	6
BP	GO:0055064	chloride ion homeostasis	6/2319	25/28928	0.24	2.99384	2.94427	0.0123724	0.0533501	Slc12a8/Slc12a2/Wnk1/Slc12a6/Wnk4/Stk39	6
BP	GO:1901983	regulation of protein acetylation	6/2319	25/28928	0.24	2.99384	2.94427	0.0123724	0.0533501	Hdac2/Cep295/Kat5/Pml/Taok1/Hdac6	6
BP	GO:2000042	negative regulation of double-strand break repair via homologous recombination	6/2319	25/28928	0.24	2.99384	2.94427	0.0123724	0.0533501	Kat5/Trp53bp1/Smchd1/Rif1/Recql5/Senp3	6
BP	GO:0048880	sensory system development	53/2319	483/28928	0.109731	1.36882	2.41309	0.0124798	0.0537721	Rpgr/Tdrd7/Actl6a/Zeb2/Hdac2/Hps1/Ulk1/Smarca4/Alms1/Ahi1/Pcnt/Uchl3/Crybg3/Nfia/Mdm1/Apc/Scaper/Slc4a7/Ttll5/Rhoj/Rpgrip1/Ift140/Ift122/Map3k1/Ikzf1/Hdac1/Ring1/Pbx2/Jun/Rarg/Vim/Gja1/Max/Cdkn1b/Nphp4/Nfix/Epha2/Nf1/Phactr4/Ppp1r13l/Tbx2/Klf4/Gli3/Sos1/Nipbl/Pygo2/Kdm5b/Rpl24/Med1/Xrn2/Ulk2/Arid1a/Psen1	53
BP	GO:0048145	regulation of fibroblast proliferation	18/2319	127/28928	0.141732	1.76802	2.56069	0.0127165	0.0547507	Dhx9/Rasa1/Pml/Smarca2/Rnaseh2b/Morc3/Phip/Jun/Fth1/Pdgfa/Hmga2/Kmt2a/Nf1/Dab2ip/Ddr2/Grk2/Ing5/Nbn	18
BP	GO:0001835	blastocyst hatching	8/2319	40/28928	0.2	2.49487	2.79294	0.0127747	0.0548762	Smarca4/Ccdc62/Akap3/Hcfc1/Ctr9/Rbbp8/Ppp4r4/Bcor	8
BP	GO:0035188	hatching	8/2319	40/28928	0.2	2.49487	2.79294	0.0127747	0.0548762	Smarca4/Ccdc62/Akap3/Hcfc1/Ctr9/Rbbp8/Ppp4r4/Bcor	8
BP	GO:0071684	organism emergence from protective structure	8/2319	40/28928	0.2	2.49487	2.79294	0.0127747	0.0548762	Smarca4/Ccdc62/Akap3/Hcfc1/Ctr9/Rbbp8/Ppp4r4/Bcor	8
BP	GO:0003143	embryonic heart tube morphogenesis	12/2319	73/28928	0.164384	2.05058	2.65318	0.0128551	0.0550983	Ccdc40/Sufu/Kdm2a/Gja1/Tbx2/Dvl2/Asb2/Cluap1/Dnaaf1/Kif3a/Ift57/Psen1	12
BP	GO:0086003	cardiac muscle cell contraction	12/2319	73/28928	0.164384	2.05058	2.65318	0.0128551	0.0550983	Sumo1/Fxyd1/Nup155/Bin1/Cacna1h/Akap9/Atp2a2/Slc9a1/Ctnna3/Ank2/Camk2d/Adrb1	12
BP	GO:0060972	left/right pattern formation	20/2319	146/28928	0.136986	1.70881	2.53476	0.0128556	0.0550983	Ccdc40/Ofd1/Sufu/Ift140/Ift122/Kdm2a/Rfx3/Gja1/Tbx2/Dvl2/Daam2/Asb2/Dync2li1/Cluap1/Dnaaf1/Odad4/Kif3a/Ift57/Psen1/Epb41l5	20
BP	GO:0062197	cellular response to chemical stress	40/2319	347/28928	0.115274	1.43796	2.423	0.0130831	0.0560308	Hsf1/Agap3/Hdac2/Selenos/Prkn/Txndc2/Ccs/Rptor/Pml/Fyn/Apex1/Oxr1/Atp2a2/Jun/Parp1/Atf2/Cfl1/Xrcc5/Dnaja1/Wnk1/Rcsd1/Slc12a6/Zc3h12a/Sin3a/Klf4/Ddr2/Usp15/Sirt2/Rnf146/Pex13/Plec/Pex14/Prkra/Stk39/Hdac6/Stox1/Cdk1/Rps3/Stk24/Mtor	40
BP	GO:0006906	vesicle fusion	19/2319	137/28928	0.138686	1.73002	2.52844	0.013306	0.0569426	Rims2/Chmp2b/Cacna1b/Pikfyve/Tbc1d4/Erc1/Diaph3/Sec22b/Vamp4/Stx1b/Vamp3/Ankrd27/Tgfbrap1/Znrf2/Tmem175/Sox30/Vps4a/Stx12/Snapin	19
BP	GO:0055002	striated muscle cell development	27/2319	215/28928	0.125581	1.56655	2.46151	0.0134952	0.0577084	Hdac2/Myh11/Klhl41/Pdlim5/Ppp3cb/Myo18b/Dyrk1a/Lmod1/Actg1/Lmna/Ppp3ca/Cxadr/Sorbs2/Mef2a/Asb2/Dcaf8/Hnrnpu/Rbm10/Tomm70a/Flii/Plec/Camk2d/Cdk1/Nr3c1/Pak1/Adrb1/Mtor	27
BP	GO:0042158	lipoprotein biosynthetic process	11/2319	65/28928	0.169231	2.11104	2.64731	0.0136637	0.0583409	Rab3gap2/Ulk1/Svip/Zdhhc19/Nmt2/Abca1/Zdhhc11/Wipi2/Zdhhc5/Rb1cc1/Selenok	11
BP	GO:0048260	positive regulation of receptor-mediated endocytosis	11/2319	65/28928	0.169231	2.11104	2.64731	0.0136637	0.0583409	Dab2/Cbl/Ahi1/Tbc1d5/Hnrnpk/Synj1/Fmr1/Sgip1/H1f1/Kif3a/Wasl	11
BP	GO:0038127	ERBB signaling pathway	18/2319	128/28928	0.140625	1.7542	2.52456	0.0137218	0.0585448	Afap1l2/Cbl/Ccdc88a/Rhbdf1/Shc1/Pdpk1/Abl2/Dusp3/Adra2a/Dab2ip/Sos1/Rhbdf2/Rnf126/Errfi1/Raf1/Rtn4/Spg21/Psen1	18
BP	GO:0048011	neurotrophin TRK receptor signaling pathway	7/2319	33/28928	0.212121	2.64607	2.79307	0.0141193	0.060105	Ulk1/Cd2ap/Akt1s1/Lmtk2/Sos1/Sort1/Raf1	7
BP	GO:0060964	regulation of miRNA-mediated gene silencing	7/2319	33/28928	0.212121	2.64607	2.79307	0.0141193	0.060105	Mael/Fmr1/Pum2/Pum1/Zfp36/Zswim8/Fxr1	7
BP	GO:0090314	positive regulation of protein targeting to membrane	7/2319	33/28928	0.212121	2.64607	2.79307	0.0141193	0.060105	Fyn/Mtcl1/Ank3/Mff/Mief1/Myo1c/Pak1	7
BP	GO:0055117	regulation of cardiac muscle contraction	12/2319	74/28928	0.162162	2.02287	2.60088	0.0142559	0.0606412	Sumo1/Fxyd1/Bin1/Cacna1h/Akap9/Atp2a2/Zc3h12a/Slc9a1/Ctnna3/Ank2/Hsp90aa1/Adrb1	12
BP	GO:0007173	epidermal growth factor receptor signaling pathway	16/2319	110/28928	0.145455	1.81445	2.52648	0.0143832	0.0610908	Afap1l2/Cbl/Ccdc88a/Rhbdf1/Shc1/Pdpk1/Abl2/Dusp3/Adra2a/Dab2ip/Sos1/Rhbdf2/Rnf126/Errfi1/Spg21/Psen1	16
BP	GO:0090263	positive regulation of canonical Wnt signaling pathway	16/2319	110/28928	0.145455	1.81445	2.52648	0.0143832	0.0610908	Zeb2/Usp47/Ubr5/Gprc5b/Plekha4/Map3k1/Adgra2/Frat1/Wnk1/Daam2/Ccar2/Rnf146/Csnk1e/Adnp/Dapk3/Usp34	16
BP	GO:0050772	positive regulation of axonogenesis	15/2319	101/28928	0.148515	1.85263	2.534	0.0145843	0.0618984	Cdkl5/Rufy3/Zeb2/Macf1/Nrdc/Limk1/Map1b/Dbnl/Arhgap32/Shtn1/Golga4/Lpar3/Adnp/Eif4g2/Pak1	15
BP	GO:0007492	endoderm development	14/2319	92/28928	0.152174	1.89827	2.54754	0.0146588	0.062168	Bptf/Brd3/Rtf1/Setd2/Ankrd17/Hdac1/Mmp15/Hmga2/Leo1/Ctr9/Paf1/Hsbp1/Macroh2a1/Epb41l5	14
BP	GO:2001236	regulation of extrinsic apoptotic signaling pathway	23/2319	177/28928	0.129944	1.62096	2.44631	0.0147353	0.062383	Sgk3/Dab2/Sh3rf1/Madd/Pml/Fyn/Bcl2l14/Stk4/Phip/Htt/Eya2/Ar/Ctnna1/Hmgb2/Lmna/Faf1/Gclc/Nf1/Klf4/Pak2/Raf1/Rb1cc1/Dapk3	23
BP	GO:0043114	regulation of vascular permeability	9/2319	49/28928	0.183673	2.29121	2.67049	0.01477	0.062383	Zeb2/Tjp2/Abr/Tjp1/Ocln/Plec/Akap12/Amot/Nr3c1	9
BP	GO:0090313	regulation of protein targeting to membrane	8/2319	41/28928	0.195122	2.43402	2.71258	0.0147851	0.062383	Fyn/Inpp5k/Mtcl1/Ank3/Mff/Mief1/Myo1c/Pak1	8
BP	GO:0010801	negative regulation of peptidyl-threonine phosphorylation	5/2319	19/28928	0.263158	3.28272	2.93833	0.0147975	0.062383	Inpp5k/Eif4g1/Grk2/Cadm4/Sirt2	5
BP	GO:0030033	microvillus assembly	5/2319	19/28928	0.263158	3.28272	2.93833	0.0147975	0.062383	Rapgef2/Espn/Tnik/Rapgef6/Nherf1	5
BP	GO:0034727	piecemeal microautophagy of the nucleus	5/2319	19/28928	0.263158	3.28272	2.93833	0.0147975	0.062383	Atg9a/Ulk1/Atg2b/Rb1cc1/Ulk2	5
BP	GO:0070417	cellular response to cold	5/2319	19/28928	0.263158	3.28272	2.93833	0.0147975	0.062383	Lipe/Prkaca/Cirbp/Slc9a1/Plin1	5
BP	GO:1903232	melanosome assembly	5/2319	19/28928	0.263158	3.28272	2.93833	0.0147975	0.062383	Hps1/Hps5/Ap3d1/Abcb6/Ap3b1	5
BP	GO:0043249	erythrocyte maturation	6/2319	26/28928	0.230769	2.87869	2.82922	0.0150173	0.0631216	Heatr3/Diaph3/Ptbp3/Zbtb7a/Bap1/Hdac6	6
BP	GO:0061162	establishment of monopolar cell polarity	6/2319	26/28928	0.230769	2.87869	2.82922	0.0150173	0.0631216	Patj/Myo9a/Map1b/Nherf1/Gbf1/Camsap3	6
BP	GO:0150105	protein localization to cell-cell junction	6/2319	26/28928	0.230769	2.87869	2.82922	0.0150173	0.0631216	Tjp2/Tjp1/Actg1/Actb/Vcl/Pak2	6
BP	GO:1901526	positive regulation of mitophagy	6/2319	26/28928	0.230769	2.87869	2.82922	0.0150173	0.0631216	Prkn/Huwe1/Htt/Vdac1/Stub1/Hdac6	6
BP	GO:0032007	negative regulation of TOR signaling	11/2319	66/28928	0.166667	2.07906	2.59084	0.0152428	0.0640219	Ube3a/Itfg2/Usp7/Atxn3/Akt1s1/Prkaca/Fnip1/Sh3bp4/Rps6ka1/Sar1a/Rnf167	11
BP	GO:0010001	glial cell differentiation	36/2319	309/28928	0.116505	1.45332	2.36508	0.0153294	0.064338	Bok/Pfkfb3/Zeb2/Hdac2/Smarca4/Sox6/Bin1/Cul4b/Nfia/Sox5/Ulk4/Afdn/Abl2/Mettl14/Hdac1/Exoc4/Vim/Id4/Hmga2/Nfix/Nf1/Nab2/Gli3/Sos1/Grk2/Daam2/Arhgef10/Eif2b5/Sirt2/Mios/Raf1/Rtn4/Plec/Nr3c1/Psen1/Mtor	36
BP	GO:0046928	regulation of neurotransmitter secretion	16/2319	111/28928	0.144144	1.7981	2.48705	0.0155932	0.0653968	Prkn/Rims2/Dnm1l/Cacna1b/Tprg1l/Fmr1/Unc13b/Ppp1r9a/Atp2a2/Cask/Stx1b/Prkcb/Nf1/Git1/Slc4a8/Snapin	16
BP	GO:0007009	plasma membrane organization	23/2319	178/28928	0.129213	1.61185	2.41728	0.0156779	0.0657035	Atg9a/Fnbp1l/Chmp2b/Epb41l3/Bin1/Sppl2c/Mtss2/Asap1/Atp10a/Atp2a2/Ar/Nherf1/Ank3/Snx33/Abcd2/Micall1/Baiap2/Ank2/Vps4a/Izumo1/Plec/Bin2/Wasl	23
BP	GO:0010761	fibroblast migration	12/2319	75/28928	0.16	1.99589	2.54939	0.0157698	0.0660398	Tns1/Zeb2/Apc/Pml/Clasp2/Pdlim1/Nherf1/Ddr2/Appl2/Plec/Akap12/Pak1	12
BP	GO:0002696	positive regulation of leukocyte activation	43/2319	383/28928	0.112272	1.40051	2.32938	0.0158748	0.0664303	Actl6a/Hps1/Il4i1b/Smarca4/Kat5/Ccdc88b/Itpkb/Pbrm1/Nsd2/Blm/Hsph1/Arid2/Smarca2/Abl2/Lyst/Phf10/Ap3d1/Nectin2/Ripk2/Actb/Ppp3ca/Traf6/Trp53bp1/Irs2/Smarcc1/Smarcc2/Gli3/Slc39a10/Rif1/Nck1/Fbxo38/Sh3kbp1/Pagr1a/Nkap/Plpp6/Mlh1/Selenok/Ap3b1/Arid1a/Hsp90aa1/Rps3/Zfp609/Smarcd2	43
BP	GO:0014745	negative regulation of muscle adaptation	4/2319	13/28928	0.307692	3.83826	3.02169	0.0163561	0.0679425	Lmna/Klf4/Errfi1/Mtor	4
BP	GO:0031126	sno(s)RNA 3'-end processing	4/2319	13/28928	0.307692	3.83826	3.02169	0.0163561	0.0679425	Parn/Exosc5/Exosc2/Larp7	4
BP	GO:0033327	Leydig cell differentiation	4/2319	13/28928	0.307692	3.83826	3.02169	0.0163561	0.0679425	Tmf1/Sf1/Map7/Ar	4
BP	GO:0051987	positive regulation of attachment of spindle microtubules to kinetochore	4/2319	13/28928	0.307692	3.83826	3.02169	0.0163561	0.0679425	Kat5/Sirt2/Hnrnpu/Incenp	4
BP	GO:0072497	mesenchymal stem cell differentiation	4/2319	13/28928	0.307692	3.83826	3.02169	0.0163561	0.0679425	Sox6/Ltbp3/Sox5/Rest	4
BP	GO:0090557	establishment of endothelial intestinal barrier	4/2319	13/28928	0.307692	3.83826	3.02169	0.0163561	0.0679425	Rapgef2/Tjp2/Tjp1/Afdn	4
BP	GO:1903490	positive regulation of mitotic cytokinesis	4/2319	13/28928	0.307692	3.83826	3.02169	0.0163561	0.0679425	Wnk1/Kif20b/Rab11fip3/Incenp	4
BP	GO:1904816	positive regulation of protein localization to chromosome, telomeric region	4/2319	13/28928	0.307692	3.83826	3.02169	0.0163561	0.0679425	Pml/Wrap53/Cct3/Cct2	4
BP	GO:1905089	regulation of type 2 mitophagy	4/2319	13/28928	0.307692	3.83826	3.02169	0.0163561	0.0679425	Prkn/Huwe1/Vdac1/Hdac6	4
BP	GO:2000095	regulation of Wnt signaling pathway, planar cell polarity pathway	4/2319	13/28928	0.307692	3.83826	3.02169	0.0163561	0.0679425	Dab2/Mllt3/Plekha4/Abl2	4
BP	GO:0050870	positive regulation of T cell activation	31/2319	259/28928	0.119691	1.49307	2.35309	0.016399	0.068071	Actl6a/Il4i1b/Smarca4/Kat5/Ccdc88b/Itpkb/Pbrm1/Blm/Hsph1/Arid2/Smarca2/Abl2/Phf10/Ap3d1/Ripk2/Actb/Ppp3ca/Traf6/Smarcc1/Smarcc2/Gli3/Nck1/Fbxo38/Nkap/Selenok/Ap3b1/Arid1a/Hsp90aa1/Rps3/Zfp609/Smarcd2	31
BP	GO:0016082	synaptic vesicle priming	7/2319	34/28928	0.205882	2.56825	2.70108	0.0165806	0.0687242	Efr3a/Rims2/Brsk1/Synj1/Unc13b/Erc1/Stx1b	7
BP	GO:2000279	negative regulation of DNA biosynthetic process	7/2319	34/28928	0.205882	2.56825	2.70108	0.0165806	0.0687242	Pml/Terf2/Dnajc2/Gja1/Acd/Hnrnpu/Hnrnpc	7
BP	GO:0140374	antiviral innate immune response	11/2319	67/28928	0.164179	2.04803	2.53537	0.016955	0.0702246	Senp7/Irf3/Morc3/Dhx16/Traf6/Eif2ak2/Zdhhc11/Nck1/Usp20/Smarca5/Prkra	11
BP	GO:0043001	Golgi to plasma membrane protein transport	8/2319	42/28928	0.190476	2.37607	2.63456	0.0170154	0.0703203	Macf1/Lyplal1/Vamp4/Vamp3/Ank3/Rab11fip3/Optn/Golga4	8
BP	GO:0060603	mammary gland duct morphogenesis	8/2319	42/28928	0.190476	2.37607	2.63456	0.0170154	0.0703203	Ncoa3/Pml/Slc12a2/Ar/Epha2/Kdm5b/Med1/Nr3c1	8
BP	GO:2000649	regulation of sodium ion transmembrane transporter activity	8/2319	42/28928	0.190476	2.37607	2.63456	0.0170154	0.0703203	Fxyd1/Slmap/Nherf1/Ank3/Slc9a1/Stk39/Camk2d/Nedd4	8
BP	GO:0070555	response to interleukin-1	15/2319	103/28928	0.145631	1.81665	2.45109	0.0172415	0.0712028	Otud4/Ythdc2/Cfl1/Usp10/Ripk2/Tle5/Traf6/Gclc/Dab2ip/Zc3h12a/Rps6ka5/Rbmxl1/Akap12/Rbmx/Rps6ka4	15
BP	GO:0009261	ribonucleotide catabolic process	21/2319	160/28928	0.13125	1.63726	2.38621	0.0172753	0.0712386	Pfkfb3/Gapdhs/Nt5c1b/Rptor/Aldoa/Hk1/Eif6/Pde8a/Zbtb7a/Pde4a/Prkaca/Foxk2/Ncor1/Git1/Pfkp/Prkag2/Pfkl/Psen1/Bcl2l13/Ppp2ca/Mtor	21
BP	GO:0010977	negative regulation of neuron projection development	21/2319	160/28928	0.13125	1.63726	2.38621	0.0172753	0.0712386	Rufy3/Ube3a/Hdac2/Ulk1/Dab2/Cbfa2t2/Dync1i2/Thoc2/Dpysl3/Zfp296/Ngef/Vim/Stx1b/Inpp5f/Rtn4/Rnf6/Ulk2/Snapin/Hdac6/Map2/Psen1	21
BP	GO:0003012	muscle system process	50/2319	460/28928	0.108696	1.35591	2.27156	0.0174706	0.0719786	Sumo1/Fxyd1/Nup155/Myh11/Bin1/Aldoa/Shc1/Pdlim5/Cacna1h/Cald1/Akap9/Dyrk1a/Lmod1/Jarid2/Hrc/Srsf1/Atp2a2/Parp1/Ar/Lmna/Ppp3ca/Adra2a/Sorbs2/Rcsd1/Zc3h12a/Ppp1r13l/Tbx2/Klf4/Mef2a/Slc9a1/Ctnna3/Synm/Grk2/Ank2/Inpp5f/Pak2/Asb2/Twf1/Cdk9/Errfi1/Rbm10/Hsbp1/Tomm70a/Cert1/Camk2d/Nr3c1/Pak1/Hsp90aa1/Adrb1/Mtor	50
BP	GO:0071901	negative regulation of protein serine/threonine kinase activity	14/2319	94/28928	0.148936	1.85788	2.45938	0.0174802	0.0719786	Nolc1/Tfap4/Stk38/Apc/Inpp5k/Lats2/Tesk1/Rb1/Cdkn1b/Dnaja1/Nf1/Hexim2/Dab2ip/Macroh2a1	14
BP	GO:0051651	maintenance of location in cell	29/2319	240/28928	0.120833	1.50732	2.32982	0.0175757	0.0723196	Arhgap21/Bscl2/Cherp/Polr2m/Ccdc88a/Asph/Taf3/Pml/Insig2/Akap9/Pdpk1/Hk1/Mprip/Morc3/Htt/Hrc/Itpr1/Gja1/Rangap1/Ank3/Ibtk/Grk2/Dzip1/Ank2/Hnrnpu/Twf1/Camk2d/Psen1/Skp1	29
BP	GO:0050867	positive regulation of cell activation	45/2319	407/28928	0.110565	1.37923	2.27458	0.0177512	0.0729884	Actl6a/Hps1/Il4i1b/Smarca4/Kat5/Ccdc88b/Itpkb/Pbrm1/Nsd2/Blm/Hsph1/Arid2/Smarca2/Abl2/Lyst/Phf10/Ap3d1/Nectin2/Ripk2/Actb/Ppp3ca/Traf6/Trp53bp1/Irs2/Smarcc1/Smarcc2/Gli3/Ddr2/Slc39a10/Rif1/Nck1/Fbxo38/Sh3kbp1/Pagr1a/Nkap/Plpp6/Mlh1/Selenok/Ap3b1/Rps6ka1/Arid1a/Hsp90aa1/Rps3/Zfp609/Smarcd2	45
BP	GO:0051048	negative regulation of secretion	27/2319	220/28928	0.122727	1.53094	2.3337	0.017797	0.073124	Rab11fip5/Rab11fip1/Prkn/Abr/Rptor/Madd/Rhbdf1/Tcp11/Fmr1/Ppp1r9a/Gja1/Vamp3/Ppp3ca/Wnk1/Adra2a/Nf1/Smcr8/Tbc1d1/Wnk4/Rhbdf2/Rab11fip3/Rest/Psmd9/Rabgef1/Cry2/Stk39/Pfkl	27
BP	GO:0042552	myelination	25/2319	200/28928	0.125	1.55929	2.34309	0.0178577	0.0733201	Nfasc/Lpin1/Epb41l3/Nrdc/Hnrnpk/Fyn/Pikfyve/Ulk4/Rarg/Id4/Nf1/Cdk18/Nab2/Abcd2/Sos1/Hycc1/Arhgef10/Eif2b5/Sirt2/Mios/Raf1/Jam3/Plec/Mtmr2/Mtor	25
BP	GO:0061339	establishment or maintenance of monopolar cell polarity	6/2319	27/28928	0.222222	2.77208	2.71954	0.0180298	0.073856	Patj/Myo9a/Map1b/Nherf1/Gbf1/Camsap3	6
BP	GO:1903599	positive regulation of autophagy of mitochondrion	6/2319	27/28928	0.222222	2.77208	2.71954	0.0180298	0.073856	Prkn/Huwe1/Htt/Vdac1/Stub1/Hdac6	6
BP	GO:2000810	regulation of bicellular tight junction assembly	6/2319	27/28928	0.222222	2.77208	2.71954	0.0180298	0.073856	Tjp1/Prkaca/Gja1/Nphp4/Epha2/Myo1c	6
BP	GO:0031648	protein destabilization	10/2319	59/28928	0.169492	2.1143	2.52929	0.0180534	0.073856	Crebbp/Prkn/Htt/Rad23a/Npm1/Ccdc88c/Chfr/Hdac6/Rnf139/Mtor	10
BP	GO:0098586	cellular response to virus	10/2319	59/28928	0.169492	2.1143	2.52929	0.0180534	0.073856	Crebbp/Irf3/Mapk14/Fmr1/Atf2/Zc3h12a/Gbf1/Tomm70a/Riok3/Hsp90aa1	10
BP	GO:0006970	response to osmotic stress	16/2319	113/28928	0.141593	1.76628	2.40937	0.018248	0.0745981	Rptor/Slc12a2/Map7/Pdpk1/Atf2/Xrcc5/Wnk1/Tsc22d4/Rcsd1/Slc12a6/Usp15/Stk39/Tsc22d3/Tsc22d2/Hsp90aa1/Mtor	16
BP	GO:0031268	pseudopodium organization	5/2319	20/28928	0.25	3.11859	2.79795	0.0184553	0.0751203	Cdc42ep1/Cdc42ep4/Klhl41/Apc/Septin7	5
BP	GO:0051383	kinetochore organization	5/2319	20/28928	0.25	3.11859	2.79795	0.0184553	0.0751203	Nuf2/Cenpa/Dlgap5/Trappc12/Sugt1	5
BP	GO:0070886	positive regulation of calcineurin-NFAT signaling cascade	5/2319	20/28928	0.25	3.11859	2.79795	0.0184553	0.0751203	Cherp/Ppp3cb/Ppp3ca/Slc9a1/Ptbp1	5
BP	GO:0090660	cerebrospinal fluid circulation	5/2319	20/28928	0.25	3.11859	2.79795	0.0184553	0.0751203	Ulk4/Katnip/Nherf1/Spef2/Odad4	5
BP	GO:0106058	positive regulation of calcineurin-mediated signaling	5/2319	20/28928	0.25	3.11859	2.79795	0.0184553	0.0751203	Cherp/Ppp3cb/Ppp3ca/Slc9a1/Ptbp1	5
BP	GO:1901881	positive regulation of protein depolymerization	5/2319	20/28928	0.25	3.11859	2.79795	0.0184553	0.0751203	Spast/Cracd/Cfl1/Carmil1/Katnb1	5
BP	GO:2001237	negative regulation of extrinsic apoptotic signaling pathway	15/2319	104/28928	0.144231	1.79918	2.41032	0.0187017	0.0760688	Sgk3/Dab2/Sh3rf1/Fyn/Phip/Htt/Eya2/Ar/Ctnna1/Hmgb2/Lmna/Gclc/Klf4/Raf1/Rb1cc1	15
BP	GO:0090257	regulation of muscle system process	32/2319	272/28928	0.117647	1.46757	2.28724	0.018747	0.0761984	Sumo1/Fxyd1/Bin1/Shc1/Cacna1h/Cald1/Akap9/Jarid2/Hrc/Atp2a2/Parp1/Lmna/Ppp3ca/Adra2a/Zc3h12a/Klf4/Mef2a/Slc9a1/Ctnna3/Grk2/Ank2/Twf1/Cdk9/Errfi1/Rbm10/Tomm70a/Camk2d/Nr3c1/Pak1/Hsp90aa1/Adrb1/Mtor	32
BP	GO:0048736	appendage development	27/2319	221/28928	0.122172	1.52401	2.30852	0.0187751	0.0762033	Hdac2/Dlx6/Smarca4/Pcnt/Asph/Ttbk2/Nfia/Ift140/Fmn1/Ift122/Sik3/Hdac1/Pbx2/Rarg/Gja1/Acd/Tbx2/Gli3/Atrx/Nipbl/Iqce/Lnpk/Med1/Errfi1/Spg21/Rab23/Psen1	27
BP	GO:0060173	limb development	27/2319	221/28928	0.122172	1.52401	2.30852	0.0187751	0.0762033	Hdac2/Dlx6/Smarca4/Pcnt/Asph/Ttbk2/Nfia/Ift140/Fmn1/Ift122/Sik3/Hdac1/Pbx2/Rarg/Gja1/Acd/Tbx2/Gli3/Atrx/Nipbl/Iqce/Lnpk/Med1/Errfi1/Spg21/Rab23/Psen1	27
BP	GO:0009166	nucleotide catabolic process	23/2319	181/28928	0.127072	1.58514	2.33125	0.0187942	0.0762224	Pfkfb3/Gapdhs/Nt5c1b/Rptor/Aldoa/Hk1/Eif6/Pde8a/Zbtb7a/Pde4a/Prkaca/Foxk2/Ncor1/Git1/Pfkp/Prkag2/Dut/Pfkl/Psen1/Bcl2l13/Ppp2ca/Samhd1/Mtor	23
BP	GO:0061337	cardiac conduction	11/2319	68/28928	0.161765	2.01791	2.48086	0.0188067	0.0762224	Nup155/Bin1/Akap9/Hrc/Ace/Gja1/Cxadr/Mef2a/Slc9a1/Ctnna3/Ank2	11
BP	GO:0001654	eye development	51/2319	473/28928	0.107822	1.34501	2.23345	0.0189406	0.0767101	Rpgr/Tdrd7/Actl6a/Zeb2/Hdac2/Hps1/Smarca4/Alms1/Ahi1/Pcnt/Uchl3/Crybg3/Nfia/Mdm1/Apc/Scaper/Slc4a7/Ttll5/Rhoj/Rpgrip1/Ift140/Ift122/Map3k1/Ikzf1/Hdac1/Ring1/Pbx2/Jun/Rarg/Vim/Gja1/Max/Cdkn1b/Nphp4/Nfix/Epha2/Nf1/Phactr4/Ppp1r13l/Tbx2/Klf4/Gli3/Sos1/Nipbl/Pygo2/Kdm5b/Rpl24/Med1/Xrn2/Arid1a/Psen1	51
BP	GO:0009409	response to cold	9/2319	51/28928	0.176471	2.20135	2.53494	0.0189541	0.0767101	Lipe/Prkaca/Cirbp/Slc9a1/Zfp516/Plin1/Appl2/Hsp90aa1/Adrb1	9
BP	GO:0031589	cell-substrate adhesion	42/2319	377/28928	0.111406	1.38971	2.24851	0.0190901	0.0772053	Dab2/Pxn/Sorbs1/Rasa1/Sorbs3/Macf1/Limch1/Tesk2/Phldb2/Ldb1/Parva/Clasp1/Atxn3/Fmn1/Clasp2/Pdpk1/Mink1/Stk4/Actg1/Dusp3/Myadm/Tesk1/Cask/Cfl1/Rpl29/Tyro3/Vamp3/Nf1/Itga3/Vcl/Radil/Carmil1/Camsap3/Col16a1/Tbcd/Jam3/Akip1/Ap1ar/Dapk3/Prkx/Marcks/Epb41l5	42
BP	GO:0032008	positive regulation of TOR signaling	12/2319	77/28928	0.155844	1.94405	2.44878	0.019158	0.0773142	Wdr59/Rptor/Pip4p1/Wac/Sik3/Usp32/Smcr8/Usp9x/Fnip1/Mios/Csnk1a1/Rnf167	12
BP	GO:0032088	negative regulation of NF-kappaB transcription factor activity	12/2319	77/28928	0.155844	1.94405	2.44878	0.019158	0.0773142	Tut4/Usp7/Faf1/Dab2ip/Tax1bp1/Zc3h12a/Klf4/Ufl1/Dap/Setd6/Psmd10/Erbin	12
BP	GO:1902807	negative regulation of cell cycle G1/S phase transition	12/2319	77/28928	0.155844	1.94405	2.44878	0.019158	0.0773142	Haspin/Rbl2/Apc/Dcun1d3/Pml/Wac/Gigyf2/Rb1/Klf4/Jade1/Kank2/Zfp655	12
BP	GO:0000460	maturation of 5.8S rRNA	7/2319	35/28928	0.2	2.49487	2.61233	0.0193303	0.077788	Eri1/Exosc2/Eif6/Bop1/Npm1/Mak16/Rrp15	7
BP	GO:0045616	regulation of keratinocyte differentiation	7/2319	35/28928	0.2	2.49487	2.61233	0.0193303	0.077788	Ncoa3/Numa1/Zfp36/Srsf6/Med1/Errfi1/Macroh2a1	7
BP	GO:0061050	regulation of cell growth involved in cardiac muscle cell development	7/2319	35/28928	0.2	2.49487	2.61233	0.0193303	0.077788	Dyrk1a/Rbm10/Tomm70a/Nr3c1/Pak1/Adrb1/Mtor	7
BP	GO:1900368	regulation of post-transcriptional gene silencing by regulatory ncRNA	7/2319	35/28928	0.2	2.49487	2.61233	0.0193303	0.077788	Mael/Fmr1/Pum2/Pum1/Zfp36/Zswim8/Fxr1	7
BP	GO:0060236	regulation of mitotic spindle organization	8/2319	43/28928	0.186047	2.32081	2.55874	0.0194776	0.0782695	Eml3/Chmp2b/Numa1/Tpr/Tacc3/Fsd1/Ccsap/Hnrnpu	8
BP	GO:1903573	negative regulation of response to endoplasmic reticulum stress	8/2319	43/28928	0.186047	2.32081	2.55874	0.0194776	0.0782695	Selenos/Svip/Prkn/Ubxn1/Usp14/Nck1/Sgta/Ufl1	8
BP	GO:0072523	purine-containing compound catabolic process	23/2319	182/28928	0.126374	1.57643	2.30292	0.0199342	0.0800355	Pfkfb3/Gapdhs/Nt5c1b/Rptor/Aldoa/Hk1/Eif6/Pde8a/Zbtb7a/Pde4a/Prkaca/Foxk2/Ncor1/Git1/Enpp4/Pfkp/Prkag2/Pfkl/Psen1/Bcl2l13/Ppp2ca/Samhd1/Mtor	23
BP	GO:0048762	mesenchymal cell differentiation	31/2319	263/28928	0.117871	1.47036	2.26214	0.0199453	0.0800355	Zeb2/Hdac2/Dab2/Nolc1/Phldb2/Phldb1/Clasp1/Clasp2/Tcof1/Cfl1/Gja1/Hmga2/Dact3/Ddx17/Dab2ip/Phactr4/Ddx5/Tgfb1i1/Trim28/Bcl9l/Radil/Tasor/Slc39a10/Mark1/Hnrnpab/Rtn4/Tmem100/Aplf/Ppp2ca/Epb41l5/Mtor	31
BP	GO:0051489	regulation of filopodium assembly	10/2319	60/28928	0.166667	2.07906	2.47001	0.0201556	0.0807648	Fnbp1l/Espn/Dock11/Fmr1/Dpysl3/Ppp1r9a/Arhgap44/Daam2/Capzb/Wasl	10
BP	GO:1900271	regulation of long-term synaptic potentiation	10/2319	60/28928	0.166667	2.07906	2.47001	0.0201556	0.0807648	Mme/Cpeb3/Hnrnpk/Fmr1/Ppp1r9a/Nf1/Fxr1/Pak1/Adrb1/Sqstm1	10
BP	GO:0009306	protein secretion	48/2319	443/28928	0.108352	1.35162	2.2017	0.020559	0.082323	Rab11fip5/Hps1/Mia3/Rab11fip1/Ahi1/Prkn/Rims2/Dnm1l/Cd2ap/Rptor/Madd/Rhbdf1/Ppp3cb/Unc13b/Slc12a2/Rab11fip2/Rfx3/Htt/Lyst/Mia2/Cavin1/Cask/Prkaca/Itpr1/Hmga1/Gja1/Abca1/Slc16a1/Ensa/Ppp3ca/Prkcb/Stim1/Irs2/Adra2a/Cdk16/Lmf1/Tbc1d1/Hcfc1/Rhbdf2/Ptbp1/Sybu/Ccdc186/Rab11fip3/Slc4a8/Rest/Raf1/Psmd9/Pfkl	48
BP	GO:0014855	striated muscle cell proliferation	14/2319	96/28928	0.145833	1.81917	2.37335	0.0206965	0.0828153	Hdac2/Mapk14/Apc/Arid2/Dyrk1a/Jarid2/Gja1/Paxbp1/Cxadr/Tbx2/Kpna1/Vgll4/Sugt1/Cdk1	14
BP	GO:0044091	membrane biogenesis	11/2319	69/28928	0.15942	1.98866	2.42728	0.0208041	0.0831869	Spast/Chmp2b/Exoc4/Ank3/Rftn1/Ankle2/Pex19/Vps4a/Pex16/Reep3/Nsfl1c	11
BP	GO:0060612	adipose tissue development	12/2319	78/28928	0.153846	1.91913	2.3996	0.0210427	0.0839704	Adrm1/Bscl2/Ncoa1/Cd2ap/Rasal2/Pum2/Parp1/Atf2/Lmna/Hmga2/Zfp516/Errfi1	12
BP	GO:0140056	organelle localization by membrane tethering	12/2319	78/28928	0.153846	1.91913	2.3996	0.0210427	0.0839704	Rims2/Vapa/Tprg1l/Pdzd8/Unc13b/Exoc4/Atp2a2/Stx1b/Esyt3/Exoc1/Vapb/Stx12	12
BP	GO:0150063	visual system development	51/2319	476/28928	0.107143	1.33654	2.18558	0.0210445	0.0839704	Rpgr/Tdrd7/Actl6a/Zeb2/Hdac2/Hps1/Smarca4/Alms1/Ahi1/Pcnt/Uchl3/Crybg3/Nfia/Mdm1/Apc/Scaper/Slc4a7/Ttll5/Rhoj/Rpgrip1/Ift140/Ift122/Map3k1/Ikzf1/Hdac1/Ring1/Pbx2/Jun/Rarg/Vim/Gja1/Max/Cdkn1b/Nphp4/Nfix/Epha2/Nf1/Phactr4/Ppp1r13l/Tbx2/Klf4/Gli3/Sos1/Nipbl/Pygo2/Kdm5b/Rpl24/Med1/Xrn2/Arid1a/Psen1	51
BP	GO:0007272	ensheathment of neurons	25/2319	203/28928	0.123153	1.53625	2.26346	0.0210998	0.0840728	Nfasc/Lpin1/Epb41l3/Nrdc/Hnrnpk/Fyn/Pikfyve/Ulk4/Rarg/Id4/Nf1/Cdk18/Nab2/Abcd2/Sos1/Hycc1/Arhgef10/Eif2b5/Sirt2/Mios/Raf1/Jam3/Plec/Mtmr2/Mtor	25
BP	GO:0008366	axon ensheathment	25/2319	203/28928	0.123153	1.53625	2.26346	0.0210998	0.0840728	Nfasc/Lpin1/Epb41l3/Nrdc/Hnrnpk/Fyn/Pikfyve/Ulk4/Rarg/Id4/Nf1/Cdk18/Nab2/Abcd2/Sos1/Hycc1/Arhgef10/Eif2b5/Sirt2/Mios/Raf1/Jam3/Plec/Mtmr2/Mtor	25
BP	GO:0048009	insulin-like growth factor receptor signaling pathway	9/2319	52/28928	0.173077	2.15902	2.46952	0.0213407	0.084603	Grb10/Shc1/Pdpk1/Phip/Gigyf2/Ar/Sos1/Gigyf1/Raf1	9
BP	GO:0000470	maturation of LSU-rRNA	6/2319	28/28928	0.214286	2.67307	2.61477	0.0214311	0.084603	Eif6/Bop1/Npm1/Mak16/Rrp15/Nop2	6
BP	GO:0007130	synaptonemal complex assembly	6/2319	28/28928	0.214286	2.67307	2.61477	0.0214311	0.084603	Sycp3/Bag6/Syce1l/Rec8/Hormad1/Sycp2	6
BP	GO:0010165	response to X-ray	6/2319	28/28928	0.214286	2.67307	2.61477	0.0214311	0.084603	Blm/Xrcc5/Trp53bp1/Brca2/Nipbl/Nucks1	6
BP	GO:0030970	retrograde protein transport, ER to cytosol	6/2319	28/28928	0.214286	2.67307	2.61477	0.0214311	0.084603	Selenos/Svip/Hsp90b1/Ufd1/Sec61b/Ube2j1	6
BP	GO:0035459	vesicle cargo loading	6/2319	28/28928	0.214286	2.67307	2.61477	0.0214311	0.084603	Mia3/Mia2/Ap3d1/Sec24b/Ap3b1/Sar1a	6
BP	GO:0055081	monoatomic anion homeostasis	6/2319	28/28928	0.214286	2.67307	2.61477	0.0214311	0.084603	Slc12a8/Slc12a2/Wnk1/Slc12a6/Wnk4/Stk39	6
BP	GO:0070536	protein K63-linked deubiquitination	6/2319	28/28928	0.214286	2.67307	2.61477	0.0214311	0.084603	Otud4/Otud7b/Atxn3/Usp9x/Nop53/Usp20	6
BP	GO:1903513	endoplasmic reticulum to cytosol transport	6/2319	28/28928	0.214286	2.67307	2.61477	0.0214311	0.084603	Selenos/Svip/Hsp90b1/Ufd1/Sec61b/Ube2j1	6
BP	GO:0000279	M phase	4/2319	14/28928	0.285714	3.5641	2.83291	0.0214718	0.084603	Haspin/Xrcc5/Ttk/Mlh1	4
BP	GO:0030011	maintenance of cell polarity	4/2319	14/28928	0.285714	3.5641	2.83291	0.0214718	0.084603	Atn1/Pdlim1/Nherf1/Dst	4
BP	GO:0060623	regulation of chromosome condensation	4/2319	14/28928	0.285714	3.5641	2.83291	0.0214718	0.084603	Ncaph2/H3f3a/Smarca5/Baz1b	4
BP	GO:0071257	cellular response to electrical stimulus	4/2319	14/28928	0.285714	3.5641	2.83291	0.0214718	0.084603	Myo6/Actb/Slc9a1/Rest	4
BP	GO:0072393	microtubule anchoring at microtubule organizing center	4/2319	14/28928	0.285714	3.5641	2.83291	0.0214718	0.084603	Map1s/Bicd2/Pcm1/Kif3a	4
BP	GO:0098762	meiotic cell cycle phase	4/2319	14/28928	0.285714	3.5641	2.83291	0.0214718	0.084603	Haspin/Xrcc5/Ttk/Mlh1	4
BP	GO:1901203	positive regulation of extracellular matrix assembly	4/2319	14/28928	0.285714	3.5641	2.83291	0.0214718	0.084603	Phldb2/Phldb1/Clasp1/Clasp2	4
BP	GO:0090092	regulation of transmembrane receptor protein serine/threonine kinase signaling pathway	32/2319	275/28928	0.116364	1.45156	2.22118	0.0215797	0.0849692	Snw1/Zeb2/Hdac2/Sap130/Dab2/Crebbp/Rbbp7/Arid4b/Snx1/Pbld2/Numa1/Trim33/Axin1/Pdpk1/Arid4a/Lats2/Hdac1/Zbtb7a/Parp1/Csnk2b/Sin3a/Tgfb1i1/Itga3/Bcl9l/Lemd2/Ube2o/Ctdspl2/Zc3h3/Usp15/Stub1/Zfyve9/Zfp423	32
BP	GO:0006888	endoplasmic reticulum to Golgi vesicle-mediated transport	17/2319	125/28928	0.136	1.69651	2.30384	0.0220123	0.0866121	Mia3/Zw10/Spast/Vapa/Sec16a/Copa/Htt/Mia2/Sec22b/Lmf1/Mapk15/Sec24b/Vapb/Trappc12/Rnf139/Nrbp1/Sar1a	17
BP	GO:0032527	protein exit from endoplasmic reticulum	8/2319	44/28928	0.181818	2.26806	2.485	0.0221833	0.0870433	Selenos/Svip/Sec16a/Mia2/Hsp90b1/Ufd1/Sec61b/Ube2j1	8
BP	GO:0106056	regulation of calcineurin-mediated signaling	8/2319	44/28928	0.181818	2.26806	2.485	0.0221833	0.0870433	Cherp/Efhb/Ppp3cb/Ppp3ca/Slc9a1/Ptbp1/Slc8a2/Mtor	8
BP	GO:1901532	regulation of hematopoietic progenitor cell differentiation	8/2319	44/28928	0.181818	2.26806	2.485	0.0221833	0.0870433	Kat5/Dpf2/Pus7/Mettl14/Zfp36/Eif2ak2/Sos1/Fnip1	8
BP	GO:1904036	negative regulation of epithelial cell apoptotic process	8/2319	44/28928	0.181818	2.26806	2.485	0.0221833	0.0870433	Alms1/Cast/Apc/Tmf1/Rb1/Cdkn1b/Srsf6/Mtor	8
BP	GO:0060485	mesenchyme development	37/2319	328/28928	0.112805	1.40717	2.18934	0.0223102	0.0874806	Zeb2/Hdac2/Dab2/Nolc1/Phldb2/Phldb1/Clasp1/Clasp2/Htt/Bnc2/Tcof1/Exoc4/Mdm4/Cfl1/Gja1/Hmga2/Dact3/Ddx17/Dab2ip/Phactr4/Tbx2/Ddx5/Tgfb1i1/Trim28/Bcl9l/Radil/Tasor/Slc39a10/Mark1/Hnrnpab/Rtn4/Tmem100/Aplf/Nedd4/Ppp2ca/Epb41l5/Mtor	37
BP	GO:0060147	regulation of post-transcriptional gene silencing	7/2319	36/28928	0.194444	2.42557	2.52661	0.0223833	0.0877067	Mael/Fmr1/Pum2/Pum1/Zfp36/Zswim8/Fxr1	7
BP	GO:0038066	p38MAPK cascade	10/2319	61/28928	0.163934	2.04497	2.41189	0.0224309	0.0878322	Mapk14/Ulk4/Mink1/Map3k4/Atf2/Zfp36/Dab2ip/Zc3h12a/Phlpp1/Stk39	10
BP	GO:0000729	DNA double-strand break processing	5/2319	21/28928	0.238095	2.97008	2.66612	0.0226614	0.088308	Blm/Mre11a/Slx4/Rbbp8/Nbn	5
BP	GO:0006620	post-translational protein targeting to endoplasmic reticulum membrane	5/2319	21/28928	0.238095	2.97008	2.66612	0.0226614	0.088308	Macf1/Bag6/Sgta/Sec62/Sec61b	5
BP	GO:0032211	negative regulation of telomere maintenance via telomerase	5/2319	21/28928	0.238095	2.97008	2.66612	0.0226614	0.088308	Pml/Terf2/Acd/Hnrnpu/Hnrnpc	5
BP	GO:0032495	response to muramyl dipeptide	5/2319	21/28928	0.238095	2.97008	2.66612	0.0226614	0.088308	Mapk14/Arhgef2/Vim/Ripk2/Erbin	5
BP	GO:0044027	negative regulation of gene expression via chromosomal CpG island methylation	5/2319	21/28928	0.238095	2.97008	2.66612	0.0226614	0.088308	Usp7/Dnmt3a/Dnmt1/Mphosph8/Hells	5
BP	GO:0045836	positive regulation of meiotic nuclear division	5/2319	21/28928	0.238095	2.97008	2.66612	0.0226614	0.088308	Eif4g3/Rad51ap1/Gja1/Dazl/Sirt2	5
BP	GO:0060155	platelet dense granule organization	5/2319	21/28928	0.238095	2.97008	2.66612	0.0226614	0.088308	Hps1/Hps5/Ap3d1/Abca1/Ap3b1	5
BP	GO:0001708	cell fate specification	16/2319	116/28928	0.137931	1.7206	2.29575	0.0228623	0.0889773	Hdac2/Sox6/Gatad2a/Gatad2b/Rbbp7/Nfia/Apc/Mbd3/Sufu/Chd4/Mta3/Hdac1/Nfix/Tbx2/Gli3/Psen1	16
BP	GO:0010810	regulation of cell-substrate adhesion	28/2319	235/28928	0.119149	1.4863	2.20974	0.0228646	0.0889773	Dab2/Rasa1/Macf1/Limch1/Phldb2/Ldb1/Clasp1/Atxn3/Fmn1/Clasp2/Mink1/Stk4/Actg1/Dusp3/Myadm/Tesk1/Cask/Cfl1/Nf1/Itga3/Vcl/Carmil1/Camsap3/Col16a1/Tbcd/Ap1ar/Dapk3/Epb41l5	28
BP	GO:0035592	establishment of protein localization to extracellular region	48/2319	446/28928	0.107623	1.34253	2.15213	0.0228923	0.0890237	Rab11fip5/Hps1/Mia3/Rab11fip1/Ahi1/Prkn/Rims2/Dnm1l/Cd2ap/Rptor/Madd/Rhbdf1/Ppp3cb/Unc13b/Slc12a2/Rab11fip2/Rfx3/Htt/Lyst/Mia2/Cavin1/Cask/Prkaca/Itpr1/Hmga1/Gja1/Abca1/Slc16a1/Ensa/Ppp3ca/Prkcb/Stim1/Irs2/Adra2a/Cdk16/Lmf1/Tbc1d1/Hcfc1/Rhbdf2/Ptbp1/Sybu/Ccdc186/Rab11fip3/Slc4a8/Rest/Raf1/Psmd9/Pfkl	48
BP	GO:0060038	cardiac muscle cell proliferation	11/2319	70/28928	0.157143	1.96025	2.3746	0.0229531	0.0891991	Hdac2/Mapk14/Apc/Arid2/Dyrk1a/Jarid2/Gja1/Cxadr/Tbx2/Vgll4/Cdk1	11
BP	GO:0017157	regulation of exocytosis	27/2319	225/28928	0.12	1.49692	2.20904	0.023118	0.0897785	Prkn/Rims2/Dnm1l/Abr/Septin4/Epb41l1/Tprg1l/Tcp11/Fmr1/Unc13b/Clasp1/Cacna1h/Clasp2/Pdpk1/Atp2a2/Cask/Stx1b/Prkcb/Adra2a/Smcr8/Git1/Slc4a8/Vps4a/Rest/Rabgef1/Snapin/Gab2	27
BP	GO:0106106	cold-induced thermogenesis	20/2319	155/28928	0.129032	1.60959	2.24647	0.0233667	0.0906819	Hsf1/Ehmt1/Smarca4/Bscl2/Alms1/Lpin1/Dock7/Nrdc/Igf2bp2/Grb10/Apc/Tle3/Rb1/Gja1/Zfp516/Pgam5/Appl2/Ybx2/Zfp423/Adrb1	20
BP	GO:2000116	regulation of cysteine-type endopeptidase activity	25/2319	205/28928	0.121951	1.52126	2.21108	0.0235044	0.0911539	Bok/Ifi203/Sh3rf1/Usp47/Tfap4/Cast/Asph/Pml/Dnajb6/Mgmt/Ripk2/Klf4/Fnip1/Pak2/Caap1/Rest/Dap/Bcl2l12/Diablo/Casp8ap2/Rps6ka1/Ift57/Rps3/Anp32b/Pdcd5	25
BP	GO:0044848	biological phase	9/2319	53/28928	0.169811	2.11828	2.40556	0.0239356	0.0927628	Haspin/Nfia/Jmjd1c/Xrcc5/Ttk/Nfix/Mlh1/Psen1/Sycp2	9
BP	GO:0045637	regulation of myeloid cell differentiation	28/2319	236/28928	0.118644	1.48001	2.1858	0.0240251	0.0930458	Hsf1/Mapk14/Tjp2/Rptor/Apc/Itpkb/Ldb1/Acin1/Ikzf1/Zfpm1/Eif6/Zbtb7a/Jun/Rb1/Rarg/Zfp36/Hmgb2/Ppp3ca/Traf6/Nf1/Rbm15/Kat7/Leo1/Ctr9/Paf1/Med1/Thoc5/Mtor	28
BP	GO:0060048	cardiac muscle contraction	18/2319	136/28928	0.132353	1.65102	2.24653	0.0241739	0.0935581	Sumo1/Fxyd1/Nup155/Bin1/Cacna1h/Akap9/Srsf1/Atp2a2/Zc3h12a/Ppp1r13l/Slc9a1/Ctnna3/Grk2/Ank2/Camk2d/Hsp90aa1/Adrb1/Mtor	18
BP	GO:0034766	negative regulation of monoatomic ion transmembrane transport	14/2319	98/28928	0.142857	1.78205	2.28935	0.0243387	0.094132	Sumo1/Pik3c2a/Bin1/Fmr1/Ppp3cb/Ppp3ca/Ywhaq/Nherf1/Ank3/Vdac1/Stk39/Camk2d/Nedd4/Mtor	14
BP	GO:0062012	regulation of small molecule metabolic process	44/2319	405/28928	0.108642	1.35524	2.12538	0.0246486	0.0952652	Gapdhs/Dab2/Prkn/Sorbs1/Nln/Dnm1l/Rptor/Ubr4/Apc/Clk2/Insig2/Usp7/Pibf1/Arpp19/Lpgat1/Ncor2/Eif6/Zbtb7a/Prkaca/Me1/Parp1/Scp2/Irs2/Lmf1/Pid1/Foxk2/Ncor1/Git1/Abcd2/Pank2/Phkb/Pgp/Appl2/Sirt2/Rest/Prkag2/3110082I17Rik/Ranbp2/Isyna1/Macroh2a1/Nr3c1/Psen1/Ppp2ca/Mtor	44
BP	GO:0030902	hindbrain development	25/2319	206/28928	0.121359	1.51388	2.18511	0.0247836	0.0957219	Ulk1/Smarca4/Pcnt/Ncoa1/Ttbk2/Slc4a7/Ldb1/Cul5/Herc1/Atxn2/Abl2/Hnrnpd/Samd4b/Zbtb18/Gpx4/Atf2/Nfix/Usp9x/Xrcc1/Rere/Sec24b/Arhgap32/Ctnna2/Zfp423/Psen1	25
BP	GO:0060443	mammary gland morphogenesis	10/2319	62/28928	0.16129	2.01199	2.35487	0.0248865	0.0959882	Ncoa3/Pml/Slc12a2/Ar/Epha2/Tbx2/Gli3/Kdm5b/Med1/Nr3c1	10
BP	GO:0086001	cardiac muscle cell action potential	10/2319	62/28928	0.16129	2.01199	2.35487	0.0248865	0.0959882	Nup155/Bin1/Slmap/Akap9/Atp2a2/Cxadr/Ank3/Ctnna3/Ank2/Camk2d	10
BP	GO:0010453	regulation of cell fate commitment	8/2319	45/28928	0.177778	2.21766	2.41323	0.0251434	0.0966953	Hdac2/Gatad2a/Gatad2b/Rbbp7/Mbd3/Chd4/Mta3/Hdac1	8
BP	GO:0032365	intracellular lipid transport	8/2319	45/28928	0.177778	2.21766	2.41323	0.0251434	0.0966953	Relch/Gramd1c/Vps53/Scp2/Abca1/Abcd2/Vps4a/Cert1	8
BP	GO:0046677	response to antibiotic	8/2319	45/28928	0.177778	2.21766	2.41323	0.0251434	0.0966953	Ehmt1/Hdac2/Rsrc1/Cdkn1b/Kat7/Slc9a1/Kdm5b/Hsp90aa1	8
BP	GO:1904262	negative regulation of TORC1 signaling	8/2319	45/28928	0.177778	2.21766	2.41323	0.0251434	0.0966953	Ube3a/Itfg2/Usp7/Atxn3/Akt1s1/Prkaca/Sar1a/Rnf167	8
BP	GO:0006007	glucose catabolic process	6/2319	29/28928	0.206897	2.5809	2.51449	0.0252404	0.0966953	Aldoa/Hk1/Foxk2/Pfkp/Pfkl/Bcl2l13	6
BP	GO:0006301	postreplication repair	6/2319	29/28928	0.206897	2.5809	2.51449	0.0252404	0.0966953	Pold3/Rad18/Poli/Dtl/Rev3l/Rev1	6
BP	GO:0042059	negative regulation of epidermal growth factor receptor signaling pathway	6/2319	29/28928	0.206897	2.5809	2.51449	0.0252404	0.0966953	Cbl/Dusp3/Dab2ip/Rnf126/Errfi1/Psen1	6
BP	GO:0048199	vesicle targeting, to, from or within Golgi	6/2319	29/28928	0.206897	2.5809	2.51449	0.0252404	0.0966953	Sec16a/Gbf1/Mapk15/Trappc12/Ap1ar/Sar1a	6
BP	GO:1903579	negative regulation of ATP metabolic process	6/2319	29/28928	0.206897	2.5809	2.51449	0.0252404	0.0966953	Prkaca/Parp1/Pid1/Ncor1/Git1/Ppp2ca	6
BP	GO:2000050	regulation of non-canonical Wnt signaling pathway	6/2319	29/28928	0.206897	2.5809	2.51449	0.0252404	0.0966953	Dab2/Mllt3/Plekha4/Abl2/Daam2/Csnk1e	6
BP	GO:1904019	epithelial cell apoptotic process	15/2319	108/28928	0.138889	1.73255	2.25159	0.0254989	0.0976193	Bok/Alms1/Cast/Apc/Tmf1/Stk4/Dnmt3a/Rb1/Atf2/Zfp36/Cdkn1b/Srsf6/Sort1/Psmd9/Mtor	15
BP	GO:0000731	DNA synthesis involved in DNA repair	7/2319	37/28928	0.189189	2.36001	2.44371	0.0257538	0.0984621	Pold3/Sycp3/Poli/Dtl/Rev3l/Wrnip1/Rev1	7
BP	GO:1900078	positive regulation of cellular response to insulin stimulus	7/2319	37/28928	0.189189	2.36001	2.44371	0.0257538	0.0984621	Sorbs1/Osbpl8/Nucks1/Gkap1/Myo1c/Pak1/Marcks	7
BP	GO:0050709	negative regulation of protein secretion	14/2319	99/28928	0.141414	1.76405	2.24808	0.026329	0.100593	Rab11fip5/Rab11fip1/Prkn/Rptor/Madd/Rhbdf1/Ppp3ca/Adra2a/Tbc1d1/Rhbdf2/Rab11fip3/Rest/Psmd9/Pfkl	14
BP	GO:0043473	pigmentation	16/2319	118/28928	0.135593	1.69144	2.22182	0.0263947	0.100776	Zeb2/Hps1/Shroom3/Dock7/Pikfyve/Hps5/Lyst/Ap3d1/Nf1/Ankrd27/Tbx2/Gli3/Mysm1/Abcb6/Ap3b1/Snapin	16
BP	GO:0043467	regulation of generation of precursor metabolites and energy	21/2319	167/28928	0.125749	1.56863	2.17557	0.0265215	0.101193	Gapdhs/Sorbs1/Rptor/Grb10/Inpp5k/Eif6/Zbtb7a/Prkaca/Irs2/Ncor1/Git1/Dnajc15/Phkb/Nop53/Pask/Prkag2/Macroh2a1/Cdk1/Psen1/Ppp2ca/Mtor	21
BP	GO:0061462	protein localization to lysosome	9/2319	54/28928	0.166667	2.07906	2.34302	0.0267473	0.101985	Vps53/Ap3d1/Sort1/Vps4a/Sh3bp4/Rtn4/Mfsd1/Ap3b1/Nedd4	9
BP	GO:0010821	regulation of mitochondrion organization	17/2319	128/28928	0.132812	1.65675	2.19834	0.0270653	0.103128	Bok/Prkn/Dnm1l/Ralbp1/Spire1/Mtnap1/Huwe1/Lmna/Gclc/Mff/Mief1/Pgam5/Hdac6/Psmd10/Stox1/Wdr35/Pdcd5	17
BP	GO:0019985	translesion synthesis	5/2319	22/28928	0.227273	2.83508	2.54191	0.0274414	0.10318	Pold3/Poli/Dtl/Rev3l/Rev1	5
BP	GO:0030252	growth hormone secretion	5/2319	22/28928	0.227273	2.83508	2.54191	0.0274414	0.10318	Arhgef7/Madd/Itsn1/Hmga2/Cdk16	5
BP	GO:0031167	rRNA methylation	5/2319	22/28928	0.227273	2.83508	2.54191	0.0274414	0.10318	Emg1/Nsun4/Mettl16/Mettl15/Nop2	5
BP	GO:0045736	negative regulation of cyclin-dependent protein serine/threonine kinase activity	5/2319	22/28928	0.227273	2.83508	2.54191	0.0274414	0.10318	Tfap4/Apc/Lats2/Cdkn1b/Hexim2	5
BP	GO:0090043	regulation of tubulin deacetylation	5/2319	22/28928	0.227273	2.83508	2.54191	0.0274414	0.10318	Tada3/Yeats2/Zzz3/Dr1/Hdac6	5
BP	GO:2000001	regulation of DNA damage checkpoint	5/2319	22/28928	0.227273	2.83508	2.54191	0.0274414	0.10318	Nek1/Rnaseh2b/Brca2/Ppp1r10/Ccar2	5
BP	GO:0001711	endodermal cell fate commitment	4/2319	15/28928	0.266667	3.32649	2.66065	0.0274614	0.10318	Rtf1/Leo1/Ctr9/Paf1	4
BP	GO:0001732	formation of cytoplasmic translation initiation complex	4/2319	15/28928	0.266667	3.32649	2.66065	0.0274614	0.10318	Eif3a/Eif3e/Eif3b/Eif3c	4
BP	GO:0006895	Golgi to endosome transport	4/2319	15/28928	0.266667	3.32649	2.66065	0.0274614	0.10318	Eps15/Gbf1/Sort1/Ap1ar	4
BP	GO:0016558	protein import into peroxisome matrix	4/2319	15/28928	0.266667	3.32649	2.66065	0.0274614	0.10318	Usp9x/Pex16/Pex13/Pex14	4
BP	GO:0021932	hindbrain radial glia guided cell migration	4/2319	15/28928	0.266667	3.32649	2.66065	0.0274614	0.10318	Ulk1/Cul5/Rere/Ctnna2	4
BP	GO:0030242	autophagy of peroxisome	4/2319	15/28928	0.266667	3.32649	2.66065	0.0274614	0.10318	Wipi2/Atg2b/Rb1cc1/Sqstm1	4
BP	GO:0031115	negative regulation of microtubule polymerization	4/2319	15/28928	0.266667	3.32649	2.66065	0.0274614	0.10318	Arhgef7/Dyrk1a/Tbcd/Map2	4
BP	GO:0034397	telomere localization	4/2319	15/28928	0.266667	3.32649	2.66065	0.0274614	0.10318	Nup98/Cep63/Mlh1/Spdya	4
BP	GO:0038203	TORC2 signaling	4/2319	15/28928	0.266667	3.32649	2.66065	0.0274614	0.10318	Sik3/Usp9x/Prr5/Mtor	4
BP	GO:0042795	snRNA transcription by RNA polymerase II	4/2319	15/28928	0.266667	3.32649	2.66065	0.0274614	0.10318	Snapc1/Larp7/Ell2/Mepce	4
BP	GO:0043558	regulation of translational initiation in response to stress	4/2319	15/28928	0.266667	3.32649	2.66065	0.0274614	0.10318	Pml/Eif2ak2/Npm1/Nck1	4
BP	GO:0045618	positive regulation of keratinocyte differentiation	4/2319	15/28928	0.266667	3.32649	2.66065	0.0274614	0.10318	Ncoa3/Numa1/Med1/Macroh2a1	4
BP	GO:0046794	transport of virus	4/2319	15/28928	0.266667	3.32649	2.66065	0.0274614	0.10318	Kpna6/Pikfyve/Fmr1/Eps15	4
BP	GO:0150011	regulation of neuron projection arborization	4/2319	15/28928	0.266667	3.32649	2.66065	0.0274614	0.10318	Macf1/Grip1/Myo9a/Dvl2	4
BP	GO:1902412	regulation of mitotic cytokinesis	4/2319	15/28928	0.266667	3.32649	2.66065	0.0274614	0.10318	Wnk1/Kif20b/Rab11fip3/Incenp	4
BP	GO:0043470	regulation of carbohydrate catabolic process	12/2319	81/28928	0.148148	1.84805	2.25633	0.0275208	0.103335	Gapdhs/Rptor/Eif6/Zbtb7a/Prkaca/Ncor1/Git1/Phkb/Prkag2/Psen1/Ppp2ca/Mtor	12
BP	GO:1903531	negative regulation of secretion by cell	24/2319	198/28928	0.121212	1.51204	2.13431	0.0277532	0.104139	Rab11fip5/Rab11fip1/Prkn/Abr/Rptor/Madd/Rhbdf1/Tcp11/Fmr1/Ppp1r9a/Gja1/Vamp3/Ppp3ca/Adra2a/Nf1/Smcr8/Tbc1d1/Rhbdf2/Rab11fip3/Rest/Psmd9/Rabgef1/Cry2/Pfkl	24
BP	GO:0009799	specification of symmetry	19/2319	148/28928	0.128378	1.60144	2.16552	0.0278612	0.104406	Ccdc40/Ofd1/Sufu/Ift140/Kdm2a/Rfx3/Map3k4/Gja1/Tbx2/Dvl2/Daam2/Asb2/Dync2li1/Cluap1/Dnaaf1/Odad4/Kif3a/Ift57/Psen1	19
BP	GO:0009855	determination of bilateral symmetry	19/2319	148/28928	0.128378	1.60144	2.16552	0.0278612	0.104406	Ccdc40/Ofd1/Sufu/Ift140/Kdm2a/Rfx3/Map3k4/Gja1/Tbx2/Dvl2/Daam2/Asb2/Dync2li1/Cluap1/Dnaaf1/Odad4/Kif3a/Ift57/Psen1	19
BP	GO:0071692	protein localization to extracellular region	48/2319	452/28928	0.106195	1.32471	2.05405	0.0281899	0.105568	Rab11fip5/Hps1/Mia3/Rab11fip1/Ahi1/Prkn/Rims2/Dnm1l/Cd2ap/Rptor/Madd/Rhbdf1/Ppp3cb/Unc13b/Slc12a2/Rab11fip2/Rfx3/Htt/Lyst/Mia2/Cavin1/Cask/Prkaca/Itpr1/Hmga1/Gja1/Abca1/Slc16a1/Ensa/Ppp3ca/Prkcb/Stim1/Irs2/Adra2a/Cdk16/Lmf1/Tbc1d1/Hcfc1/Rhbdf2/Ptbp1/Sybu/Ccdc186/Rab11fip3/Slc4a8/Rest/Raf1/Psmd9/Pfkl	48
BP	GO:0006458	'de novo' protein folding	8/2319	46/28928	0.173913	2.16945	2.34334	0.0283684	0.105956	Dnajc7/Hsph1/Dnajc2/Cct3/Hspa14/Dnajb4/Hspa1l/Cct2	8
BP	GO:0017145	stem cell division	8/2319	46/28928	0.173913	2.16945	2.34334	0.0283684	0.105956	Fubp1/Ncoa3/Cntrl/Mllt3/Thoc2/Ulk4/Zfp36l2/Thoc5	8
BP	GO:0038179	neurotrophin signaling pathway	8/2319	46/28928	0.173913	2.16945	2.34334	0.0283684	0.105956	Rapgef2/Ulk1/Cd2ap/Akt1s1/Lmtk2/Sos1/Sort1/Raf1	8
BP	GO:0048854	brain morphogenesis	8/2319	46/28928	0.173913	2.16945	2.34334	0.0283684	0.105956	Pcnt/Afdn/Nfix/Nf1/Sos1/Spef2/Ctnna2/Psen1	8
BP	GO:0030512	negative regulation of transforming growth factor beta receptor signaling pathway	14/2319	100/28928	0.14	1.74641	2.20728	0.0284369	0.106142	Hdac2/Sap130/Rbbp7/Arid4b/Snx1/Pbld2/Pdpk1/Arid4a/Hdac1/Zbtb7a/Sin3a/Bcl9l/Usp15/Stub1	14
BP	GO:0006942	regulation of striated muscle contraction	13/2319	91/28928	0.142857	1.78205	2.20581	0.0292973	0.109225	Sumo1/Fxyd1/Bin1/Cacna1h/Akap9/Atp2a2/Zc3h12a/Slc9a1/Ctnna3/Grk2/Ank2/Hsp90aa1/Adrb1	13
BP	GO:0007368	determination of left/right symmetry	18/2319	139/28928	0.129496	1.61538	2.14698	0.0293565	0.109225	Ccdc40/Ofd1/Sufu/Ift140/Kdm2a/Rfx3/Gja1/Tbx2/Dvl2/Daam2/Asb2/Dync2li1/Cluap1/Dnaaf1/Odad4/Kif3a/Ift57/Psen1	18
BP	GO:0009791	post-embryonic development	18/2319	139/28928	0.129496	1.61538	2.14698	0.0293565	0.109225	Sox6/Ehbp1l1/Morc3/Abl2/Gigyf2/Dnmt3a/Mapk8ip3/Atn1/Itpr1/Kmt2a/Usp9x/Ppp1r13l/Klf4/Atrx/Kdm5b/Ash1l/Psen1/Mtor	18
BP	GO:0021549	cerebellum development	18/2319	139/28928	0.129496	1.61538	2.14698	0.0293565	0.109225	Ulk1/Pcnt/Ncoa1/Ttbk2/Ldb1/Herc1/Atxn2/Abl2/Hnrnpd/Samd4b/Zbtb18/Gpx4/Nfix/Usp9x/Xrcc1/Rere/Arhgap32/Psen1	18
BP	GO:0006734	NADH metabolic process	7/2319	38/28928	0.184211	2.29791	2.36346	0.0294546	0.109225	Aldoa/Hk1/Me1/Foxk2/Pfkp/Pfkl/Bcl2l13	7
BP	GO:0043516	regulation of DNA damage response, signal transduction by p53 class mediator	7/2319	38/28928	0.184211	2.29791	2.36346	0.0294546	0.109225	Atr/Dyrk1a/Ddx5/Npm1/Hic1/Psmd10/Dyrk3	7
BP	GO:0070633	transepithelial transport	7/2319	38/28928	0.184211	2.29791	2.36346	0.0294546	0.109225	Slc12a2/Actg1/Best1/Itpr1/Actb/Cxadr/Ostm1	7
BP	GO:0090140	regulation of mitochondrial fission	7/2319	38/28928	0.184211	2.29791	2.36346	0.0294546	0.109225	Prkn/Dnm1l/Ralbp1/Spire1/Mff/Mief1/Pgam5	7
BP	GO:0032253	dense core granule localization	6/2319	30/28928	0.2	2.49487	2.41834	0.029475	0.109225	Kif1b/Tanc2/Unc13b/Kif1c/Sybu/Map2	6
BP	GO:0061484	hematopoietic stem cell homeostasis	6/2319	30/28928	0.2	2.49487	2.41834	0.029475	0.109225	Ubap2l/Septin4/Arhgef5/Smarca2/Stat4/Bap1	6
BP	GO:1905820	positive regulation of chromosome separation	6/2319	30/28928	0.2	2.49487	2.41834	0.029475	0.109225	Ncaph2/Numa1/Rb1/Mapk15/Cdc16/Incenp	6
BP	GO:0007043	cell-cell junction assembly	21/2319	169/28928	0.12426	1.55007	2.11719	0.0297526	0.11011	Nfasc/Epb41l3/Patj/Cgn/Tjp1/Ocln/Afdn/Pkn2/Actg1/Prkaca/Ace/Gja1/Ctnna1/Nphp4/Actb/Epha2/Vcl/Tbcd/Pak2/Jam3/Myo1c	21
BP	GO:0007224	smoothened signaling pathway	21/2319	169/28928	0.12426	1.55007	2.11719	0.0297526	0.11011	Ubr5/Arl3/Ptpdc1/Ttbk2/Sufu/2700049A03Rik/Ift140/Ulk4/Ift122/Prkaca/Rb1/Ctnna1/Gli3/Iqce/Dzip1/Cluap1/Efcab7/Rab23/Kif3a/Ift57/Zfp423	21
BP	GO:0150052	regulation of postsynapse assembly	9/2319	55/28928	0.163636	2.04126	2.28182	0.0297839	0.110154	Cpeb3/Arhgap33/Pum2/Afdn/Map1b/Usp9x/Mark1/Rtn4/Nedd8	9
BP	GO:0006109	regulation of carbohydrate metabolic process	26/2319	220/28928	0.118182	1.47424	2.08447	0.0300424	0.111037	Gapdhs/Prkn/Sorbs1/Nln/Rptor/Grb10/Clk2/Inpp5k/Usp7/Arpp19/Eif6/Zbtb7a/Prkaca/Irs2/Foxk2/Ncor1/Git1/Phkb/Pask/Pgp/Prkag2/Ranbp2/Nr3c1/Psen1/Ppp2ca/Mtor	26
BP	GO:0051260	protein homooligomerization	25/2319	210/28928	0.119048	1.48504	2.08257	0.0304441	0.112449	Spast/Kctd2/Aldoa/Cep57/Blm/Tk1/Me1/Sub1/Itpr1/Ripk2/Trp53bp1/Vasp/Kctd19/Acaca/Kctd13/Sgta/Appl2/Rbmxl1/Crtc3/Basp1/Mospd2/Cby1/Ehd1/Kctd16/Samhd1	25
BP	GO:0043297	apical junction assembly	14/2319	101/28928	0.138614	1.72912	2.16693	0.0306661	0.113195	Cgn/Tjp1/Ocln/Afdn/Pkn2/Prkaca/Gja1/Ctnna1/Nphp4/Epha2/Vcl/Tbcd/Pak2/Myo1c	14
BP	GO:0009141	nucleoside triphosphate metabolic process	33/2319	294/28928	0.112245	1.40018	2.036	0.0313974	0.115819	Nudt5/Pfkfb3/Gapdhs/Prkn/Parg/Dnm1l/Rptor/Aldoa/Cad/Hk1/Gtpbp1/Eif6/Zbtb7a/Ldhc/Prkaca/Parp1/Ran/Ndufv3/Pid1/Foxk2/Ncor1/Git1/Pfkp/Prkag2/Dut/Rab23/Ak1/Pfkl/Psen1/Bcl2l13/Ppp2ca/Samhd1/Mtor	33
BP	GO:2000243	positive regulation of reproductive process	15/2319	111/28928	0.135135	1.68572	2.13684	0.0316934	0.116834	Hdac2/Eif4g3/Rad51ap1/Iqcf1/Ythdc2/Irgc/Fam170b/Cacna1h/Bnc1/Ar/Gja1/Rbm46/Dazl/Mapk15/Sirt2	15
BP	GO:0031398	positive regulation of protein ubiquitination	16/2319	121/28928	0.132231	1.6495	2.11354	0.0324355	0.119493	Ube3a/Prkn/Cdc14b/Septin4/Huwe1/Axin1/Mycbp2/Ripk2/Npm1/Mapk15/Chfr/Nsmce3/Dnajb2/Stub1/Psmd10/Skp1	16
BP	GO:0021535	cell migration in hindbrain	5/2319	23/28928	0.217391	2.71181	2.4245	0.0328159	0.120737	Ulk1/Ttbk2/Cul5/Rere/Ctnna2	5
BP	GO:1901673	regulation of mitotic spindle assembly	5/2319	23/28928	0.217391	2.71181	2.4245	0.0328159	0.120737	Eml3/Chmp2b/Tpr/Ccsap/Hnrnpu	5
BP	GO:0043954	cellular component maintenance	14/2319	102/28928	0.137255	1.71216	2.12704	0.03302	0.121409	Rims2/Epb41l3/Tprn/Tjp1/Fyn/Afdn/Erc1/Abl2/Cfl1/Itga3/Sort1/Lnpk/Camsap3/Mtmr2	14
BP	GO:0045912	negative regulation of carbohydrate metabolic process	11/2319	74/28928	0.148649	1.85429	2.17224	0.0331824	0.121927	Prkn/Grb10/Clk2/Inpp5k/Usp7/Prkaca/Ncor1/Git1/Pask/Pgp/Ppp2ca	11
BP	GO:0120161	regulation of cold-induced thermogenesis	19/2319	151/28928	0.125828	1.56962	2.07175	0.0333847	0.122498	Hsf1/Ehmt1/Smarca4/Bscl2/Alms1/Lpin1/Dock7/Nrdc/Grb10/Apc/Tle3/Rb1/Gja1/Zfp516/Pgam5/Appl2/Ybx2/Zfp423/Adrb1	19
BP	GO:0010171	body morphogenesis	10/2319	65/28928	0.153846	1.91913	2.19003	0.0334027	0.122498	Crebbp/Gatad2a/Ofd1/Asph/Phldb2/Phldb1/Clasp1/Clasp2/Ift122/Nipbl	10
BP	GO:0051289	protein homotetramerization	10/2319	65/28928	0.153846	1.91913	2.19003	0.0334027	0.122498	Aldoa/Tk1/Me1/Itpr1/Vasp/Acaca/Appl2/Crtc3/Cby1/Samhd1	10
BP	GO:0031330	negative regulation of cellular catabolic process	15/2319	112/28928	0.133929	1.67067	2.09937	0.033984	0.124549	Fez2/Rptor/Usp36/Eif4g1/Herc1/Sec22b/Wnk1/Foxk2/Smcr8/Sirt2/Dap/Mtmr2/Hdac6/Eif4g2/Mtor	15
[truncated: 872 more rows]

## Sheet: b. Step 3-4 1-2 diff phos
Table 4b. The enriched gene ontology terms in spermatid phosphoproteome between Step 3-4 and Step 1-2.
[truncated: 60 more rows]

## Sheet: c. Step 5-6 3-4 diff phos
Table 4c. The enriched gene ontology terms in spermatid phosphoproteome between Step 5-6 and Step 3-4.
[truncated: 296 more rows]

## Sheet: d. Step 13-14 5-6 diff phos
Table 4d. The enriched gene ontology terms in spermatid phosphoproteome between Step 5-6 and Step 3-4.
[truncated: 2,156 more rows]
