# Supplementary material for: Stage‐Resolved Phosphoproteomic Landscape of Mouse Spermiogenesis Reveals Key Kinase Signaling in Sperm Morphogenesis
Source: Adv Sci (Weinh). 2025 Sep 3;12(44):e08538. doi: 10.1002/advs.202508538 (PMC12667522; doi:10.1002/advs.202508538)
Supplement: Supplementary file 7 — Supplemental Table 5 [file ADVS-12-e08538-s001.xlsx]

## Sheet: Kinase
Table 5. Kinases with enriched phosphorylated substrates in different quantitative phosphorylation modules.
Kinase	a*	b*	c*	d*	oddsratio*	pvalue*	Regulation	Module
TKL/IRAK/IRAK4	284	988	1331	6472	1.39773	9.19904e-06	Hyper-activated	1
Other/Aur/AURKC	240	1032	1145	6658	1.35229	0.000178547	Hyper-activated	1
AGC/DMPK/ROCK/ROCK1	676	596	3725	4078	1.24171	0.000356094	Hyper-activated	1
CMGC/CLK/CLK2	566	706	3061	4742	1.24197	0.000430443	Hyper-activated	1
CAMK/CAMK2/CAMK2G	358	914	1857	5946	1.25415	0.000934755	Hyper-activated	1
AGC/Akt/AKT1	1010	262	5866	1937	1.27294	0.00102609	Hyper-activated	1
CMGC/CK2/CSNK2A2	187	1085	1415	6388	0.778073	0.0025766	Hypo-activated	1
Other/TLK/TLK2	133	1139	628	7175	1.33411	0.00533094	Hyper-activated	1
CMGC/CDK/CDK9/CDK9	962	310	5613	2190	1.21077	0.00611236	Hyper-activated	1
Other/NEK/NEK9	15	1257	183	7620	0.49689	0.00682501	Hypo-activated	1
Other/NEK/NEK9/NEK9	15	1257	183	7620	0.49689	0.00682501	Hypo-activated	1
STE/STE20/PAKA/PAK2	64	1208	268	7535	1.48957	0.00763621	Hyper-activated	1
AGC/PKC/PKCa/PRKCA	1128	144	6724	1079	1.25701	0.0148452	Hyper-activated	1
AGC/PKA/PRKACB	262	1010	1381	6422	1.2063	0.0148598	Hyper-activated	1
TKL/RIPK/RIPK2	90	1182	420	7383	1.33847	0.017951	Hyper-activated	1
STE/STE7/MEK4/MAP2K4	17	1255	53	7750	1.98076	0.022568	Hyper-activated	1
AGC/PKN/PKN1	12	1260	34	7769	2.17619	0.029808	Hyper-activated	1
CMGC/MAPK/ERK5/MAPK7	3	1269	3	7800	6.14657	0.0395238	Hyper-activated	1
CMGC/SRPK/SRPK1	677	1253	2118	5685	1.45025	1.1794e-11	Hyper-activated	2
AGC/PKA/PRKACB	456	1474	1381	6422	1.43861	5.6883e-09	Hyper-activated	2
AGC/DMPK/ROCK/ROCK2	993	937	3448	4355	1.33854	1.06181e-08	Hyper-activated	2
AGC/PKG/PRKG1	586	1344	1883	5920	1.37079	2.76362e-08	Hyper-activated	2
AGC/DMPK/ROCK/ROCK1	1048	882	3725	4078	1.30081	2.74839e-07	Hyper-activated	2
AGC/SGK/SGK3	480	1450	1537	6266	1.34955	8.2461e-07	Hyper-activated	2
STE/STE20/PAKA/PAK1	295	1635	873	6930	1.43226	1.42542e-06	Hyper-activated	2
STE/STE20/PAKA/PAK2	114	1816	268	7535	1.76497	2.07429e-06	Hyper-activated	2
CAMK/MAPKAPK/MK2/MAPKAPK2	589	1341	1968	5835	1.30227	2.84716e-06	Hyper-activated	2
AGC/PKC/PKCd/PRKCD	1448	482	5450	2353	1.29702	6.55822e-06	Hyper-activated	2
AGC/NDR/LATS/LATS1	513	1417	1700	6103	1.2997	9.36013e-06	Hyper-activated	2
CAMK/DAPK/DAPK/DAPK3	1015	915	3676	4127	1.24539	1.70091e-05	Hyper-activated	2
AGC/NDR/NDR/STK38	481	1449	1604	6199	1.2829	3.72964e-05	Hyper-activated	2
AGC/RSK/MSK/RPS6KA5	676	1254	2350	5453	1.25088	3.76069e-05	Hyper-activated	2
CAMK/PKD/PRKD2	714	1216	2499	5304	1.24624	3.94199e-05	Hyper-activated	2
CAMK/PKD/PRKD1	562	1368	1918	5885	1.26052	4.98691e-05	Hyper-activated	2
AGC/RSK/RSKp90/RPS6KA3	765	1165	2709	5094	1.23477	6.12601e-05	Hyper-activated	2
STE/STE20/PAKB/PAK4	451	1479	1515	6288	1.26563	0.00014343	Hyper-activated	2
AGC/Akt/AKT1	1528	402	5866	1937	1.25512	0.000223335	Hyper-activated	2
AGC/PKC/PKCa/PRKCA	1721	209	6724	1079	1.32138	0.000418129	Hyper-activated	2
CAMK/CAMK1/CAMK1	394	1536	1323	6480	1.25638	0.000458036	Hyper-activated	2
CAMK/CAMK2/CAMK2G	530	1400	1857	5946	1.21216	0.000932092	Hyper-activated	2
CAMK/CAMKL/AMPK/PRKAA1	313	1617	1037	6766	1.26295	0.00105535	Hyper-activated	2
CMGC/CDK/CDK9	494	1436	1723	6080	1.21392	0.00117639	Hyper-activated	2
TKL/IRAK/IRAK4	387	1543	1331	6472	1.21957	0.00240002	Hyper-activated	2
CMGC/RCK/MAK	269	1661	889	6914	1.25954	0.0024806	Hyper-activated	2
CMGC/CDK/CDK8/CDK19	37	1893	249	7554	0.592965	0.0025176	Hypo-activated	2
Other/NEK/NEK6	127	1803	669	7134	0.75113	0.00399131	Hypo-activated	2
Other/NEK/NEK6/NEK6	123	1807	644	7159	0.756682	0.0061539	Hypo-activated	2
Other/Aur/AURKC	331	1599	1145	6658	1.2037	0.00707642	Hyper-activated	2
Other/BUB/BUB1	1739	191	6862	941	1.24855	0.00786072	Hyper-activated	2
CAMK/CAMKL/CHK1/CHEK1	1633	297	6404	1399	1.20115	0.00811246	Hyper-activated	2
Other/NEK/NEK1/NEK1	7	1923	71	7732	0.396417	0.0145517	Hypo-activated	2
CK1/TTBK/TTBK2	50	1880	289	7514	0.691489	0.0181702	Hypo-activated	2
Atypical/PDHK/PDHK/PDK2	41	1889	110	7693	1.51794	0.0301128	Hyper-activated	2
TKL/RAF/RAF/RAF1	193	1737	657	7146	1.20852	0.0305968	Hyper-activated	2
CMGC/CDK/CDK8/CDK8	693	162	5485	2318	1.80782	1.01817e-11	Hyper-activated	3
CMGC/CK2/CSNK2A2	82	773	1415	6388	0.478898	3.69607e-11	Hypo-activated	3
CMGC/CDK/CDK5	737	118	5993	1810	1.88634	6.72326e-11	Hyper-activated	3
CMGC/CDK/CDK5/CDK5	742	113	6068	1735	1.8775	1.99446e-10	Hyper-activated	3
CMGC/CDK/CDC2/CDK1	508	347	3819	3984	1.52723	6.11101e-09	Hyper-activated	3
CMGC/CDK/CDK9/CDK9	692	163	5613	2190	1.65641	8.04739e-09	Hyper-activated	3
CMGC/MAPK/p38/MAPK14	548	307	4231	3572	1.50699	3.41741e-08	Hyper-activated	3
CMGC/MAPK/JNK/MAPK8	472	383	3556	4247	1.47185	1.03743e-07	Hyper-activated	3
CMGC/CDK/CRK7/CDK12	470	385	3548	4255	1.46404	1.53593e-07	Hyper-activated	3
CMGC/CDK/CDK4	470	385	3548	4255	1.46404	1.53593e-07	Hyper-activated	3
CMGC/CDK/CDK4/CDK6	470	385	3548	4255	1.46404	1.53593e-07	Hyper-activated	3
CMGC/CDK/CDK4/CDK4	470	385	3549	4254	1.46328	1.53834e-07	Hyper-activated	3
CMGC/CDK/CDK8	612	243	4884	2919	1.50523	1.54104e-07	Hyper-activated	3
CMGC/CDK/CDK2	480	375	3642	4161	1.46241	1.60639e-07	Hyper-activated	3
CMGC/MAPK/JNK/MAPK10	470	385	3557	4246	1.45725	1.90015e-07	Hyper-activated	3
CMGC/MAPK/JNK/MAPK9	452	403	3402	4401	1.45094	2.54255e-07	Hyper-activated	3
CMGC/MAPK/ERK1/MAPK1	579	276	4592	3211	1.46692	4.61575e-07	Hyper-activated	3
STE/STE11/MEKK1/MAP3K1	437	418	3287	4516	1.43635	5.92588e-07	Hyper-activated	3
CMGC/DYRK/DYRK1/DYRK1A	457	398	3475	4328	1.4301	8.25578e-07	Hyper-activated	3
CMGC/CDK/CDK2/CDK2	499	356	3938	3865	1.3757	1.26296e-05	Hyper-activated	3
CAMK/CAMK2/CAMK2D	544	311	4359	3444	1.38202	1.26541e-05	Hyper-activated	3
AGC/PKA/PRKACB	203	652	1381	6422	1.44785	2.63508e-05	Hyper-activated	3
CMGC/DYRK/HIPK/HIPK3	508	347	4055	3748	1.35314	3.82142e-05	Hyper-activated	3
AGC/PKG/PRKG1	261	594	1883	5920	1.38142	5.99705e-05	Hyper-activated	3
AGC/PKC/PKCh/PRKCE	442	413	3484	4319	1.32671	9.19981e-05	Hyper-activated	3
CMGC/SRPK/SRPK1	287	568	2118	5685	1.35624	9.38251e-05	Hyper-activated	3
CAMK/CAMK1/CAMK4	511	344	4122	3681	1.32654	0.000110288	Hyper-activated	3
CK1/CK1/CK1-A/CSNK1A1	491	364	4994	2809	0.758723	0.000182659	Hypo-activated	3
CMGC/GSK/GSK3B	577	278	4760	3043	1.32686	0.000209017	Hyper-activated	3
AGC/GRK/BARK/GRK2	269	586	2909	4894	0.77228	0.000765337	Hypo-activated	3
AGC/PKC/PKCa/PRKCA	771	84	6724	1079	1.47288	0.000860284	Hyper-activated	3
Other/Aur/AURKC	163	692	1145	6658	1.36968	0.000890731	Hyper-activated	3
AGC/RSK/RSKp90/RPS6KA3	346	509	2709	5094	1.27823	0.00102984	Hyper-activated	3
AGC/Akt/AKT3	345	510	2704	5099	1.27564	0.00103006	Hyper-activated	3
CMGC/CDK/CCRK/CDK20	215	640	1583	6220	1.31998	0.00117194	Hyper-activated	3
AGC/Akt/AKT1	685	170	5866	1937	1.33054	0.00122114	Hyper-activated	3
CAMK/MAPKAPK/MK2/MAPKAPK2	260	595	1968	5835	1.2956	0.00129417	Hyper-activated	3
AGC/DMPK/ROCK/ROCK1	458	397	3725	4078	1.26298	0.0013262	Hyper-activated	3
Atypical/PIKK/SMG1	234	621	2538	5265	0.781684	0.00200557	Hypo-activated	3
Atypical/PIKK/SMG1/SMG1	234	621	2538	5265	0.781684	0.00200557	Hypo-activated	3
CMGC/CDK/CDK9	229	626	1723	6080	1.29086	0.00219038	Hyper-activated	3
CAMK/PKD/PRKD1	250	605	1918	5885	1.26789	0.00315467	Hyper-activated	3
CK1/TTBK/TTBK1	557	298	4676	3127	1.24995	0.00319072	Hyper-activated	3
AGC/NDR/NDR/STK38	213	642	1604	6199	1.28222	0.00348865	Hyper-activated	3
AGC/NDR/LATS/LATS1	224	631	1700	6103	1.27442	0.00368452	Hyper-activated	3
CAMK/CAMKL/QIK/SIK2	52	803	309	7494	1.57052	0.00502073	Hyper-activated	3
AGC/PKC/PKCd/PRKCD	636	219	5450	2353	1.25383	0.00577056	Hyper-activated	3
STE/STE20/PAKA/PAK1	123	732	873	6930	1.33387	0.00667012	Hyper-activated	3
AGC/SGK/SGK3	202	653	1537	6266	1.26112	0.00792996	Hyper-activated	3
CAMK/DAPK/DAPK/DAPK3	443	412	3676	4127	1.20716	0.0093922	Hyper-activated	3
Other/IKK/CHUK	697	158	6629	1174	0.78126	0.00939933	Hypo-activated	3
CMGC/MAPK/ERK1/MAPK3	664	191	5745	2058	1.24535	0.0108288	Hyper-activated	3
CK1/CK1/CK1-D/CSNK1D	294	561	3030	4773	0.825531	0.0117523	Hypo-activated	3
CK1/CK1/CK1-D/CSNK1E	569	286	4850	2953	1.21135	0.012591	Hyper-activated	3
CK1/CK1/CK1-G/CSNK1G1	281	574	2893	4910	0.830859	0.015127	Hypo-activated	3
CAMK/PKD/PRKD2	309	546	2499	5304	1.20117	0.0153538	Hyper-activated	3
CAMK/CAMKL/AMPK/PRKAA1	140	715	1037	6766	1.27754	0.0154995	Hyper-activated	3
STE/STE20/SLK	832	23	7459	344	1.6683	0.0156215	Hyper-activated	3
TKL/RIPK/RIPK2	63	792	420	7383	1.3983	0.022455	Hyper-activated	3
Other/NEK/NEK6/NEK7	4	851	8	7795	4.57991	0.0244965	Hyper-activated	3
Other/BUB/BUB1	774	81	6862	941	1.31037	0.0254929	Hyper-activated	3
Atypical/PIKK/ATR/ATR	732	123	6465	1338	1.23167	0.043261	Hyper-activated	3
Atypical/PIKK/ATR	732	123	6465	1338	1.23167	0.043261	Hyper-activated	3
CMGC/MAPK/JNK/MAPK10	308	686	3557	4246	0.535948	1.01452e-18	Hypo-activated	4
CMGC/CDK/CDK4/CDK4	308	686	3549	4254	0.538168	1.4142e-18	Hypo-activated	4
CMGC/CDK/CRK7/CDK12	308	686	3548	4255	0.538446	1.83875e-18	Hypo-activated	4
CMGC/CDK/CDK4	308	686	3548	4255	0.538446	1.83875e-18	Hypo-activated	4
CMGC/CDK/CDK4/CDK6	308	686	3548	4255	0.538446	1.83875e-18	Hypo-activated	4
CMGC/MAPK/JNK/MAPK8	309	685	3556	4247	0.538751	1.8766e-18	Hypo-activated	4
CMGC/MAPK/JNK/MAPK9	295	699	3402	4401	0.545961	1.89622e-17	Hypo-activated	4
CMGC/DYRK/HIPK/HIPK3	381	613	4055	3748	0.574478	4.81784e-16	Hypo-activated	4
CMGC/CDK/CDK2	332	662	3642	4161	0.572978	1.4119e-15	Hypo-activated	4
CMGC/CDK/CDC2/CDK1	363	631	3819	3984	0.600132	1.25568e-13	Hypo-activated	4
CMGC/MAPK/ERK1/MAPK1	465	529	4592	3211	0.614661	7.08754e-13	Hypo-activated	4
CMGC/MAPK/ERK1/MAPK3	623	371	5745	2058	0.601547	1.51903e-12	Hypo-activated	4
CK1/TTBK/TTBK1	479	515	4676	3127	0.621988	2.609e-12	Hypo-activated	4
CMGC/MAPK/p38/MAPK14	423	571	4231	3572	0.625421	4.0933e-12	Hypo-activated	4
CMGC/GSK/GSK3B	494	500	4760	3043	0.631614	1.18417e-11	Hypo-activated	4
CMGC/CDK/CDK2/CDK2	389	605	3938	3865	0.631056	1.45011e-11	Hypo-activated	4
CMGC/DYRK/DYRK1/DYRK1A	334	660	3475	4328	0.630282	3.85133e-11	Hypo-activated	4
CMGC/CDK/CDK7	648	346	5783	2020	0.65418	5.65198e-09	Hypo-activated	4
Atypical/PIKK/ATR	748	246	6465	1338	0.629295	1.41218e-08	Hypo-activated	4
Atypical/PIKK/ATR/ATR	748	246	6465	1338	0.629295	1.41218e-08	Hypo-activated	4
Atypical/PIKK/FRAP/MTOR	649	345	5763	2040	0.665897	2.36528e-08	Hypo-activated	4
CMGC/CDK/CDK7/CDK7	638	356	5672	2131	0.673314	4.4219e-08	Hypo-activated	4
CMGC/CDK/CDK5	691	303	5993	1810	0.688763	7.89602e-07	Hypo-activated	4
CMGC/CDK/CDK8	542	452	4884	2919	0.71667	1.19251e-06	Hypo-activated	4
CMGC/CDK/CDK5/CDK5	703	291	6068	1735	0.690743	1.24365e-06	Hypo-activated	4
Atypical/PIKK/DNAPK/PRKDC	712	282	6120	1683	0.694326	2.15738e-06	Hypo-activated	4
CMGC/GSK/GSK3A	113	881	1326	6477	0.626517	3.23207e-06	Hypo-activated	4
AGC/PKC/PKCi/PRKCI	605	389	5317	2486	0.727177	5.89506e-06	Hypo-activated	4
CMGC/CDK/CDK8/CDK8	628	366	5485	2318	0.725129	6.63527e-06	Hypo-activated	4
CMGC/CDK/CDK9/CDK9	647	347	5613	2190	0.727485	1.11785e-05	Hypo-activated	4
Atypical/PIKK/ATM/ATM	661	333	5706	2097	0.729498	1.45887e-05	Hypo-activated	4
Atypical/PIKK/ATM	661	333	5706	2097	0.729498	1.45887e-05	Hypo-activated	4
CMGC/CDK/CDK9	165	829	1723	6080	0.702341	5.67909e-05	Hypo-activated	4
CMGC/CDK/CCRK/CDK20	152	842	1583	6220	0.709318	0.000161688	Hypo-activated	4
STE/STE11/MEKK1/MAP3K1	362	632	3287	4516	0.786947	0.000555218	Hypo-activated	4
CK1/CK1/CK1-G/CSNK1G1	421	573	2893	4910	1.24698	0.00137937	Hyper-activated	4
Atypical/GTF2F1	91	903	960	6843	0.718338	0.00359734	Hypo-activated	4
Atypical/GTF2F1/GTF2F1	91	903	960	6843	0.718338	0.00359734	Hypo-activated	4
AGC/NDR/LATS/LATS1	177	817	1700	6103	0.77776	0.00398079	Hypo-activated	4
Atypical/PIKK/SMG1/SMG1	366	628	2538	5265	1.20901	0.00722528	Hyper-activated	4
Atypical/PIKK/SMG1	366	628	2538	5265	1.20901	0.00722528	Hyper-activated	4
AGC/NDR/NDR/STK38	169	825	1604	6199	0.791681	0.00815899	Hypo-activated	4
CAMK/PKD/PRKD1	207	787	1918	5885	0.807037	0.0093776	Hypo-activated	4
Other/WNK/WNK1	376	618	2625	5178	1.20014	0.00949714	Hyper-activated	4
Other/NEK/NEK6/NEK6	59	935	644	7159	0.701466	0.0107557	Hypo-activated	4
AGC/PKA/PRKACB	144	850	1381	6422	0.787808	0.0112094	Hypo-activated	4
AGC/PDK1/PDPK1	64	930	687	7116	0.712814	0.0112681	Hypo-activated	4
STE/STE20/PAKA/PAK1	86	908	873	6930	0.751851	0.0149782	Hypo-activated	4
Other/PLK/SAK/PLK4	92	902	553	7250	1.33719	0.0166507	Hyper-activated	4
AGC/SGK/SGK3	165	829	1537	6266	0.81142	0.0190759	Hypo-activated	4
TK/Syk	5	989	10	7793	3.93984	0.0207764	Hyper-activated	4
Other/CDC7	197	797	1797	6006	0.826124	0.0242322	Hypo-activated	4
Other/CDC7/CDC7	197	797	1797	6006	0.826124	0.0242322	Hypo-activated	4
AGC/PKN/PKN1	10	984	34	7769	2.32215	0.0274676	Hyper-activated	4
TK/Syk/SYK	6	988	16	7787	2.95559	0.0312195	Hyper-activated	4
TK/Abl/ABL2	2	992	1	7802	15.7298	0.0353906	Hyper-activated	4
Other/NEK/NEK6/NEK7	4	990	8	7795	3.93687	0.0381592	Hyper-activated	4
TK/Fak/PTK2	6	988	17	7786	2.78138	0.0383308	Hyper-activated	4
*For a given phosphorylation distribution module (e.g., Module1), a 2×2 contingency table was constructed to evaluate the enrichment of substrates regulated by this kinase. The four cells in the table are defined as follows: a: Number of phosphosites in Module1 regulated by this kinase b: Number of phosphosites in Module1 not regulated by this kinase c: Number of phosphosites outside Modules 1–4 …
