# Supplementary material for: Stage‐Resolved Phosphoproteomic Landscape of Mouse Spermiogenesis Reveals Key Kinase Signaling in Sperm Morphogenesis
Source: Adv Sci (Weinh). 2025 Sep 3;12(44):e08538. doi: 10.1002/advs.202508538 (PMC12667522; doi:10.1002/advs.202508538)
Supplement: Supplementary file 8 — Supplemental Table 6 [file ADVS-12-e08538-s010.xlsx]

## Sheet: a. Phosphoproteome
Table 6a. Quantitative phosphoproteome of Ttbk2-sKO and Control testes.
Phosphosite ID	Protein ID	ENSEMBL ID	ENTREZ ID	Gene symbol	Localization prob	Score	Sequence window	Amino acid	Position	Reporter intensity corrected 1___1	Reporter intensity corrected 1___2	Reporter intensity corrected 1___3	Reporter intensity corrected 2___1	Reporter intensity corrected 2___2	Reporter intensity corrected 2___3	Reporter intensity corrected 3___1	Reporter intensity corrected 3___2	Reporter intensity corrected 3___3	Reporter intensity corrected 4___1	Reporter intensity corrected 4___2	Reporter intensity corrected 4___3	Reporter intensity corrected 5___1	Reporter intensity corrected 5___2	Reporter intensity corrected 5___3	Reporter intensity corrected 6___1	Reporter intensity corrected 6___2	Reporter intensity corrected 6___3
A0A067XG46_S_739	A0A067XG46	ENSMUSG00000031174	19893	Rpgr	0.991951	70.96	EPDSYMECERHSEQDSAEELEQPKLVEYSSE	S	739	547280	0	0	591850	0	0	688610	0	0	609070	0	0	499230	0	0	527710	0	0
A0A067XG46_S_556	A0A067XG46	ENSMUSG00000031174	19893	Rpgr	1	86.624	THMMTTSSNEKLLDFSPIQKQQNQDTFEKVM	S	556	59562	0	0	79772	0	0	79531	0	0	77752	0	0	60485	0	0	59439	0	0
A0A067XG46_S_979	A0A067XG46	ENSMUSG00000031174	19893	Rpgr	0.976605	54.982	KDIKKAKKISFFNRMSLTGQKLMQNTNDPLP	S	979	387220	0	0	381020	0	0	362910	0	0	509940	0	0	373440	0	0	344510	0	0
A0A067XG46_S_650	A0A067XG46	ENSMUSG00000031174	19893	Rpgr	1	136.04	FTDGKGLQSKQVGKESDEEIVSEKKTEVMEV	S	650	1382200	0	0	1489200	0	0	1309200	0	0	1694600	0	0	1661300	0	0	1718500	0	0
A0A067XG46_S_950	A0A067XG46	ENSMUSG00000031174	19893	Rpgr	0.374022	109.32	EYNENPKGHMYDRVKSSSSEILGGNDPTSKD	S	950	0	0	0	0	0	0	0	0	0	0	0	0	0	0	0	0	0	0
A0A067XG46_S_951	A0A067XG46	ENSMUSG00000031174	19893	Rpgr	0.374022	109.32	YNENPKGHMYDRVKSSSSEILGGNDPTSKDI	S	951	0	0	0	0	0	0	0	0	0	0	0	0	0	0	0	0	0	0
A0A067XG46_S_952	A0A067XG46	ENSMUSG00000031174	19893	Rpgr	0.799704	168.5	NENPKGHMYDRVKSSSSEILGGNDPTSKDIK	S	952	213920	0	0	193450	0	0	185120	0	0	259090	0	0	180540	0	0	194320	0	0
A0A067XG46_S_953	A0A067XG46	ENSMUSG00000031174	19893	Rpgr	0.622119	123.61	ENPKGHMYDRVKSSSSEILGGNDPTSKDIKK	S	953	273560	0	0	300910	0	0	315950	0	0	508790	0	0	421050	0	0	460080	0	0
A0A067XG49_S_304	A0A067XG49	ENSMUSG00000041688	27494	Amot	0.999778	181.75	AATVAAQRDTTVISHSPNTSYDTALEARIQK	S	304	278680	0	0	294890	0	0	279820	0	0	278340	0	0	259880	0	0	239430	0	0
A0A067XG49_S_694	A0A067XG49	ENSMUSG00000041688	27494	Amot	0.580222	57.076	EGPANPGASSGPRRLSTPNLMCNPDKPDAPA	S	694	173780	0	0	152060	0	0	145950	0	0	163040	0	0	148650	0	0	151890	0	0
A0A2I3BR06_S_30	A0A2I3BR06	ENSMUSG00000022556	15499	Hsf1	1	71.085	SIDESTLVRVKQEPPSPPHSPRVLEASPGRP	S	30	647520	1326900	0	684560	1616700	0	859300	1409600	0	692870	1677100	0	673550	1666100	0	554590	1390800	0
A0A2I3BR06_S_34	A0A2I3BR06	ENSMUSG00000022556	15499	Hsf1	1	71.085	STLVRVKQEPPSPPHSPRVLEASPGRPSSMD	S	34	0	1326900	0	0	1616700	0	0	1409600	0	0	1677100	0	0	1666100	0	0	1390800	0
A0A087WNL7_S_2941	A0A087WNL7	ENSMUSG00000053877	100043597	Srcap	0.68322	42.322	RPPKARDLPIPGTISSPGGGNLESRTQSLPF	S	2941	90918	0	0	100250	0	0	76860	0	0	132360	0	0	113480	0	0	95845	0	0
A0A087WNL7_S_1184	A0A087WNL7	ENSMUSG00000053877	100043597	Srcap	1	73.781	TAVPAPNSTPQRLILSPEMQARLPSGEVVSI	S	1184	75568	0	0	86611	0	0	90332	0	0	116290	0	0	94837	0	0	79776	0	0
A0A087WNL7_S_2853	A0A087WNL7	ENSMUSG00000053877	100043597	Srcap	1	56.766	PAVKRRRGRPPKKNRSPADAGRGVDEVPSSI	S	2853	2330200	0	0	1686300	0	0	3487500	0	0	1832600	0	0	1589300	0	0	1312300	0	0
A0A087WNL7_S_1798	A0A087WNL7	ENSMUSG00000053877	100043597	Srcap	0.969974	80.414	PKDEPETLTLRSGPPSPLPTATSFSGPRPRR	S	1798	760160	0	0	722130	0	0	905850	0	0	851420	0	0	759800	0	0	683020	0	0
A0A087WNN1_S_404	A0A087WNN1	ENSMUSG00000047528	108812	Flacc1	0.856675	99.135	TYEETSEVSEKSSSASPNMYESDVPEHNSNK	S	404	966010	0	0	985780	0	0	981170	0	0	1024700	0	0	1002700	0	0	904530	0	0
A0A087WNP6_S_51	A0A087WNP6	ENSMUSG00000032803	321022	Cdv3	0.990627	202.45	GGSSAAAGSRPGDGGSLGSGARSGDGGSLGS	S	51	343980	0	0	345170	0	0	346620	0	0	661480	0	0	506660	0	0	482980	0	0
A0A087WNP6_S_8	A0A087WNP6	ENSMUSG00000032803	321022	Cdv3	0.955642	59.306	________MAETEERSLDNFFAKRDKKKKKE	S	8	140280	0	0	130670	0	0	172600	0	0	210890	0	0	186550	0	0	187390	0	0
A0A087WNP6_S_63	A0A087WNP6	ENSMUSG00000032803	321022	Cdv3	0.99946	143.55	DGGSLGSGARSGDGGSLGSGSRSGDGGSSGS	S	63	160780	0	0	159790	0	0	175810	0	0	242890	0	0	187100	0	0	228830	0	0
A0A087WNP6_S_66	A0A087WNP6	ENSMUSG00000032803	321022	Cdv3	0.923728	45.507	SLGSGARSGDGGSLGSGSRSGDGGSSGSGAR	S	66	155730	0	0	154160	0	0	123990	0	0	241210	0	0	197030	0	0	232230	0	0
A0A087WNP6_S_68	A0A087WNP6	ENSMUSG00000032803	321022	Cdv3	0.834417	151.05	GSGARSGDGGSLGSGSRSGDGGSSGSGARSG	S	68	751730	0	0	819610	0	0	646740	0	0	1244000	0	0	1050100	0	0	1110900	0	0
A0A087WNP6_S_70	A0A087WNP6	ENSMUSG00000032803	321022	Cdv3	0.989445	136.16	GARSGDGGSLGSGSRSGDGGSSGSGARSGDG	S	70	269090	0	0	298320	0	0	214000	0	0	394900	0	0	379670	0	0	447620	0	0
A0A087WNP6_S_90	A0A087WNP6	ENSMUSG00000032803	321022	Cdv3	0.928355	109.97	SSGSGARSGDGGSSRSGDGGSAGPAGKAITK	S	90	527020	0	0	607830	0	0	466710	0	0	813060	0	0	773340	0	0	964420	0	0
S4R162_S_87	S4R162	ENSMUSG00000069601	11735	Ank3	0.994409	77.867	ESDQDDEAEKADRRQSFASLALRKRYSYLTE	S	87	1094100	0	0	1179800	0	0	1354900	0	0	1613500	0	0	1241400	0	0	1272800	0	0
S4R162_S_33	S4R162	ENSMUSG00000069601	11735	Ank3	0.700872	58.04	FKENRLPFSIKIRDTSQEPCGRLSFLKEPKT	S	33	92263	0	0	83656	0	0	102700	0	0	73059	0	0	67182	0	0	75203	0	0
A0A087WNU9_S_49	A0A087WNU9	ENSMUSG00000026782	329165	Abi2	0.999181	89.629	PPSPPMSGKGTLGRHSPYRTLEPVRPPVVPN	S	49	817670	0	0	701190	0	0	732830	0	0	1020000	0	0	659220	0	0	643470	0	0
A0A087WNU9_S_80	A0A087WNU9	ENSMUSG00000026782	329165	Abi2	0.99999	142.51	DYVPSPTRNMAPSQQSPVRTASVNQRNRTYS	S	80	2164100	0	0	2204200	0	0	2940100	0	0	2458900	0	0	2117300	0	0	2113300	0	0
A0A087WNU9_S_36	A0A087WNU9	ENSMUSG00000026782	329165	Abi2	0.994449	64.249	MGGLPRTTPPTQKPPSPPMSGKGTLGRHSPY	S	36	2966400	0	0	3354200	0	0	3727800	0	0	3505900	0	0	3442000	0	0	3604400	0	0
A0A087WNU9_S_95	A0A087WNU9	ENSMUSG00000026782	329165	Abi2	0.890828	55.186	SPVRTASVNQRNRTYSSSGSSGGSHPSSRSS	S	95	19559	0	0	22880	0	0	16715	0	0	81417	0	0	25241	0	0	30475	0	0
A0A087WNV1_S_179	A0A087WNV1	ENSMUSG00000026159	15463	Agfg1	0.808565	68.934	LGESAPALHLNKGTPSQSPVVGRSQGQQQEK	S	179	671870	936790	0	655320	747720	0	703220	808950	0	859410	1386400	0	762410	974610	0	811670	1061300	0
A0A087WNV1_S_181	A0A087WNV1	ENSMUSG00000026159	15463	Agfg1	0.999792	177.64	ESAPALHLNKGTPSQSPVVGRSQGQQQEKKQ	S	181	5049700	1600300	0	4496600	1232200	0	5929300	1425100	0	5660500	2154900	0	4575000	1378900	0	4484100	1341700	0
A0A087WNV1_S_251	A0A087WNV1	ENSMUSG00000026159	15463	Agfg1	0.351085	73.934	GSVNANFAHFDNFPKSSSADFGTFSTSQSHQ	S	251	0	0	0	0	0	0	0	0	0	0	0	0	0	0	0	0	0	0
A0A087WNV1_S_252	A0A087WNV1	ENSMUSG00000026159	15463	Agfg1	0.351085	73.934	SVNANFAHFDNFPKSSSADFGTFSTSQSHQT	S	252	0	0	0	0	0	0	0	0	0	0	0	0	0	0	0	0	0	0
A0A087WNV1_S_253	A0A087WNV1	ENSMUSG00000026159	15463	Agfg1	0.752349	124.28	VNANFAHFDNFPKSSSADFGTFSTSQSHQTA	S	253	2719700	0	0	1846500	0	0	2864100	0	0	2485700	0	0	1604600	0	0	1427100	0	0
A0A087WNV1_S_260	A0A087WNV1	ENSMUSG00000026159	15463	Agfg1	0.21283	53.779	FDNFPKSSSADFGTFSTSQSHQTASTVSKVS	S	260	0	0	0	0	0	0	0	0	0	0	0	0	0	0	0	0	0	0
A0A087WNV1_S_262	A0A087WNV1	ENSMUSG00000026159	15463	Agfg1	0.21283	53.779	NFPKSSSADFGTFSTSQSHQTASTVSKVSTN	S	262	0	0	0	0	0	0	0	0	0	0	0	0	0	0	0	0	0	0
A0A087WNW2_S_428	A0A087WNW2	ENSMUSG00000026442	269116	Nfasc	1	70.1	ANAFVSVLDVPPRMLSARNQLIRVILYNRTR	S	428	1598200	0	0	1444400	0	0	1874400	0	0	1837800	0	0	1632500	0	0	1326900	0	0
A0A087WNX9_S_20	A0A087WNX9	ENSMUSG00000042215	213539	Bag2	0.999039	106.93	KISAKAHEGRFCRSSSMADRSSRLLESLDQL	S	20	2027700	0	0	1448400	0	0	1449600	0	0	1609000	0	0	1308200	0	0	1869700	0	0
A0A087WNZ7_S_1078	A0A087WNZ7	ENSMUSG00000026219	14897	Trip12	0.801742	82.529	EPARTAGVSGLARAASKDTISNNREKIKGWI	S	1078	1158500	0	0	878030	0	0	1032400	0	0	1427800	0	0	1060000	0	0	1168300	0	0
A0A087WNZ7_S_1427	A0A087WNZ7	ENSMUSG00000026219	14897	Trip12	0.991557	117.2	VGGKRGRAQTAPTKTSPRNAKKHDELWHDGV	S	1427	2756400	0	0	2599000	0	0	2612900	0	0	2607200	0	0	2528600	0	0	2426000	0	0
A0A087WNZ7_S_991	A0A087WNZ7	ENSMUSG00000026219	14897	Trip12	0.999998	133.49	GSPSLQHSRDDSLDLSPQGRLSDVLKRKRLP	S	991	1960700	0	0	2016200	0	0	2352200	0	0	2215400	0	0	2033000	0	0	2104400	0	0
A0A087WNZ7_S_997	A0A087WNZ7	ENSMUSG00000026219	14897	Trip12	0.997968	83.606	HSRDDSLDLSPQGRLSDVLKRKRLPKRGPRR	S	997	190690	0	0	186470	0	0	147000	0	0	297810	0	0	224150	0	0	280990	0	0
A0A087WNZ7_S_267	A0A087WNZ7	ENSMUSG00000026219	14897	Trip12	1	65.563	SKTGGSSKFDWAARFSPKVSLPKTKLSLPGS	S	267	292040	0	0	340980	0	0	227040	0	0	358000	0	0	325890	0	0	332490	0	0
A0A087WNZ7_S_75	A0A087WNZ7	ENSMUSG00000026219	14897	Trip12	0.999471	105.36	TGQVPKKDNSRGVKRSASPDYNRTNSPSSAK	S	75	857680	1418400	0	862840	1435300	0	926630	1496000	0	852720	1583000	0	863540	1375500	0	718310	1221100	0
A0A087WNZ7_S_77	A0A087WNZ7	ENSMUSG00000026219	14897	Trip12	0.997845	139.78	QVPKKDNSRGVKRSASPDYNRTNSPSSAKKP	S	77	8995100	2762600	0	9955900	3032700	0	8974000	2781800	0	9223300	2820700	0	9307700	2713900	0	7592700	2442600	0
A0A087WNZ7_S_310	A0A087WNZ7	ENSMUSG00000026219	14897	Trip12	0.99946	154.85	LQAKLASLRKSTKKRSESPPAELPSLRRSTR	S	310	2522800	308900	0	2677300	349770	0	3018900	452720	0	2760900	387310	0	2557700	342160	0	2213500	322100	0
A0A087WNZ7_S_312	A0A087WNZ7	ENSMUSG00000026219	14897	Trip12	0.998351	154.85	AKLASLRKSTKKRSESPPAELPSLRRSTRQK	S	312	10325000	308900	0	11203000	349770	0	11612000	452720	0	12852000	387310	0	11997000	342160	0	11685000	322100	0
A0A087WNZ7_S_424	A0A087WNZ7	ENSMUSG00000026219	14897	Trip12	1	77.662	RGLPPHLFGPLGPRMSQLFHRTIGSGASSKA	S	424	413840	0	0	403930	0	0	353060	0	0	569720	0	0	470620	0	0	481090	0	0
A0A087WNZ7_S_1376	A0A087WNZ7	ENSMUSG00000026219	14897	Trip12	0.830446	111.2	QAVRQFSVQAEDERESTDDESNPLGRAGIWT	S	1376	338680	0	0	358520	0	0	453310	0	0	321480	0	0	323930	0	0	305670	0	0
A0A087WNZ7_S_85	A0A087WNZ7	ENSMUSG00000026219	14897	Trip12	0.889547	83.606	RGVKRSASPDYNRTNSPSSAKKPRAFQHIES	S	85	320870	2951600	0	440710	3248600	0	317200	3010600	0	365090	2964900	0	348990	2927200	0	325060	2713400	0
A0A087WNZ7_S_236	A0A087WNZ7	ENSMUSG00000026219	14897	Trip12	0.981489	108.53	RVKQGKDQNKARRSRSASSPSPRRSSREKEQ	S	236	105210	0	0	114620	0	0	92110	0	0	129530	0	0	115220	0	0	125250	0	0
A0A087WNZ7_S_238	A0A087WNZ7	ENSMUSG00000026219	14897	Trip12	0.683863	114.19	KQGKDQNKARRSRSASSPSPRRSSREKEQSK	S	238	521430	0	0	420340	0	0	423910	0	0	466920	0	0	437700	0	0	539930	0	0
A0A087WNZ7_S_239	A0A087WNZ7	ENSMUSG00000026219	14897	Trip12	0.989369	94.66	QGKDQNKARRSRSASSPSPRRSSREKEQSKT	S	239	721880	134360	0	686810	128050	0	656150	124650	0	730580	124370	0	690320	128880	0	821480	149910	0
A0A087WNZ7_S_241	A0A087WNZ7	ENSMUSG00000026219	14897	Trip12	0.998457	61.691	KDQNKARRSRSASSPSPRRSSREKEQSKTGG	S	241	102550	134360	0	69935	128050	0	95938	124650	0	81226	124370	0	74953	128880	0	83035	149910	0
A0A087WNZ7_S_159	A0A087WNZ7	ENSMUSG00000026219	14897	Trip12	0.725308	54.524	SRNQKRKRTESSCVKSGSGSESTGAEERSAK	S	159	246940	0	0	264310	0	0	270690	0	0	274280	0	0	285690	0	0	312830	0	0
A0A087WNZ7_S_161	A0A087WNZ7	ENSMUSG00000026219	14897	Trip12	0.994943	100.22	NQKRKRTESSCVKSGSGSESTGAEERSAKPI	S	161	66402	209700	0	65626	194440	0	70463	338230	0	54106	184120	0	57957	135600	0	64201	116070	0
A0A087WNZ7_S_163	A0A087WNZ7	ENSMUSG00000026219	14897	Trip12	0.879334	118.76	KRKRTESSCVKSGSGSESTGAEERSAKPIKL	S	163	0	178960	0	0	178560	0	0	134940	0	0	166350	0	0	129400	0	0	142790	0
A0A087WNZ7_S_165	A0A087WNZ7	ENSMUSG00000026219	14897	Trip12	0.598261	118.76	KRTESSCVKSGSGSESTGAEERSAKPIKLAS	S	165	0	178960	0	0	178560	0	0	134940	0	0	166350	0	0	129400	0	0	142790	0
A0A087WNZ7_S_12	A0A087WNZ7	ENSMUSG00000026219	14897	Trip12	0.999945	51.092	____MSNRPNNNPGGSLRRSQRNTAGAQPQD	S	12	18134	0	0	0	0	0	22139	0	0	8734.6	0	0	0	0	0	0	0	0
A0A087WNZ7_S_1036	A0A087WNZ7	ENSMUSG00000026219	14897	Trip12	0.999636	127.87	DDKVDNQAKSPTTTQSPKSSFLASLNPKTWG	S	1036	3630700	0	0	3186300	0	0	2659500	0	0	3359600	0	0	2981100	0	0	3151300	0	0
A0A087WNZ7_S_1016	A0A087WNZ7	ENSMUSG00000026219	14897	Trip12	0.999465	125.18	KRKRLPKRGPRRPKYSPPRDDDKVDNQAKSP	S	1016	10418000	0	0	12114000	0	0	10222000	0	0	11068000	0	0	10633000	0	0	9714800	0	0
Q9DAD9_S_99	Q9DAD9	ENSMUSG00000100200	76383	H2al1m	0.869096	71.558	QNNEQLRQLFKPGGTSVNEDDN_________	S	99	1158500	0	0	1190900	0	0	1493300	0	0	1567600	0	0	1332300	0	0	1078200	0	0
A0A087WP32_S_87	A0A087WP32	ENSMUSG00000096753	100504156	Fam181a	0.756484	98.37	PEERPGRPPLHPCPQSSPGGGGSCTEKALGT	S	87	387660	0	0	346950	0	0	467700	0	0	390620	0	0	341250	0	0	263390	0	0
A0A087WP32_S_88	A0A087WP32	ENSMUSG00000096753	100504156	Fam181a	0.551802	85.866	EERPGRPPLHPCPQSSPGGGGSCTEKALGTP	S	88	79676	0	0	108010	0	0	103600	0	0	100570	0	0	124720	0	0	124580	0	0
A0A087WP33_S_728	A0A087WP33	ENSMUSG00000033124	245860	Atg9a	0.997916	94.384	QTQAEPERHVWHRRESDESGESAPEEGGEGA	S	728	97807	0	0	102610	0	0	142860	0	0	102720	0	0	94942	0	0	97066	0	0
A0A087WP33_S_649	A0A087WP33	ENSMUSG00000033124	245860	Atg9a	0.960954	63.292	GSRHRADVASALRSFSPLQPGAAPQGRVPST	S	649	195160	0	0	197130	0	0	191770	0	0	242760	0	0	233500	0	0	195890	0	0
A0A087WQ95_S_1460	A0A087WQ95	ENSMUSG00000064302	76707	Clasp1	0.23708	76.655	LNLYIKRAQTTNSNSSSSSDVSTHS______	S	1460	0	0	0	0	0	0	0	0	0	0	0	0	0	0	0	0	0	0
A0A087WQ95_S_1461	A0A087WQ95	ENSMUSG00000064302	76707	Clasp1	0.490732	120.66	NLYIKRAQTTNSNSSSSSDVSTHS_______	S	1461	0	0	0	0	0	0	0	0	0	0	0	0	0	0	0	0	0	0
A0A087WQ95_S_1462	A0A087WQ95	ENSMUSG00000064302	76707	Clasp1	0.23708	76.655	LYIKRAQTTNSNSSSSSDVSTHS________	S	1462	0	0	0	0	0	0	0	0	0	0	0	0	0	0	0	0	0	0
A0A087WQ95_S_1463	A0A087WQ95	ENSMUSG00000064302	76707	Clasp1	0.23708	76.655	YIKRAQTTNSNSSSSSDVSTHS_________	S	1463	0	0	0	0	0	0	0	0	0	0	0	0	0	0	0	0	0	0
A0A087WQ95_S_1154	A0A087WQ95	ENSMUSG00000064302	76707	Clasp1	0.996567	196.02	GKKDCDIVSRDGGAASPATEGRGGSEIEGGR	S	1154	883050	0	0	1007700	0	0	768030	0	0	1204600	0	0	1054000	0	0	1111300	0	0
A0A087WQ95_S_729	A0A087WQ95	ENSMUSG00000064302	76707	Clasp1	0.991292	69.92	KRSKIPRSQGCSRETSPNRIGLDRFGLGQSG	S	729	0	59793	0	0	59413	0	0	28065	0	0	95456	0	0	79737	0	0	91709	0
A0A087WQ95_S_1127	A0A087WQ95	ENSMUSG00000064302	76707	Clasp1	1	128.1	SLRGVTEAIEKFSFRSQEDLNEPIKRDGKKD	S	1127	1730300	0	0	1792000	0	0	1248300	0	0	2355900	0	0	1917600	0	0	2026600	0	0
A0A087WQ95_S_1061	A0A087WQ95	ENSMUSG00000064302	76707	Clasp1	0.997087	149.57	LLHNHLKNSSNTGVGSPSNTIGRTPSRHPSS	S	1061	243440	0	0	216140	0	0	256540	0	0	354650	0	0	280320	0	0	280030	0	0
A0A087WQ95_S_1063	A0A087WQ95	ENSMUSG00000064302	76707	Clasp1	0.763936	51.013	HNHLKNSSNTGVGSPSNTIGRTPSRHPSSRT	S	1063	0	0	0	0	0	0	0	0	0	0	0	0	0	0	0	0	0	0
A0A087WQ95_S_646	A0A087WQ95	ENSMUSG00000064302	76707	Clasp1	0.901312	138.57	PGSYASLGRIRTRRQSSGSTTNVASTPSDSR	S	646	392110	157720	0	312700	155870	0	353570	171170	0	688380	157240	0	398560	152120	0	414390	132800	0
A0A087WQ95_S_647	A0A087WQ95	ENSMUSG00000064302	76707	Clasp1	0.450671	99.93	GSYASLGRIRTRRQSSGSTTNVASTPSDSRG	S	647	0	0	0	0	0	0	0	0	0	0	0	0	0	0	0	0	0	0
A0A087WQ95_S_649	A0A087WQ95	ENSMUSG00000064302	76707	Clasp1	0.467215	98.573	YASLGRIRTRRQSSGSTTNVASTPSDSRGRS	S	649	0	0	0	0	0	0	0	0	0	0	0	0	0	0	0	0	0	0
A0A087WQ95_S_655	A0A087WQ95	ENSMUSG00000064302	76707	Clasp1	0.655087	199.05	IRTRRQSSGSTTNVASTPSDSRGRSRAKVVS	S	655	101180	0	0	87967	0	0	66261	0	0	181870	0	0	111830	0	0	117180	0	0
A0A087WQ95_S_572	A0A087WQ95	ENSMUSG00000064302	76707	Clasp1	0.96695	72.34	SSSQESLNRPLSAKRSPTGSTASRGSTVSTK	S	572	122730	0	0	138480	0	0	101460	0	0	133750	0	0	127310	0	0	151890	0	0
A0A087WQ95_S_793	A0A087WQ95	ENSMUSG00000064302	76707	Clasp1	0.846339	71.118	KKKPVRRRYEPYGMYSDDDANSDASSVCSER;LKKPVRRRYEPYGMYSDDDANSDASSVCSER	S	793	76672	0	0	86583	0	0	71938	0	0	112860	0	0	97632	0	0	107760	0	0
A0A087WQ95_S_677	A0A087WQ95	ENSMUSG00000064302	76707	Clasp1	0.999998	192.91	GRSRAKVVSQSQRSRSANPAGAGSRSSSPGK	S	677	1281700	0	0	1146400	0	0	963490	0	0	1738700	0	0	1713100	0	0	1658400	0	0
A0A087WQ95_S_612	A0A087WQ95	ENSMUSG00000064302	76707	Clasp1	0.206368	67.871	RSRSDIDVNAAASAKSKVSSSSGSPAFSSAA	S	612	0	0	0	0	0	0	0	0	0	0	0	0	0	0	0	0	0	0
A0A087WQ95_S_725	A0A087WQ95	ENSMUSG00000064302	76707	Clasp1	0.968284	69.92	PSSEKRSKIPRSQGCSRETSPNRIGLDRFGL	S	725	0	59793	0	0	59413	0	0	28065	0	0	95456	0	0	79737	0	0	91709	0
A0A087WQ95_S_598	A0A087WQ95	ENSMUSG00000064302	76707	Clasp1	0.499998	76.586	TVSTKSVSTTGSLQRSRSDIDVNAAASAKSK	S	598	1812500	0	0	1768000	0	0	1540300	0	0	2390500	0	0	1928500	0	0	2039700	0	0
A0A087WQ95_S_600	A0A087WQ95	ENSMUSG00000064302	76707	Clasp1	0.716617	139.21	STKSVSTTGSLQRSRSDIDVNAAASAKSKVS	S	600	6767700	0	0	6462200	0	0	6230100	0	0	9860900	0	0	7424400	0	0	7209200	0	0
A0A087WQ95_S_689	A0A087WQ95	ENSMUSG00000064302	76707	Clasp1	0.925628	62.525	RAKVVSQSQPGSRSSSPGKLLGSGLAGGSSR;RSRSANPAGAGSRSSSPGKLLGSGLAGGSSR	S	689	1458200	0	0	1560100	0	0	1262700	0	0	1478500	0	0	1771600	0	0	1571500	0	0
A0A087WQ95_S_559	A0A087WQ95	ENSMUSG00000064302	76707	Clasp1	0.700963	54.658	DSIVSLPQSDRSSSSSQESLNRPLSAKRSPT	S	559	539780	0	0	696860	0	0	508210	0	0	772110	0	0	650140	0	0	682300	0	0
A0A087WQ95_S_568	A0A087WQ95	ENSMUSG00000064302	76707	Clasp1	0.995243	106.49	DRSSSSSQESLNRPLSAKRSPTGSTASRGST	S	568	937800	0	0	861900	0	0	788400	0	0	2423800	0	0	2073800	0	0	2325300	0	0
A0A087WQ95_S_594	A0A087WQ95	ENSMUSG00000064302	76707	Clasp1	0.99352	71.085	SRGSTVSTKSVSTTGSLQRSRSDIDVNAAAS	S	594	551510	0	0	518510	0	0	490200	0	0	853070	0	0	574430	0	0	606190	0	0
A0A087WP69_S_881	A0A087WP69	ENSMUSG00000042046	213452	Dstyk	0.499917	40.88	LCKCSSEQPNRGLDDST______________	S	881	198860	0	0	228030	0	0	144880	0	0	215020	0	0	216670	0	0	260080	0	0
A0A087WP83_S_875	A0A087WP83	ENSMUSG00000034088	110611	Hdlbp	0.999999	128.86	DEAGEGREAKETDPGSPRRCDIIIISGRKEK	S	875	3970400	0	0	4153400	0	0	4300500	0	0	3781300	0	0	3845600	0	0	3386700	0	0
A0A087WP91_S_11	A0A087WP91	ENSMUSG00000001248	52857	Gramd1a	0.43131	108.64	_____MFDTTPHSGRSSPSSSPSLRKRLQLL	S	11	0	0	0	0	0	0	0	0	0	0	0	0	0	0	0	0	0	0
A0A087WP91_S_12	A0A087WP91	ENSMUSG00000001248	52857	Gramd1a	0.754399	146.11	____MFDTTPHSGRSSPSSSPSLRKRLQLLP	S	12	548920	0	0	600860	0	0	592170	0	0	757670	0	0	724370	0	0	662230	0	0
A0A087WPA4_S_89	A0A087WPA4	ENSMUSG00000049643	66367	2310022A10Rik	0.999994	134.29	QDMCKAATESVPCNPSPLQGELRRGASSAAS	S	89	1265100	0	0	1312400	0	0	1960400	0	0	1334400	0	0	1196600	0	0	1155000	0	0
A0A087WPA4_S_115	A0A087WPA4	ENSMUSG00000049643	66367	2310022A10Rik	0.986357	81.574	SSAASRMIANSLNHDSPPHTPTRRSDNSTSK	S	115	1120800	732610	0	1147300	712420	0	1363000	963260	0	1393400	855610	0	1342700	694370	0	1139200	670220	0
E0CY18_S_173	E0CY18	ENSMUSG00000026197	68818	Zfand2b	0.987675	149.33	TSTAPSPSRTLPSSSSPSRATPQLPTRTASP	S	173	1183000	0	0	1213800	0	0	1210300	0	0	1369500	0	0	1212000	0	0	1173100	0	0
A0A087WPF7-3_S_484	A0A087WPF7-3	ENSMUSG00000029673	319974	Auts2	0.829807	70.094	SPYVRTPGVDSTRPNSTSSREAEPRKGEPAY	S	484	218350	0	0	226020	0	0	274340	0	0	215200	0	0	229150	0	0	203260	0	0
A0A087WPF7-3_S_469	A0A087WPF7-3	ENSMUSG00000029673	319974	Auts2	0.998506	55.37	GRAAGEEPKQLSRVPSPYVRTPGVDSTRPNS	S	469	452970	0	0	420190	0	0	459210	0	0	570140	0	0	491870	0	0	498540	0	0
A0A087WPJ6_S_150	A0A087WPJ6	ENSMUSG00000040661	81000	Rad54l2	0.986972	55.061	PSNLSRGVSVYPGYMSPHAGYPAGGLLRSQS	S	150	163920	0	0	151490	0	0	176170	0	0	260380	0	0	190700	0	0	174510	0	0
A0A087WPL5_S_136	A0A087WPL5	ENSMUSG00000042699	13211	Dhx9	0.877215	59.282	KAEENNSGVESSGYGSPGPTWDRGANLKDYY	S	136	389400	0	0	408010	0	0	742600	0	0	417090	0	0	427030	0	0	328670	0	0
A0A087WPL5_S_324	A0A087WPL5	ENSMUSG00000042699	13211	Dhx9	1	60.064	MPVILNIGKLAHFEPSQRQNAVGVVPWSPPQ	S	324	854890	0	0	803070	0	0	851580	0	0	1061700	0	0	973150	0	0	908870	0	0
A0A087WPM2_S_140	A0A087WPM2	ENSMUSG00000026458	68507	Ppfia4	0.752555	123.14	HERSLRMTVVKRQAQSPSGVSSEVEVLKALK	S	140	220440	0	0	262850	0	0	201560	0	0	241700	0	0	246790	0	0	227280	0	0
A0A087WPM5_S_52	A0A087WPM5	ENSMUSG00000034432	108679	Cops8	0.795551	131.96	EEAVKGVLEQGWQADSTTRMVLPRKPASGTL	S	52	118780	0	0	114080	0	0	157520	0	0	114640	0	0	102900	0	0	96396	0	0
A0A087WPT7_S_240	A0A087WPT7	ENSMUSG00000032737	16332	Inppl1	0.499996	131.69	VLSGLEILSKVFDQQSSPMVTRLLQQQSLPQ	S	240	416800	0	0	419350	0	0	480840	0	0	451480	0	0	443970	0	0	403530	0	0
A0A087WPT7_S_241	A0A087WPT7	ENSMUSG00000032737	16332	Inppl1	0.915319	131.69	LSGLEILSKVFDQQSSPMVTRLLQQQSLPQT	S	241	1018500	0	0	1100600	0	0	1126100	0	0	1164200	0	0	1107300	0	0	1022300	0	0
A0A087WPV1_S_63	A0A087WPV1	ENSMUSG00000026429	67196	Ube2t	1	77.062	QKRKARPLGGMEKKFSPDVQRVYPGPS____	S	63	1320400	0	0	1301700	0	0	1248300	0	0	1675100	0	0	1330800	0	0	1332500	0	0
A0A087WR37_S_15	A0A087WR37	ENSMUSG00000026203	56812	Dnajb2	0.999237	88.338	_MASYYEILDVPRSASPDDIKKAYRKKALQW	S	15	2256900	0	0	2266700	0	0	2306500	0	0	2984100	0	0	2952600	0	0	2339300	0	0
A0A087WQ48_S_1232	A0A087WQ48	ENSMUSG00000034973	320615	Dop1a	0.433588	53.266	TEEGCECLANGISRNSSSPCISGTAQTLNDS	S	1232	0	0	0	0	0	0	0	0	0	0	0	0	0	0	0	0	0	0
A0A087WQ48_S_1233	A0A087WQ48	ENSMUSG00000034973	320615	Dop1a	0.433588	53.266	EEGCECLANGISRNSSSPCISGTAQTLNDSS	S	1233	0	0	0	0	0	0	0	0	0	0	0	0	0	0	0	0	0	0
A0A087WQ48_S_1261	A0A087WQ48	ENSMUSG00000034973	320615	Dop1a	0.459589	55.261	DSSVPSETKSRQRSHSSIQFSFKEKLSEKVS	S	1261	0	0	0	0	0	0	0	0	0	0	0	0	0	0	0	0	0	0
A0A087WQ48_S_1262	A0A087WQ48	ENSMUSG00000034973	320615	Dop1a	0.542179	77.387	SSVPSETKSRQRSHSSIQFSFKEKLSEKVSE	S	1262	90802	0	0	82717	0	0	74426	0	0	145630	0	0	104970	0	0	120280	0	0
A0A087WR42_S_51	A0A087WR42	ENSMUSG00000038079	381259	Tmem237	0.810548	107.02	PKKKKSRTKSSLATASSEGHAEPVVNRRAEG	S	51	816880	0	0	754450	0	0	1037300	0	0	1017300	0	0	883150	0	0	651260	0	0
A0A087WR42_S_52	A0A087WR42	ENSMUSG00000038079	381259	Tmem237	0.467139	77.959	KKKKSRTKSSLATASSEGHAEPVVNRRAEGS	S	52	0	0	0	0	0	0	0	0	0	0	0	0	0	0	0	0	0	0
A0A087WQD1_S_85	A0A087WQD1	ENSMUSG00000032475	17973	Nck1	0.99935	114.2	NLKDTLGIGKVKRKPSVPDTASPADDSFVDP	S	85	1367400	0	0	1320500	0	0	1346700	0	0	1709300	0	0	1214400	0	0	1065900	0	0
A0A087WQD8_S_409	A0A087WQD8	ENSMUSG00000034292	74019	Traf3ip1	0.99848	220.37	PGSARPAPPRVKRQESTETLVVDRSGSGKTV	S	409	2492800	0	0	2152300	0	0	2264500	0	0	2976000	0	0	1989200	0	0	2045000	0	0
A0A087WQD8_S_324	A0A087WQD8	ENSMUSG00000034292	74019	Traf3ip1	0.68822	55.188	VGASRSSTLKPSKRRSKHSLEGRKEDNISAK	S	324	988910	0	0	733190	0	0	801020	0	0	1850500	0	0	1219400	0	0	1611800	0	0
E9QAN4_S_937	E9QAN4	ENSMUSG00000014602	16560	Kif1a	0.879303	70.675	QSESCPVVGMSRSGTSQEELRIVEGQGQGAD	S	937	1184600	0	0	1348400	0	0	1291800	0	0	1412100	0	0	1230800	0	0	1217800	0	0
A0A087WQH1_S_132	A0A087WQH1	ENSMUSG00000079330	213409	Lemd1	0.998533	55.467	RYAARPSPRIKRRCVSEEDYSRCNKRSKSSS	S	132	625930	0	0	636870	0	0	723040	0	0	791380	0	0	668930	0	0	635940	0	0
A0A087WQH1_S_61	A0A087WQH1	ENSMUSG00000079330	213409	Lemd1	0.504087	56.303	PWKPPVMKRPTRPHGSEDSDDSEDPAIKIIL	S	61	0	180710	0	0	211360	0	0	193340	0	0	220160	0	0	212660	0	0	194670	0
A0A087WQH1_S_64	A0A087WQH1	ENSMUSG00000079330	213409	Lemd1	0.438895	45.011	PPVMKRPTRPHGSEDSDDSEDPAIKIILKGN	S	64	0	0	0	0	0	0	0	0	0	0	0	0	0	0	0	0	0	0
A0A087WQH1_S_67	A0A087WQH1	ENSMUSG00000079330	213409	Lemd1	0.980021	56.303	MKRPTRPHGSEDSDDSEDPAIKIILKGNIKF	S	67	0	180710	0	0	211360	0	0	193340	0	0	220160	0	0	212660	0	0	194670	0
A0A087WQI0_S_153	A0A087WQI0	ENSMUSG00000036557	75467	Stpg4	0.809077	65.048	LCPGQYEVLPAPVPKSPARSFVFRSSVQRFP	S	153	86054	0	0	76156	0	0	90524	0	0	179060	0	0	176300	0	0	165580	0	0
A0A087WQN7_S_1328	A0A087WQN7	ENSMUSG00000032410	24127	Xrn1	0.999476	140.3	GGSARCSIKLLKRNESPGTSEAQKVVTSYPN	S	1328	995420	0	0	950630	0	0	930510	0	0	1079500	0	0	1076600	0	0	1034100	0	0
A0A087WQS0_S_1054	A0A087WQS0	ENSMUSG00000055322	21961	Tns1	1	183.75	RQPAEPPGPLRRRAASDGQYENQSPEATSPR	S	1054	1193800	208630	0	1192100	181530	0	1529200	231380	0	1316800	230350	0	1067900	168310	0	914240	158350	0
A0A087WQS0_S_1062	A0A087WQS0	ENSMUSG00000055322	21961	Tns1	0.999515	126.86	PLRRRAASDGQYENQSPEATSPRSPGVRSPV	S	1062	1038300	549030	0	1096400	472940	0	1433200	611500	0	1319600	620330	0	1185900	525080	0	1177000	474690	0
A0A087WQS0_S_1067	A0A087WQS0	ENSMUSG00000055322	21961	Tns1	0.833068	91.812	AASDGQYENQSPEATSPRSPGVRSPVQCVSP	S	1067	269310	127140	0	274880	134240	0	324800	140890	0	408480	152030	0	372250	124210	0	416270	144210	0
A0A087WQS0_S_1070	A0A087WQS0	ENSMUSG00000055322	21961	Tns1	0.938132	134.45	DGQYENQSPEATSPRSPGVRSPVQCVSPELA	S	1070	2413500	283510	0	2241500	267630	0	2613400	295810	0	2371700	308930	0	1854700	279420	0	1378500	255970	0
A0A087WQS0_S_636	A0A087WQS0	ENSMUSG00000055322	21961	Tns1	0.999438	61.612	DREKQGAMYRAQQLRSHPGGGPTVPSPGRHI	S	636	629500	0	0	470430	0	0	585330	0	0	794160	0	0	442870	0	0	428940	0	0
A0A087WQS0_S_646	A0A087WQS0	ENSMUSG00000055322	21961	Tns1	0.869935	60.618	AQQLRSHPGGGPTVPSPGRHIVPAQVHVNGG	S	646	241180	0	0	208180	0	0	298380	0	0	252750	0	0	205700	0	0	174390	0	0
A0A087WQS0_S_1342	A0A087WQS0	ENSMUSG00000055322	21961	Tns1	0.999636	167.66	GFGRRAVNPTMAAPGSPSLSHRQVMGPSGPG	S	1342	11817000	0	0	13350000	0	0	16024000	0	0	14226000	0	0	12661000	0	0	10993000	0	0
A0A087WQS0_S_1344	A0A087WQS0	ENSMUSG00000055322	21961	Tns1	0.613589	63.606	GRRAVNPTMAAPGSPSLSHRQVMGPSGPGFH	S	1344	360750	0	0	350190	0	0	410910	0	0	452660	0	0	366650	0	0	339610	0	0
A0A087WQS0_S_1624	A0A087WQS0	ENSMUSG00000055322	21961	Tns1	0.917546	43.794	LKDKAPGSFIVRDSHSFRGAYGLAMKVATPP;LKDQEPGAFIIRDSHSFRGAYGLAMKVSSPP	S	1624	922650	0	0	847890	0	0	1037200	0	0	1131100	0	0	1066100	0	0	872520	0	0
A0A087WQS0_S_1115	A0A087WQS0	ENSMUSG00000055322	21961	Tns1	0.418065	51.236	HLHSYKEAFEEMEGTSPSSPPHSVARSPPGL	S	1115	0	0	0	0	0	0	0	0	0	0	0	0	0	0	0	0	0	0
A0A087WQS0_S_1117	A0A087WQS0	ENSMUSG00000055322	21961	Tns1	0.566017	120.64	HSYKEAFEEMEGTSPSSPPHSVARSPPGLAK	S	1117	0	163500	0	0	172500	0	0	179490	0	0	169770	0	0	140270	0	0	127520	0
A0A087WQS0_S_1118	A0A087WQS0	ENSMUSG00000055322	21961	Tns1	0.825409	120.64	SYKEAFEEMEGTSPSSPPHSVARSPPGLAKT	S	1118	254640	0	0	224930	0	0	265870	0	0	289230	0	0	252270	0	0	239490	0	0
A0A087WQS0_S_1122	A0A087WQS0	ENSMUSG00000055322	21961	Tns1	0.640213	90.123	AFEEMEGTSPSSPPHSVARSPPGLAKTPLSA	S	1122	0	416240	0	0	412650	0	0	522760	0	0	478070	0	0	403560	0	0	286290	0
A0A087WQS0_S_1460	A0A087WQS0	ENSMUSG00000055322	21961	Tns1	0.543593	57.009	PGSPSLDRHAAYGGYSTPEDRRPTLSRQSSA	S	1460	310160	0	0	334400	0	0	313450	0	0	365750	0	0	331350	0	0	352350	0	0
A0A087WQS0_S_1470	A0A087WQS0	ENSMUSG00000055322	21961	Tns1	0.647957	45.424	AYGGYSTPEDRRPTLSRQSSASGYQAPSTPS	S	1470	149230	0	0	143190	0	0	162020	0	0	249260	0	0	209610	0	0	227360	0	0
A0A087WQS0_S_1440	A0A087WQS0	ENSMUSG00000055322	21961	Tns1	0.970007	128.06	VISPGSPSLGRHLGGSGSVVPGSPSLDRHAA	S	1440	864390	0	0	822690	0	0	982250	0	0	1025100	0	0	888450	0	0	747030	0	0
A0A087WQS0_S_1447	A0A087WQS0	ENSMUSG00000055322	21961	Tns1	0.981288	144.43	SLGRHLGGSGSVVPGSPSLDRHAAYGGYSTP	S	1447	6850000	0	0	6496900	0	0	7084000	0	0	8217800	0	0	6709700	0	0	7262900	0	0
A0A087WQS0_S_1449	A0A087WQS0	ENSMUSG00000055322	21961	Tns1	0.4981	72.425	GRHLGGSGSVVPGSPSLDRHAAYGGYSTPED	S	1449	0	0	0	0	0	0	0	0	0	0	0	0	0	0	0	0	0	0
A0A087WQS0_S_1430	A0A087WQS0	ENSMUSG00000055322	21961	Tns1	0.65619	101.44	NLASSLHSNAVISPGSPSLGRHLGGSGSVVP	S	1430	521380	0	0	427870	0	0	1144900	0	0	429380	0	0	406170	0	0	349870	0	0
A0A087WQS0_S_1325	A0A087WQS0	ENSMUSG00000055322	21961	Tns1	0.999604	152.99	SPQARHRTVGTNTPPSPGFGRRAVNPTMAAP	S	1325	10220000	1812900	0	11244000	2006300	0	11685000	3357800	0	11803000	2076200	0	11873000	1875100	0	11894000	1951400	0
A0A087WQS0_S_150	A0A087WQS0	ENSMUSG00000055322	21961	Tns1	1	42.287	DCRVGSSPKNLEEGGSMRVSPSIQPQPQSQP	S	150	0	0	0	0	0	0	0	0	0	0	0	0	0	0	0	0	0	0
A0A087WQS0_S_154	A0A087WQS0	ENSMUSG00000055322	21961	Tns1	0.808245	77.733	GSSPKNLEEGGSMRVSPSIQPQPQSQPTSLS	S	154	97651	0	0	75067	0	0	73613	0	0	103690	0	0	104380	0	0	111320	0	0
A0A087WQS0_S_156	A0A087WQS0	ENSMUSG00000055322	21961	Tns1	0.554038	119.89	SPKNLEEGGSMRVSPSIQPQPQSQPTSLSRN	S	156	235670	0	0	257340	0	0	248070	0	0	229270	0	0	271810	0	0	252040	0	0
A0A087WQS0_S_1514	A0A087WQS0	ENSMUSG00000055322	21961	Tns1	0.948201	109.35	PATSPSPDSAAFRQGSPTPALPEKRRMSVGD	S	1514	32929000	0	0	38806000	0	0	24354000	0	0	41168000	0	0	36758000	0	0	40267000	0	0
A0A087WQS0_S_836	A0A087WQS0	ENSMUSG00000055322	21961	Tns1	0.999762	124.48	WQQQQPHPPPRQQERSPLQSLARSKPSPQLS	S	836	583070	0	0	743120	0	0	712140	0	0	700840	0	0	690820	0	0	760220	0	0
A0A087WQS0_S_928	A0A087WQS0	ENSMUSG00000055322	21961	Tns1	0.843689	55.452	QPLLGSSRQSHPLTQSRSGYIPSGHSLGTPE	S	928	413400	0	0	386890	0	0	504770	0	0	421970	0	0	397140	0	0	217560	0	0
A0A087WQS0_S_1473	A0A087WQS0	ENSMUSG00000055322	21961	Tns1	0.528946	106.51	GYSTPEDRRPTLSRQSSASGYQAPSTPSFPV	S	1473	45931	0	0	35376	0	0	43455	0	0	54321	0	0	45476	0	0	35885	0	0
A0A087WQS0_S_1474	A0A087WQS0	ENSMUSG00000055322	21961	Tns1	0.701567	67.295	YSTPEDRRPTLSRQSSASGYQAPSTPSFPVS	S	1474	11994	0	0	9569.6	0	0	13106	0	0	19111	0	0	20063	0	0	6183.6	0	0
A0A087WQS0_S_1376	A0A087WQS0	ENSMUSG00000055322	21961	Tns1	0.780988	93.656	NVVSGHPASAATTPGSPSLGRHPVGSHQVPG	S	1376	157720	0	0	190370	0	0	197750	0	0	207230	0	0	188110	0	0	187380	0	0
A0A087WQS0_S_1526	A0A087WQS0	ENSMUSG00000055322	21961	Tns1	1	81.099	RQGSPTPALPEKRRMSVGDRAGSLPNYATIN	S	1526	3029000	0	0	2632800	0	0	3163000	0	0	3300600	0	0	2831300	0	0	2332200	0	0
A0A087WQS0_S_1182	A0A087WQS0	ENSMUSG00000055322	21961	Tns1	0.832866	110.38	AVAGPRAQDVEPKSFSAPAAHAYGHETPLRN	S	1182	793190	0	0	756790	0	0	966120	0	0	872110	0	0	714180	0	0	670560	0	0
A0A087WQS0_S_792	A0A087WQS0	ENSMUSG00000055322	21961	Tns1	0.999893	327.02	SAHCGCDPSGLFRSQSFPDVEPQLPQAPTRG	S	792	1111200	0	0	1215600	0	0	1249700	0	0	1232400	0	0	1244300	0	0	1058500	0	0
A0A087WQS0_S_897	A0A087WQS0	ENSMUSG00000055322	21961	Tns1	0.497164	41.661	MLDLEPASAAAPLHKSQSVPGAWPGASPLSS	S	897	0	0	0	0	0	0	0	0	0	0	0	0	0	0	0	0	0	0
A0A087WQS0_S_899	A0A087WQS0	ENSMUSG00000055322	21961	Tns1	0.497164	41.661	DLEPASAAAPLHKSQSVPGAWPGASPLSSQP	S	899	0	0	0	0	0	0	0	0	0	0	0	0	0	0	0	0	0	0
A0A087WQS0_S_1247	A0A087WQS0	ENSMUSG00000055322	21961	Tns1	0.499952	40.113	SSDQGPRTPFQPMLDSSIRSGSLGQPSPAAL	S	1247	39440	0	0	36802	0	0	33658	0	0	55434	0	0	57665	0	0	38055	0	0
A0A087WQS0_S_1248	A0A087WQS0	ENSMUSG00000055322	21961	Tns1	0.499952	40.113	SDQGPRTPFQPMLDSSIRSGSLGQPSPAALS	S	1248	39440	0	0	36802	0	0	33658	0	0	55434	0	0	57665	0	0	38055	0	0
A0A087WQS0_S_752	A0A087WQS0	ENSMUSG00000055322	21961	Tns1	0.727988	49.453	RVIPVHSSHSAPIRPSYSAQEGLAGYQREGP	S	752	613090	0	0	329000	0	0	6281000	0	0	151980	0	0	324920	0	0	330070	0	0
A0A087WQS0_S_175	A0A087WQS0	ENSMUSG00000055322	21961	Tns1	0.684859	116.08	QPQSQPTSLSRNTSVSRAMEDSCELDLVYVT	S	175	267880	0	0	258030	0	0	270080	0	0	289870	0	0	263050	0	0	280690	0	0
A0A087WQS0_S_1636	A0A087WQS0	ENSMUSG00000055322	21961	Tns1	0.561919	78.505	DSHSFRGAYGLAMKVSSPPPTITQQGKKGDM	S	1636	579960	0	0	644200	0	0	697150	0	0	716480	0	0	655080	0	0	644910	0	0
A0A087WQS0_S_1637	A0A087WQS0	ENSMUSG00000055322	21961	Tns1	0.889497	153.38	SHSFRGAYGLAMKVSSPPPTITQQGKKGDMT	S	1637	822960	0	0	944780	0	0	1061000	0	0	1000700	0	0	846010	0	0	830990	0	0
A0A087WQS0_S_1578	A0A087WQS0	ENSMUSG00000055322	21961	Tns1	0.999997	190.36	SHTLPDFSKYSMPDNSPETRAKVKFVQDTSK	S	1578	2065900	0	0	2132800	0	0	2334500	0	0	2337500	0	0	2300500	0	0	2179500	0	0
A0A087WR70_S_126	A0A087WR70	ENSMUSG00000025915	170755	Sgk3	1	148.41	PDVRAFLQMDSPRHQSDPSEDEDERSTSKPH	S	126	301880	4720000	0	273860	2264200	0	298470	1719500	0	293800	4659400	0	205310	1884700	0	217230	5765900	0
A0A087WR70_S_129	A0A087WR70	ENSMUSG00000025915	170755	Sgk3	1	148.41	RAFLQMDSPRHQSDPSEDEDERSTSKPHSTS	S	129	1702800	4702500	0	1066300	2240500	0	1133800	1692800	0	1791400	4661700	0	991120	1843900	0	1597500	5813600	0
A0A087WR70_S_136	A0A087WR70	ENSMUSG00000025915	170755	Sgk3	0.37875	99.614	SPRHQSDPSEDEDERSTSKPHSTSRNINLGP	S	136	0	0	0	0	0	0	0	0	0	0	0	0	0	0	0	0	0	0
A0A087WQS2_S_443	A0A087WQS2	ENSMUSG00000051223	66882	Bzw1	0.995813	97.69	QMKKFVEWLKNAEEESESEAEEGD_______	S	443	340690	0	0	395880	0	0	442170	0	0	391630	0	0	375400	0	0	368710	0	0
A0A087WQS2_S_445	A0A087WQS2	ENSMUSG00000051223	66882	Bzw1	0.983524	93.348	KKFVEWLKNAEEESESEAEEGD_________	S	445	206770	0	0	240220	0	0	261920	0	0	209050	0	0	235180	0	0	241010	0	0
A0A087WQU0_S_350	A0A087WQU0	ENSMUSG00000026594	78255	Ralgps2	0.999996	95.428	PSPRNLIPHGHRKCHSLGYNFIHKMNTAEFK	S	350	3060500	0	0	2345600	0	0	2561900	0	0	4156700	0	0	2575100	0	0	4778500	0	0
A0A087WQU0_S_308	A0A087WQU0	ENSMUSG00000026594	78255	Ralgps2	1	182.66	SAASREDLAGPDIGASPQGGRKSSAAAAAAA	S	308	10485000	2321900	0	11418000	991970	0	9638300	4940100	0	12515000	1270700	0	13065000	605990	0	12842000	661690	0
A0A087WQU0_S_289	A0A087WQU0	ENSMUSG00000026594	78255	Ralgps2	0.566058	45.723	EDDNYKLSLKIEPGASTPRSAASREDLAGPD	S	289	215130	0	0	231790	0	0	181590	0	0	290520	0	0	259160	0	0	220640	0	0
A0A087WQU0_S_336	A0A087WQU0	ENSMUSG00000026594	78255	Ralgps2	0.904912	66.083	AAAAAEGALLPQTPPSPRNLIPHGHRKCHSL	S	336	220180	0	0	226730	0	0	291180	0	0	257830	0	0	283020	0	0	197200	0	0
A0A087WQU0_S_429	A0A087WQU0	ENSMUSG00000026594	78255	Ralgps2	0.999999	163.66	EETSWPAFERNRLYHSLGPVTRVPRNGYRSH	S	429	1491100	0	0	1246700	0	0	1528300	0	0	1675400	0	0	1102500	0	0	1120600	0	0
A0A087WQU0_S_293	A0A087WQU0	ENSMUSG00000026594	78255	Ralgps2	0.563595	92.833	YKLSLKIEPGASTPRSAASREDLAGPDIGAS	S	293	701140	0	0	746070	0	0	705730	0	0	749690	0	0	665460	0	0	648170	0	0
A0A087WQU0_S_296	A0A087WQU0	ENSMUSG00000026594	78255	Ralgps2	0.99893	169.91	SLKIEPGASTPRSAASREDLAGPDIGASPQG	S	296	3074300	2321900	0	2815100	991970	0	2776600	4940100	0	3333400	1270700	0	3062800	605990	0	2659700	661690	0
A0A087WR13_S_155	A0A087WR13	ENSMUSG00000101337	100101919	Dnah7c	0.5	59.607	ESDVIDESGIPKVATSPREKDILRYYYYIRH	S	155	593400	0	0	609120	0	0	581240	0	0	760680	0	0	701460	0	0	722040	0	0
Q9D9A9_S_59	Q9D9A9	ENSMUSG00000047129	76640	1700113H08Rik	0.959599	185.55	KTSETVQEDKATASGSPTQTDSLTVCGSALG	S	59	415030	0	0	470370	0	0	336560	0	0	559630	0	0	596200	0	0	641240	0	0
Q3UKG2_S_372	Q3UKG2	ENSMUSG00000073600	381148	Prob1	0.999016	55.98	QFPRETPDRTVPRARSPPFHSRGSRVVPSRV	S	372	191740	0	0	179240	0	0	212340	0	0	186460	0	0	176070	0	0	168080	0	0
Q3UKG2_S_572	Q3UKG2	ENSMUSG00000073600	381148	Prob1	0.998421	50.358	LSLENAGIAVRGGQRSPDVDTPEQPRSHLTS	S	572	283180	0	0	233500	0	0	286580	0	0	291980	0	0	274990	0	0	280580	0	0
Q3UKG2_S_230	Q3UKG2	ENSMUSG00000073600	381148	Prob1	0.936155	116.84	QDSRAPRPRLLLRTGSLDESLSRLQAAAGIV	S	230	343340	0	0	394280	0	0	372790	0	0	410660	0	0	408490	0	0	445480	0	0
Q3UKG2_S_313	Q3UKG2	ENSMUSG00000073600	381148	Prob1	1	40.715	AHDNSSSARVPRPWPSLRERAIRRDKPAPGT	S	313	179580	0	0	180200	0	0	149590	0	0	424150	0	0	421990	0	0	537720	0	0
A0A087WR75_S_120	A0A087WR75	ENSMUSG00000030213	54343	Atf7ip	0.995033	114.49	VAVKNKQEDLNSEALSPSITCDLSSRVTTEP	S	120	266410	0	0	330430	0	0	212790	0	0	348450	0	0	295510	0	0	330020	0	0
A0A087WR75_S_715	A0A087WR75	ENSMUSG00000030213	54343	Atf7ip	0.967791	51.586	DDLKKRQESPPNPPISPGKPANDTNSNNNMT	S	715	87503	0	0	91733	0	0	93526	0	0	109160	0	0	100240	0	0	97193	0	0
A0A087WR75_S_599	A0A087WR75	ENSMUSG00000030213	54343	Atf7ip	0.499909	65.704	EEQPPVRNEFSRRKRSKSEDMDSVESKRRRY	S	599	794740	0	0	752490	0	0	862500	0	0	954520	0	0	834210	0	0	768290	0	0
A0A087WR75_S_601	A0A087WR75	ENSMUSG00000030213	54343	Atf7ip	0.974618	116.83	QPPVRNEFSRRKRSKSEDMDSVESKRRRYMD	S	601	4874300	0	0	4971000	0	0	5169200	0	0	5116400	0	0	4739800	0	0	4284500	0	0
J3QK27_S_215	J3QK27	ENSMUSG00000094511	100862383	Gm21693	0.496031	50.425	SSRRDEYPLPRDYGQSSNDRKYESTSRGYCD	S	215	0	0	0	0	0	0	0	0	0	0	0	0	0	0	0	0	0	0
J3QK27_S_216	J3QK27	ENSMUSG00000094511	100862383	Gm21693	0.496031	50.425	SRRDEYPLPRDYGQSSNDRKYESTSRGYCDY	S	216	0	0	0	0	0	0	0	0	0	0	0	0	0	0	0	0	0	0
J3QK27_S_295	J3QK27	ENSMUSG00000094511	100862383	Gm21693	0.564913	65.284	EAPSARGGNNRYDDYSNSQDGYGGRGEPYIS	S	295	334640	0	0	251690	0	0	362540	0	0	308250	0	0	263660	0	0	227070	0	0
J3QK27_S_349	J3QK27	ENSMUSG00000094511	100862383	Gm21693	0.999179	86.357	DREYFDREGRQERGHSPKDGLYSASRESYSS	S	349	4934300	0	0	4652500	0	0	5200600	0	0	5261100	0	0	4833500	0	0	5269600	0	0
J3QK27_S_88	J3QK27	ENSMUSG00000094511	100862383	Gm21693	0.975283	47.429	ILDGKRIKVKQARRPSSLESGSKKRPPSFSR	S	88	331130	0	0	290100	0	0	359090	0	0	414330	0	0	350940	0	0	256070	0	0
J3QK27_S_89	J3QK27	ENSMUSG00000094511	100862383	Gm21693	0.863304	82.543	LDGKRIKVKQARRPSSLESGSKKRPPSFSRT	S	89	1324500	0	0	1118300	0	0	1788200	0	0	1148600	0	0	791880	0	0	730740	0	0
B2Z892_S_447	B2Z892	ENSMUSG00000026409	18640	Pfkfb2	0.99987	115.91	HNFPKSQTPVRMRRNSFTPLSSSNTIRRPRN	S	447	875550	0	0	805660	0	0	979160	0	0	1010000	0	0	788160	0	0	818400	0	0
A0A087WRH6_S_6	A0A087WRH6	ENSMUSG00000025917	26754	Cops5	0.885013	50.292	__________MAASGSGMAQKTWELANNMQE	S	6	311970	0	0	408830	0	0	538290	0	0	364320	0	0	365160	0	0	229820	0	0
A0A087WRI3_S_176	A0A087WRI3	ENSMUSG00000079502	329375	Cfap77	0.759084	95.197	PPIPPNMTFGIRSRPSTPFFDLLQHRYQQLW	S	176	539730	0	0	535130	0	0	553470	0	0	1277300	0	0	1274700	0	0	1211300	0	0
A0A087WRI3_S_26	A0A087WRI3	ENSMUSG00000079502	329375	Cfap77	0.994781	74.392	LTAWKKKKQPVHRTVSQICPPPRRPLTVVDI	S	26	789220	0	0	680560	0	0	1339200	0	0	997880	0	0	827170	0	0	803720	0	0
Q62347_S_216	Q62347	ENSMUSG00000025958	12912	Creb1	0.497779	60.943	RTAPTSTIAPGVVMASSPALPTQPAEEAARK	S	216	0	0	0	0	0	0	0	0	0	0	0	0	0	0	0	0	0	0
Q62347_S_217	Q62347	ENSMUSG00000025958	12912	Creb1	0.497779	60.943	TAPTSTIAPGVVMASSPALPTQPAEEAARKR	S	217	0	0	0	0	0	0	0	0	0	0	0	0	0	0	0	0	0	0
A0A087WRJ9_S_71	A0A087WRJ9	ENSMUSG00000035085	66330	1700020L24Rik	0.980361	197.37	DSRDAEEREARSVSYSPLRQESSSQQVALLR	S	71	213890	0	0	201200	0	0	182800	0	0	185380	0	0	164930	0	0	125110	0	0
A0A087WSH6_S_87	A0A087WSH6	ENSMUSG00000087006	620695	Gm13889	0.999999	98.582	VSPMEEEKAKKSFLQSLECLRRSTQSLSLQR	S	87	605940	0	0	503710	0	0	451550	0	0	924820	0	0	590470	0	0	570220	0	0
A0A087WSH6_S_94	A0A087WSH6	ENSMUSG00000087006	620695	Gm13889	0.952928	88.755	KAKKSFLQSLECLRRSTQSLSLQREPLGSCK	S	94	642430	0	0	506690	0	0	438610	0	0	1103000	0	0	610380	0	0	624660	0	0
A0A087WRQ4_S_2	A0A087WRQ4	ENSMUSG00000026021	22218	Sumo1	0.999977	75.463	______________MSDQEAKPSTEDLGDKK	S	2	3109700	0	0	3363000	0	0	4101400	0	0	3197200	0	0	3024300	0	0	2727800	0	0
A0A087WRY3_S_180	A0A087WRY3	ENSMUSG00000026434	98415	Nucks1	0.949931	92.575	EKKMPKPRLKATVTPSPVKGKAKVGRPTASK	S	180	7294100	0	0	7318200	0	0	6774700	0	0	9133500	0	0	8551000	0	0	8016600	0	0
A0A087WRY3_S_73	A0A087WRY3	ENSMUSG00000026434	98415	Nucks1	1	87.659	SEDSEEKDVKTKKDDSHSAEDSEDEKDDHKN	S	73	0	589380	186140	0	505180	136050	0	519830	80532	0	629600	198300	0	577360	152630	0	600200	220770
A0A087WRY3_S_75	A0A087WRY3	ENSMUSG00000026434	98415	Nucks1	1	130.65	DSEEKDVKTKKDDSHSAEDSEDEKDDHKNVR	S	75	568140	4698600	186140	614500	3846800	136050	504410	2421400	80532	391970	5053300	198300	430860	3959100	152630	369060	4996000	220770
A0A087WRY3_S_79	A0A087WRY3	ENSMUSG00000026434	98415	Nucks1	1	175.93	KDVKTKKDDSHSAEDSEDEKDDHKNVRQQRQ	S	79	1209300	5288000	186140	1185300	4352000	136050	925550	2941200	80532	1427000	5682900	198300	1194600	4536400	152630	1363400	5596200	220770
A0A087WRY3_S_19	A0A087WRY3	ENSMUSG00000026434	98415	Nucks1	1	163.89	PVRNRKVVDYSQFQESDDADEDYGRDSGPPA	S	19	17662000	0	0	17724000	0	0	17580000	0	0	19322000	0	0	18694000	0	0	16296000	0	0
A0A087WRY3_S_54	A0A087WRY3	ENSMUSG00000026434	98415	Nucks1	0.885862	70.352	SSPREAKNKRRSGKNSQEDSEDSEEKDVKTK	S	54	0	489430	736250	0	574270	840310	0	375130	544700	0	524430	1001700	0	568640	806220	0	587760	1057700
A0A087WRY3_S_58	A0A087WRY3	ENSMUSG00000026434	98415	Nucks1	0.998207	93.381	EAKNKRRSGKNSQEDSEDSEEKDVKTKKDDS	S	58	2489600	4109700	736250	2852800	4543400	840310	2074100	2879700	544700	2844600	4932300	1001700	2421700	4969000	806220	3461600	6484500	1057700
A0A087WRY3_S_61	A0A087WRY3	ENSMUSG00000026434	98415	Nucks1	0.999819	130.09	NKRRSGKNSQEDSEDSEEKDVKTKKDDSHSA	S	61	2511700	3620300	736250	3592900	3969100	840310	1911100	2504500	544700	2368400	4407800	1001700	3152300	4400400	806220	3238500	5896800	1057700
A0A087WRY3_S_50	A0A087WRY3	ENSMUSG00000026434	98415	Nucks1	0.942866	73.315	KKIRSSPREAKNKRRSGKNSQEDSEDSEEKD	S	50	456640	0	736250	502300	0	840310	383490	0	544700	525530	0	1001700	462440	0	806220	533260	0	1057700
A0A087WRY3_S_213	A0A087WRY3	ENSMUSG00000026434	98415	Nucks1	0.999995	68.88	KEKTPSPKEEDEEAESPPEKKSGDEGSEDEA	S	213	2035900	0	0	2239900	0	0	2530900	0	0	2075900	0	0	2216400	0	0	1857000	0	0
A0A087WRZ5_S_92	A0A087WRZ5	ENSMUSG00000041459	230908	Tardbp	0.973564	110.38	YPKDNKRKMDETDASSAVKVKRAVQKTSDLI	S	92	1627600	0	0	1572900	0	0	1703900	0	0	1933200	0	0	1591600	0	0	1506700	0	0
A0A087WRZ5_S_180	A0A087WRZ5	ENSMUSG00000041459	230908	Tardbp	0.583811	43.024	RHMIDGRWCDCKLPNSKQSPDEPLRSRKVFV	S	180	5159500	0	0	5407500	0	0	5575300	0	0	6253900	0	0	6294300	0	0	5355800	0	0
A0A087WRZ5_S_183	A0A087WRZ5	ENSMUSG00000041459	230908	Tardbp	0.910233	138.44	IDGRWCDCKLPNSKQSPDEPLRSRKVFVGRC	S	183	4188700	0	0	4560700	0	0	4681800	0	0	5018300	0	0	4925600	0	0	4575200	0	0
E9Q6L0_S_672	E9Q6L0	ENSMUSG00000064302	76707	Clasp1	0.940393	106.17	PSDSRGRSRAKVVSQSQPGSRSSSPGKLLGS	S	672	0	369320	0	0	303760	0	0	356370	0	0	452910	0	0	339820	0	0	342480	0
E9Q6L0_S_676	E9Q6L0	ENSMUSG00000064302	76707	Clasp1	0.999884	78.513	RGRSRAKVVSQSQPGSRSSSPGKLLGSGLAG	S	676	408950	369320	0	417540	303760	0	498090	356370	0	466430	452910	0	438230	339820	0	425330	342480	0
A0A087WS46_S_87	A0A087WS46	ENSMUSG00000025967	55949	Eef1b2	0.999988	84.213	EEAKKLREERLAQYESKKAKKPAVVAKSSIL	S	87	475310	0	0	483520	0	0	644420	0	0	729380	0	0	614670	0	0	658170	0	0
A0A3B2WD63_S_372	A0A3B2WD63	ENSMUSG00000101307	664821	Gm7356	0.806467	93.325	PSMDAGATSCLKIKRSGSAPILGRSVWPSSI	S	372	666560	0	0	834560	0	0	641440	0	0	1542100	0	0	1413000	0	0	1565500	0	0
A0A087WSD2_S_503	A0A087WSD2	ENSMUSG00000099398	383435	Ms4a14	0.452086	61.112	IPFQETPSQGTLSQESPSQWTLSKGTPSQGT	S	503	0	0	0	0	0	0	0	0	0	0	0	0	0	0	0	0	0	0
A0A087WSD2_S_519	A0A087WSD2	ENSMUSG00000099398	383435	Ms4a14	0.903497	82.261	PSQWTLSKGTPSQGTSPKGTPSQVTPPQGTP	S	519	604190	0	0	464000	0	0	538200	0	0	690230	0	0	619550	0	0	738860	0	0
A0A087WSD2_S_3	A0A087WSD2	ENSMUSG00000099398	383435	Ms4a14	0.993786	65.347	_____________MESPSEEKRRNHVITIDP	S	3	844900	0	0	827050	0	0	1040000	0	0	1165300	0	0	988480	0	0	993240	0	0
A0A087WSD2_S_1027	A0A087WSD2	ENSMUSG00000099398	383435	Ms4a14	0.498317	51.147	VKRAPRQLCDNWETQSFQFTEKSCSFWSTPS	S	1027	0	0	0	0	0	0	0	0	0	0	0	0	0	0	0	0	0	0
A0A087WSD2_S_879	A0A087WSD2	ENSMUSG00000099398	383435	Ms4a14	1	138.42	RRYSEDLQSKTSRRKSIDQQIKAWISPKKNT	S	879	5896100	0	0	4468800	0	0	4513000	0	0	7690400	0	0	6021300	0	0	5995100	0	0
A0A087WSD2_S_837	A0A087WSD2	ENSMUSG00000099398	383435	Ms4a14	0.999932	88.83	QEWKSNQGKKPTRRLSLSLPGKHGQVHPKRY	S	837	180160	0	0	145040	0	0	127400	0	0	268830	0	0	210740	0	0	204620	0	0
A0A087WSD2_S_867	A0A087WSD2	ENSMUSG00000099398	383435	Ms4a14	0.999976	119.52	YSVDLQVKSEKPRRYSEDLQSKTSRRKSIDQ	S	867	873970	0	0	806830	0	0	882470	0	0	1228800	0	0	928860	0	0	983450	0	0
A0A087WSD2_S_853	A0A087WSD2	ENSMUSG00000099398	383435	Ms4a14	0.99999	87.641	LSLPGKHGQVHPKRYSVDLQVKSEKPRRYSE	S	853	338560	0	0	312750	0	0	290780	0	0	478200	0	0	344970	0	0	340990	0	0
A0A087WSE3_S_1862	A0A087WSE3	ENSMUSG00000026207	11790	Speg	0.739447	48.567	SLGGRARDPRMARAASSEAAPHHQPPPESRG	S	1862	60517	0	0	44594	0	0	70673	0	0	53470	0	0	39167	0	0	60270	0	0
A0A087WSE3_S_2142	A0A087WSE3	ENSMUSG00000026207	11790	Speg	0.629078	58.699	SPAGTPLELVRRPERSRSVQDLRVAGEPGLV	S	2142	162650	0	0	134580	0	0	181510	0	0	171340	0	0	128950	0	0	157620	0	0
A0A087WSS5_S_29	A0A087WSS5	ENSMUSG00000031585	68153	Gtf2e2	0.559584	73.983	KRALSTPVVEKRAVPSESPSSSSSKKKKAKV	S	29	1737200	0	0	1473800	0	0	1780100	0	0	1950300	0	0	1642800	0	0	1575900	0	0
A0A087WSS5_S_31	A0A087WSS5	ENSMUSG00000031585	68153	Gtf2e2	0.980551	138.42	ALSTPVVEKRAVPSESPSSSSSKKKKAKVEH	S	31	2000600	0	0	1973700	0	0	2413200	0	0	2337300	0	0	1989600	0	0	1914900	0	0
A0A087WSS5_S_33	A0A087WSS5	ENSMUSG00000031585	68153	Gtf2e2	0.685897	182.1	STPVVEKRAVPSESPSSSSSKKKKAKVEHGG	S	33	1227600	0	0	1328300	0	0	1711900	0	0	1567000	0	0	1399800	0	0	1261900	0	0
M0QWD2_S_27	M0QWD2	ENSMUSG00000026096	72085	Osgepl1	1	45.161	PKPPKSKVYGFLRRFSVHPRTLSCHKLVLGI	S	27	168230	0	0	154650	0	0	148290	0	0	112480	0	0	99040	0	0	100850	0	0
A0A087WSM1_S_294	A0A087WSM1	ENSMUSG00000026018	70375	Ica1l	1	40.142	TEGSCLTTDLNKVALSEEEEEERFEREPAVA	S	294	400580	0	0	351330	0	0	575000	0	0	373970	0	0	285100	0	0	248800	0	0
A0A087WSS1_S_180	A0A087WSS1	ENSMUSG00000026319	227446	Relch	0.942259	76.868	EPSTTSGGGQLNRAGSISTLDSLDFARYSDD	S	180	228540	0	0	231710	0	0	232670	0	0	280800	0	0	242430	0	0	237210	0	0
A0A087WSS1_S_186	A0A087WSS1	ENSMUSG00000026319	227446	Relch	0.971135	93.348	GGGQLNRAGSISTLDSLDFARYSDDGNRETD	S	186	84475	0	0	90458	0	0	78078	0	0	84778	0	0	85541	0	0	81976	0	0
A0A087WSS1_S_398	A0A087WSS1	ENSMUSG00000026319	227446	Relch	0.996031	72.145	SLVWSSQKDSEDNRQSPAVNSSDQEKTKDVH	S	398	186040	0	0	152990	0	0	203080	0	0	145800	0	0	148790	0	0	137710	0	0
A0A087WSS1_S_219	A0A087WSS1	ENSMUSG00000026319	227446	Relch	0.350045	40.756	VAEHEVPLQERKNYKSSPEIQEPIKPLEKRA	S	219	0	0	0	0	0	0	0	0	0	0	0	0	0	0	0	0	0	0
A0A087WSS1_S_220	A0A087WSS1	ENSMUSG00000026319	227446	Relch	0.350045	40.756	AEHEVPLQERKNYKSSPEIQEPIKPLEKRAL	S	220	0	0	0	0	0	0	0	0	0	0	0	0	0	0	0	0	0	0
A0A087WST3_S_168	A0A087WST3	ENSMUSG00000003346	216169	Abhd17a	0.99706	72.089	IELYSQYLERLRRFISQELPSQRA_______	S	168	185130	0	0	236380	0	0	238520	0	0	222020	0	0	227000	0	0	211410	0	0
A0A0A0MQ73_S_4789	A0A0A0MQ73	ENSMUSG00000048154	381022	Kmt2d	1	147.91	PQLGSGRWEQDNRALSPVIPIIPRTGIPVFP	S	4789	347620	0	0	331680	0	0	411330	0	0	335360	0	0	321430	0	0	296350	0	0
A0A0A0MQ73_S_2318	A0A0A0MQ73	ENSMUSG00000048154	381022	Kmt2d	0.98368	78.752	GLRAQEPPPAQALAPSPPSHPDVFRSGPYPD	S	2318	331950	0	0	340410	0	0	414610	0	0	489910	0	0	468060	0	0	431050	0	0
A0A0A0MQ73_S_2231	A0A0A0MQ73	ENSMUSG00000048154	381022	Kmt2d	0.999983	89.049	ESPGVAGGKASEPLLSPPPFGESRKSLEVKK	S	2231	457060	0	0	398400	0	0	465660	0	0	651410	0	0	567950	0	0	435130	0	0
A0A0A0MQ73_S_2299	A0A0A0MQ73	ENSMUSG00000048154	381022	Kmt2d	0.999985	117.48	FKAPLTPRASQVEPQSPGLGLRAQEPPPAQA	S	2299	256250	0	0	235070	0	0	245230	0	0	246760	0	0	232260	0	0	199130	0	0
A0A0A0MQ73_S_727	A0A0A0MQ73	ENSMUSG00000048154	381022	Kmt2d	0.990804	69.548	PEELRLCPQPEEPYLSPQPEEPRLCPQPEEL	S	727	254940	0	0	269130	0	0	299480	0	0	337820	0	0	250800	0	0	262920	0	0
A0A0A0MQ73_S_3122	A0A0A0MQ73	ENSMUSG00000048154	381022	Kmt2d	0.990334	52.061	LPEVKPKVEEGGRHPSPCQFTINTPKVEPAP	S	3122	246700	0	0	259330	0	0	438730	0	0	365670	0	0	299410	0	0	277940	0	0
S4R294_S_1541	S4R294	ENSMUSG00000040225	226562	Prrc2c	1	49.423	NRRGNNGPPKSGRNFSGPRNERRNGPPSKGG	S	1541	406990	0	0	384900	0	0	411010	0	0	610730	0	0	461780	0	0	439050	0	0
S4R294_S_1215	S4R294	ENSMUSG00000040225	226562	Prrc2c	0.84533	97.509	RTEHVPSGPLRQREESETRSESSDFEVVPKR	S	1215	313370	0	0	336710	0	0	416900	0	0	273780	0	0	336120	0	0	303610	0	0
S4R294_S_1219	S4R294	ENSMUSG00000040225	226562	Prrc2c	0.312372	52.483	VPSGPLRQREESETRSESSDFEVVPKRRRQR	S	1219	0	0	0	0	0	0	0	0	0	0	0	0	0	0	0	0	0	0
S4R294_S_1221	S4R294	ENSMUSG00000040225	226562	Prrc2c	0.312372	52.483	SGPLRQREESETRSESSDFEVVPKRRRQRGS	S	1221	0	0	0	0	0	0	0	0	0	0	0	0	0	0	0	0	0	0
S4R294_S_1222	S4R294	ENSMUSG00000040225	226562	Prrc2c	0.312372	52.483	GPLRQREESETRSESSDFEVVPKRRRQRGSE	S	1222	0	0	0	0	0	0	0	0	0	0	0	0	0	0	0	0	0	0
S4R294_S_1236	S4R294	ENSMUSG00000040225	226562	Prrc2c	0.915541	69.548	SSDFEVVPKRRRQRGSETDTDSEVHESASDK	S	1236	0	0	137440	0	0	144470	0	0	104680	0	0	164470	0	0	114760	0	0	139130
S4R294_S_1516	S4R294	ENSMUSG00000040225	226562	Prrc2c	0.839783	96.756	ESVLPPKREIAKRSFSSQRPGVDRQNRRGNN	S	1516	4250800	0	0	2717100	0	0	2512000	0	0	6417200	0	0	4086000	0	0	3359200	0	0
S4R294_S_1517	S4R294	ENSMUSG00000040225	226562	Prrc2c	0.860177	89.533	SVLPPKREIAKRSFSSQRPGVDRQNRRGNNG	S	1517	564820	0	0	424820	0	0	467830	0	0	750590	0	0	467770	0	0	449510	0	0
S4R294_S_853	S4R294	ENSMUSG00000040225	226562	Prrc2c	1	95.775	ARDSTETEEQKFLSRSLEDVKPRHVDTNTQS	S	853	1420000	0	0	1450700	0	0	1611100	0	0	1646600	0	0	1467300	0	0	1334200	0	0
S4R294_S_1935	S4R294	ENSMUSG00000040225	226562	Prrc2c	0.624055	73.389	GTDFVAAGKSMPTSQSHGSLTAELWDSKVAA	S	1935	209380	0	0	205100	0	0	166370	0	0	246600	0	0	231760	0	0	136670	0	0
S4R294_S_2632	S4R294	ENSMUSG00000040225	226562	Prrc2c	0.835112	79.659	SGIDIKPGTPPIGGRSTTPTSSPFRATSTSP	S	2632	715720	0	0	666630	0	0	671540	0	0	1023800	0	0	739950	0	0	654080	0	0
S4R294_S_899	S4R294	ENSMUSG00000040225	226562	Prrc2c	0.53158	101.3	EERISALESQPARKRSVSHGSNHAQNAEEQR	S	899	551770	0	0	492430	0	0	554230	0	0	696300	0	0	531880	0	0	504700	0	0
S4R294_S_901	S4R294	ENSMUSG00000040225	226562	Prrc2c	0.526192	120.91	RISALESQPARKRSVSHGSNHAQNAEEQRNE	S	901	561770	0	0	391580	0	0	514570	0	0	682480	0	0	412350	0	0	318510	0	0
A0A0G2JFY0_S_273	A0A0G2JFY0	ENSMUSG00000027722	57815	Spata5	0.97994	123.02	RTVNKAGEVLLDVTQSPRDGSGLGLEESTGL	S	273	204890	0	0	224450	0	0	273660	0	0	249150	0	0	205120	0	0	214550	0	0
A0A0G2JFY0_S_18	A0A0G2JFY0	ENSMUSG00000027722	57815	Spata5	0.95823	206.43	SKKNRKRQKEGAEGASPSLSAAPSRSGTSTP	S	18	2601500	0	0	2448200	0	0	2015800	0	0	4242700	0	0	2909900	0	0	2992800	0	0
A0A0G2JFY0_S_20	A0A0G2JFY0	ENSMUSG00000027722	57815	Spata5	0.639926	46.159	KNRKRQKEGAEGASPSLSAAPSRSGTSTPFA	S	20	1013700	0	0	1142800	0	0	752880	0	0	1438500	0	0	1248900	0	0	1244600	0	0
S4R2C4_S_1283	S4R2C4	ENSMUSG00000034801	20663	Sos2	0.996828	51.762	PLLPKLPPKTYKRELSHPPLYRLPLLENAET	S	1283	134610	0	0	147010	0	0	142980	0	0	176480	0	0	163180	0	0	142360	0	0
S4R1B0_S_238	S4R1B0	ENSMUSG00000041225	75415	Arhgap12	0.990139	141.5	EQMRATTPPNQGRPDSPVYANLQELKISQSA	S	238	1309500	0	0	1335800	0	0	2081600	0	0	1192700	0	0	1305500	0	0	941430	0	0
S4R1B0_S_213	S4R1B0	ENSMUSG00000041225	75415	Arhgap12	0.947392	71.002	DSAGEGSERIQQDSESGDELSSSSTEQMRAT	S	213	490090	0	0	472360	0	0	748260	0	0	570100	0	0	546760	0	0	476030	0	0
S4R1B0_S_199	S4R1B0	ENSMUSG00000041225	75415	Arhgap12	0.999253	184.01	LDIEKTSFSQEQSCDSAGEGSERIQQDSESG	S	199	73102	0	0	89988	0	0	49753	0	0	87812	0	0	76542	0	0	97702	0	0
A0A0A0MQ98_S_652	A0A0A0MQ98	ENSMUSG00000037876	108829	Jmjd1c	0.998914	116.84	KSSSSPEVVKPKITHSPDSVKSKAAYGNSQA	S	652	2302400	0	0	2182400	0	0	2354800	0	0	2463900	0	0	2378600	0	0	2195900	0	0
A0A0A0MQ98_S_942	A0A0A0MQ98	ENSMUSG00000037876	108829	Jmjd1c	0.631393	70.622	PSSAEPHRPHKITVHSSPPLTKTLADHHKEE	S	942	427860	0	0	518110	0	0	508550	0	0	544940	0	0	472630	0	0	456330	0	0
A0A0A0MQ98_S_943	A0A0A0MQ98	ENSMUSG00000037876	108829	Jmjd1c	0.949585	89.507	SSAEPHRPHKITVHSSPPLTKTLADHHKEEL	S	943	358110	0	0	405750	0	0	408410	0	0	451840	0	0	398620	0	0	328010	0	0
A0A0A0MQ98_S_617	A0A0A0MQ98	ENSMUSG00000037876	108829	Jmjd1c	0.999982	65.347	SLSAVSVTEDQLHKRSPPPETIKAKLTTSVD	S	617	1165900	0	0	1154500	0	0	1600200	0	0	1306300	0	0	1101400	0	0	1138400	0	0
A0A0A0MQ98_S_640	A0A0A0MQ98	ENSMUSG00000037876	108829	Jmjd1c	0.345869	62.042	AKLTTSVDTQKAKSSSSPEVVKPKITHSPDS	S	640	0	0	0	0	0	0	0	0	0	0	0	0	0	0	0	0	0	0
A0A0A0MQ98_S_641	A0A0A0MQ98	ENSMUSG00000037876	108829	Jmjd1c	0.841929	79.089	KLTTSVDTQKAKSSSSPEVVKPKITHSPDSV	S	641	3042300	0	0	3370900	0	0	3126600	0	0	3449600	0	0	3422800	0	0	2995500	0	0
A0A0A0MQ98_S_1969	A0A0A0MQ98	ENSMUSG00000037876	108829	Jmjd1c	0.998099	76.713	SNKTSVSLPESQQQNSPQKSQTNGNSSPGSA	S	1969	215480	0	0	211370	0	0	456860	0	0	208050	0	0	209890	0	0	239030	0	0
A0A0A0MQ98_S_1052	A0A0A0MQ98	ENSMUSG00000037876	108829	Jmjd1c	0.988779	140.45	EVERENYSRVVPSSSSPKSHAIKQDKDVDRS	S	1052	1670200	0	0	1837300	0	0	1659000	0	0	1908000	0	0	1853800	0	0	1852500	0	0
A2AN40_S_24	A2AN40	ENSMUSG00000044627	72931	Swi5	0.997176	64.692	TPLRVPRTLGFRRGESEFSRLYHGGYRSPGL	S	24	464050	0	0	392350	0	0	540780	0	0	578840	0	0	430410	0	0	389280	0	0
A0A0A0MQA2_S_815	A0A0A0MQA2	ENSMUSG00000033902	26390	Mapkbp1	0.978396	188.27	PILSKSTKKELASGSSPALLRSLSHWEMSRA	S	815	1186500	0	0	950420	0	0	898550	0	0	1512700	0	0	1005400	0	0	1032200	0	0
A0A0A0MQA2_S_756	A0A0A0MQA2	ENSMUSG00000033902	26390	Mapkbp1	0.967126	131.46	ELRQRQRGIKQQGPTSPQRASGAKQHHAPVV	S	756	1966400	0	0	2030500	0	0	1819100	0	0	2194500	0	0	2122000	0	0	2111500	0	0
A0A0A0MQA2_S_882	A0A0A0MQA2	ENSMUSG00000033902	26390	Mapkbp1	0.638656	61.757	DLRQIETLAPSPRGPSQDSLAVSPAGPGKHG	S	882	120100	0	0	128190	0	0	127940	0	0	146120	0	0	149160	0	0	136630	0	0
A0A0A0MQA2_S_885	A0A0A0MQA2	ENSMUSG00000033902	26390	Mapkbp1	0.548407	40.432	QIETLAPSPRGPSQDSLAVSPAGPGKHGPQG	S	885	202320	0	0	195030	0	0	241150	0	0	231530	0	0	199880	0	0	190280	0	0
A0A0A0MQA2_S_889	A0A0A0MQA2	ENSMUSG00000033902	26390	Mapkbp1	0.999935	86.727	LAPSPRGPSQDSLAVSPAGPGKHGPQGPELS	S	889	508130	0	0	477040	0	0	570190	0	0	588440	0	0	515870	0	0	539140	0	0
A0A0A0MQA2_S_990	A0A0A0MQA2	ENSMUSG00000033902	26390	Mapkbp1	0.919916	159.2	SLGRMYPGSRGSEKHSPDSACSVDYSSSRLS	S	990	1078800	0	0	1112400	0	0	1447100	0	0	785820	0	0	852580	0	0	674710	0	0
A0A0A0MQA2_S_993	A0A0A0MQA2	ENSMUSG00000033902	26390	Mapkbp1	0.62302	170.18	RMYPGSRGSEKHSPDSACSVDYSSSRLSSPE	S	993	321200	0	0	355560	0	0	472180	0	0	181960	0	0	252260	0	0	205260	0	0
A0A0A0MQA2_S_19	A0A0A0MQA2	ENSMUSG00000033902	26390	Mapkbp1	0.998922	75.387	GEGSTITSRIKNLLRSPSIKLRRSKAGNRRE	S	19	1095600	0	0	1257800	0	0	917560	0	0	1476400	0	0	1357800	0	0	1569100	0	0
A0A0A0MQA2_S_1252	A0A0A0MQA2	ENSMUSG00000033902	26390	Mapkbp1	0.99846	208.17	QNHTTSSMAKLARSISVGENPGLATEPQAPV	S	1252	199760	0	0	197010	0	0	190730	0	0	278990	0	0	205650	0	0	202610	0	0
A0A0A0MQA2_S_828	A0A0A0MQA2	ENSMUSG00000033902	26390	Mapkbp1	0.872763	52.636	GSSPALLRSLSHWEMSRAQETMEYLDPAPVA	S	828	1047400	0	0	994670	0	0	1747400	0	0	1155900	0	0	1016100	0	0	940290	0	0
A0A0A0MQA2_S_1089	A0A0A0MQA2	ENSMUSG00000033902	26390	Mapkbp1	0.944977	132.31	GTAPGGPARVLERTESQSISSRFLLQVQTSP	S	1089	488980	0	0	502550	0	0	522040	0	0	748540	0	0	538400	0	0	516070	0	0
B1AQW2_S_147	B1AQW2	ENSMUSG00000018411	17762	Mapt	0.556147	160.46	SERGEPPKSGERSGYSSPGSPGTPGSRSRTP	S	147	0	274030	0	0	308640	0	0	366630	0	0	234140	0	0	184620	0	0	177200	0
B1AQW2_S_148	B1AQW2	ENSMUSG00000018411	17762	Mapt	0.974019	160.46	ERGEPPKSGERSGYSSPGSPGTPGSRSRTPS	S	148	166070	494610	0	188620	570910	0	186950	558090	0	167150	460280	0	182130	444370	0	183560	518520	0
B1AQW2_S_151	B1AQW2	ENSMUSG00000018411	17762	Mapt	0.995566	219.61	EPPKSGERSGYSSPGSPGTPGSRSRTPSLPT	S	151	671470	466780	0	823670	544740	0	735040	485240	0	801290	468560	0	881760	439990	0	928470	527510	0
B1AQW2_S_353	B1AQW2	ENSMUSG00000018411	17762	Mapt	0.499221	75.474	GAEIVYKSPVVSGDTSPRHLSNVSSTGSIDM	S	353	0	0	0	0	0	0	0	0	0	0	0	0	0	0	0	0	0	0
A0A0A0MQC9_S_136	A0A0A0MQC9	ENSMUSG00000020922	268490	Lsm12	0.499989	44.391	LQRSQAQQPQKEAALSS______________	S	136	224010	0	0	234440	0	0	244300	0	0	308960	0	0	280290	0	0	294840	0	0
A0A0A0MQC9_S_137	A0A0A0MQC9	ENSMUSG00000020922	268490	Lsm12	0.528815	53.779	QRSQAQQPQKEAALSS_______________	S	137	609000	0	0	622930	0	0	660870	0	0	737440	0	0	688690	0	0	779330	0	0
A0A0A0MQD1_S_880	A0A0A0MQD1	ENSMUSG00000035517	100121	Tdrd7	0.795128	104.38	HQKDVFLSAVSTAASSPGNRNGGTPAPGSPA	S	880	143300	0	0	138080	0	0	130520	0	0	345500	0	0	291130	0	0	239080	0	0
A0A0A0MQD1_S_204	A0A0A0MQD1	ENSMUSG00000035517	100121	Tdrd7	0.968365	114.89	VDMPPYPDTPVQRHASMSANSRFSPKSSLPA	S	204	386450	0	0	131310	0	0	136980	0	0	402060	0	0	125020	0	0	127170	0	0
A0A0A0MQD1_S_206	A0A0A0MQD1	ENSMUSG00000035517	100121	Tdrd7	0.95755	76.759	MPPYPDTPVQRHASMSANSRFSPKSSLPASF	S	206	360800	0	0	420300	0	0	254790	0	0	438240	0	0	441210	0	0	529070	0	0
A0A0A0MQD1_S_212	A0A0A0MQD1	ENSMUSG00000035517	100121	Tdrd7	0.968013	51.76	TPVQRHASMSANSRFSPKSSLPASFQTHISR	S	212	1776700	0	0	1690200	0	0	1880400	0	0	2009900	0	0	1625700	0	0	1485000	0	0
A0A0A0MQD1_S_173	A0A0A0MQD1	ENSMUSG00000035517	100121	Tdrd7	1	51.726	QPGFASDYSISRKPNSALLRDRGSALGVKAD	S	173	637350	0	0	702140	0	0	812840	0	0	580940	0	0	510450	0	0	474280	0	0
A0A0A0MQD1_S_355	A0A0A0MQD1	ENSMUSG00000035517	100121	Tdrd7	0.969432	77.287	PPPPPAPKQEVPSQGSPAVMPDVKEKVAELL	S	355	1827000	0	0	1891700	0	0	1809600	0	0	2046900	0	0	1799500	0	0	1677900	0	0
A0A0A0MQD7_S_816	A0A0A0MQD7	ENSMUSG00000037110	241694	Ralgapa2	0.905703	120.08	PHACTAGPLPLSRLPSAGQKVEHSQNLSSSE	S	816	1140600	0	0	896260	0	0	1108600	0	0	1186500	0	0	791440	0	0	671560	0	0
A0A0A0MQD7_S_373	A0A0A0MQD7	ENSMUSG00000037110	241694	Ralgapa2	0.81401	41.912	DKSHSNSSTLSDRRLSNSSLCSIEEEHRTVY	S	373	0	671940	0	0	750870	0	0	686570	0	0	767880	0	0	748050	0	0	767180	0
A0A0A0MQD7_S_376	A0A0A0MQD7	ENSMUSG00000037110	241694	Ralgapa2	0.822539	41.912	HSNSSTLSDRRLSNSSLCSIEEEHRTVYEMV	S	376	0	671940	0	0	750870	0	0	686570	0	0	767880	0	0	748050	0	0	767180	0
A0A0A0MQD7_S_856	A0A0A0MQD7	ENSMUSG00000037110	241694	Ralgapa2	0.494109	137.24	HVTHEHEGITMLVRRSSSPAELELKDDLQQA	S	856	0	0	0	0	0	0	0	0	0	0	0	0	0	0	0	0	0	0
A0A0A0MQD7_S_857	A0A0A0MQD7	ENSMUSG00000037110	241694	Ralgapa2	0.494109	137.24	VTHEHEGITMLVRRSSSPAELELKDDLQQAH	S	857	0	0	0	0	0	0	0	0	0	0	0	0	0	0	0	0	0	0
A0A0A0MQD7_S_858	A0A0A0MQD7	ENSMUSG00000037110	241694	Ralgapa2	0.842628	183.49	THEHEGITMLVRRSSSPAELELKDDLQQAHG	S	858	1971200	0	0	2239200	0	0	2135600	0	0	2342100	0	0	2077300	0	0	1806300	0	0
A0A0A0MQD7_S_696	A0A0A0MQD7	ENSMUSG00000037110	241694	Ralgapa2	0.939798	87.639	CILEPQKGTAVGRSFSLSWRSHPDVTEPMRF	S	696	593710	0	0	491650	0	0	414160	0	0	930190	0	0	525940	0	0	477150	0	0
A0A0A0MQD7_S_698	A0A0A0MQD7	ENSMUSG00000037110	241694	Ralgapa2	0.605335	91.064	LEPQKGTAVGRSFSLSWRSHPDVTEPMRFRS	S	698	504800	0	0	432450	0	0	341430	0	0	832630	0	0	456780	0	0	440470	0	0
A0A0A0MQD7_S_765	A0A0A0MQD7	ENSMUSG00000037110	241694	Ralgapa2	0.991629	243.82	CDYLVVGQQQVPRSSSTSDITERLYSDSSQG	S	765	1305500	0	0	1280300	0	0	1549500	0	0	1849200	0	0	1647700	0	0	1511700	0	0
A0A0A0MQD7_S_486	A0A0A0MQD7	ENSMUSG00000037110	241694	Ralgapa2	0.956442	93.839	ESSGHKRSSSWGRTYSFTSAMSRGCVTEEDN	S	486	564700	0	0	510270	0	0	589900	0	0	657860	0	0	535740	0	0	640000	0	0
A0A0A0MQD7_S_492	A0A0A0MQD7	ENSMUSG00000037110	241694	Ralgapa2	0.389586	60.972	RSSSWGRTYSFTSAMSRGCVTEEDNTNVKAG	S	492	0	0	0	0	0	0	0	0	0	0	0	0	0	0	0	0	0	0
A0A0A0MQE4_S_291	A0A0A0MQE4	ENSMUSG00000038831	241308	Ralgps1	0.533612	63.397	EDDNYKLSLRIEPGSSSPRLVSSKEDLAGPS	S	291	491140	0	0	486990	0	0	557080	0	0	467660	0	0	472750	0	0	406990	0	0
A0A0A0MQE4_S_298	A0A0A0MQE4	ENSMUSG00000038831	241308	Ralgps1	0.912145	58.938	SLRIEPGSSSPRLVSSKEDLAGPSAGSSSAR	S	298	1287900	0	0	1221600	0	0	1103000	0	0	1523500	0	0	1257700	0	0	1108400	0	0
A0A0A0MQE5_S_1069	A0A0A0MQE5	ENSMUSG00000026933	227634	Camsap1	0.934258	73.294	QDQKIKAPVHFVEPLSPTGVPGHRKPPRLGQ	S	1069	170670	0	0	178540	0	0	159760	0	0	223990	0	0	229090	0	0	226690	0	0
A0A0A0MQE5_S_823	A0A0A0MQE5	ENSMUSG00000026933	227634	Camsap1	0.990132	65.295	VKMTSFAERKLQRLNSCETKSSTSSSQKTTP	S	823	421360	0	0	387500	0	0	416900	0	0	578330	0	0	445740	0	0	496870	0	0
A0A0A0MQE5_S_626	A0A0A0MQE5	ENSMUSG00000026933	227634	Camsap1	0.993215	66.267	ERGEGRPRTIMAKRPSEGSQPMVRKKVSGGH	S	626	135050	0	0	104460	0	0	132760	0	0	197420	0	0	82535	0	0	151550	0	0
A0A0A0MQE5_S_374	A0A0A0MQE5	ENSMUSG00000026933	227634	Camsap1	0.978285	68.733	PPVPISNATKRSFLGSPAAMSPADQPPSTQP	S	374	32649	0	0	29967	0	0	29982	0	0	38315	0	0	18050	0	0	17670	0	0
A0A0A0MQE5_S_1109	A0A0A0MQE5	ENSMUSG00000026933	227634	Camsap1	0.499323	66.152	AELKVPKDRQQGCSRSKTPTPSVETLPQSRS	S	1109	0	0	0	0	0	0	0	0	0	0	0	0	0	0	0	0	0	0
A0A0A0MQE5_S_445	A0A0A0MQE5	ENSMUSG00000026933	227634	Camsap1	0.949841	90.759	VSQTEEIPDQRHRSNSLTRVDGQPRGAIGAW	S	445	400220	0	0	356120	0	0	403140	0	0	478940	0	0	386710	0	0	398410	0	0
A0A0A0MQE5_S_1133	A0A0A0MQE5	ENSMUSG00000026933	227634	Camsap1	0.986998	65.395	TLPQSRSLPPSTHPRSPSDPGGELPEKCLFD	S	1133	456730	0	0	422310	0	0	510670	0	0	511750	0	0	369240	0	0	354590	0	0
A0A0A0MQE5_S_1135	A0A0A0MQE5	ENSMUSG00000026933	227634	Camsap1	0.879587	53.252	PQSRSLPPSTHPRSPSDPGGELPEKCLFDSY	S	1135	330200	0	0	335090	0	0	351790	0	0	415300	0	0	356410	0	0	336230	0	0
A0A0A0MQE5_S_1353	A0A0A0MQE5	ENSMUSG00000026933	227634	Camsap1	0.999999	133.93	GLGKPKSKPKKPRPKSVHREESYSDSGTKCS	S	1353	1993600	0	0	1087700	0	0	1238000	0	0	3603500	0	0	1315000	0	0	1307600	0	0
A0A0A0MQE5_S_1359	A0A0A0MQE5	ENSMUSG00000026933	227634	Camsap1	0.996184	101.54	SKPKKPRPKSVHREESYSDSGTKCSSTHNLS	S	1359	1929100	0	0	1997100	0	0	1808200	0	0	2109000	0	0	1937900	0	0	1820700	0	0
A0A0A0MQE5_S_553	A0A0A0MQE5	ENSMUSG00000026933	227634	Camsap1	0.999727	128.85	DEELVAIIRTDVSPPSPQMPRTSPQAPGLVA	S	553	3602700	0	0	3557300	0	0	5096300	0	0	3906700	0	0	3250300	0	0	3061600	0	0
A0A0A0MQE5_S_560	A0A0A0MQE5	ENSMUSG00000026933	227634	Camsap1	0.521647	56.533	IRTDVSPPSPQMPRTSPQAPGLVASIRSPQR	S	560	0	215480	0	0	242900	0	0	225760	0	0	311430	0	0	267560	0	0	276600	0
A0A0A0MQE5_S_572	A0A0A0MQE5	ENSMUSG00000026933	227634	Camsap1	0.889658	78.987	PRTSPQAPGLVASIRSPQRQADTLESKPDSF	S	572	294930	215480	0	347870	242900	0	342250	225760	0	418290	311430	0	349940	267560	0	339980	276600	0
B7ZCJ0_S_610	B7ZCJ0	ENSMUSG00000036591	71435	Arhgap21	1	45.115	TTTGVSLQRGIAQDRSPLVKVRSNSLKVPPP	S	610	373280	0	0	351840	0	0	404450	0	0	494840	0	0	460440	0	0	404120	0	0
B7ZCJ0_S_1656	B7ZCJ0	ENSMUSG00000036591	71435	Arhgap21	0.93293	88.595	FRGKFQEVARVSRRNSEGSEASCTEGSLTPS	S	1656	115840	0	0	103110	0	0	125160	0	0	132520	0	0	101120	0	0	134190	0	0
B7ZCJ0_S_873	B7ZCJ0	ENSMUSG00000036591	71435	Arhgap21	0.569995	82.586	GPPSLDGQHSSKTERSKSYDEGLDDYREDAK	S	873	736910	0	0	688780	0	0	609680	0	0	797210	0	0	547370	0	0	630630	0	0
B7ZCJ0_S_454	B7ZCJ0	ENSMUSG00000036591	71435	Arhgap21	0.841845	70.235	HDRVPQSVQIRQRSVSQERLEDSVLMKYCPR	S	454	148920	0	0	125620	0	0	139200	0	0	186610	0	0	139840	0	0	150480	0	0
D3YYA4_S_76	D3YYA4	ENSMUSG00000031075	101772	Ano1	0.806682	58.63	KVDYILVYHHKRASGSRTLARRGLQNDMVLG	S	76	317940	0	0	267930	0	0	336700	0	0	349050	0	0	274940	0	0	282610	0	0
D3YYA4_S_94	D3YYA4	ENSMUSG00000031075	101772	Ano1	1	54.393	LARRGLQNDMVLGTRSVRQDQPLPGKGSPVD	S	94	640620	0	0	623660	0	0	612440	0	0	886650	0	0	618770	0	0	620390	0	0
S4R257_S_165	S4R257	ENSMUSG00000057666	14433	Gapdh	0.78261	81.428	LWRDGRGAAQNIIPASTGAAKAVGKVIPELN	S	165	755690	0	0	809190	0	0	780090	0	0	903320	0	0	814960	0	0	744530	0	0
A0A0A0MQJ6_S_63	A0A0A0MQJ6	ENSMUSG00000034610	230594	Tut4	1	43.084	VHRDQSHCKMKKLPNSPMKAQKGSSQTKLEK	S	63	350570	0	0	327470	0	0	317350	0	0	540470	0	0	440050	0	0	503090	0	0
A0A0A0MQJ6_S_92	A0A0A0MQJ6	ENSMUSG00000034610	230594	Tut4	1	52.026	EKTPSLQTKAEKVPKSPNLPVKAEKAPCTTA	S	92	698490	0	0	759990	0	0	769390	0	0	859870	0	0	705200	0	0	681610	0	0
A0A0A0MQJ6_S_137	A0A0A0MQJ6	ENSMUSG00000034610	230594	Tut4	0.499318	42.711	ENTPTSQMKLQKTPRSPLEPENVPSLLLKEN	S	137	0	0	0	0	0	0	0	0	0	0	0	0	0	0	0	0	0	0
D6REI4_S_14	D6REI4	ENSMUSG00000041565	320858	L3mbtl4	0.805641	118.87	__MRQPNRKRKLSLESTERMNQDRCTGQTEE	S	14	424670	0	0	425500	0	0	462760	0	0	525600	0	0	388100	0	0	360220	0	0
A0A0A0MQM0_S_44	A0A0A0MQM0	ENSMUSG00000078812	276770	Eif5a	0.980523	86.624	GFVVLKGRPCKIVEMSTSKTGKHGHAKVHLV	S	44	525570	0	0	574890	0	0	538230	0	0	668070	0	0	583430	0	0	596180	0	0
A0A0A0MQM0_S_75	A0A0A0MQM0	ENSMUSG00000078812	276770	Eif5a	0.806346	59.943	GIDIFTGKKYEDICPSTHNMDVPNIKRNDFQ	S	75	288410	0	0	278850	0	0	309120	0	0	394160	0	0	387620	0	0	358750	0	0
A0A0A0MQN9_S_2250	A0A0A0MQN9	ENSMUSG00000033209	209683	Ttc28	0.871198	54.253	SAFSKPILSHQRSQLSPLTVKPQPPARSSSL	S	2250	638740	0	0	705590	0	0	652160	0	0	889760	0	0	797270	0	0	687120	0	0
A0A0A0MQN9_S_2104	A0A0A0MQN9	ENSMUSG00000033209	209683	Ttc28	0.5	55.755	MEPLATYQGEGKTRFSPDPKQPCVKAPGGVR	S	2104	746110	0	0	856140	0	0	777500	0	0	1027800	0	0	892130	0	0	923510	0	0
A0A0A6YVP8_S_669	A0A0A6YVP8	ENSMUSG00000026365	12628	Cfh	0.44364	50.608	SHNIILKWRHTEKIYSHSGEDIEFGCKYGYY	S	669	0	0	0	0	0	0	0	0	0	0	0	0	0	0	0	0	0	0
A0A0A6YVP8_S_671	A0A0A6YVP8	ENSMUSG00000026365	12628	Cfh	0.880293	144.97	NIILKWRHTEKIYSHSGEDIEFGCKYGYYKA	S	671	1911900	0	0	2336300	0	0	1871100	0	0	2157400	0	0	2240200	0	0	2146000	0	0
A0A0A6YVS2_S_16	A0A0A6YVS2	ENSMUSG00000052428	68944	Tmco1	0.933549	42.789	XLWRPDGGSEACSSGSAPRKRKCRLGAVKVV	S	16	59663	0	0	55689	0	0	74376	0	0	80758	0	0	64439	0	0	59509	0	0
A0A0A6YVU1_S_6	A0A0A6YVU1	ENSMUSG00000025817	53893	Nudt5	0.492445	102.67	__________METRESTESSPGKHLVTSEEL	S	6	0	0	0	0	0	0	0	0	0	0	0	0	0	0	0	0	0	0
A0A0A6YVU1_S_9	A0A0A6YVU1	ENSMUSG00000025817	53893	Nudt5	0.487838	141.21	_______METRESTESSPGKHLVTSEELISE	S	9	0	0	0	0	0	0	0	0	0	0	0	0	0	0	0	0	0	0
A0A0A6YVU1_S_10	A0A0A6YVU1	ENSMUSG00000025817	53893	Nudt5	0.487838	141.21	______METRESTESSPGKHLVTSEELISEG	S	10	0	0	0	0	0	0	0	0	0	0	0	0	0	0	0	0	0	0
Q9JKV1_S_213	Q9JKV1	ENSMUSG00000039041	56436	Adrm1	0.919442	114.29	SGPPASSSSSSSRSQSAAVTPSSSTSSARAT	S	213	0	112450	0	0	102750	0	0	98513	0	0	144120	0	0	132590	0	0	109950	0
Q9JKV1_S_219	Q9JKV1	ENSMUSG00000039041	56436	Adrm1	0.37133	99.451	SSSSSSRSQSAAVTPSSSTSSARATPAPSAP	S	219	0	0	0	0	0	0	0	0	0	0	0	0	0	0	0	0	0	0
Q9JKV1_S_220	Q9JKV1	ENSMUSG00000039041	56436	Adrm1	0.37133	99.451	SSSSSRSQSAAVTPSSSTSSARATPAPSAPA	S	220	0	0	0	0	0	0	0	0	0	0	0	0	0	0	0	0	0	0
Q9JKV1_S_224	Q9JKV1	ENSMUSG00000039041	56436	Adrm1	0.951832	175.48	SRSQSAAVTPSSSTSSARATPAPSAPAAASA	S	224	150500	0	0	180350	0	0	133360	0	0	193290	0	0	177310	0	0	204540	0	0
A0A0A6YVV3_S_136	A0A0A6YVV3	ENSMUSG00000058407	98258	Txndc9	0.929349	46.606	FTKLEKKTIRGKKYDSDSDDD__________	S	136	506920	0	0	679300	0	0	655660	0	0	415730	0	0	580150	0	0	666420	0	0
A0A0R4J2D7_S_158	A0A0R4J2D7	ENSMUSG00000033900	213582	Map9	0.330227	88.122	IITVKPTPRMHPVKRSTSSGETSSGLDADGH	S	158	0	0	0	0	0	0	0	0	0	0	0	0	0	0	0	0	0	0
A0A0R4J2D7_S_161	A0A0R4J2D7	ENSMUSG00000033900	213582	Map9	0.254386	88.122	VKPTPRMHPVKRSTSSGETSSGLDADGHFKP	S	161	0	0	0	0	0	0	0	0	0	0	0	0	0	0	0	0	0	0
A0A0A6YVW2_S_37	A0A0A6YVW2	ENSMUSG00000026571	74106	Dcaf6	0.97737	115.66	QSVEASGHHAHHQSDSPSSVVNKQLGSMSLD	S	37	1623800	0	0	1864400	0	0	1949600	0	0	2247600	0	0	2106500	0	0	2032300	0	0
A0A0A6YVW2_S_39	A0A0A6YVW2	ENSMUSG00000026571	74106	Dcaf6	0.412524	75.112	VEASGHHAHHQSDSPSSVVNKQLGSMSLDEQ	S	39	0	0	0	0	0	0	0	0	0	0	0	0	0	0	0	0	0	0
A0A0A6YVW2_S_437	A0A0A6YVW2	ENSMUSG00000026571	74106	Dcaf6	0.533089	194.96	__XAAIESPRSSSLLSCPDSEPRQSVEASGH;AATAAIESPRSSSLLSCPDSEPRQSVEASGH	S	437	358470	0	0	334940	0	0	531240	0	0	416250	0	0	371000	0	0	354510	0	0
A0A0A6YXQ6_S_31	A0A0A6YXQ6	ENSMUSG00000039748	26909	Exo1	0.632806	68.676	DGLRRNKVPGLCRSSSMDSFSTTKIKPLVPA	S	31	379590	0	0	328280	0	0	275340	0	0	477950	0	0	308930	0	0	290330	0	0
A0A0A6YVY5_S_82	A0A0A6YVY5	ENSMUSG00000026683	66977	Nuf2	1	98.156	SLKEVEDNLKSKIVDSPEKLKNYKDKMKGTV	S	82	1541500	0	0	1755100	0	0	1477200	0	0	1500300	0	0	1574100	0	0	1423200	0	0
A0A0A6YVZ7_S_92	A0A0A6YVZ7	ENSMUSG00000058729	72568	Lin9	0.943162	123.6	SRLFSDEDDRQINTKSPKRNQRVAMIPQKFT	S	92	2784200	0	0	3470300	0	0	2261000	0	0	3233100	0	0	3574400	0	0	3538600	0	0
A0A0A6YVZ7_S_194	A0A0A6YVZ7	ENSMUSG00000058729	72568	Lin9	0.813043	79.089	WGKIRRLMGKPRRCSSAFFEEERSALKQKRQ	S	194	163800	0	0	155040	0	0	183550	0	0	159030	0	0	170420	0	0	141190	0	0
A0A0A6YXT6_S_67	A0A0A6YXT6	ENSMUSG00000004880	98386	Lbr	0.942815	105.94	SDIKPLKSFKQRKSGSISSSPSRRRGSRSRS	S	67	1650700	296340	0	1519200	178940	0	1349100	188780	0	1731100	312560	0	1654300	202280	0	1633900	261450	0
A0A0A6YXT6_S_69	A0A0A6YXT6	ENSMUSG00000004880	98386	Lbr	0.949494	128.03	IKPLKSFKQRKSGSISSSPSRRRGSRSRSRS	S	69	0	461260	0	0	377020	0	0	380260	0	0	490620	0	0	394820	0	0	489110	0
A0A0A6YXT6_S_70	A0A0A6YXT6	ENSMUSG00000004880	98386	Lbr	0.565925	75.197	KPLKSFKQRKSGSISSSPSRRRGSRSRSRSR	S	70	0	516120	0	0	334040	0	0	331400	0	0	536900	0	0	382380	0	0	453380	0
A0A0A6YXT6_S_71	A0A0A6YXT6	ENSMUSG00000004880	98386	Lbr	0.99594	128.03	PLKSFKQRKSGSISSSPSRRRGSRSRSRSRS	S	71	3004500	1466800	0	3209100	1044900	0	3174900	1116600	0	2899900	1558200	0	3593200	1158900	0	3668600	1396100	0
A0A0A6YXT6_S_101	A0A0A6YXT6	ENSMUSG00000004880	98386	Lbr	0.961529	171.32	SRSRSPGRAPKGSRRSVSASHEGDVKEKKEK	S	101	1941300	0	0	1471700	0	0	2316000	0	0	1951000	0	0	1552600	0	0	1515500	0	0
A0A0A6YXT6_S_103	A0A0A6YXT6	ENSMUSG00000004880	98386	Lbr	0.988307	150.06	SRSPGRAPKGSRRSVSASHEGDVKEKKEKEM	S	103	8804100	0	0	6972600	0	0	7156100	0	0	9383600	0	0	7754100	0	0	9105700	0	0
A0A0A6YXT6_S_105	A0A0A6YXT6	ENSMUSG00000004880	98386	Lbr	0.728358	164.48	SPGRAPKGSRRSVSASHEGDVKEKKEKEMRR	S	105	1158800	0	0	874870	0	0	897230	0	0	1151900	0	0	920300	0	0	738630	0	0
A0A0A6YXT6_S_90	A0A0A6YXT6	ENSMUSG00000004880	98386	Lbr	0.884094	48.741	RRGSRSRSRSRSRSRSPGRAPKGSRRSVSAS	S	90	169100	0	0	227870	0	0	172180	0	0	227340	0	0	187070	0	0	296060	0	0
A0A0A6YW06_S_620	A0A0A6YW06	ENSMUSG00000022995	13800	Enah	0.716226	61.526	TGLAAAIAGAKLRKVSRVEDGSFPGGGNTGS	S	620	179010	0	0	204910	0	0	219240	0	0	320200	0	0	256960	0	0	223850	0	0
A0A0A6YW06_S_335	A0A0A6YW06	ENSMUSG00000022995	13800	Enah	0.440556	60.032	HYATVPRPLNKNSRPSSPVNTPSSQPPAAKS	S	335	0	0	0	0	0	0	0	0	0	0	0	0	0	0	0	0	0	0
A0A0A6YW06_S_336	A0A0A6YW06	ENSMUSG00000022995	13800	Enah	0.440556	60.032	YATVPRPLNKNSRPSSPVNTPSSQPPAAKSC	S	336	0	0	0	0	0	0	0	0	0	0	0	0	0	0	0	0	0	0
A0A0A6YW22_S_179	A0A0A6YW22	ENSMUSG00000026566	68481	Mpzl1	0.980723	87.184	LYRRKHSKRDYTGAQSFTHS___________	S	179	309100	0	0	352990	0	0	254790	0	0	376560	0	0	313400	0	0	426650	0	0
A0A0A6YW28_S_686	A0A0A6YW28	ENSMUSG00000032612	22258	Usp4	1	97.488	DINSLATDGKLLKLNSRSTLAIDWDSETRSL	S	686	1395000	0	0	1441100	0	0	1279000	0	0	3071700	0	0	2592300	0	0	1967000	0	0
A0A0A6YW28_S_688	A0A0A6YW28	ENSMUSG00000032612	22258	Usp4	0.35563	43.297	NSLATDGKLLKLNSRSTLAIDWDSETRSLYF	S	688	0	0	0	0	0	0	0	0	0	0	0	0	0	0	0	0	0	0
A0A0A6YW28_S_899	A0A0A6YW28	ENSMUSG00000032612	22258	Usp4	0.458625	57.499	SLGSFPGSDGGVKLSSSHQGMGDEEAYNMDT	S	899	0	0	0	0	0	0	0	0	0	0	0	0	0	0	0	0	0	0
A0A0A6YW28_S_900	A0A0A6YW28	ENSMUSG00000032612	22258	Usp4	0.825605	105.39	LGSFPGSDGGVKLSSSHQGMGDEEAYNMDTN	S	900	42758	0	0	40584	0	0	55163	0	0	54444	0	0	59278	0	0	47798	0	0
A0A0A6YW40_S_278	A0A0A6YW40	ENSMUSG00000026523	75820	Wdr64	0.491145	105.56	NDIMFLFRSPECVRRSSQDSICSSTQCDSSK	S	278	0	0	0	0	0	0	0	0	0	0	0	0	0	0	0	0	0	0
A0A0A6YW40_S_279	A0A0A6YW40	ENSMUSG00000026523	75820	Wdr64	0.491145	105.56	DIMFLFRSPECVRRSSQDSICSSTQCDSSKG	S	279	0	0	0	0	0	0	0	0	0	0	0	0	0	0	0	0	0	0
A0A0A6YW42_S_18	A0A0A6YW42	ENSMUSG00000026843	320267	Fubp3	0.487789	56.452	YYKKQSHPTSAAPQASSPPDYTMAWAEYYRQ	S	18	0	0	0	0	0	0	0	0	0	0	0	0	0	0	0	0	0	0
A0A0A6YW42_S_19	A0A0A6YW42	ENSMUSG00000026843	320267	Fubp3	0.487789	56.452	YKKQSHPTSAAPQASSPPDYTMAWAEYYRQQ	S	19	0	0	0	0	0	0	0	0	0	0	0	0	0	0	0	0	0	0
A0A0A6YWR8_S_630	A0A0A6YWR8	ENSMUSG00000026074	26921	Map4k4	1	180.88	PVRTTSRSPVLSRRDSPLQGGGQQNSQAGQR	S	630	359080	0	0	373890	0	0	403480	0	0	387700	0	0	340000	0	0	275170	0	0
A0A0A6YWR8_S_640	A0A0A6YWR8	ENSMUSG00000026074	26921	Map4k4	0.999998	73.279	LSRRDSPLQGGGQQNSQAGQRNSTSSIEPRL	S	640	0	0	0	0	0	0	0	0	0	0	0	0	0	0	0	0	0	0
A0A0A6YWR8_S_647	A0A0A6YWR8	ENSMUSG00000026074	26921	Map4k4	0.739317	94.185	LQGGGQQNSQAGQRNSTSSIEPRLLWERVEK	S	647	161330	0	0	137160	0	0	110280	0	0	341170	0	0	193330	0	0	229880	0	0
A0A0A6YWR8_S_849	A0A0A6YWR8	ENSMUSG00000026074	26921	Map4k4	0.318445	96.666	QTQSASSTLQKHKSSSSFTPFIDPRLLQISP	S	849	0	0	0	0	0	0	0	0	0	0	0	0	0	0	0	0	0	0
A0A0A6YWR8_S_850	A0A0A6YWR8	ENSMUSG00000026074	26921	Map4k4	0.807829	96.666	TQSASSTLQKHKSSSSFTPFIDPRLLQISPS	S	850	298970	0	0	270170	0	0	292790	0	0	360180	0	0	294310	0	0	285890	0	0
A0A0A6YWR8_S_837	A0A0A6YWR8	ENSMUSG00000026074	26921	Map4k4	0.813074	123.02	MTPSKEGTLIVRQTQSASSTLQKHKSSSSFT	S	837	238740	0	0	296700	0	0	263990	0	0	420660	0	0	292490	0	0	342820	0	0
A0A0A6YWR8_S_839	A0A0A6YWR8	ENSMUSG00000026074	26921	Map4k4	0.594333	145.31	PSKEGTLIVRQTQSASSTLQKHKSSSSFTPF	S	839	197470	0	0	204740	0	0	223100	0	0	302350	0	0	233640	0	0	294090	0	0
A0A0A6YWR8_S_557	A0A0A6YWR8	ENSMUSG00000026074	26921	Map4k4	0.878401	95.401	LASLKNNVSPVSRSHSFSDPSPKFAHHHLRS	S	557	1082800	286640	0	963790	220250	0	1234500	301460	0	1870600	441140	0	990160	228470	0	1252300	282970	0
A0A0A6YWR8_S_562	A0A0A6YWR8	ENSMUSG00000026074	26921	Map4k4	0.999772	76.465	NNVSPVSRSHSFSDPSPKFAHHHLRSQDPCP	S	562	377600	286640	0	322810	220250	0	371300	301460	0	385040	441140	0	363930	228470	0	328200	282970	0
A0A0A6YWR8_S_700	A0A0A6YWR8	ENSMUSG00000026074	26921	Map4k4	0.330812	51.875	HPGSQSGSGERFRVRSSSKSEGSPSPRQESA	S	700	0	0	0	0	0	0	0	0	0	0	0	0	0	0	0	0	0	0
A0A0A6YWR8_S_701	A0A0A6YWR8	ENSMUSG00000026074	26921	Map4k4	0.330812	51.875	PGSQSGSGERFRVRSSSKSEGSPSPRQESAA	S	701	0	0	0	0	0	0	0	0	0	0	0	0	0	0	0	0	0	0
A0A0A6YWR8_S_702	A0A0A6YWR8	ENSMUSG00000026074	26921	Map4k4	0.617502	65.528	GSQSGSGERFRVRSSSKSEGSPSPRQESAAK	S	702	413420	0	0	329160	0	0	297390	0	0	623040	0	0	454190	0	0	513170	0	0
A0A0A6YWR8_S_622	A0A0A6YWR8	ENSMUSG00000026074	26921	Map4k4	0.864363	76.255	SDEVPPRVPVRTTSRSPVLSRRDSPLQGGGQ	S	622	379420	0	0	434480	0	0	423380	0	0	378320	0	0	390030	0	0	448580	0	0
A0A0A6YWR8_S_626	A0A0A6YWR8	ENSMUSG00000026074	26921	Map4k4	0.861698	92.445	PPRVPVRTTSRSPVLSRRDSPLQGGGQQNSQ	S	626	421260	0	0	494910	0	0	448710	0	0	481890	0	0	576420	0	0	585670	0	0
A0A0A6YWA6_S_4	A0A0A6YWA6	ENSMUSG00000027820	17380	Mme	0.775889	73.405	____________MGRSESQMDITDINAPKPK	S	4	1186200	0	0	1200900	0	0	1286700	0	0	1170500	0	0	1074900	0	0	997370	0	0
A0A0A6YWA6_S_6	A0A0A6YWA6	ENSMUSG00000027820	17380	Mme	0.978225	128.01	__________MGRSESQMDITDINAPKPKKK	S	6	3101800	0	0	3087100	0	0	3243800	0	0	2826700	0	0	2608800	0	0	2505600	0	0
E9QNQ4_S_958	E9QNQ4	ENSMUSG00000062232	76089	Rapgef2	0.732165	44.024	DVAQTGGHKKRVRRSSFLNAKKLYEDAQMAR	S	958	455130	0	0	384930	0	0	593200	0	0	492420	0	0	389420	0	0	317420	0	0
E9QNQ4_S_1020	E9QNQ4	ENSMUSG00000062232	76089	Rapgef2	0.976957	120.31	LPKNPGDKKPVKSETSPVAPRAGPQQKVQPQ	S	1020	3049600	0	0	2967800	0	0	2230700	0	0	2600200	0	0	2869500	0	0	3255900	0	0
D3YVN1_S_181	D3YVN1	ENSMUSG00000027671	56456	Actl6a	1	107.97	IPPYMIASKEAVREGSPANWKRKEKLPQVTR	S	181	6541500	0	0	7140900	0	0	6947400	0	0	7397600	0	0	7202400	0	0	6657300	0	0
A0A0A6YX70_S_69	A0A0A6YX70	ENSMUSG00000026715	11905	Serpinc1	0.999741	134.87	CIYRSPGKKATEEDGSEQKVPEATNRRVWEL	S	69	749950	0	0	832120	0	0	1052500	0	0	1289300	0	0	807600	0	0	862090	0	0
E9QKE4_S_38	E9QKE4	ENSMUSG00000039318	98732	Rab3gap2	0.532082	42.782	PHLREETPGALKRDPSKTSSWEDDSWGAWEE	S	38	121690	0	0	147610	0	0	125160	0	0	121970	0	0	149320	0	0	108110	0	0
A0A0A6YWN9_S_79	A0A0A6YWN9	ENSMUSG00000006676	71472	Usp19	0.442863	50.144	GGAKVAVPTGPTPLDSTPPGGGPHPLTGQEE	S	79	0	0	0	0	0	0	0	0	0	0	0	0	0	0	0	0	0	0
A0A0A6YWP6_S_441	A0A0A6YWP6	ENSMUSG00000033793	108664	Atp6v1h	0.999922	139.55	GKQLQSEQPQTAAARS_______________	S	441	173670	0	0	208970	0	0	169750	0	0	212280	0	0	186990	0	0	199240	0	0
A0A0A6YWP6_S_58	A0A0A6YWP6	ENSMUSG00000033793	108664	Atp6v1h	0.5	148.29	SAEDCEFIQRFEMKRSSEDKQEMLQTEGSQC	S	58	217470	0	0	226670	0	0	236430	0	0	307070	0	0	258630	0	0	197490	0	0
A0A0A6YWP6_S_59	A0A0A6YWP6	ENSMUSG00000033793	108664	Atp6v1h	0.5	148.29	AEDCEFIQRFEMKRSSEDKQEMLQTEGSQCA	S	59	217470	0	0	226670	0	0	236430	0	0	307070	0	0	258630	0	0	197490	0	0
A0A0A6YXP4_S_15	A0A0A6YXP4	ENSMUSG00000037395	214742	Rcor3	1	93.972	_XQARKLANRHNQGDSDDDVEEAHPMDGNDS	S	15	1575900	748440	0	973630	410570	0	845950	345490	0	1922600	943440	0	1016200	325740	0	2179900	1254300	0
A0A0A6YXP4_S_30	A0A0A6YXP4	ENSMUSG00000037395	214742	Rcor3	0.999932	93.972	SDDDVEEAHPMDGNDSDYDPKKEAKREGNAD	S	30	0	748440	0	0	410570	0	0	345490	0	0	943440	0	0	325740	0	0	1254300	0
A0A0A6YWQ9_S_339	A0A0A6YWQ9	ENSMUSG00000040629	98558	Mael	0.999999	149.64	MVVLDAGRYQKLRVESPGFCHFNSYNQEQRS	S	339	2931600	0	0	2657700	0	0	2683200	0	0	3438600	0	0	3044900	0	0	3078600	0	0
A0A0A6YWS2_S_90	A0A0A6YWS2	ENSMUSG00000025764	269424	Jade1	0.965219	45.864	DPWRQEWEKGVQVPVSPGTIPQPVARVVSE_	S	90	51148	0	0	50608	0	0	60458	0	0	76638	0	0	65848	0	0	66173	0	0
A0A0A6YWT1_S_39	A0A0A6YWT1	ENSMUSG00000075415	14269	Fnbp1	0.98269	148.62	DIEFEDYTQPMKRTVSDNSLSSSKEGKPELR	S	39	2086200	310170	0	2286700	228990	0	2112900	372520	0	1843300	330910	0	2130400	273700	0	1761500	245840	0
A0A0A6YWT1_S_42	A0A0A6YWT1	ENSMUSG00000075415	14269	Fnbp1	0.930771	47.32	FEDYTQPMKRTVSDNSLSSSKEGKPELRFGG	S	42	0	310170	0	0	228990	0	0	372520	0	0	330910	0	0	273700	0	0	245840	0
A0A0A6YX02_S_26	A0A0A6YX02	ENSMUSG00000030842	66508	Lamtor1	0.333202	72.006	DSDQDREERKLLLDPSSTPTKALNGAEPNYH	S	26	0	0	0	0	0	0	0	0	0	0	0	0	0	0	0	0	0	0
A0A0A6YX02_S_27	A0A0A6YX02	ENSMUSG00000030842	66508	Lamtor1	0.490769	72.006	SDQDREERKLLLDPSSTPTKALNGAEPNYHS	S	27	0	0	0	0	0	0	0	0	0	0	0	0	0	0	0	0	0	0
A0A0A6YX02_S_63	A0A0A6YX02	ENSMUSG00000030842	66508	Lamtor1	0.766575	40.544	TDEQALLSSILAKTASNIIDVSAADSQGMEQ	S	63	60538	0	0	52844	0	0	58851	0	0	66783	0	0	67146	0	0	54425	0	0
S4R1N4_S_59	S4R1N4	ENSMUSG00000032580	83486	Rbm5	1	135.8	DDRRGDRYDDYRDYDSPERERERRNSDRSED	S	59	1623300	0	0	1895800	0	0	1725800	0	0	1782500	0	0	1615500	0	0	1639600	0	0
S4R1N4_S_78	S4R1N4	ENSMUSG00000032580	83486	Rbm5	0.999959	170.29	ERERRNSDRSEDGYHSDGDYGEHDYRHDISD	S	78	1200100	0	0	1173100	0	0	1278500	0	0	1252100	0	0	1149100	0	0	959580	0	0
A0A0A6YX73_S_326	A0A0A6YX73	ENSMUSG00000032601	19087	Prkar2a	0.99946	129.34	YFGELALVTNKPRAASAYAVGDVKCLVMDVQ	S	326	1049100	0	0	1010000	0	0	1246100	0	0	1720900	0	0	1535000	0	0	1413400	0	0
A0A0A6YX73_S_97	A0A0A6YX73	ENSMUSG00000032601	19087	Prkar2a	0.99952	200.15	ADLEVPVPSKFTRRVSVCAETFNPDEEEEDN	S	97	1800800	0	0	1839500	0	0	2091300	0	0	2033000	0	0	1895100	0	0	1647100	0	0
Q5FWX7_S_215	Q5FWX7	ENSMUSG00000028559	100273	Osbpl9	0.569217	91.238	RLIDSSGSASVLTHSSSGNSLKRPDTTESLN	S	215	200770	0	0	231250	0	0	230560	0	0	205650	0	0	194190	0	0	163760	0	0
Q5FWX7_S_216	Q5FWX7	ENSMUSG00000028559	100273	Osbpl9	0.449005	71.54	LIDSSGSASVLTHSSSGNSLKRPDTTESLNS	S	216	0	0	0	0	0	0	0	0	0	0	0	0	0	0	0	0	0	0
A0A0A6YXI2_S_23	A0A0A6YXI2	ENSMUSG00000027528	21884	Fabp9	0.982437	192.14	LCTMIEPFLGTWKLISSENFENYVRELGVEC	S	23	570970	0	0	590090	0	0	950610	0	0	1848300	0	0	1867100	0	0	1483300	0	0
A0A0A6YXI2_S_24	A0A0A6YXI2	ENSMUSG00000027528	21884	Fabp9	0.680888	192.14	CTMIEPFLGTWKLISSENFENYVRELGVECE	S	24	432820	0	0	444020	0	0	521770	0	0	1589800	0	0	1566000	0	0	1238500	0	0
A0A0A6YXI2_S_66	A0A0A6YXI2	ENSMUSG00000027528	21884	Fabp9	1	65.234	VSISFNGERMDIQAGSACRNTEISFKLGEEF	S	66	266000	0	0	275090	0	0	312710	0	0	347410	0	0	298600	0	0	326560	0	0
A0A0A6YXI2_S_101	A0A0A6YXI2	ENSMUSG00000027528	21884	Fabp9	0.999993	110.38	ADNRKVKSLITFEGGSMIQVQKWLGKQTTIK	S	101	458970	0	0	385360	0	0	637700	0	0	807660	0	0	712400	0	0	629600	0	0
A0A1D5RM41_S_999	A0A1D5RM41	ENSMUSG00000028080	80877	Lrba	0.499218	85.745	HFTRNSDENSSIGRASSIDSASNTELQTHDM	S	999	0	0	0	0	0	0	0	0	0	0	0	0	0	0	0	0	0	0
A0A1D5RM41_S_1000	A0A1D5RM41	ENSMUSG00000028080	80877	Lrba	0.956688	158.97	FTRNSDENSSIGRASSIDSASNTELQTHDMS	S	1000	981370	0	0	875230	0	0	1175000	0	0	1102300	0	0	739950	0	0	684250	0	0
A0A1D5RM41_S_1260	A0A1D5RM41	ENSMUSG00000028080	80877	Lrba	0.94035	176.61	SVASDTERFELKASTSTEAPQPQRHGLEISR	S	1260	682030	0	0	603470	0	0	724550	0	0	788850	0	0	654660	0	0	683870	0	0
A0A1D5RM41_S_979	A0A1D5RM41	ENSMUSG00000028080	80877	Lrba	0.998276	139.52	GVDVSVGSQHEDRKDSPISPHFTRNSDENSS	S	979	3066000	0	0	2976300	0	0	4845000	0	0	2833500	0	0	2208900	0	0	1708200	0	0
A0A1D5RM41_S_994	A0A1D5RM41	ENSMUSG00000028080	80877	Lrba	0.972606	131.42	SPISPHFTRNSDENSSIGRASSIDSASNTEL	S	994	437550	0	0	497000	0	0	360090	0	0	472610	0	0	451830	0	0	557130	0	0
A0A1D5RM41_S_1296	A0A1D5RM41	ENSMUSG00000028080	80877	Lrba	1	116.7	AQGTAPDAVDQQRRDSRSTMFRIPEFKWSQM	S	1296	574320	0	0	570680	0	0	663670	0	0	718940	0	0	607520	0	0	688520	0	0
A0A0A6YXN6_S_132	A0A0A6YXN6	ENSMUSG00000102976	70579	Zc3h11a	0.999997	147.96	QLTVQQSKLSVQSNPSPQLRSVMKVESSENV	S	132	768370	0	0	760610	0	0	802090	0	0	921590	0	0	788920	0	0	807810	0	0
A0A0A6YXN6_S_185	A0A0A6YXN6	ENSMUSG00000102976	70579	Zc3h11a	0.89033	41.029	FSEEGDESKTPALQPSPDVH___________	S	185	120190	0	0	80191	0	0	222330	0	0	78378	0	0	56667	0	0	73190	0	0
A0A0A6YXW8_S_81	A0A0A6YXW8	ENSMUSG00000026817	11636	Ak1	0.9701	168.05	TVLDMLRDAMLAKVDSSNGFLIDGYPREVKQ	S	81	194080	0	0	247250	0	0	217380	0	0	256560	0	0	274020	0	0	244880	0	0
A0A0A6YXW8_S_33	A0A0A6YXW8	ENSMUSG00000026817	11636	Ak1	0.499773	60.628	TQCEKIVQKYGYTHLSTGDLLRAEVSSGSER	S	33	0	0	0	0	0	0	0	0	0	0	0	0	0	0	0	0	0	0
A0A0A6YY25_S_442	A0A0A6YY25	ENSMUSG00000086598	100270744	Btbd18	0.488175	53.756	ASHSPDHPMVKSEFGSSPMLTGKESDLNIDC	S	442	0	0	0	0	0	0	0	0	0	0	0	0	0	0	0	0	0	0
A0A0A6YY25_S_443	A0A0A6YY25	ENSMUSG00000086598	100270744	Btbd18	0.488175	53.756	SHSPDHPMVKSEFGSSPMLTGKESDLNIDCR	S	443	0	0	0	0	0	0	0	0	0	0	0	0	0	0	0	0	0	0
A0A0A6YY25_S_174	A0A0A6YY25	ENSMUSG00000086598	100270744	Btbd18	0.761621	58.373	PKSRPQTPLPVTQTPSPLGAVRLKSLGEEEG	S	174	59432	0	0	58918	0	0	66052	0	0	66261	0	0	67840	0	0	56594	0	0
A0A0A6YY25_S_222	A0A0A6YY25	ENSMUSG00000086598	100270744	Btbd18	0.735229	45.618	LKKKARVCLTQESRSSPSSQREGPKETKSNP	S	222	218890	0	0	222160	0	0	192960	0	0	262630	0	0	271540	0	0	289990	0	0
A0A0A6YY64_S_441	A0A0A6YY64	ENSMUSG00000026773	170768	Pfkfb3	0.975505	94.057	SEDAKKGPNPLMRRNSVTPLASPEPTKKPRI	S	441	855970	0	0	897400	0	0	971580	0	0	1044100	0	0	970880	0	0	950870	0	0
A0A0A6YY64_S_447	A0A0A6YY64	ENSMUSG00000026773	170768	Pfkfb3	0.996234	77.221	GPNPLMRRNSVTPLASPEPTKKPRINSFEER	S	447	0	723270	0	0	752080	0	0	701300	0	0	864290	0	0	714230	0	0	782350	0
A0A0A6YY66_S_30	A0A0A6YY66	ENSMUSG00000026696	53330	Vamp4	0.999956	66.793	TGSVKSERRNLLEDDSDEEEDFFLRGPSGPR	S	30	136460	0	0	134830	0	0	156080	0	0	178000	0	0	154130	0	0	165980	0	0
A0A0A6YY67_S_658	A0A0A6YY67	ENSMUSG00000041570	67886	Camsap2	0.999994	132.47	LQDYDLRASNPREALSPCPSTISTKSQPGSS	S	658	244050	0	0	207310	0	0	218590	0	0	239980	0	0	171980	0	0	161720	0	0
A0A0A6YY67_S_954	A0A0A6YY67	ENSMUSG00000041570	67886	Camsap2	0.535076	91.594	AAAPFSSDSPRPTHPSPQSSTRKSASFSVKN	S	954	320360	0	0	332170	0	0	539650	0	0	378950	0	0	348420	0	0	316560	0	0
A0A0A6YY67_S_1003	A0A0A6YY67	ENSMUSG00000041570	67886	Camsap2	0.995663	62.055	TPPRSVDSLPRLRRFSPSQVPIQTRSFVCFG	S	1003	189630	0	0	186940	0	0	224650	0	0	221320	0	0	217580	0	0	169070	0	0
A0A0A6YY67_S_1294	A0A0A6YY67	ENSMUSG00000041570	67886	Camsap2	0.698427	102.87	TGDSESVHSGKRTPRSESVEGFLSPSRCGSR	S	1294	466630	0	0	462020	0	0	468990	0	0	626550	0	0	531250	0	0	493420	0	0
A0A0A6YY67_S_1302	A0A0A6YY67	ENSMUSG00000041570	67886	Camsap2	0.994877	126.34	SGKRTPRSESVEGFLSPSRCGSRNGEKDWEN	S	1302	823890	0	0	782390	0	0	719470	0	0	1035100	0	0	959810	0	0	1010700	0	0
A0A0A6YY67_S_450	A0A0A6YY67	ENSMUSG00000041570	67886	Camsap2	0.995589	84.759	SAQSSTPNRGIIRSVSNEGLTLNNSRASKHI	S	450	2302900	0	0	2212100	0	0	1929900	0	0	2857700	0	0	2254400	0	0	2410700	0	0
A0A0A6YY72_S_234	A0A0A6YY72	ENSMUSG00000062867	23918	Impdh2	1	109.65	FFSDGIRLKKYRGMGSLDAMDKHLSSQNRYF	S	234	1668300	0	0	1565400	0	0	2860200	0	0	1620800	0	0	1406600	0	0	1144600	0	0
A0A0B4J1E2_S_224	A0A0B4J1E2	ENSMUSG00000021039	66354	Snw1	1	135.21	PPRFKINKKIPRGPPSPPAPVMHSPSRKMTV	S	224	6799000	10132000	0	7366200	9686200	0	8907900	11777000	0	7543200	11395000	0	7325000	9579700	0	6259600	9369300	0
A0A0B4J1E2_S_232	A0A0B4J1E2	ENSMUSG00000021039	66354	Snw1	0.960396	135.21	KIPRGPPSPPAPVMHSPSRKMTVKEQQEWKI	S	232	0	10132000	0	0	9686200	0	0	11777000	0	0	11395000	0	0	9579700	0	0	9369300	0
A0A0B4J1E2_S_402	A0A0B4J1E2	ENSMUSG00000021039	66354	Snw1	0.829142	53.237	DISEVIALGVPNPRTSNEVQYDQRLFNQSKG	S	402	190600	0	0	198160	0	0	248190	0	0	227010	0	0	184410	0	0	205940	0	0
D3Z5P5_S_676	D3Z5P5	ENSMUSG00000024831	20589	Ighmbp2	0.995974	122.5	VPKPKCPSTSIRKPASDQESGQETRAAPRHG	S	676	355080	0	0	305670	0	0	371760	0	0	338950	0	0	314890	0	0	301330	0	0
D3Z5P5_S_796	D3Z5P5	ENSMUSG00000024831	20589	Ighmbp2	0.491089	46.31	SRRSPASSGSVAPQPSSPPSPAQAEPEPRAE	S	796	0	0	0	0	0	0	0	0	0	0	0	0	0	0	0	0	0	0
D3Z5P5_S_797	D3Z5P5	ENSMUSG00000024831	20589	Ighmbp2	0.740134	58.21	RRSPASSGSVAPQPSSPPSPAQAEPEPRAEE	S	797	210460	0	0	238570	0	0	335860	0	0	236160	0	0	210820	0	0	224270	0	0
D3Z5P5_S_800	D3Z5P5	ENSMUSG00000024831	20589	Ighmbp2	0.965681	53.728	PASSGSVAPQPSSPPSPAQAEPEPRAEEPVT	S	800	126920	0	0	147530	0	0	150960	0	0	157300	0	0	122820	0	0	150630	0	0
A0A0B4J1E7_S_76	A0A0B4J1E7	ENSMUSG00000027782	16649	Kpna4	1	80.676	RGSERTGGRRRRRPASWERLCGAVVGADPAG	S	76	1918900	0	0	2108900	0	0	2181100	0	0	2436900	0	0	2471100	0	0	2348900	0	0
A0A0B4J1E9_S_273	A0A0B4J1E9	ENSMUSG00000031430	78789	Vsig1	0.836497	77.746	FARNKVKSKQQKNLNSSTELEPMTKVHHPQQ	S	273	459050	0	0	528220	0	0	527860	0	0	627310	0	0	584380	0	0	530410	0	0
A0A0B4J1E9_S_274	A0A0B4J1E9	ENSMUSG00000031430	78789	Vsig1	0.627276	127.36	ARNKVKSKQQKNLNSSTELEPMTKVHHPQQS	S	274	517100	0	0	592220	0	0	478280	0	0	609710	0	0	548350	0	0	630180	0	0
A0A0B4J1F5_S_1227	A0A0B4J1F5	ENSMUSG00000033767	229473	Tmem131l	0.515709	68.88	RPCRRNKKRASAQASSSPRPSEQSEQRLVCS	S	1227	118350	0	0	129880	0	0	183730	0	0	142860	0	0	125070	0	0	115380	0	0
A0A0B4J1F5_S_1228	A0A0B4J1F5	ENSMUSG00000033767	229473	Tmem131l	0.967961	158.37	PCRRNKKRASAQASSSPRPSEQSEQRLVCSD	S	1228	312540	0	0	314360	0	0	307820	0	0	378660	0	0	331990	0	0	296620	0	0
A0A0B4J1F7_S_282	A0A0B4J1F7	ENSMUSG00000046717	50540	Igbp1b	0.964202	166.6	MTVNDWYEQRQKNEVSPTLQEAEKQAPPSET	S	282	2813300	0	0	3642000	0	0	2804500	0	0	4231400	0	0	4001500	0	0	3980100	0	0
A0A0B4J1F7_S_234	A0A0B4J1F7	ENSMUSG00000046717	50540	Igbp1b	0.552551	52.298	ILRERDSLGETSASRSSPQERPPLKPFVLTR	S	234	284530	0	0	318880	0	0	253880	0	0	371570	0	0	337880	0	0	378040	0	0
A0A0B4J1F7_S_235	A0A0B4J1F7	ENSMUSG00000046717	50540	Igbp1b	0.499986	52.298	LRERDSLGETSASRSSPQERPPLKPFVLTRS	S	235	162730	0	0	186660	0	0	151240	0	0	199910	0	0	171200	0	0	202540	0	0
Q9DC42_S_703	Q9DC42	ENSMUSG00000002885	26364	Adgre5	0.406113	48.216	WACMVTGSKYTEFNSSTTGTGTSQTRALRSS	S	703	0	0	0	0	0	0	0	0	0	0	0	0	0	0	0	0	0	0
Q9DC42_S_710	Q9DC42	ENSMUSG00000002885	26364	Adgre5	0.803582	108.49	SKYTEFNSSTTGTGTSQTRALRSSESGM___	S	710	153930	0	0	151850	0	0	218120	0	0	165430	0	0	165260	0	0	127800	0	0
A0A0G2JDC3_S_225	A0A0G2JDC3	ENSMUSG00000036948	231807	Map11	0.541051	43.761	SVSHPPPEARPLSRKSSPSSPAVRDLVERHQ	S	225	0	187900	0	0	172750	0	0	233140	0	0	234800	0	0	190450	0	0	216530	0
A0A0G2JDC3_S_226	A0A0G2JDC3	ENSMUSG00000036948	231807	Map11	0.935193	99.941	VSHPPPEARPLSRKSSPSSPAVRDLVERHQA	S	226	1293600	334940	0	1385700	338700	0	1400000	325940	0	1224800	432520	0	1231000	382700	0	1132100	385870	0
A0A0G2JDC3_S_228	A0A0G2JDC3	ENSMUSG00000036948	231807	Map11	0.8435	70.54	HPPPEARPLSRKSSPSSPAVRDLVERHQASL	S	228	0	522840	0	0	511450	0	0	559090	0	0	667330	0	0	573150	0	0	602400	0
A0A0G2JDC3_S_229	A0A0G2JDC3	ENSMUSG00000036948	231807	Map11	0.700807	48.532	PPPEARPLSRKSSPSSPAVRDLVERHQASLG	S	229	233750	0	0	218230	0	0	226050	0	0	264820	0	0	234110	0	0	239130	0	0
A0A0G2JDC3_S_264	A0A0G2JDC3	ENSMUSG00000036948	231807	Map11	0.987139	78.816	FSHQQPSRSHLMRSGSVMERRAITPPVASPV	S	264	1220400	0	0	1144800	0	0	1293700	0	0	1675500	0	0	1270200	0	0	1166200	0	0
A0A0G2JDC3_S_246	A0A0G2JDC3	ENSMUSG00000036948	231807	Map11	0.657348	102.5	AVRDLVERHQASLGRSQSFSHQQPSRSHLMR	S	246	387490	0	0	370870	0	0	306130	0	0	603030	0	0	472350	0	0	636040	0	0
A0A0G2JDC3_S_248	A0A0G2JDC3	ENSMUSG00000036948	231807	Map11	0.663688	185.51	RDLVERHQASLGRSQSFSHQQPSRSHLMRSG	S	248	485930	0	0	402150	0	0	420890	0	0	710410	0	0	422610	0	0	354280	0	0
A0A0G2JDC3_S_250	A0A0G2JDC3	ENSMUSG00000036948	231807	Map11	0.883647	195.94	LVERHQASLGRSQSFSHQQPSRSHLMRSGSV	S	250	1003000	0	0	860860	0	0	1007000	0	0	1537800	0	0	836840	0	0	586460	0	0
A0A0G2JDH3_S_153	A0A0G2JDH3	ENSMUSG00000055385	671564	Rnf212	0.999719	72.096	ISISGLLQRQCAGSASPRGMDTEKMSPFLPS	S	153	65611	0	0	61998	0	0	39911	0	0	67320	0	0	52447	0	0	62044	0	0
A0A0G2JDI2_S_911	A0A0G2JDI2	ENSMUSG00000043323	381668	Fbrsl1	0.99997	82.813	ELSERAYRDREPHDYSPERLQEVRREELERA	S	911	454730	0	0	432710	0	0	541080	0	0	502530	0	0	414700	0	0	415390	0	0
A0A0G2JDI2_S_197	A0A0G2JDI2	ENSMUSG00000043323	381668	Fbrsl1	0.844644	83.633	LEASSSQRSSSREQLSDSSAQAVSGRGYSCD	S	197	113540	0	0	131080	0	0	141920	0	0	122800	0	0	117940	0	0	129370	0	0
A0A0G2JDI2_S_997	A0A0G2JDI2	ENSMUSG00000043323	381668	Fbrsl1	0.998923	59.607	AHPRTTLGPGEAREYSPACNPPEVEAR____	S	997	69915	0	0	70116	0	0	76581	0	0	75090	0	0	69629	0	0	75412	0	0
A0A0G2JDI2_S_176	A0A0G2JDI2	ENSMUSG00000043323	381668	Fbrsl1	0.997013	223.65	SKQMKVTMARGGDRNSDDDSVLEASSSQRSS	S	176	460980	0	0	424080	0	0	514140	0	0	530790	0	0	448720	0	0	401760	0	0
A0A0G2JDI2_S_798	A0A0G2JDI2	ENSMUSG00000043323	381668	Fbrsl1	0.999376	90.412	SPSKEDGAKLAARPPSPYCKAALGDCLRLAG	S	798	2397600	0	0	2562000	0	0	2014300	0	0	3130300	0	0	2790500	0	0	2876500	0	0
A0A0G2JDI4_S_37	A0A0G2JDI4	ENSMUSG00000028124	14630	Gclm	0.850871	70.96	TGNLLNWGRLRKKCPSTHSEELRDCIQKTLN	S	37	556330	0	0	483980	0	0	534470	0	0	739420	0	0	686080	0	0	628020	0	0
A0A0G2JEF6_S_100	A0A0G2JEF6	ENSMUSG00000032497	71268	Lrrfip2	0.974808	155.57	TRPSSRNSASATTPLSGNSSRRGSGDTSSLI	S	100	125400	0	0	161060	0	0	116220	0	0	139170	0	0	178710	0	0	214470	0	0
A0A0G2JEF6_S_103	A0A0G2JEF6	ENSMUSG00000032497	71268	Lrrfip2	0.375708	93.424	SSRNSASATTPLSGNSSRRGSGDTSSLIDPD	S	103	0	0	0	0	0	0	0	0	0	0	0	0	0	0	0	0	0	0
A0A0G2JEF6_S_104	A0A0G2JEF6	ENSMUSG00000032497	71268	Lrrfip2	0.375708	93.424	SRNSASATTPLSGNSSRRGSGDTSSLIDPDT	S	104	0	0	0	0	0	0	0	0	0	0	0	0	0	0	0	0	0	0
A0A0G2JEF6_S_88	A0A0G2JEF6	ENSMUSG00000032497	71268	Lrrfip2	0.468391	47.047	DEKSDKQYAENYTRPSSRNSASATTPLSGNS	S	88	0	0	0	0	0	0	0	0	0	0	0	0	0	0	0	0	0	0
A0A0G2JEF6_S_89	A0A0G2JEF6	ENSMUSG00000032497	71268	Lrrfip2	0.900186	91.914	EKSDKQYAENYTRPSSRNSASATTPLSGNSS	S	89	1271300	0	0	1486900	0	0	1087300	0	0	1793000	0	0	1452300	0	0	1622100	0	0
A0A0G2JEF6_S_108	A0A0G2JEF6	ENSMUSG00000032497	71268	Lrrfip2	0.900905	105.24	ASATTPLSGNSSRRGSGDTSSLIDPDTSLSE	S	108	784570	0	0	843800	0	0	782030	0	0	932180	0	0	888910	0	0	815330	0	0
A0A0G2JDS8_S_28	A0A0G2JDS8	ENSMUSG00000029591	22256	Ung	0.581819	42.287	RRAGLRSLTPNPDSDSRQASPAKKARVEQNE	S	28	222150	0	0	263760	0	0	279430	0	0	275130	0	0	259750	0	0	248840	0	0
A0A0H2UH17_S_116	A0A0H2UH17	ENSMUSG00000042520	74383	Ubap2l	0.991195	85.937	KKKGVSGQKDGGQTESNEEGKENRDRDRDYS	S	116	218670	0	0	213670	0	0	153070	0	0	170430	0	0	183060	0	0	210140	0	0
A0A0H2UH17_S_859	A0A0H2UH17	ENSMUSG00000042520	74383	Ubap2l	0.705018	58.831	TPLTGRDGSLASNPYSGDLTKFGRGDASSPA	S	859	229080	0	0	275430	0	0	249150	0	0	315880	0	0	290560	0	0	288400	0	0
A0A0H2UH17_S_604	A0A0H2UH17	ENSMUSG00000042520	74383	Ubap2l	0.524265	78.987	GPLYEQRSTQTRRYPSSISSSPQKDLTQAKN	S	604	0	558580	0	0	426750	0	0	378010	0	0	663420	0	0	518680	0	0	448040	0
A0A0H2UH17_S_605	A0A0H2UH17	ENSMUSG00000042520	74383	Ubap2l	0.237263	58.997	PLYEQRSTQTRRYPSSISSSPQKDLTQAKNG	S	605	0	0	0	0	0	0	0	0	0	0	0	0	0	0	0	0	0	0
A0A0H2UH17_S_607	A0A0H2UH17	ENSMUSG00000042520	74383	Ubap2l	0.345775	61.276	YEQRSTQTRRYPSSISSSPQKDLTQAKNGFS	S	607	0	0	0	0	0	0	0	0	0	0	0	0	0	0	0	0	0	0
A0A0H2UH17_S_608	A0A0H2UH17	ENSMUSG00000042520	74383	Ubap2l	0.525482	80.98	EQRSTQTRRYPSSISSSPQKDLTQAKNGFSS	S	608	1204700	558580	0	1442400	426750	0	1318900	378010	0	1491800	663420	0	1453400	518680	0	1286100	448040	0
A0A0H2UH17_S_609	A0A0H2UH17	ENSMUSG00000042520	74383	Ubap2l	0.883852	141.1	QRSTQTRRYPSSISSSPQKDLTQAKNGFSSV	S	609	6926500	0	0	8043900	0	0	7867800	0	0	8757000	0	0	8438800	0	0	8169900	0	0
A0A0H2UH17_S_416	A0A0H2UH17	ENSMUSG00000042520	74383	Ubap2l	0.996638	91.475	LVQYDLKSANDSTVHSPFTKRQAFTPSSTMM	S	416	6201800	0	0	6455500	0	0	5903000	0	0	8171600	0	0	6848000	0	0	6521300	0	0
A0A0H2UH17_S_467	A0A0H2UH17	ENSMUSG00000042520	74383	Ubap2l	0.67556	62.848	PSSPLPSKSTSAPQMSPGSSDNQSSSPQPAQ	S	467	0	164470	0	0	240180	0	0	231440	0	0	227440	0	0	201790	0	0	222540	0
A0A0H2UH17_S_470	A0A0H2UH17	ENSMUSG00000042520	74383	Ubap2l	0.55627	60.527	PLPSKSTSAPQMSPGSSDNQSSSPQPAQQKL	S	470	0	77185	0	0	108980	0	0	123490	0	0	115080	0	0	101630	0	0	102250	0
A0A0H2UH17_S_471	A0A0H2UH17	ENSMUSG00000042520	74383	Ubap2l	0.307968	58.904	LPSKSTSAPQMSPGSSDNQSSSPQPAQQKLK	S	471	0	77185	0	0	108980	0	0	123490	0	0	115080	0	0	101630	0	0	102250	0
A0A0H2UH17_S_475	A0A0H2UH17	ENSMUSG00000042520	74383	Ubap2l	0.271455	44.258	STSAPQMSPGSSDNQSSSPQPAQQKLKQQKK	S	475	0	0	0	0	0	0	0	0	0	0	0	0	0	0	0	0	0	0
A0A0H2UH17_S_476	A0A0H2UH17	ENSMUSG00000042520	74383	Ubap2l	0.312499	49.125	TSAPQMSPGSSDNQSSSPQPAQQKLKQQKKK	S	476	0	0	0	0	0	0	0	0	0	0	0	0	0	0	0	0	0	0
A0A0H2UH17_S_477	A0A0H2UH17	ENSMUSG00000042520	74383	Ubap2l	0.703905	57.919	SAPQMSPGSSDNQSSSPQPAQQKLKQQKKKT	S	477	0	87290	0	0	131200	0	0	107950	0	0	112370	0	0	100160	0	0	120290	0
A0A0G2JDW7_S_9	A0A0G2JDW7	ENSMUSG00000090733	57294	Rps27	1	98.676	_______LAKDLLHPSPEEEKRKHKKKRLVQ	S	9	3655600	0	0	3923500	0	0	4355200	0	0	4636200	0	0	3928000	0	0	3701200	0	0
E9QKG6_S_2150	E9QKG6	ENSMUSG00000055204	81702	Ankrd17	0.990438	75.71	NESPAQSVSSGVRAPSPAPSSVPLGSEKPSS	S	2150	769930	0	0	848820	0	0	752780	0	0	995780	0	0	915290	0	0	812720	0	0
E9QKG6_S_1685	E9QKG6	ENSMUSG00000055204	81702	Ankrd17	0.803792	46.926	GPFPVRPLSPARATNSPKPHMVPRHSNQNSS	S	1685	700030	0	0	529640	0	0	1256700	0	0	754220	0	0	496530	0	0	480810	0	0
E9QKG6_S_1787	E9QKG6	ENSMUSG00000055204	81702	Ankrd17	0.500043	51.586	ATYPMPTAKEHYPVSSPSSPSPPAQPGGVSR	S	1787	0	198210	0	0	191870	0	0	235030	0	0	189260	0	0	174250	0	0	177040	0
E9QKG6_S_1789	E9QKG6	ENSMUSG00000055204	81702	Ankrd17	0.468432	65.454	YPMPTAKEHYPVSSPSSPSPPAQPGGVSRNS	S	1789	0	0	0	0	0	0	0	0	0	0	0	0	0	0	0	0	0	0
E9QKG6_S_1790	E9QKG6	ENSMUSG00000055204	81702	Ankrd17	0.644069	65.454	PMPTAKEHYPVSSPSSPSPPAQPGGVSRNSP	S	1790	0	198210	0	0	191870	0	0	235030	0	0	189260	0	0	174250	0	0	177040	0
E9QKG6_S_1792	E9QKG6	ENSMUSG00000055204	81702	Ankrd17	0.620867	53.705	PTAKEHYPVSSPSSPSPPAQPGGVSRNSPLD	S	1792	112640	0	0	113490	0	0	143790	0	0	107270	0	0	100200	0	0	92166	0	0
E9QKG6_S_1454	E9QKG6	ENSMUSG00000055204	81702	Ankrd17	0.995014	85.862	GPSPLSSPNGKLTVASPKRGPKREEGWKEVV	S	1454	2334700	0	0	2666200	0	0	2029200	0	0	2843100	0	0	2500500	0	0	2476100	0	0
E9QKG6_S_1354	E9QKG6	ENSMUSG00000055204	81702	Ankrd17	0.973311	179.67	SQPEKVNGESKSSSTSESGDSDNMRISSCSD	S	1354	269310	0	0	270210	0	0	224620	0	0	289970	0	0	253710	0	0	281500	0	0
E9QKG6_S_1359	E9QKG6	ENSMUSG00000055204	81702	Ankrd17	0.590433	73.435	VNGESKSSSTSESGDSDNMRISSCSDESSNS	S	1359	72797	0	0	60433	0	0	48987	0	0	75388	0	0	51188	0	0	60172	0	0
K7N660_S_54	K7N660	ENSMUSG00000067698	434689	Gm10220	0.961583	112.83	RRWTWRMCMAHRQTTSPVPVKSKKQFEKEEK	S	54	543010	0	0	608990	0	0	581020	0	0	547600	0	0	532150	0	0	470840	0	0
A0A0G2JEB8_S_19	A0A0G2JEB8	ENSMUSG00000000958	20540	Slc7a7	0.983132	87.439	STKYEVAAQHEADDGSALGDGASPVAEQVKL	S	19	209040	0	0	243080	0	0	240440	0	0	213660	0	0	247460	0	0	200470	0	0
A0A0G2JE30_S_131	A0A0G2JE30	ENSMUSG00000032478	54369	Nme6	0.556254	57.136	RGSLGLTDTRNTTHGSDSVVSASREIAAFFP	S	131	0	0	0	0	0	0	0	0	0	0	0	0	0	0	0	0	0	0
A0A0G2JE30_S_133	A0A0G2JE30	ENSMUSG00000032478	54369	Nme6	0.556475	57.136	SLGLTDTRNTTHGSDSVVSASREIAAFFPDF	S	133	0	0	0	0	0	0	0	0	0	0	0	0	0	0	0	0	0	0
A0A0G2JE30_S_138	A0A0G2JE30	ENSMUSG00000032478	54369	Nme6	0.989821	57.136	DTRNTTHGSDSVVSASREIAAFFPDFSEQRW	S	138	0	0	0	0	0	0	0	0	0	0	0	0	0	0	0	0	0	0
A0A0G2JE98_S_12	A0A0G2JE98	ENSMUSG00000029089	70592	5730480H06Rik	0.540066	187.78	____XVQRSKSSSLTSSPEAARRARPRPSDK	S	12	363440	0	0	410190	0	0	354590	0	0	452070	0	0	439510	0	0	471120	0	0
A0A0G2JE98_S_13	A0A0G2JE98	ENSMUSG00000029089	70592	5730480H06Rik	0.932909	187.78	___XVQRSKSSSLTSSPEAARRARPRPSDKL	S	13	6329800	0	0	7064400	0	0	6694800	0	0	7129500	0	0	7627000	0	0	7900200	0	0
A0A0G2JE43_S_151	A0A0G2JE43	ENSMUSG00000038199	231045	Iqca1l	1	61.435	QQMLADILNRLEPLVSQENLRGLSRTAALIL	S	151	47795	0	0	62362	0	0	61147	0	0	110990	0	0	102490	0	0	104620	0	0
A0A0G2JE43_S_129	A0A0G2JE43	ENSMUSG00000038199	231045	Iqca1l	0.589545	69.349	ADLEVPIPKYFQLEQSSAVKARQQMLADILN	S	129	121590	0	0	149290	0	0	133050	0	0	144830	0	0	137580	0	0	116680	0	0
A0A0G2JE43_S_130	A0A0G2JE43	ENSMUSG00000038199	231045	Iqca1l	0.718215	62.162	DLEVPIPKYFQLEQSSAVKARQQMLADILNR	S	130	847150	0	0	993310	0	0	952630	0	0	1145100	0	0	1065300	0	0	992280	0	0
A0A0G2JE56_S_28	A0A0G2JE56	ENSMUSG00000007812	72611	Zfp655	0.999832	108.17	PRGHFQPLENQSECLSPELRFLQDTDMEQGF	S	28	59507	0	0	56144	0	0	52263	0	0	74049	0	0	58445	0	0	66963	0	0
A0A0G2JE71_S_42	A0A0G2JE71	ENSMUSG00000000600	79264	Krit1	0.976454	62.633	IEDAYVAVIRPKNTASLNSREYRAKSYEILL	S	42	350820	0	0	399830	0	0	392010	0	0	382940	0	0	383520	0	0	387850	0	0
A0A1Y7VJA7_S_193	A0A1Y7VJA7	ENSMUSG00000003062	76205	Stard3nl	1	75.479	QEAEEENRLLLVQDASERAALIPAGLSDGQF	S	193	0	0	0	0	0	0	0	0	0	0	0	0	0	0	0	0	0	0
A0A0G2JEA0_S_738	A0A0G2JEA0	ENSMUSG00000040351	70797	Ankib1	1	173.06	QEFLASVARGVAPADSPDAPRRSFAGGTWDW	S	738	5324500	0	0	5142700	0	0	6723600	0	0	5541400	0	0	4888900	0	0	4255000	0	0
A0A0G2JEB7_S_60	A0A0G2JEB7	ENSMUSG00000091685	100233207	Gm17359	0.999959	54.722	ALEKTGDLRYLWRPASNRSLPAKYKHEYTCG	S	60	242780	0	0	278990	0	0	336810	0	0	401340	0	0	385930	0	0	372410	0	0
A0A0G2JED4_S_145	A0A0G2JED4	ENSMUSG00000005057	23921	Sh2b2	0.499982	57.173	SLCVVDGVRDLWHRRSSPEPDGGATPKAAEP	S	145	381370	0	0	378290	0	0	536850	0	0	430130	0	0	367000	0	0	344030	0	0
A0A0G2JED4_S_146	A0A0G2JED4	ENSMUSG00000005057	23921	Sh2b2	0.899134	57.173	LCVVDGVRDLWHRRSSPEPDGGATPKAAEPA	S	146	1110000	0	0	902490	0	0	1903500	0	0	1031500	0	0	803090	0	0	602950	0	0
A0A0G2JF33_S_82	A0A0G2JF33	ENSMUSG00000058503	68152	Fam133b	0.983669	52.247	ENWKKELEKHREKLLSGNESSSKKRQKKKKE	S	82	230620	0	0	209890	0	0	197590	0	0	306540	0	0	232390	0	0	208240	0	0
A0A0G2JEG3_S_319	A0A0G2JEG3	ENSMUSG00000029175	74919	Slc35f6	0.898397	52.344	QERLLGDSRTPINEAS_______________	S	319	101880	0	0	110370	0	0	134840	0	0	104780	0	0	121090	0	0	105520	0	0
A0A0G2JGN9_S_15	A0A0G2JGN9	ENSMUSG00000029131	23950	Dnajb6	1	54.471	_MVDYYEVLGVQRHASPEDIKKA________	S	15	357950	0	0	350960	0	0	402480	0	0	520620	0	0	389040	0	0	491540	0	0
A0A0G2JEK1_S_11	A0A0G2JEK1	ENSMUSG00000029186	67073	Pi4k2b	0.878181	129.78	_____MAEACEPTRPSEDEDEEREPLLPRVA	S	11	838270	0	0	1036400	0	0	1083800	0	0	993260	0	0	1128700	0	0	1027000	0	0
D6RJ71_S_15	D6RJ71	ENSMUSG00000029177	12615	Cenpa	0.964337	94.544	_MGPRRKPQTPRRRPSSPAPGPSRQSSSVGV	S	15	593110	0	0	662840	0	0	503270	0	0	637220	0	0	602470	0	0	570250	0	0
D6RJ71_S_16	D6RJ71	ENSMUSG00000029177	12615	Cenpa	0.928478	94.544	MGPRRKPQTPRRRPSSPAPGPSRQSSSVGVG	S	16	938240	0	0	996350	0	0	986430	0	0	1020900	0	0	970720	0	0	892790	0	0
A0A0G2JF44_S_107	A0A0G2JF44	ENSMUSG00000007987	67286	Ift22	0.999935	90.653	HHKPGSGGERGSLALSPPLNKLKLVHSNLEE	S	107	1562000	0	0	1866200	0	0	1776000	0	0	1766300	0	0	1691800	0	0	1725000	0	0
A0A0G2JF68_S_72	A0A0G2JF68	ENSMUSG00000029458	72399	Brap	0.979548	76.533	QRSREQSESVNTAPESPSKQLPDQISFFSGN	S	72	156260	0	0	151450	0	0	197110	0	0	171800	0	0	151730	0	0	119780	0	0
A0A0G2JFE2_S_407	A0A0G2JFE2	ENSMUSG00000031292	382253	Cdkl5	0.999997	107.45	SSSKDLTNNNIPHLLSPKEAKSKTEFDFNID	S	407	440620	0	0	314940	0	0	317410	0	0	536090	0	0	422830	0	0	434550	0	0
A0A0G2JFE2_S_479	A0A0G2JFE2	ENSMUSG00000031292	382253	Cdkl5	0.680137	84.249	QSRHSYIDTIPQSSRSPSYRTKAKSHGALSD	S	479	1058100	0	0	1052300	0	0	1000900	0	0	1579000	0	0	1244000	0	0	1331400	0	0
A0A0G2JFE2_S_306	A0A0G2JFE2	ENSMUSG00000031292	382253	Cdkl5	0.998296	74.6	CLNHPTFQTQRLLDRSPSRSTKRKPYHVESS	S	306	1286500	0	0	1376900	0	0	1389100	0	0	1514700	0	0	1347500	0	0	1334100	0	0
A0A0G2JFE2_S_343	A0A0G2JFE2	ENSMUSG00000031292	382253	Cdkl5	0.794592	110.77	QSTKGAALQTHHRSNSKDIQNLSVGLPRAEE	S	343	192440	0	0	211370	0	0	139960	0	0	373170	0	0	223490	0	0	249330	0	0
A0A0N4SVI0_S_6	A0A0N4SVI0	ENSMUSG00000028141	53814	Oaz3	0.879812	88.73	__________MPCNRSRPSLYSLSYIKRGKT	S	6	155810	643720	0	158020	833880	0	139680	704180	0	235920	1097200	0	260670	1261700	0	247620	1029100	0
A0A0N4SVI0_S_9	A0A0N4SVI0	ENSMUSG00000028141	53814	Oaz3	0.996244	131.72	_______MPCNRSRPSLYSLSYIKRGKTRNY	S	9	568140	643720	0	646610	833880	0	531070	704180	0	1035500	1097200	0	1081800	1261700	0	994570	1029100	0
A0A0G2JFB4_S_122	A0A0G2JFB4	ENSMUSG00000028156	13684	Eif4e	0.250705	105.92	KIVIGYQSHADTATKSGSTTKNRFVV_____	S	122	0	0	0	0	0	0	0	0	0	0	0	0	0	0	0	0	0	0
A0A0G2JFB4_S_124	A0A0G2JFB4	ENSMUSG00000028156	13684	Eif4e	0.982951	130.6	VIGYQSHADTATKSGSTTKNRFVV_______	S	124	971250	0	0	1000900	0	0	1036800	0	0	1137900	0	0	995930	0	0	775650	0	0
A0A0G2JFC0_S_29	A0A0G2JFC0	ENSMUSG00000028121	29815	Bcar3	0.991528	88.177	TGSEPTLSPALVRRFSSDARTGEALRGSDSQ	S	29	478650	0	0	470810	0	0	536620	0	0	636890	0	0	476440	0	0	497760	0	0
A0A0G2JFC0_S_21	A0A0G2JFC0	ENSMUSG00000028121	29815	Bcar3	0.980496	54.768	CPSSPVFRTGSEPTLSPALVRRFSSDARTGE	S	21	260320	0	0	250270	0	0	243250	0	0	362190	0	0	313830	0	0	314810	0	0
A0A0G2JFF1_S_128	A0A0G2JFF1	ENSMUSG00000004455	434233	Ppp1cc	1	100.04	YPENFFLLRGNHECASINRIYGFYDECKRRF;YPENFFLLRGNHECASINRIYGFYDECLSPD	S	128	402420	0	0	333720	0	0	388360	0	0	322640	0	0	334570	0	0	290250	0	0
A0A0G2JFF1_S_272	A0A0G2JFF1	ENSMUSG00000004455	434233	Ppp1cc	0.999995	159.5	KKPNATRPVTPPRVGSGLNPSIQKASNYRNN	S	272	2235700	0	0	2170100	0	0	1800400	0	0	3458600	0	0	3749900	0	0	3805500	0	0
A0A0G2JFI8_S_15	A0A0G2JFI8	ENSMUSG00000022407	11564	Adsl	0.802684	53.169	_MAASGDPGSAESYRSPLAARYASREMCFLF	S	15	64266	0	0	71100	0	0	73281	0	0	72929	0	0	68955	0	0	80702	0	0
A0A0G2JFJ6_S_993	A0A0G2JFJ6	ENSMUSG00000027933	229543	Ints3	0.917444	76.134	SSTKPPKSRRKAALSSPRSRKNATQPPNAEE	S	993	2684100	0	0	2342000	0	0	2244300	0	0	2888000	0	0	2512300	0	0	2716100	0	0
A0A0G2JFJ6_S_500	A0A0G2JFJ6	ENSMUSG00000027933	229543	Ints3	0.792823	55.589	RSMLREKFPEFCSSPSPPVEVKIEEPVSMEM	S	500	103500	0	0	84680	0	0	103510	0	0	95350	0	0	89306	0	0	71580	0	0
A0A0G2JFM9_S_141	A0A0G2JFM9	ENSMUSG00000039735	214459	Fnbp1l	0.944285	75.539	DFPFEDYSQHIYRTISDGTISAAKQESGKMD	S	141	1083700	0	0	1129600	0	0	958000	0	0	1412200	0	0	1320400	0	0	1217500	0	0
A0A0G2JFP9_S_171	A0A0G2JFP9	ENSMUSG00000027962	22329	Vcam1	0.498394	56.407	IDLFKGDQLMNRQEFSSEEMTKSLETKSLEV	S	171	0	0	0	0	0	0	0	0	0	0	0	0	0	0	0	0	0	0
A0A0G2JFP9_S_172	A0A0G2JFP9	ENSMUSG00000027962	22329	Vcam1	0.977176	162.93	DLFKGDQLMNRQEFSSEEMTKSLETKSLEVT	S	172	3320900	0	0	3680600	0	0	3428900	0	0	3246700	0	0	3230700	0	0	2872300	0	0
A0A0G2JFQ8_S_316	A0A0G2JFQ8	ENSMUSG00000029406	19679	Pitpnm2	0.896819	131.72	WSTSSKSSRSSKRGASPSRHSISEWRMQSIA	S	316	496900	1016300	0	502720	1032900	0	592810	1409400	0	601780	1302100	0	565340	1087600	0	514650	995210	0
A0A0G2JFQ8_S_318	A0A0G2JFQ8	ENSMUSG00000029406	19679	Pitpnm2	0.665974	131.72	TSSKSSRSSKRGASPSRHSISEWRMQSIARD	S	318	0	1016300	0	0	1032900	0	0	1409400	0	0	1302100	0	0	1087600	0	0	995210	0
A0A0G2JFQ8_S_321	A0A0G2JFQ8	ENSMUSG00000029406	19679	Pitpnm2	0.54203	44.299	KSSRSSKRGASPSRHSISEWRMQSIARDSDE	S	321	0	786100	0	0	831460	0	0	1138100	0	0	1055900	0	0	898230	0	0	835930	0
A0A0G2JFQ8_S_302	A0A0G2JFQ8	ENSMUSG00000029406	19679	Pitpnm2	0.798134	77.662	SKNGEPLGRGLKKQWSTSSKSSRSSKRGASP	S	302	1219300	0	0	1264200	0	0	1054700	0	0	1490500	0	0	1117200	0	0	1286300	0	0
A0A0G2JFQ8_S_396	A0A0G2JFQ8	ENSMUSG00000029406	19679	Pitpnm2	0.5	42.813	QDEIYQQSGSEFRVASSVEQLNIIEKKTKTY	S	396	79123	0	0	78802	0	0	98362	0	0	116670	0	0	97706	0	0	95711	0	0
A0A0G2JFQ8_S_397	A0A0G2JFQ8	ENSMUSG00000029406	19679	Pitpnm2	0.5	42.813	DEIYQQSGSEFRVASSVEQLNIIEKKTKTYK	S	397	79123	0	0	78802	0	0	98362	0	0	116670	0	0	97706	0	0	95711	0	0
A0A0G2JFT8_S_4	A0A0G2JFT8	ENSMUSG00000029291	52822	Rufy3	1	123.02	____________MAESPAPGAAAESCGEEQE	S	4	115920	0	0	117480	0	0	161880	0	0	161560	0	0	142990	0	0	139010	0	0
A0A0G2JFT8_S_27	A0A0G2JFT8	ENSMUSG00000029291	52822	Rufy3	1	88.134	ESCGEEQERGGERRPSEPLEPRGASARGADR	S	27	3401800	0	0	3289800	0	0	3852300	0	0	3523500	0	0	3277200	0	0	2959100	0	0
A0A0G2JFT8_S_506	A0A0G2JFT8	ENSMUSG00000029291	52822	Rufy3	1	41.684	KQLEQRLRQAERGRQSAELDNRLFKQDFGDK	S	506	0	0	0	0	0	0	0	0	0	0	0	0	0	0	0	0	0	0
A0A0G2JFT8_S_667	A0A0G2JFT8	ENSMUSG00000029291	52822	Rufy3	0.87236	87.181	VCNPCHEQLIKQYSSSPP_____________	S	667	1804000	0	0	1779300	0	0	2410800	0	0	2014600	0	0	1801800	0	0	1606900	0	0
A0A0G2JFW6_S_843	A0A0G2JFW6	ENSMUSG00000028106	75137	Rprd2	0.496257	58.877	SVRALLDSSENCDRLSSPPGLFGAFNIRGNE	S	843	0	0	0	0	0	0	0	0	0	0	0	0	0	0	0	0	0	0
A0A0G2JFW6_S_844	A0A0G2JFW6	ENSMUSG00000028106	75137	Rprd2	0.496257	58.877	VRALLDSSENCDRLSSPPGLFGAFNIRGNEP	S	844	0	0	0	0	0	0	0	0	0	0	0	0	0	0	0	0	0	0
A0A0G2JFW6_S_550	A0A0G2JFW6	ENSMUSG00000028106	75137	Rprd2	0.998926	89.049	SEVSSTSASKASVGQSPVLPSTTFKLPSSSL	S	550	565620	0	0	587070	0	0	592780	0	0	691570	0	0	595860	0	0	582230	0	0
A0A0G2JFW6_S_529	A0A0G2JFW6	ENSMUSG00000028106	75137	Rprd2	0.979976	165.3	LLSSTQSFIPKSFNYSPSSSTSEVSSTSASK	S	529	377250	0	0	467030	0	0	315360	0	0	464010	0	0	448250	0	0	402950	0	0
A0A0G2JFW6_S_531	A0A0G2JFW6	ENSMUSG00000028106	75137	Rprd2	0.180267	42.711	SSTQSFIPKSFNYSPSSSTSEVSSTSASKAS	S	531	0	0	0	0	0	0	0	0	0	0	0	0	0	0	0	0	0	0
A0A0G2JFW6_S_532	A0A0G2JFW6	ENSMUSG00000028106	75137	Rprd2	0.180267	42.711	STQSFIPKSFNYSPSSSTSEVSSTSASKASV	S	532	0	0	0	0	0	0	0	0	0	0	0	0	0	0	0	0	0	0
A0A0G2JFW6_S_533	A0A0G2JFW6	ENSMUSG00000028106	75137	Rprd2	0.180267	42.711	TQSFIPKSFNYSPSSSTSEVSSTSASKASVG	S	533	0	0	0	0	0	0	0	0	0	0	0	0	0	0	0	0	0	0
A0A0G2JFW6_S_535	A0A0G2JFW6	ENSMUSG00000028106	75137	Rprd2	0.180267	42.711	SFIPKSFNYSPSSSTSEVSSTSASKASVGQS	S	535	0	0	0	0	0	0	0	0	0	0	0	0	0	0	0	0	0	0
Q9CWZ3_S_42	Q9CWZ3	ENSMUSG00000038374	60365	Rbm8a	1	137.55	KLKEKAKKRKGRGFGSEEGSRARMREDYDSV	S	42	6262600	294000	0	6859800	264880	0	8006300	297460	0	6413800	271890	0	5868000	210320	0	5433500	216830	0
Q9CWZ3_S_46	Q9CWZ3	ENSMUSG00000038374	60365	Rbm8a	1	152.67	KAKKRKGRGFGSEEGSRARMREDYDSVEQDG	S	46	1645900	294000	0	1518000	264880	0	2208600	297460	0	1551000	271890	0	1402300	210320	0	1183900	216830	0
Q9CWZ3_S_56	Q9CWZ3	ENSMUSG00000038374	60365	Rbm8a	1	159.46	FGSEGSRARMREDYDSVEQDGDEPGPQRSVE;GSEEGSRARMREDYDSVEQDGDEPGPQRSVE	S	56	6688900	0	0	3652800	0	0	16071000	0	0	3890100	0	0	2227600	0	0	2289900	0	0
A0A0G2JFZ4_S_186	A0A0G2JFZ4	ENSMUSG00000027806	72033	Tsc22d2	0.569661	44.577	MEYYERDSDSSVLTRSGDCIRHSNTLEQTAE	S	186	677700	0	0	776490	0	0	760110	0	0	850460	0	0	750930	0	0	683160	0	0
A0A0G2JFZ4_S_159	A0A0G2JFZ4	ENSMUSG00000027806	72033	Tsc22d2	0.999995	69.92	ATCSSRFRVIKLDHGSGEPYRRGRWTCMEYY	S	159	329290	0	0	333660	0	0	372720	0	0	352210	0	0	337900	0	0	327200	0	0
A0A0G2JG76_S_140	A0A0G2JG76	ENSMUSG00000029577	117146	Ube3b	0.46913	76.421	KLLEHAEPAPVQPQPSSPQTVLPVKSEPPQA	S	140	0	0	0	0	0	0	0	0	0	0	0	0	0	0	0	0	0	0
A0A0G2JG76_S_141	A0A0G2JG76	ENSMUSG00000029577	117146	Ube3b	0.46913	76.421	LLEHAEPAPVQPQPSSPQTVLPVKSEPPQAC	S	141	0	0	0	0	0	0	0	0	0	0	0	0	0	0	0	0	0	0
A0A0G2JG85_S_190	A0A0G2JG85	ENSMUSG00000074238	211556	Ap1ar	0.818885	96.113	EDEEGMNRMLPMRERSKTEEDILRAALKYSS	S	190	606890	0	0	576490	0	0	520440	0	0	790420	0	0	583310	0	0	613980	0	0
A0A0G2JGA3_S_109	A0A0G2JGA3	ENSMUSG00000105993	100039899	Tex13c2	0.946888	58.172	QDAFGQLPSAPRASVSELWQLRQQREEAVTQ	S	109	71224	0	0	68853	0	0	79855	0	0	80940	0	0	84112	0	0	68171	0	0
A0A0G2JGB0_S_13	A0A0G2JGB0	ENSMUSG00000028188	70951	Spata1	0.465235	62.14	___LIDFPSFPSQRVSSRLTDTSLLKIETSD	S	13	0	0	0	0	0	0	0	0	0	0	0	0	0	0	0	0	0	0
A0A0G2JGB0_S_14	A0A0G2JGB0	ENSMUSG00000028188	70951	Spata1	0.465235	62.14	__LIDFPSFPSQRVSSRLTDTSLLKIETSDS	S	14	0	0	0	0	0	0	0	0	0	0	0	0	0	0	0	0	0	0
D6RFC5_S_37	D6RFC5	ENSMUSG00000063052	67144	Lrrc40	0.976512	115.92	DRGPSVPQGLLKAARSSGQLNLAGRNLGEAI	S	37	1713800	0	0	1631500	0	0	1953000	0	0	1935500	0	0	1612700	0	0	1408300	0	0
A0A0G2JGJ2_S_462	A0A0G2JGJ2	ENSMUSG00000051278	71643	Zgrf1	0.99944	103.5	GADADAALEPEYRPVSPLPEIGHKQTEVEAS	S	462	551850	0	0	577310	0	0	600940	0	0	632070	0	0	609160	0	0	525760	0	0
J3QMF9_S_32	J3QMF9	ENSMUSG00000073208	100502967	Speer4c	0.96382	59.512	DGRETREGRKDADLPSESNEGRRRWTWRMWM	S	32	168080	0	0	197650	0	0	305540	0	0	238690	0	0	203130	0	0	237420	0	0
J3QMF9_S_54	J3QMF9	ENSMUSG00000073208	100502967	Speer4c	0.977645	147.73	RRWTWRMWMALRQTSSPVPVISKKQFEKEEK	S	54	1620800	0	0	2462500	0	0	2402500	0	0	2102100	0	0	1966700	0	0	2087600	0	0
A0A0G2JGK8_S_90	A0A0G2JGK8	ENSMUSG00000029474	80751	Rnf34	0.692562	89.911	LCHRGLGSGDDLDSSSLNSSRSQTSSFFTQS	S	90	126560	0	0	119030	0	0	195880	0	0	122940	0	0	121570	0	0	103090	0	0
A0A0G2JGL8_S_218	A0A0G2JGL8	ENSMUSG00000032480	72831	Dhx30	0.878385	120.53	TQQDSHNPLRDSRGGSFEMTDDDSAIRALTQ	S	218	746210	0	0	816980	0	0	932070	0	0	756720	0	0	723110	0	0	595680	0	0
A0A0G2JGR8_S_54	A0A0G2JGR8	ENSMUSG00000106627	100862368	Gm21680	0.96462	86.262	RRWTWRMWMAHRQTTSPVPVTSKKQFEKEEK	S	54	1336700	0	0	1419800	0	0	1333700	0	0	1447400	0	0	1442200	0	0	1328900	0	0
A0A0G2JGT1_S_148	A0A0G2JGT1	ENSMUSG00000028034	51886	Fubp1	0.99635	115.82	CLPRPSTLGSAAKSNSAEDAASTKS______	S	148	160450	0	0	161890	0	0	155760	0	0	177330	0	0	146450	0	0	158150	0	0
Q3TUE1_S_628	Q3TUE1	ENSMUSG00000028034	51886	Fubp1	0.498371	56.055	WAEYYRQQAAYYAQTSPQGMPQHPPAPQGQ_	S	628	0	0	0	0	0	0	0	0	0	0	0	0	0	0	0	0	0	0
A0A0G2JGY9_S_688	A0A0G2JGY9	ENSMUSG00000044667	229791	Plppr4	0.812641	53.779	LRRKGNIILIPERSNSPENTRNIFYKGTSPT	S	688	503520	0	0	551960	0	0	489600	0	0	573060	0	0	489180	0	0	455420	0	0
A0A0G2JH12_S_321	A0A0G2JH12	ENSMUSG00000028995	84652	Fam126a	0.988296	69.786	TPTSSRISRNAVTSMSIRGHRWKRHEQPESS;TPTSSRISRNAVTSMSIRGHRWKRHGDTELT	S	321	268470	0	0	269720	0	0	276260	0	0	448120	0	0	338250	0	0	288680	0	0
K3W4P2_S_1353	K3W4P2	ENSMUSG00000029547	68510	Ints1	0.49998	107.08	SLPPRRDSTEAPKPESSPEPPPGQGRTRAGT	S	1353	245760	0	0	274110	0	0	237610	0	0	309120	0	0	285170	0	0	273280	0	0
K3W4P2_S_1354	K3W4P2	ENSMUSG00000029547	68510	Ints1	0.83298	111.11	LPPRRDSTEAPKPESSPEPPPGQGRTRAGTQ	S	1354	4472400	0	0	5154600	0	0	4181700	0	0	5335400	0	0	5541500	0	0	4857800	0	0
K3W4P2_S_109	K3W4P2	ENSMUSG00000029547	68510	Ints1	0.482886	65.842	GTSALTGLTKRPKLSSTPPLSALGRLAEAAV	S	109	0	0	0	0	0	0	0	0	0	0	0	0	0	0	0	0	0	0
E9Q6C6_S_410	E9Q6C6	ENSMUSG00000036745	70892	Ttll7	0.999805	105.02	EAQRRLYGQNPVRRLSPGSSDWEQQRHQLER	S	410	695630	0	0	747710	0	0	727260	0	0	831170	0	0	872570	0	0	779230	0	0
A0A0H2UH20_S_14	A0A0H2UH20	ENSMUSG00000028180	53861	Zranb2	1	175.48	__XERENVEYIEREESDGEYDEFGRKKKKYR	S	14	1530800	0	0	1699200	0	0	1428600	0	0	1596200	0	0	1468400	0	0	1180300	0	0
A0A0H2UH20_S_47	A0A0H2UH20	ENSMUSG00000028180	53861	Zranb2	1	128.52	AVGPASILKEVEDKESEGEEEDEDEDLSKYK	S	47	1999200	0	0	2096800	0	0	2781400	0	0	2036000	0	0	2117300	0	0	1676300	0	0
A0A0H2UH20_S_168	A0A0H2UH20	ENSMUSG00000028180	53861	Zranb2	0.833757	86.729	SSSSSSPERDRKRSRSRPSSPAVRKKRRTRS	S	168	326630	813100	0	359810	780330	0	257980	521520	0	304140	1126300	0	384710	864390	0	411330	970300	0
A0A0H2UH20_S_171	A0A0H2UH20	ENSMUSG00000028180	53861	Zranb2	0.835967	86.729	SSSPERDRKRSRSRPSSPAVRKKRRTRSRSP	S	171	0	766750	0	0	729330	0	0	493570	0	0	1045900	0	0	817900	0	0	928230	0
A0A0H2UH20_S_172	A0A0H2UH20	ENSMUSG00000028180	53861	Zranb2	0.467721	51.872	SSPERDRKRSRSRPSSPAVRKKRRTRSRSPE	S	172	0	0	0	0	0	0	0	0	0	0	0	0	0	0	0	0	0	0
A0A0H2UH20_S_166	A0A0H2UH20	ENSMUSG00000028180	53861	Zranb2	0.995519	71.933	SYSSSSSSPERDRKRSRSRPSSPAVRKKRRT	S	166	0	588190	0	0	587900	0	0	385970	0	0	790210	0	0	620600	0	0	707600	0
A0A0H2UH20_S_154	A0A0H2UH20	ENSMUSG00000028180	53861	Zranb2	0.880534	167.05	RSHRGSSSPRKRSYSSSSSSPERDRKRSRSR	S	154	180210	90184	0	218460	114090	0	156870	81771	0	228630	125620	0	248880	109930	0	226700	101030	0
A0A0H2UH20_S_155	A0A0H2UH20	ENSMUSG00000028180	53861	Zranb2	0.467025	126.83	SHRGSSSPRKRSYSSSSSSPERDRKRSRSRP	S	155	0	0	0	0	0	0	0	0	0	0	0	0	0	0	0	0	0	0
A0A0H2UH20_S_156	A0A0H2UH20	ENSMUSG00000028180	53861	Zranb2	0.644326	102.73	HRGSSSPRKRSYSSSSSSPERDRKRSRSRPS	S	156	0	65702	0	0	63964	0	0	66019	0	0	64545	0	0	77267	0	0	57062	0
A0A0H2UH20_S_157	A0A0H2UH20	ENSMUSG00000028180	53861	Zranb2	0.643332	162.31	RGSSSPRKRSYSSSSSSPERDRKRSRSRPSS	S	157	0	65702	0	0	63964	0	0	66019	0	0	64545	0	0	77267	0	0	57062	0
A0A0H2UH20_S_158	A0A0H2UH20	ENSMUSG00000028180	53861	Zranb2	0.660917	162.31	GSSSPRKRSYSSSSSSPERDRKRSRSRPSSP	S	158	0	65702	0	0	63964	0	0	66019	0	0	64545	0	0	77267	0	0	57062	0
E9Q5X2_S_514	E9Q5X2	ENSMUSG00000039782	231207	Cpeb2	1	89.565	QQPPAAAPQQPQSRRSPVSPQLQQQHQAAAA	S	514	180470	516240	0	173230	549080	0	194360	539420	0	191230	632100	0	169800	654360	0	154780	629160	0
E9Q5X2_S_517	E9Q5X2	ENSMUSG00000039782	231207	Cpeb2	1	89.565	PAAAPQQPQSRRSPVSPQLQQQHQAAAAAFL	S	517	180470	516240	0	173230	549080	0	194360	539420	0	191230	632100	0	169800	654360	0	154780	629160	0
E9Q5X2_S_608	E9Q5X2	ENSMUSG00000039782	231207	Cpeb2	0.976694	90.696	KPFSGNVIAPPKFTRSTPSLTPKSWIEDNVF	S	608	903550	0	0	834790	0	0	870500	0	0	1210500	0	0	983740	0	0	925630	0	0
E9Q5X2_S_156	E9Q5X2	ENSMUSG00000039782	231207	Cpeb2	0.99853	124.67	PSSSSASSCCCCRTSSPQDFSKRQQQQLSSQ	S	156	1315700	0	0	1420100	0	0	1284400	0	0	1848700	0	0	1552700	0	0	1838200	0	0
A0A0H2UKC2_S_14	A0A0H2UKC2	ENSMUSG00000050549	70617	Fam241a	1	227.41	__MCSARKLLRGGAGSAGGECDEDGAAPAGR	S	14	655290	0	0	635240	0	0	561850	0	0	809090	0	0	734020	0	0	832870	0	0
A0A0H2UKC2_S_38	A0A0H2UKC2	ENSMUSG00000050549	70617	Fam241a	1	153.74	GAAPAGRVEEPEHGASPRRRRPQDEGEQRVQ	S	38	1619300	0	0	1649800	0	0	1961000	0	0	1916600	0	0	1541900	0	0	1505800	0	0
A0A0J9YTQ7_S_41	A0A0J9YTQ7	ENSMUSG00000029145	13667	Eif2b4	0.997966	78.413	LFSDAESRSEMKTELSPRPGAAGRELTQEEK	S	41	594740	0	0	707130	0	0	715790	0	0	792190	0	0	696210	0	0	625140	0	0
A0A0J9YTS1_S_196	A0A0J9YTS1	ENSMUSG00000070733	72313	Fryl	1	90.653	SNTLDITDGRINHGGSLARTRSLSSLREKGV	S	196	2036300	0	0	1999800	0	0	2364000	0	0	1999900	0	0	2084700	0	0	1947500	0	0
A0A0J9YTS1_S_181	A0A0J9YTS1	ENSMUSG00000070733	72313	Fryl	0.999715	109.04	LRLSLVGDRRGDRRRSNTLDITDGRINHGGS	S	181	1795000	0	0	1616700	0	0	1912500	0	0	2277900	0	0	1766900	0	0	1658500	0	0
A0A0J9YTS1_S_165	A0A0J9YTS1	ENSMUSG00000070733	72313	Fryl	0.999148	93.348	NSSGHLGCNGDTRSNSLRLSLVGDRRGDRRR	S	165	350760	0	0	382460	0	0	310200	0	0	450370	0	0	402200	0	0	380030	0	0
A0A0J9YTS1_S_202	A0A0J9YTS1	ENSMUSG00000070733	72313	Fryl	0.702469	94.909	TDGRINHGGSLARTRSLSSLREKGVYDTQPP	S	202	1308100	0	0	1298900	0	0	1362800	0	0	1528600	0	0	1437600	0	0	1557300	0	0
A0A0J9YTU3_S_55	A0A0J9YTU3	ENSMUSG00000042331	432572	Specc1	0.866457	126.86	SLAFESRLSKLKRASSEDTLNKPGSASSGVA	S	55	729020	0	0	650940	0	0	797900	0	0	825700	0	0	735970	0	0	649360	0	0
A0A0J9YTU3_S_801	A0A0J9YTU3	ENSMUSG00000042331	432572	Specc1	0.499685	67.11	ADAAGRWRGVYVNRTSPAPSDSATTVKSLIK	S	801	0	0	0	0	0	0	0	0	0	0	0	0	0	0	0	0	0	0
A0A0J9YTU3_S_132	A0A0J9YTU3	ENSMUSG00000042331	432572	Specc1	0.414229	49.973	ERSVPRGPSSSKKLGSSPTSSCNPTPTKHLR	S	132	0	0	0	0	0	0	0	0	0	0	0	0	0	0	0	0	0	0
A0A0J9YTU3_S_133	A0A0J9YTU3	ENSMUSG00000042331	432572	Specc1	0.499377	49.973	RSVPRGPSSSKKLGSSPTSSCNPTPTKHLRT	S	133	0	0	0	0	0	0	0	0	0	0	0	0	0	0	0	0	0	0
A0A0J9YU61_S_844	A0A0J9YU61	ENSMUSG00000029238	12753	Clock	0.792164	59.9	HQPQQQQQLPRHRTDSLTDPSKVQPQ_____	S	844	269780	0	0	211450	0	0	208700	0	0	361120	0	0	163600	0	0	174280	0	0
A0A0J9YUB2_S_133	A0A0J9YUB2	ENSMUSG00000036473	224617	Tbc1d24	0.999487	156.67	SSLISHCSSDPADRLSPFLAARHFNLPSKTE	S	133	357720	0	0	407030	0	0	412630	0	0	434450	0	0	360980	0	0	309580	0	0
A0A0J9YUB6_S_54	A0A0J9YUB6	ENSMUSG00000029152	68095	Ociad1	1	97.291	SYVKTCQEKFKKLENSPLGEALRSGELRRSS	S	54	336280	0	0	382760	0	0	432870	0	0	390750	0	0	303520	0	0	329220	0	0
A0A0J9YUB6_S_68	A0A0J9YUB6	ENSMUSG00000029152	68095	Ociad1	0.573245	51.193	NSPLGEALRSGELRRSSPPGHYTQKPKFDSN	S	68	428080	0	0	358510	0	0	544420	0	0	400090	0	0	269150	0	0	232250	0	0
A0A0J9YUB6_S_69	A0A0J9YUB6	ENSMUSG00000029152	68095	Ociad1	0.499664	51.193	SPLGEALRSGELRRSSPPGHYTQKPKFDSNV	S	69	0	0	0	0	0	0	0	0	0	0	0	0	0	0	0	0	0	0
Q9CRF0_S_12	Q9CRF0	ENSMUSG00000052917	66315	Senp7	0.786546	62.813	____MDRARPGRRRASSEIVTEGKRKKSSPA	S	12	307000	0	0	282040	0	0	270930	0	0	443260	0	0	418910	0	0	388810	0	0
A0A0J9YUE9_S_264	A0A0J9YUE9	ENSMUSG00000026825	13429	Dnm1	0.899296	49.536	TAALAAERKFFLSHPSYRHLADRMGTPYLQK	S	264	1608900	0	0	1377700	0	0	3034800	0	0	1679500	0	0	1462100	0	0	1409000	0	0
A0A0J9YUE9_S_745	A0A0J9YUE9	ENSMUSG00000026825	13429	Dnm1	0.999738	121.71	DDSWLQVQSVPAGRRSPTSSPTPQRRAPAVP	S	745	736200	851420	0	809940	861390	0	1195700	866200	0	714460	911340	0	717310	808230	0	471760	710330	0
A0A0J9YUE9_S_748	A0A0J9YUE9	ENSMUSG00000026825	13429	Dnm1	0.767406	115.15	WLQVQSVPAGRRSPTSSPTPQRRAPAVPPAR	S	748	0	632760	0	0	654370	0	0	674760	0	0	665280	0	0	599330	0	0	523300	0
A0A0J9YUE9_S_749	A0A0J9YUE9	ENSMUSG00000026825	13429	Dnm1	0.842955	85.271	LQVQSVPAGRRSPTSSPTPQRRAPAVPPARP	S	749	185250	0	0	206650	0	0	243410	0	0	209100	0	0	222320	0	0	179540	0	0
A0A0J9YUK0_S_8	A0A0J9YUK0	ENSMUSG00000025326	22215	Ube3a	0.999989	249.73	________MATACKRSPGESQSEDIEASRMK	S	8	805700	0	0	965570	0	0	1027600	0	0	960910	0	0	914900	0	0	825610	0	0
A0A0J9YUK0_S_213	A0A0J9YUK0	ENSMUSG00000025326	22215	Ube3a	0.877717	174.72	MEEDSEASSSRMGDSSQGDNNVQKLGPDDVT	S	213	669810	0	0	810420	0	0	600710	0	0	788450	0	0	779620	0	0	702790	0	0
A0A0J9YUS5_S_914	A0A0J9YUS5	ENSMUSG00000045983	208643	Eif4g1	0.985231	66.538	SRERPSQPEGLRKAASLTEDRGRDPVKREAT	S	914	1388300	0	0	1094800	0	0	2825700	0	0	1327900	0	0	983250	0	0	1058000	0	0
A0A0J9YUS5_S_1300	A0A0J9YUS5	ENSMUSG00000045983	208643	Eif4g1	1	179.2	VTAFFNWLREAEDEESDHN____________	S	1300	2537700	0	0	1982900	0	0	2021100	0	0	2252700	0	0	1914700	0	0	2025400	0	0
A0A0J9YUS5_S_934	A0A0J9YUS5	ENSMUSG00000045983	208643	Eif4g1	0.999997	87.498	RGRDPVKREATLPPVSPPKAALSVDEVEKKS	S	934	331440	0	0	387110	0	0	371730	0	0	380750	0	0	369130	0	0	328100	0	0
A0A0J9YUS5_S_411	A0A0J9YUS5	ENSMUSG00000045983	208643	Eif4g1	1	54.811	GGELPRGPAGLGPRRSQQGPRKETRKIISSV	S	411	319000	0	0	201400	0	0	317360	0	0	439480	0	0	226990	0	0	218230	0	0
A0A0J9YUS5_S_784	A0A0J9YUS5	ENSMUSG00000045983	208643	Eif4g1	0.772488	84.181	RPIDTSRLTKITKPGSIDSNNQLFAPGGRLS	S	784	89931	0	0	119090	0	0	83992	0	0	165390	0	0	121090	0	0	140730	0	0
A0A0J9YUS5_S_890	A0A0J9YUS5	ENSMUSG00000045983	208643	Eif4g1	0.991884	84.718	RGDRLDRARTPATKRSFSKEVEERSRERPSQ	S	890	4866300	0	0	4136400	0	0	3904000	0	0	5858500	0	0	4370200	0	0	4157100	0	0
A0A0J9YUS5_S_892	A0A0J9YUS5	ENSMUSG00000045983	208643	Eif4g1	0.990295	107.09	DRLDRARTPATKRSFSKEVEERSRERPSQPE	S	892	3401700	0	0	2952200	0	0	2984200	0	0	4469200	0	0	3327800	0	0	3425800	0	0
A0A0J9YUS5_S_899	A0A0J9YUS5	ENSMUSG00000045983	208643	Eif4g1	0.999949	59.864	TPATKRSFSKEVEERSRERPSQPEGLRKAAS	S	899	1059100	0	0	948460	0	0	1194900	0	0	1388300	0	0	1251600	0	0	1124900	0	0
A0A0J9YUS5_S_849	A0A0J9YUS5	ENSMUSG00000045983	208643	Eif4g1	0.932756	43.761	TLPAENTDNRRVVQRSSLSRERGEKAGDRGD	S	849	0	557500	0	0	407890	0	0	474270	0	0	652260	0	0	518960	0	0	471380	0
A0A0J9YUS5_S_850	A0A0J9YUS5	ENSMUSG00000045983	208643	Eif4g1	0.995697	96.24	LPAENTDNRRVVQRSSLSRERGEKAGDRGDR	S	850	819340	0	0	695970	0	0	669580	0	0	909010	0	0	771230	0	0	819320	0	0
A0A0J9YUS5_S_852	A0A0J9YUS5	ENSMUSG00000045983	208643	Eif4g1	0.999993	111.31	AENTDNRRVVQRSSLSRERGEKAGDRGDRLE	S	852	5334700	557500	0	3855800	407890	0	3279600	474270	0	6501700	652260	0	5101200	518960	0	6201000	471380	0
A0A0J9YV01_S_681	A0A0J9YV01	ENSMUSG00000026872	24136	Zeb2	0.952909	68.129	EWFEQRKVYQYSNSRSPSLERTSKPLAPNSN	S	681	1005800	0	0	1025700	0	0	1147100	0	0	1352300	0	0	1238000	0	0	1130700	0	0
A0A0J9YV03_S_368	A0A0J9YV03	ENSMUSG00000046826	76415	Fam187b	1	104.52	LLCKVVFRPVCGKKRSQVLLVK_________	S	368	2004600	0	0	2285300	0	0	1981600	0	0	2674800	0	0	2497800	0	0	2461300	0	0
A0A0J9YV04_S_11	A0A0J9YV04	ENSMUSG00000038564	67661	Ift172	0.996312	95.401	_____MQLKHLRTLLSPQDGAAKVTCMAWSQ	S	11	144810	0	0	147330	0	0	144530	0	0	212830	0	0	191310	0	0	191060	0	0
A0A0J9YV40_S_7	A0A0J9YV40	ENSMUSG00000004642	20492	Slbp	0.999534	47.894	_________MACRPRSPPGYGSRRDGGASPR	S	7	379710	0	0	321770	0	0	751180	0	0	410100	0	0	317360	0	0	222870	0	0
A0A0J9YV40_S_20	A0A0J9YV40	ENSMUSG00000004642	20492	Slbp	1	130.36	PRSPPGYGSRRDGGASPRSPARWSLGRKRRA	S	20	1663400	520060	0	1638900	348550	0	1198200	241170	0	2124200	732610	0	1955500	432500	0	2345800	532660	0
A0A0J9YV40_S_23	A0A0J9YV40	ENSMUSG00000004642	20492	Slbp	1	102.28	PPGYGSRRDGGASPRSPARWSLGRKRRADGR	S	23	1225800	520060	0	933820	348550	0	530070	241170	0	1599200	732610	0	1185900	432500	0	1708300	532660	0
A0A0J9YV40_S_179	A0A0J9YV40	ENSMUSG00000004642	20492	Slbp	0.508119	45.115	QPGIHPRTPNKFKKYSRRSWDQQIKLWKVAL	S	179	471140	0	0	576870	0	0	482310	0	0	605280	0	0	606610	0	0	602750	0	0
Q9CZQ8_S_2	Q9CZQ8	ENSMUSG00000029128	100972	Rab28	0.999952	125.56	______________MSDSEEESQDRQLKIVV	S	2	953140	421330	0	1005900	353910	0	1460000	482030	0	1166200	443960	0	1201900	348390	0	1126700	374020	0
Q9CZQ8_S_4	Q9CZQ8	ENSMUSG00000029128	100972	Rab28	0.999787	67.563	____________MSDSEEESQDRQLKIVVLG	S	4	0	421330	0	0	353910	0	0	482030	0	0	443960	0	0	348390	0	0	374020	0
A0A0J9YVI7_S_231	A0A0J9YVI7	ENSMUSG00000041147	12190	Brca2	1	113.86	DSPATLKSCFSNHNESPQKNDRSVPSVIDSE	S	231	1754900	0	0	1790300	0	0	1608800	0	0	2151500	0	0	2002100	0	0	1983600	0	0
A0A0J9YVJ6_S_114	A0A0J9YVJ6	ENSMUSG00000002963	59047	Pnkp	0.817341	70.178	LYPLTLRWEELSTSGSQPDAPPDTPGDPEEG	S	114	245880	0	0	254620	0	0	248670	0	0	298500	0	0	266110	0	0	264800	0	0
A0A0N4SUL6_S_16	A0A0N4SUL6	ENSMUSG00000004268	14791	Emg1	1	109.89	MSAASGGFQPRERRFSVQEQDWETTPPKKLR	S	16	2037700	0	0	2002500	0	0	2180800	0	0	2275700	0	0	1962900	0	0	1925000	0	0
A0A0N4SUP7_S_79	A0A0N4SUP7	ENSMUSG00000029920	13990	Smarcad1	0.986588	45.438	EDSSVPEPPDNERKASLSCFQNQRAIQEYID	S	79	622520	0	0	674080	0	0	647750	0	0	748790	0	0	620910	0	0	683910	0	0
A0A0N4SUS7_S_108	A0A0N4SUS7	ENSMUSG00000107504	102639178	Gm35549	0.624199	56.021	SPSGGALPTQHHLGASPPLAARLPASPSLPW	S	108	66629	0	0	73163	0	0	134840	0	0	69895	0	0	63083	0	0	59087	0	0
A0A0N4SUT8_S_48	A0A0N4SUT8	ENSMUSG00000030225	232449	Dera	0.899784	67.153	GDEWLTPDLFRIGASSLLSDIERQIYHHVTG	S	48	49672	0	0	41727	0	0	49099	0	0	64760	0	0	55766	0	0	48435	0	0
B2RRD7_S_924	B2RRD7	ENSMUSG00000001632	78783	Brpf1	0.776923	41.763	PPKNRESQMTPSHGGSPVGPPQLPIMGSLRQ	S	924	39978	0	0	49092	0	0	33061	0	0	49033	0	0	37151	0	0	28937	0	0
B2RRD7_S_858	B2RRD7	ENSMUSG00000001632	78783	Brpf1	0.83083	76.777	LTPHPAACDKDGQTDSAAEESSSQETSKGLG	S	858	198850	0	0	205040	0	0	232100	0	0	176720	0	0	180430	0	0	116850	0	0
D6RDR7_S_35	D6RDR7	ENSMUSG00000020305	65257	Asb3	1	98.407	EGNVKILRKLLKKGRSVDVADNRGWMPIHEA	S	35	1464300	0	0	1465400	0	0	1511900	0	0	1564800	0	0	1365500	0	0	1442700	0	0
A0A0N4SV32_S_197	A0A0N4SV32	ENSMUSG00000036371	66870	Serbp1	0.99715	95.264	GDGFDSRGKREFDRHSGSDRSDLDQSNVTEE	S	197	1873900	0	0	1948500	0	0	1810200	0	0	1930400	0	0	1903300	0	0	1639000	0	0
A0A0N4SV32_S_282	A0A0N4SV32	ENSMUSG00000036371	66870	Serbp1	0.595654	162.77	EGADGQWKKGFVLHKSKSEEAHAEDSVMDHH	S	282	2539600	0	0	2811100	0	0	3312000	0	0	2576700	0	0	2607000	0	0	1554300	0	0
A0A0N4SV32_S_284	A0A0N4SV32	ENSMUSG00000036371	66870	Serbp1	0.827382	188.51	ADGQWKKGFVLHKSKSEEAHAEDSVMDHHFR	S	284	1973900	0	0	2047700	0	0	2236700	0	0	2157200	0	0	1920000	0	0	1483800	0	0
A0A0N4SV32_S_292	A0A0N4SV32	ENSMUSG00000036371	66870	Serbp1	0.413389	63.681	FVLHKSKSEEAHAEDSVMDHHFRKPANDITS	S	292	0	0	0	0	0	0	0	0	0	0	0	0	0	0	0	0	0	0
A0A0N4SV45_S_65	A0A0N4SV45	ENSMUSG00000030041	110958	M1ap	0.875287	98.132	KMTAASKASSAAFLPSDSEEGEEERPSHT__	S	65	1448300	0	0	1433900	0	0	1890200	0	0	1629200	0	0	1467700	0	0	1406500	0	0
A0A0N4SV80_S_586	A0A0N4SV80	ENSMUSG00000030016	18139	Zfp638	0.99538	79.568	VRSDRKKALEDGGQRSVHGTEVTKQKHTETV	S	586	401720	0	0	383180	0	0	578450	0	0	358150	0	0	270920	0	0	216970	0	0
A0A0N4SV80_S_1399	A0A0N4SV80	ENSMUSG00000030016	18139	Zfp638	0.573294	120.55	SNVYSSKSSIKATVVSSPKAKSTPSKTESHS	S	1399	3869400	0	0	3857300	0	0	3910700	0	0	3825000	0	0	3740100	0	0	3487700	0	0
A0A0N4SV80_S_1400	A0A0N4SV80	ENSMUSG00000030016	18139	Zfp638	0.531702	120.55	NVYSSKSSIKATVVSSPKAKSTPSKTESHST	S	1400	2369400	0	0	2263200	0	0	2266900	0	0	2489200	0	0	2377900	0	0	2289000	0	0
A0A0N4SV80_S_1569	A0A0N4SV80	ENSMUSG00000030016	18139	Zfp638	0.775991	141.6	KQNPLKGKRKEALKISPSPELNLKKKKGKTS	S	1569	1362000	0	0	1534200	0	0	1504400	0	0	1629500	0	0	1553800	0	0	1347600	0	0
A0A0N4SV80_S_1571	A0A0N4SV80	ENSMUSG00000030016	18139	Zfp638	0.99704	97.813	NPLKGKRKEALKISPSPELNLKKKKGKTSVP	S	1571	3331400	0	0	3833400	0	0	3552700	0	0	4303900	0	0	3957700	0	0	3793700	0	0
A0A0N4SV80_S_1925	A0A0N4SV80	ENSMUSG00000030016	18139	Zfp638	0.969172	84.712	KQRKEKEQNETEERSSR______________	S	1925	366380	0	0	317380	0	0	404590	0	0	368660	0	0	362340	0	0	381660	0	0
A0A0N4SV80_S_606	A0A0N4SV80	ENSMUSG00000030016	18139	Zfp638	1	199.41	EVTKQKHTETVDKGLSPAQKPKLASGTKPSA	S	606	12098000	0	0	12377000	0	0	11133000	0	0	13979000	0	0	12210000	0	0	12845000	0	0
A0A0N4SV80_S_1099	A0A0N4SV80	ENSMUSG00000030016	18139	Zfp638	0.998402	123.96	VQRKNDLELGKGSTFSPDLKNSPVDESEVQT	S	1099	4428300	0	0	4786600	0	0	5184700	0	0	4698500	0	0	4690500	0	0	4293000	0	0
A0A0N4SV80_S_554	A0A0N4SV80	ENSMUSG00000030016	18139	Zfp638	1	51.092	SRSRSPYRSRNLLRRSPKSYRSASPERTSRK	S	554	608340	0	0	716560	0	0	631080	0	0	779790	0	0	905530	0	0	1026000	0	0
A0A0N4SV80_S_128	A0A0N4SV80	ENSMUSG00000030016	18139	Zfp638	0.99972	141.1	PVEVKQSSVTQVTEQSPKVQSRYTKESASSI	S	128	3398500	0	0	3676400	0	0	3836100	0	0	3931200	0	0	3819900	0	0	4042200	0	0
A0A0N4SV80_S_557	A0A0N4SV80	ENSMUSG00000030016	18139	Zfp638	0.728356	69.975	RSPYRSRNLLRRSPKSYRSASPERTSRKSVR	S	557	0	508550	0	0	549240	0	0	475750	0	0	582260	0	0	546380	0	0	552900	0
A0A0N4SV80_S_567	A0A0N4SV80	ENSMUSG00000030016	18139	Zfp638	0.794715	69.975	RRSPKSYRSASPERTSRKSVRSDRKKALEDG	S	567	0	508550	0	0	549240	0	0	475750	0	0	582260	0	0	546380	0	0	552900	0
A0A0N4SV80_S_518	A0A0N4SV80	ENSMUSG00000030016	18139	Zfp638	0.999993	57.55	IRRSRSPVRYIYRPRSRSPRICHRFISKYRS	S	518	306390	0	0	319310	0	0	404590	0	0	304790	0	0	305720	0	0	359770	0	0
A0A0N4SV89_S_15	A0A0N4SV89	ENSMUSG00000051256	67767	Jagn1	0.997526	51.495	_MASRAGPRAAGTDGSDFQHRERVAMHYQMR	S	15	303220	0	0	263390	0	0	417520	0	0	319320	0	0	265860	0	0	243470	0	0
A0A0N4SVC2_S_213	A0A0N4SVC2	ENSMUSG00000029817	101214	Tra2a	0.670536	52.721	AHTPTPGIYMGRPTHSGGGGGGGGGGGGGGG	S	213	0	50674	0	0	44052	0	0	58785	0	0	46702	0	0	34101	0	0	36037	0
A0A0N4SVC2_S_236	A0A0N4SVC2	ENSMUSG00000029817	101214	Tra2a	1	137.78	GGGGGGGGGGGRRRDSYYDRGYDRGYDRYED	S	236	813230	0	0	805100	0	0	820850	0	0	864230	0	0	724030	0	0	702630	0	0
A0A0N4SVC2_S_264	A0A0N4SVC2	ENSMUSG00000029817	101214	Tra2a	0.999865	138.97	DRGYDRYEDYDYRRRSPSPYYSRYRSRSRSR;GWRAAQDRDQIYRRRSPSPYYSRGGYRSRSR	S	264	5677700	18098000	0	6700500	19344000	0	7271900	17688000	0	6388100	18852000	0	6843800	20420000	0	6799200	24006000	0
A0A0N4SVC2_S_266	A0A0N4SVC2	ENSMUSG00000029817	101214	Tra2a	0.999877	139.15	GYDRYEDYDYRRRSPSPYYSRYRSRSRSRSY;RAAQDRDQIYRRRSPSPYYSRGGYRSRSRSR	S	266	1778100	7894800	0	1953600	9605100	0	2850300	7923100	0	1736100	9292000	0	1775000	11051000	0	1570500	15764000	0
A0A0N4SVC2_S_270	A0A0N4SVC2	ENSMUSG00000029817	101214	Tra2a	0.997782	115.75	DRDQIYRRRSPSPYYSRGGYRSRSRSRSYSP;YEDYDYRRRSPSPYYSRYRSRSRSRSYSPRR	S	270	0	10528000	0	0	10097000	0	0	10231000	0	0	9969200	0	0	9763600	0	0	8622400	0
A0A0N4SVC2_S_2	A0A0N4SVC2	ENSMUSG00000029817	101214	Tra2a	1	59.513	______________MSDVEENNFEGRESRSQ	S	2	0	81393	0	0	105630	0	0	125040	0	0	105030	0	0	87327	0	0	82403	0
A0A0N4SVC2_S_14	A0A0N4SVC2	ENSMUSG00000029817	101214	Tra2a	1	59.513	__MSDVEENNFEGRESRSQSKSPTGTPARVK	S	14	0	81393	0	0	105630	0	0	125040	0	0	105030	0	0	87327	0	0	82403	0
A0A0N4SVC2_S_96	A0A0N4SVC2	ENSMUSG00000029817	101214	Tra2a	0.997181	69.864	RSRSYTPEYRRRRSRSHSPMSNRRRHTGSRA	S	96	0	126710	199810	0	127820	117720	0	129080	164040	0	107870	191160	0	119740	108430	0	69663	156440
A0A0N4SVC2_S_98	A0A0N4SVC2	ENSMUSG00000029817	101214	Tra2a	0.989291	70.028	RSYTPEYRRRRSRSHSPMSNRRRHTGSRANP	S	98	118390	126710	199810	100080	127820	117720	116810	129080	164040	97697	107870	191160	78249	119740	108430	121290	69663	156440
A0A0N4SVC2_S_94	A0A0N4SVC2	ENSMUSG00000029817	101214	Tra2a	0.999551	69.864	RSRSRSYTPEYRRRRSRSHSPMSNRRRHTGS	S	94	0	0	199810	0	0	117720	0	0	164040	0	0	191160	0	0	108430	0	0	156440
A0A0N4SVF0_S_12	A0A0N4SVF0	ENSMUSG00000079523	19240	Tmsb10	1	58.024	____MADKPDMGEIASFDKAKLKKTETQEKN	S	12	874080	0	0	874280	0	0	1117900	0	0	1045700	0	0	1127700	0	0	936530	0	0
A0A0N4SVR6_S_72	A0A0N4SVR6	ENSMUSG00000079477	19349	Rab7	0.999973	135.1	VTMQIWDTAGQERFQSLGVAFYRVLHRPRTH	S	72	534260	0	0	542040	0	0	366340	0	0	731840	0	0	484440	0	0	528870	0	0
A0A0N4SVL0_S_477	A0A0N4SVL0	ENSMUSG00000028760	230861	Eif4g3	0.999929	134.12	TCLSKDAKEMQDKAESESDGQAEETADPQSL	S	477	340900	837330	0	365930	948840	0	449370	918010	0	367360	826260	0	305940	827930	0	281890	624590	0
A0A0N4SVL0_S_479	A0A0N4SVL0	ENSMUSG00000028760	230861	Eif4g3	0.99951	169.73	LSKDAKEMQDKAESESDGQAEETADPQSLHS	S	479	1475000	631110	0	1645500	719480	0	1825300	688550	0	1627800	655130	0	1432800	643230	0	1282700	492850	0
A0A0N4SVL0_S_491	A0A0N4SVL0	ENSMUSG00000028760	230861	Eif4g3	0.221951	44.616	ESESDGQAEETADPQSLHSGRSPAPVQTATT	S	491	0	0	0	0	0	0	0	0	0	0	0	0	0	0	0	0	0	0
A0A0N4SVL0_S_494	A0A0N4SVL0	ENSMUSG00000028760	230861	Eif4g3	0.221951	44.616	SDGQAEETADPQSLHSGRSPAPVQTATTAPK	S	494	0	0	0	0	0	0	0	0	0	0	0	0	0	0	0	0	0	0
A0A0N4SVL0_S_497	A0A0N4SVL0	ENSMUSG00000028760	230861	Eif4g3	0.221951	44.616	QAEETADPQSLHSGRSPAPVQTATTAPKSWK	S	497	0	0	0	0	0	0	0	0	0	0	0	0	0	0	0	0	0	0
A0A0N4SVL0_S_1114	A0A0N4SVL0	ENSMUSG00000028760	230861	Eif4g3	0.999975	113.03	TPLEFDSRRALTSRGSMGREKSDKPIPAGTA	S	1114	1793700	0	0	1312800	0	0	1255900	0	0	2110200	0	0	1586100	0	0	1598300	0	0
A0A0N4SVL0_S_273	A0A0N4SVL0	ENSMUSG00000028760	230861	Eif4g3	0.452995	112.68	PETAAGEPTPEPPRTSSPTSLPPLARSSLPS	S	273	0	0	0	0	0	0	0	0	0	0	0	0	0	0	0	0	0	0
A0A0N4SVL0_S_274	A0A0N4SVL0	ENSMUSG00000028760	230861	Eif4g3	0.871909	149.03	ETAAGEPTPEPPRTSSPTSLPPLARSSLPSP	S	274	2269400	0	0	2385100	0	0	2148100	0	0	2755000	0	0	2323900	0	0	2474800	0	0
A0A0N4SVL0_S_277	A0A0N4SVL0	ENSMUSG00000028760	230861	Eif4g3	0.301579	58.172	AGEPTPEPPRTSSPTSLPPLARSSLPSPMSA	S	277	0	0	0	0	0	0	0	0	0	0	0	0	0	0	0	0	0	0
A0A0N4SVL0_S_19	A0A0N4SVL0	ENSMUSG00000028760	230861	Eif4g3	1	87.489	IRPHRPSPATEKGAASPGEGDRDPPPPAHED	S	19	1143200	0	0	1110500	0	0	1672900	0	0	1599200	0	0	1398100	0	0	1186300	0	0
A0A0N4SVL0_S_1138	A0A0N4SVL0	ENSMUSG00000028760	230861	Eif4g3	0.840029	65.472	PIPAGTARPNTFLRGSSKDLLDNQSQEEQRR	S	1138	119620	0	0	104110	0	0	110530	0	0	137630	0	0	135020	0	0	129180	0	0
A0A0N4SVL0_S_1139	A0A0N4SVL0	ENSMUSG00000028760	230861	Eif4g3	0.969794	113.63	IPAGTARPNTFLRGSSKDLLDNQSQEEQRRE	S	1139	2107300	0	0	1855000	0	0	1697600	0	0	2501600	0	0	1613100	0	0	1834300	0	0
A0A0N4SVL0_S_247	A0A0N4SVL0	ENSMUSG00000028760	230861	Eif4g3	1	85.377	DPVFQSPSTVLRLVLSGEKKEQAGQMPETAA	S	247	1509500	0	0	1722100	0	0	1734900	0	0	1877500	0	0	1769900	0	0	1621200	0	0
A0A0N4SVL0_S_443	A0A0N4SVL0	ENSMUSG00000028760	230861	Eif4g3	1	160.91	SPPCPPVVLSAAIARSPAVATEVQRVADEGE	S	443	1366600	0	0	1302500	0	0	1641200	0	0	1312400	0	0	1085000	0	0	1032100	0	0
A0A0N4SVL4_S_219	A0A0N4SVL4	ENSMUSG00000038022	330323	Mindy4	0.494985	71.349	KSGLIVRGMMAGPVASSPQDSFRKRSLRRSS	S	219	0	0	0	0	0	0	0	0	0	0	0	0	0	0	0	0	0	0
A0A0N4SVL4_S_220	A0A0N4SVL4	ENSMUSG00000038022	330323	Mindy4	0.494985	71.349	SGLIVRGMMAGPVASSPQDSFRKRSLRRSSA	S	220	0	0	0	0	0	0	0	0	0	0	0	0	0	0	0	0	0	0
A0A0N4SVL4_S_123	A0A0N4SVL4	ENSMUSG00000038022	330323	Mindy4	0.993834	80.83	PLRHSETTLVNIYDLSDEDTGRRTSWSEAGK	S	123	1403000	0	0	1254900	0	0	1602700	0	0	1424500	0	0	1259400	0	0	1170000	0	0
A0A0N4SVL4_S_308	A0A0N4SVL4	ENSMUSG00000038022	330323	Mindy4	0.518053	45.135	SSSQGLSQRDRPRLRSVSEDSPLGYSHTEGN	S	308	0	0	0	0	0	0	0	0	0	0	0	0	0	0	0	0	0	0
A0A0N4SVL4_S_310	A0A0N4SVL4	ENSMUSG00000038022	330323	Mindy4	0.812096	113.63	SQGLSQRDRPRLRSVSEDSPLGYSHTEGNSR	S	310	343840	0	0	329980	0	0	448760	0	0	402200	0	0	280530	0	0	290530	0	0
A0A0N4SVL4_S_313	A0A0N4SVL4	ENSMUSG00000038022	330323	Mindy4	0.985814	87.496	LSQRDRPRLRSVSEDSPLGYSHTEGNSRMAQ	S	313	307880	0	0	383260	0	0	472460	0	0	332560	0	0	360940	0	0	302210	0	0
A0A0N4SVM0_S_9	A0A0N4SVM0	ENSMUSG00000015733	12343	Capza2	1	41.644	_______MADLEEQLSDEEKVRIAAKFIIHA	S	9	83675	0	0	92819	0	0	108200	0	0	98995	0	0	97759	0	0	93710	0	0
A0A0N4SVT3_S_26	A0A0N4SVT3	ENSMUSG00000036402	14701	Gng12	1	59.931	IAQARRTVQQLRLEASIERIKVSKASADLMS	S	26	1601000	0	0	1703800	0	0	1715500	0	0	1861800	0	0	1738800	0	0	1637500	0	0
A0A0N4SVT3_S_2	A0A0N4SVT3	ENSMUSG00000036402	14701	Gng12	0.488733	96.756	______________MSSKTASTNSIAQARRT	S	2	0	0	0	0	0	0	0	0	0	0	0	0	0	0	0	0	0	0
A0A0N4SVT3_S_3	A0A0N4SVT3	ENSMUSG00000036402	14701	Gng12	0.488733	96.756	_____________MSSKTASTNSIAQARRTV	S	3	0	0	0	0	0	0	0	0	0	0	0	0	0	0	0	0	0	0
A0A0N4SVT3_S_7	A0A0N4SVT3	ENSMUSG00000036402	14701	Gng12	0.967501	140	_________MSSKTASTNSIAQARRTVQQLR	S	7	1225600	0	0	1303100	0	0	1188300	0	0	1525400	0	0	1505700	0	0	1547800	0	0
A0A0N4SVT3_S_10	A0A0N4SVT3	ENSMUSG00000036402	14701	Gng12	0.999982	172.51	______MSSKTASTNSIAQARRTVQQLRLEA	S	10	3109200	0	0	4346500	0	0	3465200	0	0	4442100	0	0	4544100	0	0	5286300	0	0
A0A0N4SVU0_S_11	A0A0N4SVU0	ENSMUSG00000030016	18139	Zfp638	0.5	45.915	_____MPGAGVPAAASSPKSGASGSSQVSDS	S	11	410640	0	0	405900	0	0	404410	0	0	469070	0	0	457620	0	0	470260	0	0
A0A0N4SVU0_S_12	A0A0N4SVU0	ENSMUSG00000030016	18139	Zfp638	0.5	45.915	____MPGAGVPAAASSPKSGASGSSQVSDSL	S	12	410640	0	0	405900	0	0	404410	0	0	469070	0	0	457620	0	0	470260	0	0
A0A0N4SVV3_S_676	A0A0N4SVV3	ENSMUSG00000042810	77827	Krba1	0.999652	84.054	PSCKDPVRLCPVSGASPRVNSNSCSAEDRER	S	676	318490	0	0	353510	0	0	336030	0	0	405660	0	0	361990	0	0	331200	0	0
A0A0N4SVV8_S_161	A0A0N4SVV8	ENSMUSG00000030246	16832	Ldhb	0.996699	156.02	VTWKLSGLPKHRVIGSGCNLDSARFRYLMAE;VVWKISGFPVGRVIGSGCNLDSARFRYLIGE	S	161	1056200	0	0	1100300	0	0	1365600	0	0	1272200	0	0	1101400	0	0	1076800	0	0
A0A0N4SW62_S_104	A0A0N4SW62	ENSMUSG00000001518	101142	Itfg2	0.990504	69.72	WLHLFDLTPTKALDASGHHETLGEEQRPVFK	S	104	802530	0	0	719320	0	0	864010	0	0	889180	0	0	724430	0	0	624500	0	0
A0A0N4SW73_S_626	A0A0N4SW73	ENSMUSG00000051343	52055	Rab11fip5	0.999907	60.401	PSLPSASRASLAPLASPGKALPEWDDTFNIF	S	626	102550	0	0	111480	0	0	97934	0	0	142280	0	0	114770	0	0	152210	0	0
A0A0N4SW73_S_188	A0A0N4SW73	ENSMUSG00000051343	52055	Rab11fip5	0.999278	51.841	LSASMFDLSMKDKPRSPFSKLKDRVKGKKKY	S	188	3154700	0	0	3226700	0	0	3008300	0	0	5332200	0	0	4083300	0	0	4442000	0	0
A0A0N4SW73_S_296	A0A0N4SW73	ENSMUSG00000051343	52055	Rab11fip5	0.999534	70.908	HSSWLSTEGGRDSIQSPKLLTHKRTYSDEAS	S	296	1289700	0	0	1208500	0	0	1053000	0	0	1803100	0	0	1481800	0	0	1613300	0	0
A0A0N4SW73_S_395	A0A0N4SW73	ENSMUSG00000051343	52055	Rab11fip5	0.319243	63.165	SRSSDDSWGRGSHGTSSSEAVPGQEELSKQA	S	395	0	0	0	0	0	0	0	0	0	0	0	0	0	0	0	0	0	0
A0A0N4SW73_S_396	A0A0N4SW73	ENSMUSG00000051343	52055	Rab11fip5	0.75137	102.48	RSSDDSWGRGSHGTSSSEAVPGQEELSKQAK	S	396	150960	0	0	157860	0	0	212200	0	0	228030	0	0	212240	0	0	166330	0	0
A0A0N4SW73_S_397	A0A0N4SW73	ENSMUSG00000051343	52055	Rab11fip5	0.319243	63.165	SSDDSWGRGSHGTSSSEAVPGQEELSKQAKG	S	397	0	0	0	0	0	0	0	0	0	0	0	0	0	0	0	0	0	0
A0A0N4SW73_S_693	A0A0N4SW73	ENSMUSG00000051343	52055	Rab11fip5	1	110.14	KATEPQGEPGRGRRGSNIWLEPKVSVDSELD	S	693	2160600	0	0	2476500	0	0	2022900	0	0	3615100	0	0	3237400	0	0	3198100	0	0
A0A0N4SW73_S_480	A0A0N4SW73	ENSMUSG00000051343	52055	Rab11fip5	0.707518	53.615	SRSEQGRRGSVGEKGSPSLGASPHHSSTGEE	S	480	0	236570	0	0	225900	0	0	226160	0	0	498650	0	0	412010	0	0	384630	0
A0A0N4SW73_S_482	A0A0N4SW73	ENSMUSG00000051343	52055	Rab11fip5	0.454855	53.615	SEQGRRGSVGEKGSPSLGASPHHSSTGEEKA	S	482	0	0	0	0	0	0	0	0	0	0	0	0	0	0	0	0	0	0
A0A0N4SW73_S_486	A0A0N4SW73	ENSMUSG00000051343	52055	Rab11fip5	0.882767	89.055	RRGSVGEKGSPSLGASPHHSSTGEEKAKSSW	S	486	918660	0	0	974920	0	0	1042500	0	0	1263500	0	0	1105300	0	0	851330	0	0
A0A0N4SW73_S_1313	A0A0N4SW73	ENSMUSG00000051343	52055	Rab11fip5	0.999739	60.474	LLVRIMETSPTLLQISPGPPK__________	S	1313	70742	0	0	61864	0	0	81845	0	0	60452	0	0	52341	0	0	48381	0	0
A0A0N4SW73_S_307	A0A0N4SW73	ENSMUSG00000051343	52055	Rab11fip5	0.997421	203.88	DSIQSPKLLTHKRTYSDEASQLRAAPPRALL	S	307	5355800	0	0	5358000	0	0	6008400	0	0	6438400	0	0	5992900	0	0	5536600	0	0
A0A0N4SW73_S_278	A0A0N4SW73	ENSMUSG00000051343	52055	Rab11fip5	0.930064	77.527	GSLVYQGPGAELLTRSPSHSSWLSTEGGRDS	S	278	124120	0	0	132350	0	0	172860	0	0	124570	0	0	116630	0	0	107930	0	0
A0A0N4SW73_S_286	A0A0N4SW73	ENSMUSG00000051343	52055	Rab11fip5	0.307047	97.253	GAELLTRSPSHSSWLSTEGGRDSIQSPKLLT	S	286	0	0	0	0	0	0	0	0	0	0	0	0	0	0	0	0	0	0
A0A0N4SW73_S_382	A0A0N4SW73	ENSMUSG00000051343	52055	Rab11fip5	0.925913	117.2	SLHSVPPRSSEEGSRSSDDSWGRGSHGTSSS	S	382	85781	0	0	63765	0	0	54569	0	0	86866	0	0	73323	0	0	71058	0	0
A0A0N4SW73_S_1212	A0A0N4SW73	ENSMUSG00000051343	52055	Rab11fip5	0.792561	68.277	AAPVEASPDRKQPRTSLSTALSSGLERLKTV	S	1212	192160	0	0	172350	0	0	157280	0	0	252870	0	0	200890	0	0	200510	0	0
A0A0N4SW73_S_1214	A0A0N4SW73	ENSMUSG00000051343	52055	Rab11fip5	0.982209	68.034	PVEASPDRKQPRTSLSTALSSGLERLKTVTS	S	1214	73053	0	0	71965	0	0	78573	0	0	107110	0	0	119530	0	0	115590	0	0
A0A0N4SWA4_S_170	A0A0N4SWA4	ENSMUSG00000003154	60611	Foxj2	0.487278	46.145	PPDDDLSQDSPEQEASKSPRGGVPGSGEASL	S	170	0	0	0	0	0	0	0	0	0	0	0	0	0	0	0	0	0	0
A0A0N4SWD0_S_110	A0A0N4SWD0	ENSMUSG00000019124	69938	Scrn1	1	164.9	HELYKAHEWARAVIESDEEQGRTLRKTMLEL	S	110	1721400	0	0	1757000	0	0	2161300	0	0	1732800	0	0	1530000	0	0	1540200	0	0
A0A0N5E9G7_S_365	A0A0N5E9G7	ENSMUSG00000029191	19687	Rfc1	0.969467	129.82	TPKKTKVSPTKRESVSPEDSEKKRTNYQAYR	S	365	2247500	0	0	2215600	0	0	2163400	0	0	2358800	0	0	2298300	0	0	2091500	0	0
A0A0N5E9G7_S_68	A0A0N5E9G7	ENSMUSG00000029191	19687	Rfc1	0.79679	130.11	SKPKQHSKKKRIINDSDSESEETVQVKNAKK	S	68	236840	0	0	310530	0	0	316380	0	0	288540	0	0	271320	0	0	249150	0	0
A0A0N5E9G7_S_244	A0A0N5E9G7	ENSMUSG00000029191	19687	Rfc1	0.961983	65.901	ALLDEEPKIKKARKDSEEGEESFSSVQDDLS	S	244	478610	0	0	477460	0	0	472550	0	0	532350	0	0	473840	0	0	469670	0	0
A0A0N5E9G7_S_250	A0A0N5E9G7	ENSMUSG00000029191	19687	Rfc1	0.92696	76.417	PKIKKARKDSEEGEESFSSVQDDLSKAEKQK	S	250	406060	0	0	445340	0	0	417750	0	0	435710	0	0	408830	0	0	379490	0	0
A0A0N5E9G7_S_281	A0A0N5E9G7	ENSMUSG00000029191	19687	Rfc1	0.924634	44.882	SPNKAELFSTARKTYSPAKHGKGRASEDAKQ	S	281	831730	0	0	757970	0	0	774440	0	0	850490	0	0	713080	0	0	1011200	0	0
A0A0N5E9G7_S_266	A0A0N5E9G7	ENSMUSG00000029191	19687	Rfc1	0.999928	60.294	FSSVQDDLSKAEKQKSPNKAELFSTARKTYS	S	266	1147300	0	0	1313100	0	0	1061400	0	0	1340400	0	0	1274700	0	0	1168800	0	0
G3V019_S_11	G3V019	ENSMUSG00000001909	212528	Trmt1	0.982894	72.705	_____XECPVKRERLSESSPAFRILAVEPRL	S	11	175430	0	0	157230	0	0	232400	0	0	213400	0	0	160200	0	0	183310	0	0
A0A0R4IZX7_S_384	A0A0R4IZX7	ENSMUSG00000020190	17347	Mknk2	0.994482	48.527	DQPVVIRATSRCLQLSPPSQSKLAQRRQRAS	S	384	111070	0	0	129190	0	0	120080	0	0	165070	0	0	140170	0	0	157270	0	0
A0A0R4IZY0_S_634	A0A0R4IZY0	ENSMUSG00000004929	50492	Thop1	1	47.037	SMDMFHTRFKQEGVLSPKVGMDYRTSILRPG	S	634	1562000	0	0	1757200	0	0	1385200	0	0	1833400	0	0	1896500	0	0	1812800	0	0
A0A0R4IZY0_S_16	A0A0R4IZY0	ENSMUSG00000004929	50492	Thop1	0.974242	46.785	MKPPAACAGDVVDAASPASTVNHLRWDLSAQ	S	16	158670	0	0	180800	0	0	206770	0	0	232690	0	0	193510	0	0	164530	0	0
A0A0R4IZY0_S_529	A0A0R4IZY0	ENSMUSG00000004929	50492	Thop1	0.765007	47.915	EKEPLMRMSQHYRTGSEAPQDLLEKLIKSRQ	S	529	389380	0	0	409500	0	0	345960	0	0	471840	0	0	442090	0	0	419490	0	0
A0A0R4IZY9_S_263	A0A0R4IZY9	ENSMUSG00000007603	224907	Dus3l	0.461765	95.551	CHAQLDTVGGAGTPQSSPVPTCGPLTDEDVI	S	263	0	0	0	0	0	0	0	0	0	0	0	0	0	0	0	0	0	0
A0A0R4IZY9_S_264	A0A0R4IZY9	ENSMUSG00000007603	224907	Dus3l	0.461765	95.551	HAQLDTVGGAGTPQSSPVPTCGPLTDEDVIR	S	264	0	0	0	0	0	0	0	0	0	0	0	0	0	0	0	0	0	0
A0A5F8MPU2_S_434	A0A5F8MPU2	ENSMUSG00000008200	55935	Fnbp4	0.434055	63.805	ERKKAELRALEEGDGSVSGSSPRSDISQPAS	S	434	0	0	0	0	0	0	0	0	0	0	0	0	0	0	0	0	0	0
A0A5F8MPU2_S_436	A0A5F8MPU2	ENSMUSG00000008200	55935	Fnbp4	0.516267	96.734	KKAELRALEEGDGSVSGSSPRSDISQPASQD	S	436	123430	0	0	127900	0	0	177770	0	0	159860	0	0	154070	0	0	159100	0	0
A0A5F8MPU2_S_438	A0A5F8MPU2	ENSMUSG00000008200	55935	Fnbp4	0.559807	173.03	AELRALEEGDGSVSGSSPRSDISQPASQDGV	S	438	633410	0	0	576130	0	0	1004900	0	0	653980	0	0	532130	0	0	482000	0	0
A0A5F8MPU2_S_439	A0A5F8MPU2	ENSMUSG00000008200	55935	Fnbp4	0.828174	173.03	ELRALEEGDGSVSGSSPRSDISQPASQDGVR	S	439	148900	0	0	152510	0	0	200150	0	0	184820	0	0	165700	0	0	148290	0	0
A0A5F8MPU2_S_445	A0A5F8MPU2	ENSMUSG00000008200	55935	Fnbp4	0.503088	45.856	EGDGSVSGSSPRSDISQPASQDGVRRIMSKR	S	445	0	60254	0	0	70902	0	0	91797	0	0	63544	0	0	61400	0	0	38756	0
A0A5F8MPU2_S_471	A0A5F8MPU2	ENSMUSG00000008200	55935	Fnbp4	0.948527	169.77	IMSKRGKWKMFVRATSPESTSRSSSKTGRDS	S	471	2632700	0	0	2351500	0	0	2768300	0	0	2360900	0	0	2303500	0	0	2678000	0	0
A0A5F8MPU2_S_18	A0A5F8MPU2	ENSMUSG00000008200	55935	Fnbp4	1	115.09	KKSRAVPGRRPILQLSPPGPRSSTPGRDPDP	S	18	701000	0	0	788930	0	0	744290	0	0	910630	0	0	828310	0	0	816790	0	0
A0A0R4J007_S_89	A0A0R4J007	ENSMUSG00000020092	27355	Pald1	0.916921	47.814	IHDELLKAHYRMGRLSDATPEHYLVQGRYFL	S	89	291760	0	0	251100	0	0	331750	0	0	392600	0	0	331760	0	0	361890	0	0
A0A0R4J008_S_422	A0A0R4J008	ENSMUSG00000019777	15182	Hdac2	1	145.05	SIRASDKRIACDEEFSDSEDEGEGGRRNVAD	S	422	849320	914480	0	987560	911740	0	1455900	1386100	0	759040	893750	0	719620	755050	0	980190	788000	0
A0A0R4J008_S_424	A0A0R4J008	ENSMUSG00000019777	15182	Hdac2	1	81.665	RASDKRIACDEEFSDSEDEGEGGRRNVADHK	S	424	325240	914480	0	489850	911740	0	508470	1386100	0	325890	893750	0	435370	755050	0	343800	788000	0
A0A0R4J008_S_394	A0A0R4J008	ENSMUSG00000019777	15182	Hdac2	1	69.885	GVQMQAIPEDAVHEDSGDEDGEDPDKRISIR	S	394	680360	0	0	786160	0	0	928060	0	0	806420	0	0	743950	0	0	631040	0	0
E9PWE4_S_377	E9PWE4	ENSMUSG00000020167	21423	Tcf3	0.974344	86.551	PGTSQWPRAGAPSALSPNYDAGLHGLQSKME	S	377	194120	0	0	144140	0	0	160760	0	0	170870	0	0	144220	0	0	104950	0	0
A0A0R4J012_S_67	A0A0R4J012	ENSMUSG00000020607	105005	Lratd1	0.959332	96.734	KFGVKGPPGCSPCPESPSRHHHHLLHQLVLN	S	67	129790	0	0	103350	0	0	164020	0	0	142620	0	0	94816	0	0	101220	0	0
D3Z217_S_34	D3Z217	ENSMUSG00000021376	22017	Tpmt	1	115.34	LTLEDWKEKWVTRHISFHQEQGHQLLKKHLD	S	34	5179100	0	0	4478700	0	0	4878000	0	0	6096100	0	0	4770900	0	0	5052000	0	0
D3Z217_S_2	D3Z217	ENSMUSG00000021376	22017	Tpmt	1	77.527	______________MSLDMKEHPDAEVQKNQ	S	2	3022400	0	0	3104500	0	0	3226900	0	0	3954700	0	0	3203700	0	0	3083700	0	0
A0A286YCG0_S_244	A0A286YCG0	ENSMUSG00000021986	72125	Amer2	1	234.04	ECVKEEPPRAARRPDSPGQDASRHAA_____	S	244	2133300	0	0	2128000	0	0	2612300	0	0	1552900	0	0	1546400	0	0	1590800	0	0
A0A0R4J031_S_23	A0A0R4J031	ENSMUSG00000022043	66854	Trim35	0.630557	46.149	VVTAAAPAMEPGPSVSPGPSRSFKEELLCAV	S	23	359990	0	0	399630	0	0	391430	0	0	438100	0	0	423110	0	0	413250	0	0
A0A0R4J031_S_112	A0A0R4J031	ENSMUSG00000022043	66854	Trim35	1	41.029	LLREEAEGARWTGRRSPRPCRAHRAPLTLFC	S	112	72612	0	0	65350	0	0	71360	0	0	84220	0	0	60213	0	0	89680	0	0
A0A0R4J034_S_30	A0A0R4J034	ENSMUSG00000022680	94184	Pdxdc1	1	66.692	EMGKNLKEAMRMLEKSPRRTEEENGKKPVSE	S	30	911260	0	0	935640	0	0	982890	0	0	1032100	0	0	924000	0	0	821750	0	0
D3YZ35_S_338	D3YZ35	ENSMUSG00000022054	18040	Nefm	0.84861	40.715	QSKSIELESVRGTKESLERQLSDIEERHNHD	S	338	266960	0	0	180940	0	0	382160	0	0	317520	0	0	181550	0	0	114460	0	0
G3UYB5_S_50	G3UYB5	ENSMUSG00000022160	56335	Mettl3	0.5355	61.28	LRNPEAALSPTFRSDSPVPTAPTSSGPKPST	S	50	65988	0	0	63166	0	0	76201	0	0	93571	0	0	72899	0	0	53676	0	0
A0A1D5RMB5_S_480	A0A1D5RMB5	ENSMUSG00000025195	71972	Dnmbp	0.998403	152.11	GWSFQKPASHLQRASSLTASRLDRPSHFCHP	S	480	2668200	0	0	2117100	0	0	2738800	0	0	2800500	0	0	1993200	0	0	2046800	0	0
A0A1D5RMB5_S_1361	A0A1D5RMB5	ENSMUSG00000025195	71972	Dnmbp	0.363985	70.345	NPRCSHSDASVASHSSTESEHSGSSPGCHRQ	S	1361	0	0	0	0	0	0	0	0	0	0	0	0	0	0	0	0	0	0
A0A1D5RMB5_S_1367	A0A1D5RMB5	ENSMUSG00000025195	71972	Dnmbp	0.318614	65.901	SDASVASHSSTESEHSGSSPGCHRQNSHSAL	S	1367	0	0	0	0	0	0	0	0	0	0	0	0	0	0	0	0	0	0
A0A1D5RMB5_S_1369	A0A1D5RMB5	ENSMUSG00000025195	71972	Dnmbp	0.488736	142.32	ASVASHSSTESEHSGSSPGCHRQNSHSALTF	S	1369	0	0	0	0	0	0	0	0	0	0	0	0	0	0	0	0	0	0
A0A1D5RMB5_S_1370	A0A1D5RMB5	ENSMUSG00000025195	71972	Dnmbp	0.488736	142.32	SVASHSSTESEHSGSSPGCHRQNSHSALTFN	S	1370	0	0	0	0	0	0	0	0	0	0	0	0	0	0	0	0	0	0
A0A1D5RMB5_S_1468	A0A1D5RMB5	ENSMUSG00000025195	71972	Dnmbp	0.932393	93.876	DISQPASTLRGCQRGSPHSEVVGYSVPGQND	S	1468	525600	0	0	458620	0	0	582430	0	0	448240	0	0	401040	0	0	329390	0	0
A0A1D5RMB5_S_1471	A0A1D5RMB5	ENSMUSG00000025195	71972	Dnmbp	0.728675	51.19	QPASTLRGCQRGSPHSEVVGYSVPGQNDQGS	S	1471	103420	0	0	106170	0	0	108980	0	0	116340	0	0	93675	0	0	113910	0	0
A0A0R4J060_S_682	A0A0R4J060	ENSMUSG00000024260	269003	Sap130	0.995977	82.259	VATPRVESSMRSASGSPRPAGAKPKSEVHVS	S	682	1975600	0	0	1911200	0	0	1758000	0	0	2541600	0	0	2402400	0	0	2410700	0	0
A0A0R4J060_S_416	A0A0R4J060	ENSMUSG00000024260	269003	Sap130	0.971643	170.42	NIPVAKVVPQQITHTSPRIQPDYPPERSSLI	S	416	392430	0	0	418930	0	0	450860	0	0	433400	0	0	379860	0	0	373980	0	0
E9PYL0_S_269	E9PYL0	ENSMUSG00000025188	192236	Hps1	0.992348	94.402	EEEEEDSDSPQRRPKSSQNIPVQQARSQSTS	S	269	310430	0	0	280730	0	0	328160	0	0	323550	0	0	296340	0	0	271590	0	0
E9Q577_S_379	E9Q577	ENSMUSG00000025878	20184	Uimc1	1	125.28	SRASVWHSETKDFQKSPIKSLKQKLLLEEEP	S	379	2473200	0	0	2858400	0	0	2267000	0	0	2749600	0	0	2501600	0	0	2342900	0	0
E9Q577_S_171	E9Q577	ENSMUSG00000025878	20184	Uimc1	0.999937	256.13	IWQLVPPSLCKGSHVSQGNEAEQRKEPWDHN	S	171	489170	0	0	329290	0	0	445310	0	0	584040	0	0	410100	0	0	338460	0	0
E9Q577_S_665	E9Q577	ENSMUSG00000025878	20184	Uimc1	0.999999	106.29	EKKPKYSEVRTFRMPSPEVEEASCSREMQST	S	665	2353600	0	0	2642000	0	0	2852600	0	0	2986800	0	0	2621000	0	0	2427600	0	0
Q8K085_S_235	Q8K085	ENSMUSG00000026646	64707	Suv39h2	0.999998	147.17	QMKGSGEASSDSIDHSPAKKRVRTQCKCGAE	S	235	1477300	0	0	1274600	0	0	2019800	0	0	1422700	0	0	1147000	0	0	908460	0	0
A0A0R4J076_S_11	A0A0R4J076	ENSMUSG00000026931	67507	1700019N19Rik	0.996976	51.872	_____MLKPAESKMESPKTFMRKLPITPGYC	S	11	1693000	0	0	1857400	0	0	2135500	0	0	2497700	0	0	2077700	0	0	1903900	0	0
A0A0R4J078_S_446	A0A0R4J078	ENSMUSG00000026353	67812	Ubxn4	0.816959	188.13	LFSNPPPAQTSARATSTEPSNSASSSKSEKR	S	446	1252600	0	0	853150	0	0	1144000	0	0	1304800	0	0	1077400	0	0	1211300	0	0
A0A0R4J080_S_314	A0A0R4J080	ENSMUSG00000026604	19250	Ptpn14	0.839874	41.871	HKFYKQNKICTEQSNSPPPIRRQPTWSRSSL	S	314	283150	0	0	290550	0	0	406760	0	0	355240	0	0	291990	0	0	288370	0	0
A0A0R4J093_S_178	A0A0R4J093	ENSMUSG00000028719	66588	Cmpk1	1	70.98	LERGKSSGRSDDNRESLEKRIQTYLESTKPI	S	178	255910	0	0	305870	0	0	219700	0	0	283380	0	0	287010	0	0	311680	0	0
D3YXQ7_S_181	D3YXQ7	ENSMUSG00000029290	54367	Zfp326	0.602207	58.09	KPKLAKPMDKMNLSKSPTKTDPKNEEEEKRR	S	181	1032900	0	0	1354600	0	0	914640	0	0	1239200	0	0	1389400	0	0	1459300	0	0
A0A0R4J099_S_139	A0A0R4J099	ENSMUSG00000029559	72357	2210016L21Rik	1	79.16	RLFFTSIPGGHKKEASPRPCRKRQPPSSSED	S	139	413680	0	0	364110	0	0	328930	0	0	475480	0	0	380800	0	0	372540	0	0
A0A0R4J0A4_S_871	A0A0R4J0A4	ENSMUSG00000029648	14254	Flt1	0.520568	49.813	CRTVAVKMLKEGATASEYKALMTELKILTHI	S	871	0	290370	0	0	303950	0	0	406600	0	0	331900	0	0	289120	0	0	266360	0
Q6PB82_S_450	Q6PB82	ENSMUSG00000029512	22241	Ulk1	0.813402	57.496	PTQVHNYQRIEQNLQSPTQQQTARSSAIRRS	S	450	815410	0	0	812310	0	0	1147100	0	0	844210	0	0	794290	0	0	774810	0	0
Q6PB82_S_561	Q6PB82	ENSMUSG00000029512	22241	Ulk1	0.999997	90.654	PEHSPRTTGLGCRLHSAPNLSDFHVVRPKLP	S	561	153820	0	0	162420	0	0	139060	0	0	177370	0	0	168040	0	0	171680	0	0
Q6PB82_S_469	Q6PB82	ENSMUSG00000029512	22241	Ulk1	0.951961	55.872	QQTARSSAIRRSGSTSPLGFGRASPSPPSHT	S	469	1270100	0	0	1423300	0	0	1724500	0	0	1633500	0	0	1520300	0	0	1415400	0	0
Q6PB82_S_538	Q6PB82	ENSMUSG00000029512	22241	Ulk1	0.434464	61.815	SRVPSPQGADVRVGRSPRPGSSVPEHSPRTT	S	538	0	0	0	0	0	0	0	0	0	0	0	0	0	0	0	0	0	0
Q6PB82_S_544	Q6PB82	ENSMUSG00000029512	22241	Ulk1	0.669386	56.039	QGADVRVGRSPRPGSSVPEHSPRTTGLGCRL	S	544	264020	0	0	254620	0	0	276340	0	0	304350	0	0	249640	0	0	221470	0	0
Q6PB82_S_549	Q6PB82	ENSMUSG00000029512	22241	Ulk1	0.999997	88.781	RVGRSPRPGSSVPEHSPRTTGLGCRLHSAPN	S	549	521420	0	0	540540	0	0	641200	0	0	590000	0	0	570460	0	0	476980	0	0
Q6PB82_S_527	Q6PB82	ENSMUSG00000029512	22241	Ulk1	1	57.174	PVGTIPERPSWSRVPSPQGADVRVGRSPRPG	S	527	1217300	0	0	1221400	0	0	1429000	0	0	1508700	0	0	1399200	0	0	1224400	0	0
Q3UR97_S_163	Q3UR97	ENSMUSG00000050373	101113	Snx21	1	104.48	PGPPDRQPAQISRRYSDFERLHRNLQRQFRG	S	163	731990	0	0	750130	0	0	758790	0	0	942270	0	0	878920	0	0	861680	0	0
A0A0R4J0D1_S_355	A0A0R4J0D1	ENSMUSG00000031532	67887	Saraf	0.993701	73.499	SYCASSNADSRTRTASGYGGTRRR_______	S	355	201370	0	0	187080	0	0	257620	0	0	249890	0	0	219020	0	0	226410	0	0
A0A0R4J0D3_S_495	A0A0R4J0D3	ENSMUSG00000032437	68292	Stt3b	0.999147	116.94	YLGDDMKRENPPVEDSSDEDDKRNPGNLYDK	S	495	10308000	610460	0	15059000	652470	0	11033000	1175800	0	10899000	550250	0	11074000	491930	0	9744900	527290	0
A0A0R4J0D3_S_496	A0A0R4J0D3	ENSMUSG00000032437	68292	Stt3b	0.999147	116.94	LGDDMKRENPPVEDSSDEDDKRNPGNLYDKA	S	496	10308000	610460	0	15059000	652470	0	11033000	1175800	0	10899000	550250	0	11074000	491930	0	9744900	527290	0
A0A0R4J2D4_S_31	A0A0R4J2D4	ENSMUSG00000032583	72825	Mon1a	0.665147	95.541	GTLAPSNGQSVERAESPTPGLTQGTEPGAGQ	S	31	139840	0	0	124800	0	0	188890	0	0	126970	0	0	115620	0	0	118610	0	0
A0A0R4J0E4_S_809	A0A0R4J0E4	ENSMUSG00000037461	77065	Ints7	0.968495	68.371	YFFQKLQSTSIKLALSPSPRSPAEPIAVQNN	S	809	292270	0	0	298200	0	0	326920	0	0	316070	0	0	307820	0	0	257050	0	0
A0A0R4J0E9_S_538	A0A0R4J0E9	ENSMUSG00000034258	217721	Flvcr2	0.30966	44.632	APETKVQEEEEEEEGSNTSKVPVVSEAHL__	S	538	0	0	0	0	0	0	0	0	0	0	0	0	0	0	0	0	0	0
A0A0R4J0E9_S_541	A0A0R4J0E9	ENSMUSG00000034258	217721	Flvcr2	0.30966	44.632	TKVQEEEEEEEGSNTSKVPVVSEAHL_____	S	541	0	0	0	0	0	0	0	0	0	0	0	0	0	0	0	0	0	0
A0A494B8Y3_S_252	A0A494B8Y3	ENSMUSG00000035179	67752	Ppp1r32	0.482729	57.802	DPFYRDMPHSSRYPASS______________	S	252	0	0	0	0	0	0	0	0	0	0	0	0	0	0	0	0	0	0
A0A494B8Y3_S_253	A0A494B8Y3	ENSMUSG00000035179	67752	Ppp1r32	0.482729	57.802	PFYRDMPHSSRYPASS_______________	S	253	0	0	0	0	0	0	0	0	0	0	0	0	0	0	0	0	0	0
A0A494B8Y3_S_87	A0A494B8Y3	ENSMUSG00000035179	67752	Ppp1r32	0.993253	69.786	THPQGSDFLPVLSRGSDRDTGFSRVNERTLN	S	87	81178	0	0	58495	0	0	95446	0	0	230740	0	0	180010	0	0	183000	0	0
A0A494B8Y3_S_112	A0A494B8Y3	ENSMUSG00000035179	67752	Ppp1r32	0.855799	42.679	NERTLNPRVPTPAPQSASMSHRSYQPPQRMQ	S	112	0	174760	0	0	172740	0	0	214600	0	0	218130	0	0	193760	0	0	179330	0
A0A2I3BRX1_S_296	A0A2I3BRX1	ENSMUSG00000040618	74551	Pck2	0.99983	51.092	TNPAGKKRYVAAAFPSACGKTNLAMMRPALP	S	296	238240	0	0	224730	0	0	307580	0	0	273830	0	0	255560	0	0	239730	0	0
A0A2I3BQS1_S_70	A0A2I3BQS1	ENSMUSG00000037544	218977	Dlgap5	0.999204	185.7	EGRELGNIHETSQDLSPEKASSKTRSVKMVL	S	70	6969700	0	0	7724300	0	0	8444400	0	0	7900100	0	0	7704500	0	0	8257600	0	0
A0A2I3BQS1_S_328	A0A2I3BQS1	ENSMUSG00000037544	218977	Dlgap5	1	117.79	FQPPCGLKSYQVAPLSPRSANAFLTPNCDWN	S	328	1408700	0	0	1620000	0	0	1719800	0	0	2075000	0	0	1899000	0	0	1959500	0	0
A0A0R4J0H8_S_256	A0A0R4J0H8	ENSMUSG00000039286	72007	Fndc3b	0.472311	80.83	SGGGPGIKKTERRARSSPKSSDSDLQEYELE	S	256	0	0	0	0	0	0	0	0	0	0	0	0	0	0	0	0	0	0
A0A0R4J0H8_S_257	A0A0R4J0H8	ENSMUSG00000039286	72007	Fndc3b	0.472311	80.83	GGGPGIKKTERRARSSPKSSDSDLQEYELEV	S	257	0	0	0	0	0	0	0	0	0	0	0	0	0	0	0	0	0	0
A0A0R4J0H8_S_208	A0A0R4J0H8	ENSMUSG00000039286	72007	Fndc3b	0.998243	101.93	KKLKDRQIDRQNRLNSPPSTIYKNSCATVYN	S	208	1090000	0	0	1094700	0	0	1096300	0	0	1170300	0	0	1196800	0	0	1167800	0	0
P70459_S_20	P70459	ENSMUSG00000040857	13875	Erf	0.334051	55.358	ADTGFAFPDWAYKPESSPGSRQIQLWHFILE	S	20	0	0	0	0	0	0	0	0	0	0	0	0	0	0	0	0	0	0
P70459_S_21	P70459	ENSMUSG00000040857	13875	Erf	0.334051	55.358	DTGFAFPDWAYKPESSPGSRQIQLWHFILEL	S	21	0	0	0	0	0	0	0	0	0	0	0	0	0	0	0	0	0	0
E9Q2M3_S_92	E9Q2M3	ENSMUSG00000019214	214901	Chtf18	0.799578	88.552	RNTRKNVRRDQPAPSSPMVKRPRLDVVKKLN	S	92	251440	0	0	255070	0	0	288690	0	0	278880	0	0	249090	0	0	211980	0	0
A0A0R4J0J0_S_370	A0A0R4J0J0	ENSMUSG00000033377	114301	Palmd	0.990011	66.351	SNRQNEHEVSPRMELSPSRASPGKSGPQCSS	S	370	836190	0	0	852710	0	0	909620	0	0	975520	0	0	916160	0	0	840420	0	0
A0A0R4J0J0_S_314	A0A0R4J0J0	ENSMUSG00000033377	114301	Palmd	0.37862	58.172	NESAHNMTDGLSERRSNGPTHTSPTRPTPQP	S	314	0	0	0	0	0	0	0	0	0	0	0	0	0	0	0	0	0	0
A0A0R4J0J0_S_278	A0A0R4J0J0	ENSMUSG00000033377	114301	Palmd	1	109.16	NPFCRPVTPQRERVISPGPNFQERIMMKTNG	S	278	428400	0	0	413400	0	0	435060	0	0	534120	0	0	481840	0	0	418800	0	0
A0A0R4J0J8_S_402	A0A0R4J0J8	ENSMUSG00000033444	74392	Specc1l	0.91648	116.7	SESEGVPSIERSRKGSSGNASEVSVACLTER	S	402	1176500	0	0	1247600	0	0	1520900	0	0	1554900	0	0	1357900	0	0	1462700	0	0
A0A0R4J0J8_S_849	A0A0R4J0J8	ENSMUSG00000033444	74392	Specc1l	0.459427	87.388	RDLAALRQGMGLSRRSSTSSEPTPTVKTLIK	S	849	0	0	0	0	0	0	0	0	0	0	0	0	0	0	0	0	0	0
A0A0R4J0J8_S_850	A0A0R4J0J8	ENSMUSG00000033444	74392	Specc1l	0.459427	87.388	DLAALRQGMGLSRRSSTSSEPTPTVKTLIKS	S	850	0	0	0	0	0	0	0	0	0	0	0	0	0	0	0	0	0	0
A0A0R4J0J8_S_186	A0A0R4J0J8	ENSMUSG00000033444	74392	Specc1l	0.459117	76.061	SRSRTAAEGDIRMSKSKSDNQISDKAALEAK	S	186	0	0	0	0	0	0	0	0	0	0	0	0	0	0	0	0	0	0
A0A0R4J0J8_S_188	A0A0R4J0J8	ENSMUSG00000033444	74392	Specc1l	0.459117	76.061	SRTAAEGDIRMSKSKSDNQISDKAALEAKVK	S	188	0	0	0	0	0	0	0	0	0	0	0	0	0	0	0	0	0	0
A0A0R4J0J8_S_940	A0A0R4J0J8	ENSMUSG00000033444	74392	Specc1l	0.624472	69.03	NYGELPVQEHLLRTSSTSRPASLPRVPAMES	S	940	149910	0	0	129760	0	0	141710	0	0	247670	0	0	165880	0	0	195360	0	0
Z4YL78_S_816	Z4YL78	ENSMUSG00000040549	75786	Ckap5	0.999999	103.46	LLSQIDAEFQKMQGQSPPAPTRGIAKHSTSA	S	816	976950	0	0	1083800	0	0	1108000	0	0	1108500	0	0	1080400	0	0	1074400	0	0
A0A0R4J0K3_S_233	A0A0R4J0K3	ENSMUSG00000040231	58867	Syngr4	1	60.709	YMTTPKAPRLAMMPDS_______________	S	233	351290	0	0	416300	0	0	346510	0	0	627270	0	0	574590	0	0	570280	0	0
A0A0R4J0K8_S_531	A0A0R4J0K8	ENSMUSG00000037075	75841	Rnf139	1	86.772	WKTFMNRRTAVKKINSLPEIKGSHLQEIDDV	S	531	1222200	0	0	1380600	0	0	1292700	0	0	1975500	0	0	1910600	0	0	1834600	0	0
F6VNP0_S_34	F6VNP0	ENSMUSG00000056310	100929	Tyw1	0.348538	65.716	QVTRSQEKRVPGAPDSSLSPQKKQTHVSGVK	S	34	0	0	0	0	0	0	0	0	0	0	0	0	0	0	0	0	0	0
F6VNP0_S_35	F6VNP0	ENSMUSG00000056310	100929	Tyw1	0.348538	65.716	VTRSQEKRVPGAPDSSLSPQKKQTHVSGVKI	S	35	0	0	0	0	0	0	0	0	0	0	0	0	0	0	0	0	0	0
A0A1B0GRK2_S_95	A0A1B0GRK2	ENSMUSG00000036214	76416	Polr1has	0.999906	69.594	WAKESRDPRISEGQQSPLEKKILSFGGVHTT	S	95	423540	0	0	388140	0	0	532850	0	0	1457400	0	0	1337800	0	0	1346400	0	0
A0A1B0GRK2_S_225	A0A1B0GRK2	ENSMUSG00000036214	76416	Polr1has	0.992316	109.42	AREFTDKPWRQPRLFSETTLPKIVLEEESIP	S	225	250350	0	0	263380	0	0	234410	0	0	1165900	0	0	1092600	0	0	1078300	0	0
A0A1B0GRK2_S_172	A0A1B0GRK2	ENSMUSG00000036214	76416	Polr1has	1	49.049	DTGDETKTKVQEEPPSPSPPPPPPPRRERQK	S	172	0	121950	0	0	126300	0	0	169390	0	0	194420	0	0	153930	0	0	187200	0
A0A1B0GRK2_S_174	A0A1B0GRK2	ENSMUSG00000036214	76416	Polr1has	1	67.251	GDETKTKVQEEPPSPSPPPPPPPRRERQKQH	S	174	1180500	121950	0	1323000	126300	0	1375100	169390	0	1488700	194420	0	1359200	153930	0	1185800	187200	0
A0A0R4J0M8_S_568	A0A0R4J0M8	ENSMUSG00000043036	330188	Ccdc63	0.899897	58.49	NFLQRERTKELQDTMSEKGDEIRLKKKVIG_	S	568	676890	0	0	588780	0	0	952570	0	0	2027800	0	0	2021100	0	0	1858500	0	0
A0A0R4J0M8_S_33	A0A0R4J0M8	ENSMUSG00000043036	330188	Ccdc63	0.834977	124.29	LFLCLAQMKKVRRKGSSGLSELSEKAREQLA	S	33	134830	0	0	121240	0	0	115760	0	0	1835300	0	0	1894800	0	0	1981300	0	0
A0A0R4J0M8_S_34	A0A0R4J0M8	ENSMUSG00000043036	330188	Ccdc63	0.616886	89.484	FLCLAQMKKVRRKGSSGLSELSEKAREQLAQ	S	34	193670	0	0	204420	0	0	203540	0	0	1144500	0	0	1145500	0	0	1171900	0	0
A0A0R4J0M9_S_993	A0A0R4J0M9	ENSMUSG00000045210	70675	Vcpip1	0.999982	88.576	VKEAVSQVRAEATTRSRESSPSHGLLKLGSG	S	993	768110	923630	0	788400	790960	0	763840	757690	0	951560	1153700	0	852710	834380	0	808970	689840	0
A0A0R4J0M9_S_996	A0A0R4J0M9	ENSMUSG00000045210	70675	Vcpip1	0.60962	101.53	AVSQVRAEATTRSRESSPSHGLLKLGSGGVV	S	996	1431100	1415000	0	1401800	1180800	0	1909600	1226200	0	1652200	1668300	0	1518000	1192400	0	1407700	925890	0
A0A0R4J0M9_S_997	A0A0R4J0M9	ENSMUSG00000045210	70675	Vcpip1	0.983562	172.56	VSQVRAEATTRSRESSPSHGLLKLGSGGVVK	S	997	2429700	923630	0	2464500	790960	0	3184300	757690	0	2445300	1153700	0	2349100	834380	0	2222300	689840	0
A0A0R4J0M9_S_999	A0A0R4J0M9	ENSMUSG00000045210	70675	Vcpip1	0.94521	76.417	QVRAEATTRSRESSPSHGLLKLGSGGVVKKK	S	999	0	238520	0	0	186600	0	0	264450	0	0	241010	0	0	199730	0	0	128230	0
A0A0R4J0M9_S_767	A0A0R4J0M9	ENSMUSG00000045210	70675	Vcpip1	0.943657	86.131	DGPSSAPATPTKAPYSPTTSKEKKIRITTND	S	767	4986600	172690	0	5379900	210780	0	6177600	147590	0	5018200	212000	0	4590000	192010	0	4301700	205040	0
A0A0R4J0M9_S_1196	A0A0R4J0M9	ENSMUSG00000045210	70675	Vcpip1	0.98696	116.62	LGAAFATRSKAQKENSMEEPEEMDSQDAETT	S	1196	848620	0	0	756480	0	0	782270	0	0	818900	0	0	754180	0	0	648190	0	0
A0A0R4J0M9_S_1205	A0A0R4J0M9	ENSMUSG00000045210	70675	Vcpip1	0.678859	125.83	KAQKENSMEEPEEMDSQDAETTNTTEPMDHS	S	1205	71462	0	0	84802	0	0	72778	0	0	87894	0	0	54278	0	0	51814	0	0
A0A0R4J0M9_S_130	A0A0R4J0M9	ENSMUSG00000045210	70675	Vcpip1	1	87.308	LVKVMGLSNYHCKLLSPILARYGMDKQTGRA	S	130	34227	0	0	38092	0	0	38853	0	0	51534	0	0	43431	0	0	43081	0	0
A0A0R4J0M9_S_1189	A0A0R4J0M9	ENSMUSG00000045210	70675	Vcpip1	0.499621	91.967	DSHVADVLGAAFATRSKAQKENSMEEPEEMD	S	1189	0	0	0	0	0	0	0	0	0	0	0	0	0	0	0	0	0	0
A0A0R4J0M9_S_746	A0A0R4J0M9	ENSMUSG00000045210	70675	Vcpip1	0.732541	114.39	TEKLKQEQKGQPRTVSPSTIRDGPSSAPATP	S	746	1735300	0	0	1930800	0	0	1811500	0	0	2179100	0	0	2226700	0	0	2118300	0	0
A0A0R4J0M9_S_748	A0A0R4J0M9	ENSMUSG00000045210	70675	Vcpip1	0.335599	85.573	KLKQEQKGQPRTVSPSTIRDGPSSAPATPTK	S	748	0	0	0	0	0	0	0	0	0	0	0	0	0	0	0	0	0	0
A0A0R4J0N8_S_351	A0A0R4J0N8	ENSMUSG00000045382	12767	Cxcr4	0.189286	42.716	LSKGKRGGHSSVSTESESSSFHSS_______	S	351	0	0	0	0	0	0	0	0	0	0	0	0	0	0	0	0	0	0
A0A0R4J0N8_S_353	A0A0R4J0N8	ENSMUSG00000045382	12767	Cxcr4	0.256769	46.319	KGKRGGHSSVSTESESSSFHSS_________	S	353	0	0	0	0	0	0	0	0	0	0	0	0	0	0	0	0	0	0
A0A0R4J0N8_S_354	A0A0R4J0N8	ENSMUSG00000045382	12767	Cxcr4	0.256769	46.319	GKRGGHSSVSTESESSSFHSS__________	S	354	0	0	0	0	0	0	0	0	0	0	0	0	0	0	0	0	0	0
A0A0R4J0N8_S_355	A0A0R4J0N8	ENSMUSG00000045382	12767	Cxcr4	0.256769	46.319	KRGGHSSVSTESESSSFHSS___________	S	355	0	0	0	0	0	0	0	0	0	0	0	0	0	0	0	0	0	0
A0A0R4J0N8_S_332	A0A0R4J0N8	ENSMUSG00000045382	12767	Cxcr4	0.875304	81.431	KSSAQHALNSMSRGSSLKILSKGKRGGHSSV	S	332	453180	0	0	423280	0	0	515800	0	0	548830	0	0	465080	0	0	418940	0	0
A0A0R4J0N8_S_326	A0A0R4J0N8	ENSMUSG00000045382	12767	Cxcr4	0.839381	60.434	FLGAKFKSSAQHALNSMSRGSSLKILSKGKR	S	326	402480	0	0	380220	0	0	419020	0	0	487060	0	0	346380	0	0	367590	0	0
A0A0R4J0N9_S_274	A0A0R4J0N9	ENSMUSG00000045636	102103	Mtus1	1	54.066	NEKQESLEKQINDLKSENDALNERLKSEEQK	S	274	26137	0	0	23996	0	0	44781	0	0	20902	0	0	27530	0	0	26488	0	0
A0A0R4J0P2_S_328	A0A0R4J0P2	ENSMUSG00000050107	14841	Haspin	0.48735	65.092	PRHYHQSKKKRKASVSLWNLNTSQRDSWTKT	S	328	0	0	0	0	0	0	0	0	0	0	0	0	0	0	0	0	0	0
A0A0R4J0P2_S_378	A0A0R4J0P2	ENSMUSG00000050107	14841	Haspin	0.494554	46.592	SSVASSSSRSLLSECSTPPIKNRAHLTVSSR	S	378	0	0	0	0	0	0	0	0	0	0	0	0	0	0	0	0	0	0
A0A0R4J0P6_S_556	A0A0R4J0P6	ENSMUSG00000022685	74108	Parn	0.999475	93.561	SNSFTAAGMLGKRTLSPDPREAALEDRESEE	S	556	2413300	0	0	2327800	0	0	3007900	0	0	2394800	0	0	2311700	0	0	2048900	0	0
A0A0R4J0Q5_S_420	A0A0R4J0Q5	ENSMUSG00000062075	16907	Lmnb2	0.965192	173.28	PSSRITISRATSSSSSSSGVGMSVGQGRGKR	S	420	145660	0	0	132300	0	0	178240	0	0	159560	0	0	132680	0	0	127080	0	0
A0A0R4J0Q5_S_421	A0A0R4J0Q5	ENSMUSG00000062075	16907	Lmnb2	0.817518	164.41	SSRITISRATSSSSSSSGVGMSVGQGRGKRR	S	421	155450	0	0	144020	0	0	148030	0	0	260200	0	0	189780	0	0	152950	0	0
A0A0R4J0Q5_S_422	A0A0R4J0Q5	ENSMUSG00000062075	16907	Lmnb2	0.832878	193.3	SRITISRATSSSSSSSGVGMSVGQGRGKRRR	S	422	188100	0	0	187030	0	0	140590	0	0	292730	0	0	222020	0	0	196820	0	0
A0A0R4J0Q5_S_446	A0A0R4J0Q5	ENSMUSG00000062075	16907	Lmnb2	0.999997	236.22	GRGKRRRLETEDTSGSPSRASRVSSGSRLAQ	S	446	1632800	0	0	1708100	0	0	1802800	0	0	1961300	0	0	1714600	0	0	1550300	0	0
A0A0R4J0Q5_S_392	A0A0R4J0Q5	ENSMUSG00000062075	16907	Lmnb2	0.974843	98	AYRKLLEGEEERLKLSPSPSSRITISRATSS;AYRKLLEGEEERLKLSPSPSSRVTVSRASSS	S	392	897680	0	0	989880	0	0	905800	0	0	1074000	0	0	854160	0	0	762390	0	0
A0A0R4J0Q5_S_394	A0A0R4J0Q5	ENSMUSG00000062075	16907	Lmnb2	0.980333	146.48	RKLLEGEEERLKLSPSPSSRITISRATSSSS;RKLLEGEEERLKLSPSPSSRVTVSRASSSRS	S	394	6284100	0	0	6712500	0	0	6205700	0	0	7009600	0	0	5977400	0	0	5671300	0	0
A0A0R4J0Q5_S_396	A0A0R4J0Q5	ENSMUSG00000062075	16907	Lmnb2	0.484646	45.115	LLEGEEERLKLSPSPSSRITISRATSSSSSS;LLEGEEERLKLSPSPSSRVTVSRASSSRSVR	S	396	0	0	0	0	0	0	0	0	0	0	0	0	0	0	0	0	0	0
Q3TR20_S_506	Q3TR20	ENSMUSG00000034951	233824	Cog7	0.995695	77.14	NRILSTAGKYLSDSYSPRSLAGFQDSILTDK	S	506	1341000	0	0	1459100	0	0	1630600	0	0	1828200	0	0	1501600	0	0	1471800	0	0
A0A0R4J0S1_S_332	A0A0R4J0S1	ENSMUSG00000049521	104445	Cdc42ep1	0.988187	58.246	GPQVPSNMAFDRHGASWGASRASWGASRASR	S	332	482220	0	0	433410	0	0	716280	0	0	603700	0	0	457480	0	0	382940	0	0
A0A0R4J0S1_S_207	A0A0R4J0S1	ENSMUSG00000049521	104445	Cdc42ep1	0.981758	52.193	FPSEPTPNPELRRSDSLLSFRFDLDLGPSLL	S	207	2515900	0	0	2596900	0	0	2388500	0	0	3714700	0	0	3713200	0	0	3331200	0	0
A0A0R4J0S4_S_982	A0A0R4J0S4	ENSMUSG00000020536	16897	Llgl1	0.948437	60.764	LSQANGTRDIILAPESCEGSPSSAHSKRADT	S	982	229650	196090	0	222840	145270	0	329400	249030	0	259130	183800	0	250250	202670	0	193190	110510	0
A0A0R4J0S4_S_986	A0A0R4J0S4	ENSMUSG00000020536	16897	Llgl1	0.995731	117.31	NGTRDIILAPESCEGSPSSAHSKRADTMEPP	S	986	207630	196090	0	169450	145270	0	376740	249030	0	183740	183800	0	143340	202670	0	82238	110510	0
A0A0R4J0S4_S_662	A0A0R4J0S4	ENSMUSG00000020536	16897	Llgl1	0.99999	68.49	GPLSRVKSLKKSLRQSFRRIRKSRVSGKKRT	S	662	484320	0	0	650430	0	0	501730	0	0	571880	0	0	602220	0	0	588750	0	0
A0A1L1STY4_S_275	A0A1L1STY4	ENSMUSG00000034485	72565	Uaca	0.991603	131.86	RELWRKGPPLQQRNLSHTQDEGSVKSTQREQ	S	275	897800	0	0	708790	0	0	805370	0	0	1189700	0	0	731220	0	0	858940	0	0
A0A0R4J0T4_S_670	A0A0R4J0T4	ENSMUSG00000031537	16150	Ikbkb	0.490052	62.861	WNLLKIACSKVRGPVSGSPDSMNVSRLSHPG	S	670	0	0	0	0	0	0	0	0	0	0	0	0	0	0	0	0	0	0
A0A0R4J0T4_S_672	A0A0R4J0T4	ENSMUSG00000031537	16150	Ikbkb	0.980452	91.964	LLKIACSKVRGPVSGSPDSMNVSRLSHPGQL	S	672	1111400	0	0	1361100	0	0	1377500	0	0	1364900	0	0	1301500	0	0	1234100	0	0
A0A0R4J0T5_S_28	A0A0R4J0T5	ENSMUSG00000005506	13046	Celf1	0.996387	79.489	LDAIKMFVGQVPRTWSEKDLRELFEQYGAVY	S	28	345530	0	0	377700	0	0	421090	0	0	413530	0	0	348410	0	0	363750	0	0
A0A0R4J0T8_S_241	A0A0R4J0T8	ENSMUSG00000054277	66251	Arfgap3	0.893602	74.76	GAKKGSLGAQKLTNTSFTEIEKQAQAVDKRK	S	241	268870	0	0	219370	0	0	182850	0	0	355450	0	0	229860	0	0	236330	0	0
A0A0R4J0T8_S_331	A0A0R4J0T8	ENSMUSG00000054277	66251	Arfgap3	0.956707	167.27	ISHSVTSDMQTIEQESPTLAKPRRKYQEDPE	S	331	2500000	0	0	2363500	0	0	2587600	0	0	3069100	0	0	2693000	0	0	2450900	0	0
E9Q361_S_381	E9Q361	ENSMUSG00000031864	70885	Ints10	0.902002	125.12	IHKKRKLAEGREKTMSSDDEECSAKGRNRHI	S	381	1419400	1133700	0	1648300	1040400	0	1299900	1073800	0	1700200	1343000	0	1531600	1032700	0	1466400	973800	0
E9Q361_S_382	E9Q361	ENSMUSG00000031864	70885	Ints10	0.90056	117.93	HKKRKLAEGREKTMSSDDEECSAKGRNRHIV	S	382	2710600	1133700	0	2953600	1040400	0	2476100	1073800	0	3279300	1343000	0	3190700	1032700	0	3188600	973800	0
E9Q361_S_231	E9Q361	ENSMUSG00000031864	70885	Ints10	0.890086	131.95	SENQHQGAQDTSDLMSPSKRSSQKYIIEGLT	S	231	3045900	0	0	3091500	0	0	3134500	0	0	3501100	0	0	3083500	0	0	3109800	0	0
A0A0R4J0V4_S_67	A0A0R4J0V4	ENSMUSG00000021690	57748	Jmy	0.368619	44.555	QRQRSGSREQAGTPASDGSRGPGSPAARGRS	S	67	0	0	0	0	0	0	0	0	0	0	0	0	0	0	0	0	0	0
A0A0R4J0V4_S_70	A0A0R4J0V4	ENSMUSG00000021690	57748	Jmy	0.537578	71.528	RSGSREQAGTPASDGSRGPGSPAARGRSEAA	S	70	39430	0	0	47813	0	0	31836	0	0	50438	0	0	48661	0	0	61629	0	0
A0A0R4J0V4_S_75	A0A0R4J0V4	ENSMUSG00000021690	57748	Jmy	1	157.96	EQAGTPASDGSRGPGSPAARGRSEAAASATA	S	75	5501600	70449	0	5454300	63896	0	5608000	46202	0	5913900	110890	0	5364000	79215	0	5371000	70857	0
A0A0R4J0V4_S_134	A0A0R4J0V4	ENSMUSG00000021690	57748	Jmy	0.999137	99.539	PPRGPAGRGPESPLRSPARAKASPLRRSAES	S	134	1520100	0	0	1445200	0	0	1883100	0	0	1641100	0	0	1302000	0	0	1128600	0	0
A0A0R4J0V4_S_108	A0A0R4J0V4	ENSMUSG00000021690	57748	Jmy	1	159.18	RSPGPRKSQAWAEGGSPRSARSLKGDPPRGP	S	108	9925100	0	0	9591600	0	0	13417000	0	0	10949000	0	0	9201500	0	0	8395600	0	0
A0A0R4J0V4_S_701	A0A0R4J0V4	ENSMUSG00000021690	57748	Jmy	0.326792	54.324	ILKSTRLRVAHSRRKSTASPVPCEEQCHSLP	S	701	0	0	0	0	0	0	0	0	0	0	0	0	0	0	0	0	0	0
A0A0R4J0V4_S_704	A0A0R4J0V4	ENSMUSG00000021690	57748	Jmy	0.671777	62.377	STRLRVAHSRRKSTASPVPCEEQCHSLPTVL	S	704	60618	0	0	75264	0	0	72749	0	0	56114	0	0	71569	0	0	69801	0	0
A0A0R4J0V4_S_714	A0A0R4J0V4	ENSMUSG00000021690	57748	Jmy	0.625884	41.904	RKSTASPVPCEEQCHSLPTVLQGQEKTEVGG	S	714	91226	0	0	98185	0	0	115540	0	0	101810	0	0	119270	0	0	94841	0	0
A0A0R4J0V4_S_56	A0A0R4J0V4	ENSMUSG00000021690	57748	Jmy	0.918065	81.311	KFAITCHNRTAQRQRSGSREQAGTPASDGSR	S	56	80579	0	0	102120	0	0	70918	0	0	112270	0	0	110670	0	0	142920	0	0
A0A0R4J0V4_S_58	A0A0R4J0V4	ENSMUSG00000021690	57748	Jmy	0.769723	120.92	AITCHNRTAQRQRSGSREQAGTPASDGSRGP	S	58	69198	0	0	85892	0	0	48310	0	0	75845	0	0	73500	0	0	103140	0	0
A0A0R4J0V4_S_851	A0A0R4J0V4	ENSMUSG00000021690	57748	Jmy	0.928959	131.41	ALRTEGNERSIPKSASAPAAHLFDSSQLVSA	S	851	268760	0	0	259700	0	0	247010	0	0	318350	0	0	288180	0	0	272960	0	0
A0A0R4J0V4_S_94	A0A0R4J0V4	ENSMUSG00000021690	57748	Jmy	0.999986	162.37	RGRSEAAASATAALRSPGPRKSQAWAEGGSP	S	94	2849200	0	0	2909900	0	0	3081100	0	0	3803300	0	0	3145100	0	0	3421600	0	0
A0A0R4J0V4_S_954	A0A0R4J0V4	ENSMUSG00000021690	57748	Jmy	1	57.55	RESFTLLPDTDPLTRSIHEALRRIKEASPES	S	954	154780	0	0	114740	0	0	160890	0	0	170420	0	0	93494	0	0	100290	0	0
A0A0R4J0V5_S_1798	A0A0R4J0V5	ENSMUSG00000005198	20020	Polr2a	0.872516	112.41	SSPSYSPSSPSYSPTSPKYTPTSPSYSPSSP	S	1798	2411800	0	0	2411900	0	0	1851700	0	0	3357000	0	0	2744000	0	0	2733600	0	0
A0A0R4J0V5_S_1826	A0A0R4J0V5	ENSMUSG00000005198	20020	Polr2a	0.850516	92.977	SSPEYTPASPKYSPTSPKYSPTSPKYSPTSP	S	1826	1560500	0	0	1500200	0	0	2035600	0	0	1807000	0	0	1648000	0	0	1655600	0	0
A0A0R4J0V5_S_1875	A0A0R4J0V5	ENSMUSG00000005198	20020	Polr2a	0.600522	68.277	TSPVYTPTSPKYSPTSPTYSPTSPKYSPTSP	S	1875	251970	0	0	228720	0	0	218360	0	0	285280	0	0	249020	0	0	223020	0	0
A0A0R4J0V5_S_1858	A0A0R4J0V5	ENSMUSG00000005198	20020	Polr2a	0.291951	57.804	YSPTTPKYSPTSPTYSPTSPVYTPTSPKYSP	S	1858	0	0	0	0	0	0	0	0	0	0	0	0	0	0	0	0	0	0
A0A0R4J0V5_S_1861	A0A0R4J0V5	ENSMUSG00000005198	20020	Polr2a	0.351278	44.089	TTPKYSPTSPTYSPTSPVYTPTSPKYSPTSP	S	1861	0	0	0	0	0	0	0	0	0	0	0	0	0	0	0	0	0	0
A0A0R4J0V5_S_1777	A0A0R4J0V5	ENSMUSG00000005198	20020	Polr2a	0.556332	93.542	TSPSYSPSSPRYTPQSPTYTPSSPSYSPSSP	S	1777	168340	0	0	156930	0	0	143080	0	0	146220	0	0	158330	0	0	107020	0	0
A0A0R4J0V5_S_1786	A0A0R4J0V5	ENSMUSG00000005198	20020	Polr2a	0.220194	81.055	PRYTPQSPTYTPSSPSYSPSSPSYSPTSPKY	S	1786	0	0	0	0	0	0	0	0	0	0	0	0	0	0	0	0	0	0
A0A0R4J0V5_S_1788	A0A0R4J0V5	ENSMUSG00000005198	20020	Polr2a	0.220194	81.055	YTPQSPTYTPSSPSYSPSSPSYSPTSPKYTP	S	1788	0	0	0	0	0	0	0	0	0	0	0	0	0	0	0	0	0	0
A0A0R4J0V5_S_1790	A0A0R4J0V5	ENSMUSG00000005198	20020	Polr2a	0.220194	81.055	PQSPTYTPSSPSYSPSSPSYSPTSPKYTPTS	S	1790	0	0	0	0	0	0	0	0	0	0	0	0	0	0	0	0	0	0
A0A0R4J0V5_S_1811	A0A0R4J0V5	ENSMUSG00000005198	20020	Polr2a	0.452294	89.846	PTSPKYTPTSPSYSPSSPEYTPASPKYSPTS	S	1811	0	0	0	0	0	0	0	0	0	0	0	0	0	0	0	0	0	0
A0A0R4J0V5_S_1812	A0A0R4J0V5	ENSMUSG00000005198	20020	Polr2a	0.452294	89.846	TSPKYTPTSPSYSPSSPEYTPASPKYSPTSP	S	1812	0	0	0	0	0	0	0	0	0	0	0	0	0	0	0	0	0	0
A0A2R8VKD1_S_274	A0A2R8VKD1	ENSMUSG00000049653	74281	Spatc1	0.859565	127.22	ETPRVRLAEPTRGNFSGTSAYAGPAPTSKGC	S	274	149550	0	0	156510	0	0	171090	0	0	211840	0	0	201810	0	0	191690	0	0
A0A0R4J0X7_S_356	A0A0R4J0X7	ENSMUSG00000061099	14447	Gapdhs	0.993017	139.11	NVSVVDLTCRLAKPASYSAITEAVKAAAKGP	S	356	420990	0	0	455660	0	0	400540	0	0	713160	0	0	685450	0	0	644480	0	0
A0A0R4J0X8_S_498	A0A0R4J0X8	ENSMUSG00000031511	54126	Arhgef7	0.969578	47.288	LRPSAALCYKEDLSKSPKTMKKLLPKRKPER	S	498	799920	0	0	717900	0	0	565790	0	0	771740	0	0	730780	0	0	757400	0	0
A0A0R4J0X8_S_71	A0A0R4J0X8	ENSMUSG00000031511	54126	Arhgef7	0.999833	74.12	PSNYVREIKPSEKPVSPKSGTLKSPPKGFDT	S	71	6057700	0	0	6609300	0	0	5811300	0	0	6006400	0	0	5675300	0	0	5071400	0	0
A0A0R4J0X8_S_516	A0A0R4J0X8	ENSMUSG00000031511	54126	Arhgef7	1	89.613	TMKKLLPKRKPERKPSDEEFAVRKSTAALEE	S	516	2787300	0	0	2364700	0	0	3035700	0	0	2813000	0	0	2422200	0	0	2319200	0	0
A0A0R4J0X8_S_340	A0A0R4J0X8	ENSMUSG00000031511	54126	Arhgef7	0.999971	119.27	LFPNLLLMLSASPRMSGFIYQGKLPTTGMTI	S	340	3861600	0	0	4844100	0	0	3358400	0	0	4227300	0	0	4584800	0	0	4568500	0	0
A0A0R4J0X8_S_7	A0A0R4J0X8	ENSMUSG00000031511	54126	Arhgef7	0.850241	122.42	_________MTDNTNSQLVVRAKFNFQQTNE	S	7	182260	0	0	195330	0	0	220290	0	0	213740	0	0	200690	0	0	186950	0	0
A0A0R4J100_S_221	A0A0R4J100	ENSMUSG00000063234	80910	Gpr84	0.999921	83.252	KRAARALDQYGLHQASIRSHQVAGTQEAMPG	S	221	0	0	0	0	0	0	0	0	0	0	0	0	0	0	0	0	0	0
A0A0R4J1K4_S_214	A0A0R4J1K4	ENSMUSG00000028962	20535	Slc4a2	1	111.78	GAAGRPLTKAQPGHRSYNLQERRRIGSMTGV	S	214	448830	0	0	446240	0	0	455570	0	0	532720	0	0	503470	0	0	466890	0	0
A0A0R4J1K4_S_225	A0A0R4J1K4	ENSMUSG00000028962	20535	Slc4a2	0.793916	54.764	PGHRSYNLQERRRIGSMTGVEQALLPRVPTD	S	225	73180	0	0	64655	0	0	77178	0	0	95856	0	0	60194	0	0	67197	0	0
A0A0R4J1K4_S_158	A0A0R4J1K4	ENSMUSG00000028962	20535	Slc4a2	0.763584	112.55	QEDEGAERKPERTSPSPPTQTPHQEAAPRAS	S	158	293040	0	0	291530	0	0	431780	0	0	316840	0	0	298200	0	0	265810	0	0
D3Z1R6_S_194	D3Z1R6	ENSMUSG00000039652	208922	Cpeb3	0.999977	132.06	QPAQPPQAQPSQQRRSPASPSQAPYAQRSAA	S	194	749260	0	0	814710	0	0	1025600	0	0	933740	0	0	763530	0	0	705380	0	0
D3Z1R6_S_197	D3Z1R6	ENSMUSG00000039652	208922	Cpeb3	0.993303	145.54	QPPQAQPSQQRRSPASPSQAPYAQRSAAAYG	S	197	1005500	0	0	1019300	0	0	1107000	0	0	1402300	0	0	1297500	0	0	1388700	0	0
D3Z1R6_S_199	D3Z1R6	ENSMUSG00000039652	208922	Cpeb3	0.638982	111.38	PQAQPSQQRRSPASPSQAPYAQRSAAAYGHQ	S	199	468480	0	0	441420	0	0	446510	0	0	455950	0	0	380940	0	0	335430	0	0
F6TQN9_S_191	F6TQN9	ENSMUSG00000022150	13132	Dab2	0.825843	83.418	PSSFDSLTSPDQKKASLSSSSTPQSKGPLNG	S	191	1280200	0	0	1365200	0	0	1436200	0	0	1181600	0	0	1268000	0	0	1091800	0	0
A0A0R4J107_S_184	A0A0R4J107	ENSMUSG00000032590	235606	Apeh	0.590821	66.826	RPKAESFFQTKALDVSASDEEMARPKKPDQA	S	184	1085900	0	0	1207200	0	0	1400300	0	0	1304600	0	0	1176700	0	0	1052400	0	0
A0A0R4J107_S_186	A0A0R4J107	ENSMUSG00000032590	235606	Apeh	0.910665	44.831	KAESFFQTKALDVSASDEEMARPKKPDQAIK	S	186	337720	0	0	387730	0	0	437110	0	0	431450	0	0	348770	0	0	311050	0	0
A0A0R4J108_S_294	A0A0R4J108	ENSMUSG00000057156	239099	Homez	1	107.62	LGCISQSLSPSKKALSPQVEPLWPQRLWNNS	S	294	673500	0	0	669000	0	0	747200	0	0	709540	0	0	603960	0	0	568980	0	0
A0A0R4J108_S_321	A0A0R4J108	ENSMUSG00000057156	239099	Homez	0.605034	59.555	WNNSEPNSAGPTEYLSPDMQHQRKTKRKTKE	S	321	185420	0	0	173120	0	0	200820	0	0	199320	0	0	176870	0	0	220080	0	0
Z4YKC4_S_1095	Z4YKC4	ENSMUSG00000028760	230861	Eif4g3	0.979499	193.27	GSSGGAKASESAPSGSPSATPLEFDSRRALT	S	1095	2009200	0	0	2182600	0	0	3220900	0	0	2687300	0	0	2351500	0	0	2261500	0	0
A0A0U1RPX7_S_1095	A0A0U1RPX7	ENSMUSG00000030761	17921	Myo7a	0.499507	79.017	QGEGETQLPEGQKKTSVRHKLVHLTLKKKSK	S	1095	0	0	0	0	0	0	0	0	0	0	0	0	0	0	0	0	0	0
A0A0U1RPX7_S_2024	A0A0U1RPX7	ENSMUSG00000030761	17921	Myo7a	1	76.728	KLLRELVPQDLIRQVSPDDWKRSIVAYFNKH	S	2024	1503400	0	0	1684400	0	0	1655900	0	0	1799900	0	0	1770000	0	0	1742900	0	0
A0A0R4J124_S_8	A0A0R4J124	ENSMUSG00000062604	20817	Srpk2	0.411512	45.696	________MSVNSEKSSSSERPEPQQKAPLV	S	8	0	0	0	0	0	0	0	0	0	0	0	0	0	0	0	0	0	0
A0A0R4J124_S_9	A0A0R4J124	ENSMUSG00000062604	20817	Srpk2	0.247571	45.696	_______MSVNSEKSSSSERPEPQQKAPLVP	S	9	0	0	0	0	0	0	0	0	0	0	0	0	0	0	0	0	0	0
A0A0R4J124_S_10	A0A0R4J124	ENSMUSG00000062604	20817	Srpk2	0.778984	76.391	______MSVNSEKSSSSERPEPQQKAPLVPP	S	10	2146700	0	0	2128100	0	0	2432900	0	0	2667900	0	0	2547700	0	0	2360400	0	0
A0A0R4J124_S_2	A0A0R4J124	ENSMUSG00000062604	20817	Srpk2	0.876469	42.904	______________MSVNSEKSSSSERPEPQ	S	2	0	0	108250	0	0	107770	0	0	132300	0	0	134070	0	0	154730	0	0	119760
A0A0R4J124_S_5	A0A0R4J124	ENSMUSG00000062604	20817	Srpk2	0.876469	42.904	___________MSVNSEKSSSSERPEPQQKA	S	5	0	0	108250	0	0	107770	0	0	132300	0	0	134070	0	0	154730	0	0	119760
A0A0R4J124_S_488	A0A0R4J124	ENSMUSG00000062604	20817	Srpk2	0.832073	112.42	EQEESSPSHDRSRTVSASSTGDLPKTKTRAA	S	488	246790	818570	0	291470	957040	0	281480	1035500	0	431280	1039500	0	321510	947490	0	343740	921010	0
A0A0R4J124_S_490	A0A0R4J124	ENSMUSG00000062604	20817	Srpk2	0.487832	82.59	EESSPSHDRSRTVSASSTGDLPKTKTRAADL	S	490	0	0	0	0	0	0	0	0	0	0	0	0	0	0	0	0	0	0
A0A0R4J124_S_491	A0A0R4J124	ENSMUSG00000062604	20817	Srpk2	0.80358	210.93	ESSPSHDRSRTVSASSTGDLPKTKTRAADLL	S	491	2649600	0	0	2928000	0	0	2811300	0	0	3633800	0	0	3536800	0	0	3626800	0	0
A0A0R4J132_S_440	A0A0R4J132	ENSMUSG00000025912	17864	Mybl1	0.494384	67.414	DSEAIPLTSPNVVKFSTPPTILRKKKRIRVG	S	440	0	0	0	0	0	0	0	0	0	0	0	0	0	0	0	0	0	0
A0A0R4J132_S_5	A0A0R4J132	ENSMUSG00000025912	17864	Mybl1	0.576602	143.12	___________MAKRSRSEDEDDDLQYADHD	S	5	1645700	0	0	1546800	0	0	2230500	0	0	1635200	0	0	1477300	0	0	1137800	0	0
A0A0R4J132_S_7	A0A0R4J132	ENSMUSG00000025912	17864	Mybl1	0.499944	63.901	_________MAKRSRSEDEDDDLQYADHDYE	S	7	337660	0	0	322360	0	0	321010	0	0	387880	0	0	331800	0	0	268340	0	0
D3YUC9_S_103	D3YUC9	ENSMUSG00000051236	320183	Msrb3	0.490744	122.24	TPADSSEAEGSGIKESGSPAAADRAEL____	S	103	0	0	0	0	0	0	0	0	0	0	0	0	0	0	0	0	0	0
D3YUC9_S_105	D3YUC9	ENSMUSG00000051236	320183	Msrb3	0.993382	122.24	ADSSEAEGSGIKESGSPAAADRAEL______	S	105	388790	0	0	432570	0	0	368270	0	0	421310	0	0	422330	0	0	354660	0	0
D3YUC9_S_92	D3YUC9	ENSMUSG00000051236	320183	Msrb3	0.190346	59.426	RYCINSASLSFTPADSSEAEGSGIKESGSPA	S	92	0	0	0	0	0	0	0	0	0	0	0	0	0	0	0	0	0	0
D3YUC9_S_93	D3YUC9	ENSMUSG00000051236	320183	Msrb3	0.190346	59.426	YCINSASLSFTPADSSEAEGSGIKESGSPAA	S	93	0	0	0	0	0	0	0	0	0	0	0	0	0	0	0	0	0	0
D3YUC9_S_98	D3YUC9	ENSMUSG00000051236	320183	Msrb3	0.190346	59.426	ASLSFTPADSSEAEGSGIKESGSPAAADRAE	S	98	0	0	0	0	0	0	0	0	0	0	0	0	0	0	0	0	0	0
E9PY34_S_55	E9PY34	ENSMUSG00000017499	23834	Cdc6	1	89.046	PVPTTPCVDVKLLPLSPRKRLGDDNLCNTPR	S	55	525950	0	0	500380	0	0	481890	0	0	624230	0	0	509560	0	0	493800	0	0
E9PY34_S_129	E9PY34	ENSMUSG00000017499	23834	Cdc6	0.855977	49.592	DRVRQHQIRSSSAQRSPESKADPEQKCPPEK	S	129	123440	0	0	176330	0	0	122790	0	0	147800	0	0	165410	0	0	178030	0	0
A0A0R4J146_S_16	A0A0R4J146	ENSMUSG00000017176	68106	Nt5c3b	0.54445	57.288	MTLSRFAYNGQRCPSSHNILDNSKIISEDCR	S	16	713350	0	0	694720	0	0	797590	0	0	1022100	0	0	824250	0	0	726930	0	0
A0A0R4J150_S_23	A0A0R4J150	ENSMUSG00000020189	237542	Osbpl8	0.997772	138.49	DANPTPTRDLPQPSLSPASLHSQGFERGKED	S	23	470190	0	0	509390	0	0	476640	0	0	506850	0	0	429550	0	0	449160	0	0
A0A0R4J170_S_1597	A0A0R4J170	ENSMUSG00000032187	20586	Smarca4	1	69.071	GRRRPSRGSRAKPVVSDDDSEEEQEEDRSGS	S	1597	0	197660	0	0	225810	0	0	246690	0	0	158250	0	0	259930	0	0	181470	0
A0A0R4J170_S_1601	A0A0R4J170	ENSMUSG00000032187	20586	Smarca4	1	69.071	PSRGSRAKPVVSDDDSEEEQEEDRSGSGSEE	S	1601	0	197660	0	0	225810	0	0	246690	0	0	158250	0	0	259930	0	0	181470	0
A0A0R4J170_S_1387	A0A0R4J170	ENSMUSG00000032187	20586	Smarca4	0.99863	63.044	EEVRQKKSSRKRKRDSEAGSSTPTTSTRSRD	S	1387	158060	0	0	165590	0	0	184100	0	0	143660	0	0	135880	0	0	105340	0	0
A0A0R4J170_S_1391	A0A0R4J170	ENSMUSG00000032187	20586	Smarca4	0.363852	50.155	QKKSSRKRKRDSEAGSSTPTTSTRSRDKDEE	S	1391	0	0	0	0	0	0	0	0	0	0	0	0	0	0	0	0	0	0
A0A0R4J170_S_1392	A0A0R4J170	ENSMUSG00000032187	20586	Smarca4	0.829701	67.952	KKSSRKRKRDSEAGSSTPTTSTRSRDKDEES	S	1392	0	50533	0	0	50289	0	0	65623	0	0	60077	0	0	51936	0	0	42071	0
A0A0R4J170_S_1422	A0A0R4J170	ENSMUSG00000032187	20586	Smarca4	1	141.83	SKKQKKRGRPPAEKLSPNPPNLTKKMKKIVD	S	1422	2083800	0	0	1968700	0	0	3445000	0	0	2086500	0	0	1911300	0	0	1769600	0	0
A0A0R4J170_S_695	A0A0R4J170	ENSMUSG00000032187	20586	Smarca4	0.980505	52.03	PTLPVEEKKKIPDPDSDDVSEVDARHIIENA	S	695	1006800	0	0	968240	0	0	1045700	0	0	1256900	0	0	1105400	0	0	989880	0	0
A0A0R4J170_S_699	A0A0R4J170	ENSMUSG00000032187	20586	Smarca4	0.994959	70.452	VEEKKKIPDPDSDDVSEVDARHIIENAKQDV	S	699	346770	0	0	314930	0	0	377650	0	0	328580	0	0	312310	0	0	288250	0	0
A0A0R4J172_S_743	A0A0R4J172	ENSMUSG00000042404	229541	Dennd4b	0.999529	75.509	PQEQQGALPVPGPSRSAPSSPAPRRTKQEMK	S	743	0	580520	0	0	483250	0	0	685180	0	0	624090	0	0	499640	0	0	512080	0
A0A0R4J172_S_746	A0A0R4J172	ENSMUSG00000042404	229541	Dennd4b	0.747072	107.56	QQGALPVPGPSRSAPSSPAPRRTKQEMKVAQ	S	746	279010	580520	0	351010	483250	0	346130	685180	0	306880	624090	0	358940	499640	0	304270	512080	0
A0A0R4J172_S_747	A0A0R4J172	ENSMUSG00000042404	229541	Dennd4b	0.992071	133.32	QGALPVPGPSRSAPSSPAPRRTKQEMKVAQR	S	747	2057500	0	0	2218400	0	0	2768400	0	0	2055100	0	0	2339800	0	0	2251400	0	0
A0A0R4J172_S_972	A0A0R4J172	ENSMUSG00000042404	229541	Dennd4b	0.972189	99.013	LREPSSPMGRLVKSGSLGSARGTQPTVEAGV	S	972	859600	0	0	840220	0	0	768720	0	0	801540	0	0	801700	0	0	1049900	0	0
A0A0R4J172_S_961	A0A0R4J172	ENSMUSG00000042404	229541	Dennd4b	0.5	142.39	LQRQTTWAGRSLREPSSPMGRLVKSGSLGSA	S	961	442950	0	0	450910	0	0	355290	0	0	482130	0	0	431120	0	0	502240	0	0
A0A0R4J172_S_962	A0A0R4J172	ENSMUSG00000042404	229541	Dennd4b	0.886053	142.39	QRQTTWAGRSLREPSSPMGRLVKSGSLGSAR	S	962	579830	0	0	564320	0	0	491860	0	0	622820	0	0	567960	0	0	636580	0	0
A0A0R4J175_S_566	A0A0R4J175	ENSMUSG00000057649	105246	Brd9	0.829702	59.57	SSLSTASEREHPPPGSPSRLSVGEQPDVAHD	S	566	218840	0	0	212620	0	0	242940	0	0	235300	0	0	203360	0	0	167380	0	0
A0A0R4J175_S_103	A0A0R4J175	ENSMUSG00000057649	105246	Brd9	1	77.649	RKEEKKRKREKEHCDSEGEADAFDPGKKVEV	S	103	1104800	0	0	1096300	0	0	1198900	0	0	1289800	0	0	1258800	0	0	1232000	0	0
A2A543_S_44	A2A543	ENSMUSG00000020882	12295	Cacnb1	0.877435	45.33	GKYSKRKGRFKRSDGSTSSDTTSNSFVRQGS	S	44	108400	0	0	99710	0	0	114100	0	0	95867	0	0	84146	0	0	80698	0	0
F6YB25_S_33	F6YB25	ENSMUSG00000027651	70470	Rprd1b	0.554288	67.274	YGGEFIQQLKLSMEDSKSPPPKAEEKKSLKR	S	33	2017500	0	0	2318200	0	0	2236800	0	0	2321600	0	0	2179200	0	0	1930800	0	0
F6YB25_S_35	F6YB25	ENSMUSG00000027651	70470	Rprd1b	0.903542	66.644	GEFIQQLKLSMEDSKSPPPKAEEKKSLKRTF	S	35	4368100	0	0	5148900	0	0	4488000	0	0	4645000	0	0	4779300	0	0	4518700	0	0
Q62431_S_77	Q62431	ENSMUSG00000019564	13496	Arid3a	0.498936	106.04	ALAAMRAAAAGLGHPSSPGGSEDGPPISGDE	S	77	0	0	0	0	0	0	0	0	0	0	0	0	0	0	0	0	0	0
Q62431_S_78	Q62431	ENSMUSG00000019564	13496	Arid3a	0.885594	168.55	LAAMRAAAAGLGHPSSPGGSEDGPPISGDED	S	78	447250	0	0	538100	0	0	625900	0	0	508700	0	0	448520	0	0	406950	0	0
Q62431_S_82	Q62431	ENSMUSG00000019564	13496	Arid3a	0.332924	48.337	RAAAAGLGHPSSPGGSEDGPPISGDEDTARE	S	82	0	0	0	0	0	0	0	0	0	0	0	0	0	0	0	0	0	0
Q62431_S_339	Q62431	ENSMUSG00000019564	13496	Arid3a	0.975398	197.85	MKYLYPYECERRGLSSPNELQAAIDSNRREG	S	339	924380	0	0	970110	0	0	911660	0	0	1158700	0	0	971070	0	0	941340	0	0
Q62431_S_349	Q62431	ENSMUSG00000019564	13496	Arid3a	0.980937	45.879	RRGLSSPNELQAAIDSNRREGRRQSFGGSLF	S	349	309910	0	0	275680	0	0	625140	0	0	282890	0	0	283690	0	0	194240	0	0
A0A0R4J1A9_S_293	A0A0R4J1A9	ENSMUSG00000036825	99167	Ssx2ip	0.999983	99.5	KKVLQQMKKEMISLLSPQKKKPRERAEDGTG	S	293	1255200	0	0	1389100	0	0	1327400	0	0	1384300	0	0	1210500	0	0	1118800	0	0
A0A0R4J1A9_S_342	A0A0R4J1A9	ENSMUSG00000036825	99167	Ssx2ip	0.99994	85.672	VWGLSCDTVREQLTNSIRKQWRILKSHVEKL	S	342	1298700	0	0	1469700	0	0	1365700	0	0	1418000	0	0	1355200	0	0	1298000	0	0
A0A0R4J1A9_S_313	A0A0R4J1A9	ENSMUSG00000036825	99167	Ssx2ip	0.996224	58.345	KPRERAEDGTGTVAISDIEDDSGELSRDSVW	S	313	83510	0	0	100230	0	0	127620	0	0	122970	0	0	118800	0	0	83293	0	0
A0A0R4J1A9_S_587	A0A0R4J1A9	ENSMUSG00000036825	99167	Ssx2ip	0.366657	46.578	SEVARESTDQKWSVQSRPSSREGCYSGCSSA	S	587	0	273750	0	0	283980	0	0	277100	0	0	364150	0	0	271950	0	0	277920	0
A0A0R4J1A9_S_590	A0A0R4J1A9	ENSMUSG00000036825	99167	Ssx2ip	0.682812	64.707	ARESTDQKWSVQSRPSSREGCYSGCSSAFRS	S	590	0	273750	0	0	283980	0	0	277100	0	0	364150	0	0	271950	0	0	277920	0
A0A0R4J1A9_S_591	A0A0R4J1A9	ENSMUSG00000036825	99167	Ssx2ip	0.999149	105.14	RESTDQKWSVQSRPSSREGCYSGCSSAFRSA	S	591	2030300	273750	0	2278100	283980	0	2921800	277100	0	2125100	364150	0	2098800	271950	0	2099400	277920	0
A0A0R4J1A9_S_536	A0A0R4J1A9	ENSMUSG00000036825	99167	Ssx2ip	0.999971	142.89	SVANGVPACTSKLTKSLPASPSTSDFRQTHS	S	536	1714900	579040	0	1809200	686430	0	1640800	762930	0	1997400	713970	0	1739200	651060	0	1650100	596950	0
A0A0R4J1A9_S_540	A0A0R4J1A9	ENSMUSG00000036825	99167	Ssx2ip	0.969427	130.56	GVPACTSKLTKSLPASPSTSDFRQTHSCVSE	S	540	807730	754210	0	958320	852860	0	958650	920310	0	1035300	1003300	0	929550	832090	0	888960	795440	0
A0A0R4J1A9_S_542	A0A0R4J1A9	ENSMUSG00000036825	99167	Ssx2ip	0.900256	125.36	PACTSKLTKSLPASPSTSDFRQTHSCVSEHS	S	542	590380	175170	0	611620	166440	0	593310	157380	0	697730	289300	0	655710	181020	0	580910	198490	0
A0A0R4J1A9_S_544	A0A0R4J1A9	ENSMUSG00000036825	99167	Ssx2ip	0.427959	98.156	CTSKLTKSLPASPSTSDFRQTHSCVSEHSSI	S	544	0	0	0	0	0	0	0	0	0	0	0	0	0	0	0	0	0	0
A0A0R4J1B6_S_169	A0A0R4J1B6	ENSMUSG00000035901	19347	Dennd5a	0.991951	92.309	EDGEGIPGTKLQRFNSYDISRDTLYVSKCIC	S	169	1199200	0	0	1217500	0	0	997890	0	0	1580000	0	0	1328200	0	0	1391200	0	0
A0A0R4J1B6_S_1061	A0A0R4J1B6	ENSMUSG00000035901	19347	Dennd5a	0.987155	72.433	PEVDERPCRTPPLQQSPSVIRRLVTISPNNK	S	1061	475780	0	0	492200	0	0	517540	0	0	665770	0	0	585580	0	0	556960	0	0
A0A0R4J1C0_S_391	A0A0R4J1C0	ENSMUSG00000006920	14055	Ezh1	0.978131	116.34	SNASASAMAETKEGDSDRDTGNDWASSSSEA	S	391	111980	0	0	106560	0	0	117550	0	0	114320	0	0	115930	0	0	99615	0	0
A6QRF1_S_182	A6QRF1	ENSMUSG00000020807	74477	4933427D14Rik	0.991044	74.364	VYTSQPGRADLTVPNSPPTHDPGLQPQPRIE	S	182	231890	0	0	227080	0	0	322630	0	0	295470	0	0	217750	0	0	187560	0	0
A6QRF1_S_159	A6QRF1	ENSMUSG00000020807	74477	4933427D14Rik	0.353352	55.461	QDVCHCSHQPSRVSLSSSGAKVYVYTSQPGR	S	159	0	0	0	0	0	0	0	0	0	0	0	0	0	0	0	0	0	0
A6QRF1_S_160	A6QRF1	ENSMUSG00000020807	74477	4933427D14Rik	0.353352	55.461	DVCHCSHQPSRVSLSSSGAKVYVYTSQPGRA	S	160	0	0	0	0	0	0	0	0	0	0	0	0	0	0	0	0	0	0
A0A0R4J1D5_S_400	A0A0R4J1D5	ENSMUSG00000038533	12396	Cbfa2t2	0.998536	117.4	TELRKTGTELVSRQHSPGSTDSLSNDSQREF	S	400	368450	0	0	348240	0	0	452560	0	0	370210	0	0	288970	0	0	329330	0	0
A0A0R4J1D5_S_403	A0A0R4J1D5	ENSMUSG00000038533	12396	Cbfa2t2	0.311541	78.069	RKTGTELVSRQHSPGSTDSLSNDSQREFTSR	S	403	0	0	0	0	0	0	0	0	0	0	0	0	0	0	0	0	0	0
A0A0R4J1D5_S_24	A0A0R4J1D5	ENSMUSG00000038533	12396	Cbfa2t2	1	141.55	AFQLGCEKRVPAMPGSPVEVKIQSRSSPPIM	S	24	675070	0	0	735370	0	0	642310	0	0	888550	0	0	762810	0	0	663260	0	0
A0A0R4J1D5_S_255	A0A0R4J1D5	ENSMUSG00000038533	12396	Cbfa2t2	0.960516	58.743	DTVPPEPPAKRVCTISPAPRHSPALTVPLMN	S	255	785500	0	0	781720	0	0	1046700	0	0	909950	0	0	769860	0	0	757560	0	0
P57776-3_S_512	P57776-3	ENSMUSG00000055762	66656	Eef1d	0.999999	205.78	SSPTPRATAPQTQHVSPMRQVEPPTKKGATP	S	512	53057000	0	0	55736000	0	0	67121000	0	0	72010000	0	0	63124000	0	0	54489000	0	0
P57776-3_S_541	P57776-3	ENSMUSG00000055762	66656	Eef1d	1	155.79	TPAEDDEDKDIDLFGSDEEEEDKEAARLREE	S	541	4754600	0	0	5134900	0	0	4975100	0	0	5271400	0	0	5185200	0	0	4578300	0	0
P57776-3_S_492	P57776-3	ENSMUSG00000055762	66656	Eef1d	0.933955	71.806	VQDLQQAISKLEARLSSLEKSSPTPRATAPQ	S	492	165050	0	0	200870	0	0	166930	0	0	206270	0	0	205170	0	0	175240	0	0
P57776-3_S_279	P57776-3	ENSMUSG00000055762	66656	Eef1d	0.999997	107.99	FDGHPPGKVRLQERASQAEGTRRGRRDHRSC	S	279	143850	0	0	137320	0	0	166440	0	0	211830	0	0	179480	0	0	159130	0	0
P57776-3_S_497	P57776-3	ENSMUSG00000055762	66656	Eef1d	0.579176	81.619	QAISKLEARLSSLEKSSPTPRATAPQTQHVS	S	497	1243200	0	0	1609100	0	0	1080000	0	0	1544700	0	0	1563400	0	0	1560200	0	0
P57776-3_S_498	P57776-3	ENSMUSG00000055762	66656	Eef1d	0.797665	106.58	AISKLEARLSSLEKSSPTPRATAPQTQHVSP	S	498	3319700	0	0	4192000	0	0	3080300	0	0	4092900	0	0	4075800	0	0	4300800	0	0
P57776-3_S_370	P57776-3	ENSMUSG00000055762	66656	Eef1d	0.990563	98.582	EAASLAHRPTPRSGPSMSSLRPNRKMATNFL	S	370	2823400	0	0	2783000	0	0	2707700	0	0	5200500	0	0	4731900	0	0	4403700	0	0
P57776-3_S_443	P57776-3	ENSMUSG00000055762	66656	Eef1d	0.683934	56.366	DIARARENIQKSLAGSSGPGASSGPGGDHSE	S	443	0	0	0	0	0	0	0	0	0	0	0	0	0	0	0	0	0	0
A0A0R4J1E3_S_142	A0A0R4J1E3	ENSMUSG00000034675	56320	Dbn1	0.988117	123.21	GAIGQRLSNGLARLSSPVLHRLRLREDENAE	S	142	1327200	0	0	1254900	0	0	1274000	0	0	1717100	0	0	1454500	0	0	1370200	0	0
A0A0R4J1E3_S_339	A0A0R4J1E3	ENSMUSG00000034675	56320	Dbn1	0.452685	49.453	LDSHRRMAPTPIPTRSPSDSSTASTPIAEQI	S	339	0	0	0	0	0	0	0	0	0	0	0	0	0	0	0	0	0	0
A0A0R4J1F2_S_52	A0A0R4J1F2	ENSMUSG00000010609	19165	Psen2	0.998952	161.84	GPEDGESTAQWRTQESEEDCEEDPDRYACSG	S	52	80259	0	0	110770	0	0	62793	0	0	68437	0	0	83979	0	0	93497	0	0
A0A1B0GSB5_S_192	A0A1B0GSB5	ENSMUSG00000004698	79221	Hdac9	0.995973	78.705	GAQDSKDDFPLRKTASEPNLKVRSRLKQKVA	S	192	4332600	0	0	4541300	0	0	4058600	0	0	5147100	0	0	4596700	0	0	4461700	0	0
A2AGQ4_S_1267	A2AGQ4	ENSMUSG00000040687	228355	Madd	1	121.14	FGKAHSLKPKEKPAGSPIRSSEDVSQRVYLY	S	1267	889840	0	0	945170	0	0	992650	0	0	976660	0	0	929650	0	0	868700	0	0
A2AGQ4_S_155	A2AGQ4	ENSMUSG00000040687	228355	Madd	0.508944	86.557	TLQPPSADSTPDVNQSPRGKRRAKAGSRSRN	S	155	177820	0	0	134090	0	0	330340	0	0	154920	0	0	145330	0	0	147880	0	0
A2AGQ4_S_928	A2AGQ4	ENSMUSG00000040687	228355	Madd	0.830401	87.485	KSSVIKHSPTVKREPSSPQGRSSNSSENQQF	S	928	509250	0	0	470320	0	0	394150	0	0	625470	0	0	494250	0	0	595000	0	0
A2AGQ4_S_929	A2AGQ4	ENSMUSG00000040687	228355	Madd	0.678367	59.645	SSVIKHSPTVKREPSSPQGRSSNSSENQQFL	S	929	103610	0	0	114680	0	0	115300	0	0	124120	0	0	113810	0	0	118150	0	0
A0A0R4J1F8_S_784	A0A0R4J1F8	ENSMUSG00000037572	218973	Wdhd1	0.99908	124.81	SELAAEKAAELAETQSEEEKEEDFREKLNAG	S	784	1345500	0	0	1385300	0	0	1306800	0	0	1529600	0	0	1205200	0	0	1251500	0	0
A0A0R4J1F8_S_351	A0A0R4J1F8	ENSMUSG00000037572	218973	Wdhd1	1	97.457	DDENSVDVTMLKADLSHKEEGDDDQARSIHN	S	351	1165500	0	0	1233100	0	0	1222100	0	0	1148800	0	0	1089100	0	0	1028600	0	0
A0A0R4J1H1_S_275	A0A0R4J1H1	ENSMUSG00000030346	19362	Rad51ap1	0.94656	69.485	VGLPSEATRKPAIMCSPSAESKRPKWVPPAA	S	275	873710	0	0	837910	0	0	1010000	0	0	1158400	0	0	761460	0	0	855190	0	0
A0A0R4J1H1_S_308	A0A0R4J1H1	ENSMUSG00000030346	19362	Rad51ap1	0.921147	75.226	SRNSSSNALAGTPAKSPSQSLRLGLSRLAPV	S	308	441920	0	0	518580	0	0	408890	0	0	548430	0	0	528410	0	0	648260	0	0
D3YTP0_S_20	D3YTP0	ENSMUSG00000026389	68428	Steap3	0.983998	121.74	MDKPLISRRLVDSDGSLAEVPKEAPKVGILG	S	20	281440	0	0	303170	0	0	361500	0	0	351240	0	0	352920	0	0	310180	0	0
A0A0R4J1H6_S_60	A0A0R4J1H6	ENSMUSG00000029502	269682	Golga3	1	68.515	QDASVEVNRGFKEEGSPDRSSQVAICQNGQI	S	60	800160	0	0	859290	0	0	932540	0	0	1012100	0	0	948620	0	0	890210	0	0
A0A0R4J1H6_S_1439	A0A0R4J1H6	ENSMUSG00000029502	269682	Golga3	1	49.535	EHAHPRGDTKLHNQNSVPRDGLGQ_______	S	1439	0	0	0	0	0	0	0	0	0	0	0	0	0	0	0	0	0	0
A0A0R4J1H8_S_1279	A0A0R4J1H8	ENSMUSG00000029381	27428	Shroom3	0.677841	77.221	FANLKHYRNQPSRPSSCSTSDPDTPGRISLR	S	1279	614670	0	0	507870	0	0	498790	0	0	868090	0	0	600060	0	0	805250	0	0
A0A0R4J1H8_S_580	A0A0R4J1H8	ENSMUSG00000029381	27428	Shroom3	0.729978	83.751	APALPQTSGASQRRLSSSSSAAPQYRKPHCS	S	580	170790	0	0	175820	0	0	200200	0	0	235750	0	0	199350	0	0	202210	0	0
A0A0R4J1H8_S_1044	A0A0R4J1H8	ENSMUSG00000029381	27428	Shroom3	1	232.2	PPSWGMVAGKAGKSKSAEDLLERSDTLAVPV	S	1044	5564100	0	0	5775900	0	0	6202900	0	0	6608200	0	0	5952000	0	0	5159300	0	0
A0A0R4J1H8_S_264	A0A0R4J1H8	ENSMUSG00000029381	27428	Shroom3	0.882932	55.046	KTPFAEDQLHTVPERSPENSPPVKSKHNYTQ	S	264	0	290010	0	0	331540	0	0	277040	0	0	401190	0	0	337080	0	0	311130	0
A0A0R4J1H8_S_268	A0A0R4J1H8	ENSMUSG00000029381	27428	Shroom3	0.950291	55.046	AEDQLHTVPERSPENSPPVKSKHNYTQKAQP	S	268	0	290010	0	0	331540	0	0	277040	0	0	401190	0	0	337080	0	0	311130	0
D3YUX3_S_63	D3YUX3	ENSMUSG00000024968	104383	Rcor2	0.999989	72.399	VGTNYQAVIPECKPESPARYSNKELKGML__	S	63	233570	0	0	282850	0	0	238570	0	0	255830	0	0	309100	0	0	278020	0	0
A0A0R4J1I2_S_98	A0A0R4J1I2	ENSMUSG00000048930	101206	Tada3	0.997141	140.63	PDMSGKESGADGASTSPRNQNKPFSVPHTKS	S	98	752000	0	0	810550	0	0	716160	0	0	682030	0	0	728040	0	0	688010	0	0
F7CJP6_S_41	F7CJP6	ENSMUSG00000024947	17283	Men1	0.999997	103.68	GQEVGNAAQAPAPAASPPPEGPVLTFQSEKM	S	41	53458	0	0	82946	0	0	78582	0	0	73097	0	0	55568	0	0	77991	0	0
Q9QY81_S_1873	Q9QY81	ENSMUSG00000030091	54563	Nup210	0.94022	44.587	SSPAAFNTLPSGRKASPPSGLWSPAYASH__	S	1873	322230	0	0	375370	0	0	419850	0	0	416450	0	0	370920	0	0	283020	0	0
A0A0R4J1K3_S_51	A0A0R4J1K3	ENSMUSG00000039632	77609	Odad3	0.666667	49.35	KSMGRAQAWPAHHPKSATSFHAMKSSVHAQV	S	51	0	514600	0	0	481100	0	0	641300	0	0	1006300	0	0	1056100	0	0	811540	0
A0A0R4J1K3_S_54	A0A0R4J1K3	ENSMUSG00000039632	77609	Odad3	0.666667	66.595	GRAQAWPAHHPKSATSFHAMKSSVHAQVLEL	S	54	0	514600	0	0	481100	0	0	641300	0	0	1006300	0	0	1056100	0	0	811540	0
A0A0R4J1K3_S_560	A0A0R4J1K3	ENSMUSG00000039632	77609	Odad3	0.99997	64.295	LPVASVKDKFFDEEESEDDDRDVVTRAAFKL	S	560	498150	0	0	555390	0	0	660410	0	0	1433400	0	0	1353800	0	0	863980	0	0
A0A0R4J1K7_S_312	A0A0R4J1K7	ENSMUSG00000050555	76832	Hyls1	0.925117	48.64	DLANGVMPKKLPFPLSPS_____________	S	312	69721	0	0	69961	0	0	75212	0	0	127230	0	0	103360	0	0	96152	0	0
D3YTV4_S_223	D3YTV4	ENSMUSG00000021327	72739	Zkscan3	1	80.17	ELQGLLKMEDVAPVLSPRWTEQDSSQMNLYK	S	223	0	0	0	0	0	0	0	0	0	0	0	0	0	0	0	0	0	0
A0A0R4J1N9_S_79	A0A0R4J1N9	ENSMUSG00000003923	21780	Tfam	0.985773	88.945	AYKEAVSKYKEQLTPSQLMGMEKEARQRRLK	S	79	1269200	0	0	1465300	0	0	1331500	0	0	1855100	0	0	1740500	0	0	1607900	0	0
A0A0R4J1N9_S_197	A0A0R4J1N9	ENSMUSG00000003923	21780	Tfam	0.99998	66.27	RSDLIRRSVKRSGDISEH_____________	S	197	107800	0	0	100910	0	0	104210	0	0	91605	0	0	68965	0	0	88935	0	0
A0A0R4J1P5_S_507	A0A0R4J1P5	ENSMUSG00000041343	73845	Ankrd42	1	85.536	SCESSKEKRRVKKKVSPGGVFVRRY______	S	507	1056400	0	0	1187400	0	0	1199500	0	0	1450400	0	0	1257600	0	0	1169500	0	0
E9QQ99_S_557	E9QQ99	ENSMUSG00000024807	74126	Syvn1	1	88.942	PDAAELRRRRLQKLESPVAH___________	S	557	4792200	0	0	5015000	0	0	6971900	0	0	5352300	0	0	4808700	0	0	4309600	0	0
A0A0R4J1R4_S_453	A0A0R4J1R4	ENSMUSG00000067878	320923	Map7d3	0.999568	69.602	PSPLKALQTRKIRPPSPIPVSSKLSTKTSLS	S	453	282040	0	0	263670	0	0	270760	0	0	563270	0	0	442370	0	0	439350	0	0
A0A0R4J1R4_S_159	A0A0R4J1R4	ENSMUSG00000067878	320923	Map7d3	1	87.85	TLERCNRIDQRQKRWSWEGGVMNADKSGKLE	S	159	169490	0	0	186520	0	0	190100	0	0	211440	0	0	159720	0	0	160040	0	0
D3Z7P7_S_22	D3Z7P7	ENSMUSG00000063889	12916	Crem	0.456588	51.096	RAPTTALPQGVVMAASPGSLHSPQQLAEEAT	S	22	0	0	0	0	0	0	0	0	0	0	0	0	0	0	0	0	0	0
D3Z7P7_S_25	D3Z7P7	ENSMUSG00000063889	12916	Crem	0.456588	51.096	TTALPQGVVMAASPGSLHSPQQLAEEATRKR	S	25	0	0	0	0	0	0	0	0	0	0	0	0	0	0	0	0	0	0
D3Z7P7_S_28	D3Z7P7	ENSMUSG00000063889	12916	Crem	0.720211	51.878	LPQGVVMAASPGSLHSPQQLAEEATRKRELR	S	28	146690	0	0	160730	0	0	179860	0	0	141220	0	0	158910	0	0	134730	0	0
F6XW22_S_238	F6XW22	ENSMUSG00000023007	54614	Prpf40b	1	279.29	IKKEKTGWDTSESELSEGELERRRRTLLQQL	S	238	1940600	0	0	2597700	0	0	2813300	0	0	2084300	0	0	2499700	0	0	2323900	0	0
F6XW22_S_218	F6XW22	ENSMUSG00000023007	54614	Prpf40b	1	123	QEQDREPRQAELPNRSPGFGIKKEKTGWDTS	S	218	6556500	0	0	7446500	0	0	5626500	0	0	7917900	0	0	7833600	0	0	7794300	0	0
A0A0R4J1S3_S_465	A0A0R4J1S3	ENSMUSG00000037552	101497	Plekhg2	1	118.5	RDAPGFTPGRRNPAPSPRLSGSRRGRRQSEP	S	465	225530	0	0	247050	0	0	241280	0	0	285120	0	0	206190	0	0	249500	0	0
V9GWS1_S_76	V9GWS1	ENSMUSG00000020532	107476	Acaca	0.377437	49.28	LGISGLQDGLAFHMRSSMSGLHLVKQG____	S	76	0	0	0	0	0	0	0	0	0	0	0	0	0	0	0	0	0	0
V9GWS1_S_77	V9GWS1	ENSMUSG00000020532	107476	Acaca	0.377437	49.28	GISGLQDGLAFHMRSSMSGLHLVKQG_____	S	77	0	0	0	0	0	0	0	0	0	0	0	0	0	0	0	0	0	0
V9GWS1_S_79	V9GWS1	ENSMUSG00000020532	107476	Acaca	0.987236	138.25	SGLQDGLAFHMRSSMSGLHLVKQG_______	S	79	3639000	0	0	3197500	0	0	3654100	0	0	4027000	0	0	2955700	0	0	2326100	0	0
A0A0R4J1T3_S_442	A0A0R4J1T3	ENSMUSG00000061288	330177	Taok3	0.9598	78.264	LHYRNRERFATIKSASLVTRQIHEHEQENEL	S	442	1492900	0	0	1466300	0	0	1289500	0	0	1954300	0	0	1348600	0	0	1233000	0	0
D3YW13_S_78	D3YW13	ENSMUSG00000038298	59020	Pdzk1	0.491417	91.128	VDKEEHAQVVELVRKSGNSVTLLVLDGDSYE	S	78	0	0	0	0	0	0	0	0	0	0	0	0	0	0	0	0	0	0
D3YW13_S_81	D3YW13	ENSMUSG00000038298	59020	Pdzk1	0.671476	85.805	EEHAQVVELVRKSGNSVTLLVLDGDSYEKAV	S	81	200160	0	0	210580	0	0	184070	0	0	229340	0	0	208650	0	0	179460	0	0
A0A0R4J1W0_S_455	A0A0R4J1W0	ENSMUSG00000031626	234214	Sorbs2	0.925613	42.325	ISSSPSSPSRAQDHESPRSYSSTLTDLGRSA	S	455	505050	0	0	483100	0	0	675620	0	0	483630	0	0	503540	0	0	436310	0	0
A0A0R4J1W0_S_458	A0A0R4J1W0	ENSMUSG00000031626	234214	Sorbs2	0.431041	96.334	SPSSPSRAQDHESPRSYSSTLTDLGRSASRE	S	458	0	0	0	0	0	0	0	0	0	0	0	0	0	0	0	0	0	0
A0A0R4J1W0_S_460	A0A0R4J1W0	ENSMUSG00000031626	234214	Sorbs2	0.431041	96.334	SSPSRAQDHESPRSYSSTLTDLGRSASRERR	S	460	0	0	0	0	0	0	0	0	0	0	0	0	0	0	0	0	0	0
A0A0R4J1W0_S_9	A0A0R4J1W0	ENSMUSG00000031626	234214	Sorbs2	0.980173	140.78	_______MNTGRESQSPDSAWRSYNDRNPET	S	9	1275800	0	0	1213500	0	0	1656900	0	0	1362100	0	0	1188600	0	0	1114200	0	0
A0A0R4J1W0_S_422	A0A0R4J1W0	ENSMUSG00000031626	234214	Sorbs2	0.873302	119.87	VGPLRGLGDQSSSRTSPGRADLPGSSSTFTK	S	422	1959500	0	0	2300800	0	0	1859100	0	0	2454600	0	0	2572400	0	0	2645700	0	0
A0A0R4J1W0_S_403	A0A0R4J1W0	ENSMUSG00000031626	234214	Sorbs2	1	160.48	SSSASMAGDFRKRRKSEPAVGPLRGLGDQSS	S	403	2452100	0	0	2354200	0	0	2739400	0	0	2476900	0	0	2238800	0	0	2078800	0	0
A0A0R4J1W0_S_442	A0A0R4J1W0	ENSMUSG00000031626	234214	Sorbs2	0.78145	161.93	DLPGSSSTFTKSFISSSPSSPSRAQDHESPR	S	442	461790	0	0	378490	0	0	405110	0	0	470550	0	0	409880	0	0	423580	0	0
A0A0R4J1W0_S_443	A0A0R4J1W0	ENSMUSG00000031626	234214	Sorbs2	0.624314	161.93	LPGSSSTFTKSFISSSPSSPSRAQDHESPRS	S	443	326900	0	0	368930	0	0	409120	0	0	403400	0	0	384160	0	0	354960	0	0
A0A0R4J1W0_S_445	A0A0R4J1W0	ENSMUSG00000031626	234214	Sorbs2	0.46702	159.1	GSSSTFTKSFISSSPSSPSRAQDHESPRSYS	S	445	0	0	0	0	0	0	0	0	0	0	0	0	0	0	0	0	0	0
A0A0R4J1W0_S_446	A0A0R4J1W0	ENSMUSG00000031626	234214	Sorbs2	0.970076	159.1	SSSTFTKSFISSSPSSPSRAQDHESPRSYSS	S	446	1852900	0	0	1784900	0	0	2205900	0	0	2231900	0	0	1876800	0	0	1899500	0	0
A0A0R4J1W0_S_390	A0A0R4J1W0	ENSMUSG00000031626	234214	Sorbs2	0.274733	46.3	IYQSSIDRSLERPSSSASMAGDFRKRRKSEP	S	390	0	0	0	0	0	0	0	0	0	0	0	0	0	0	0	0	0	0
A0A0R4J1W0_S_392	A0A0R4J1W0	ENSMUSG00000031626	234214	Sorbs2	0.274733	46.3	QSSIDRSLERPSSSASMAGDFRKRRKSEPAV	S	392	0	0	0	0	0	0	0	0	0	0	0	0	0	0	0	0	0	0
A0A0R4J1W7_S_588	A0A0R4J1W7	ENSMUSG00000024370	52563	Cdc23	0.997365	47.915	LPASLSANNTPTRRVSPLNLSSVTP______	S	588	112960	0	0	120940	0	0	157790	0	0	131410	0	0	122910	0	0	99994	0	0
F6URI7_S_108	F6URI7	ENSMUSG00000025812	93742	Pard3	0.497789	74.519	ADETKLNTVDDQRAGSPSRDVGPSLGLKKSS	S	108	0	0	0	0	0	0	0	0	0	0	0	0	0	0	0	0	0	0
F6URI7_S_110	F6URI7	ENSMUSG00000025812	93742	Pard3	0.497789	74.519	ETKLNTVDDQRAGSPSRDVGPSLGLKKSSSL	S	110	0	0	0	0	0	0	0	0	0	0	0	0	0	0	0	0	0	0
F6URI7_S_718	F6URI7	ENSMUSG00000025812	93742	Pard3	1	56.432	HRPRPHMVRGRGCNESFRAAIDKSYDGPEEA;HRPRPRIIRGRGCNESFRAAIDKSYDKPMVD	S	718	595030	0	0	554520	0	0	533990	0	0	794160	0	0	567980	0	0	549190	0	0
A0A0R4J1Y6_S_779	A0A0R4J1Y6	ENSMUSG00000026163	77629	Sphkap	0.580992	80.236	RTRLLGGDRWNRLKASSCESIPEEDSEARVF	S	779	581040	0	0	657500	0	0	590210	0	0	550320	0	0	566650	0	0	538220	0	0
A0A0R4J1Y6_S_780	A0A0R4J1Y6	ENSMUSG00000026163	77629	Sphkap	0.99475	198.81	TRLLGGDRWNRLKASSCESIPEEDSEARVFV	S	780	176010	0	0	162360	0	0	216310	0	0	152590	0	0	154510	0	0	132150	0	0
A0A0R4J1Y6_S_783	A0A0R4J1Y6	ENSMUSG00000026163	77629	Sphkap	0.97773	65.805	LGGDRWNRLKASSCESIPEEDSEARVFVNSL	S	783	62873	0	0	47357	0	0	84568	0	0	78039	0	0	55541	0	0	60423	0	0
A0A0R4J1Y6_S_986	A0A0R4J1Y6	ENSMUSG00000026163	77629	Sphkap	0.891901	62.658	NVQPVSRASSSGLCKSDSCLYRRSGTDQITN	S	986	729160	0	0	718360	0	0	698150	0	0	834730	0	0	726440	0	0	633070	0	0
A0A0R4J1Y6_S_1082	A0A0R4J1Y6	ENSMUSG00000026163	77629	Sphkap	0.996007	77.969	SVDYQRKDAVTEGNHSPVSSPGKTAPVKKPS	S	1082	3010400	1653300	0	3192000	1890400	0	3511100	1893100	0	3312000	1744600	0	2959100	1608900	0	2979900	1237200	0
A0A0R4J1Y6_S_1085	A0A0R4J1Y6	ENSMUSG00000026163	77629	Sphkap	0.589207	64.2	YQRKDAVTEGNHSPVSSPGKTAPVKKPSDFD	S	1085	0	1384600	0	0	1552000	0	0	1605200	0	0	1422800	0	0	1344700	0	0	985440	0
A0A0R4J1Y6_S_1116	A0A0R4J1Y6	ENSMUSG00000026163	77629	Sphkap	0.999872	45.885	PRRETSACHNAAGLNSPRRSLCSRDVPLIQI	S	1116	181080	0	0	170130	0	0	227050	0	0	209980	0	0	174050	0	0	176350	0	0
A0A0R4J1Y6_S_936	A0A0R4J1Y6	ENSMUSG00000026163	77629	Sphkap	0.887896	92.428	LLSPSTRSPLCYRQSSMPDSRSPCSRLTVNA	S	936	184600	0	0	215240	0	0	173530	0	0	213020	0	0	184130	0	0	192820	0	0
F6TWX0_S_187	F6TWX0	ENSMUSG00000023994	18044	Nfya	1	111.79	KRGEGGRFFSPKEKDSPHMQDPNQADEEAMT	S	187	345300	0	0	344940	0	0	384720	0	0	332820	0	0	307870	0	0	309620	0	0
A0A0R4J1Y9_S_389	A0A0R4J1Y9	ENSMUSG00000029638	170772	Glcci1	0.681044	46.319	TEDLLYDRDKDSGSSSPLPKYASSPKPNNSY	S	389	799610	0	0	817120	0	0	812980	0	0	928720	0	0	877890	0	0	826840	0	0
A0A0R4J1Y9_S_249	A0A0R4J1Y9	ENSMUSG00000029638	170772	Glcci1	0.998569	58.92	RSKQSSRHSKEKDRQSPLHGNHITISHTQAI	S	249	486900	0	0	457070	0	0	517640	0	0	503330	0	0	438390	0	0	345010	0	0
A0A0R4J1Y9_S_25	A0A0R4J1Y9	ENSMUSG00000029638	170772	Glcci1	0.546611	121.74	SCWAEEGAEKRSHQRSASWGSADQLKEQIAK	S	25	186070	0	0	146280	0	0	148860	0	0	234160	0	0	176780	0	0	167490	0	0
A0A0R4J1Y9_S_27	A0A0R4J1Y9	ENSMUSG00000029638	170772	Glcci1	0.985674	152.04	WAEEGAEKRSHQRSASWGSADQLKEQIAKLR	S	27	3315000	0	0	3042900	0	0	3091700	0	0	3895000	0	0	3350300	0	0	3548100	0	0
A0A0R4J1Y9_S_336	A0A0R4J1Y9	ENSMUSG00000029638	170772	Glcci1	0.999381	129.02	RRAPLPAHYRSSSTRSIDTQTPSVQERSSSC	S	336	1021700	0	0	1099300	0	0	1068500	0	0	1188600	0	0	976530	0	0	827910	0	0
A0A0R4J1Y9_S_294	A0A0R4J1Y9	ENSMUSG00000029638	170772	Glcci1	1	73.022	PKSSVSRVPCNVEGISPELEKVFIKENNGKE	S	294	56818	0	0	59949	0	0	75221	0	0	55215	0	0	55058	0	0	53549	0	0
A0A0R4J1Y9_S_396	A0A0R4J1Y9	ENSMUSG00000029638	170772	Glcci1	0.533456	65.107	RDKDSGSSSPLPKYASSPKPNNSYMFKREPP	S	396	493870	0	0	515390	0	0	378360	0	0	556260	0	0	527050	0	0	538840	0	0
A0A0R4J1Y9_S_397	A0A0R4J1Y9	ENSMUSG00000029638	170772	Glcci1	0.503357	60.768	DKDSGSSSPLPKYASSPKPNNSYMFKREPPE	S	397	434120	0	0	425660	0	0	322130	0	0	597560	0	0	481850	0	0	509610	0	0
F6SRP4_S_292	F6SRP4	ENSMUSG00000037989	75607	Wnk2	0.981353	96.067	VKKATAFLHRSSRAGSLGPETPSRAGVKVPT	S	292	843170	0	0	915930	0	0	936640	0	0	1249400	0	0	994660	0	0	959890	0	0
F6SRP4_S_264	F6SRP4	ENSMUSG00000037989	75607	Wnk2	0.498446	66.874	SGDERPRRRSQVQKQSSLPGTGGVASDFVKK	S	264	0	0	0	0	0	0	0	0	0	0	0	0	0	0	0	0	0	0
F6SRP4_S_265	F6SRP4	ENSMUSG00000037989	75607	Wnk2	0.498446	66.874	GDERPRRRSQVQKQSSLPGTGGVASDFVKKA	S	265	0	0	0	0	0	0	0	0	0	0	0	0	0	0	0	0	0	0
A0A0R4J205_S_325	A0A0R4J205	ENSMUSG00000004127	108943	Trmt10a	0.499959	45.704	RDNPVSPQKDEQGQQSSPVLQ__________	S	325	297790	0	0	638610	0	0	660700	0	0	311050	0	0	293790	0	0	288940	0	0
A0A0R4J205_S_326	A0A0R4J205	ENSMUSG00000004127	108943	Trmt10a	0.499959	45.704	DNPVSPQKDEQGQQSSPVLQ___________	S	326	297790	0	0	638610	0	0	660700	0	0	311050	0	0	293790	0	0	288940	0	0
A0A0R4J205_S_24	A0A0R4J205	ENSMUSG00000004127	108943	Trmt10a	0.994479	173.25	PASIESTNVEEKLGTSDGEEERQEPRVDAGA	S	24	1528200	0	0	1968100	0	0	2028100	0	0	1874700	0	0	1821200	0	0	1926900	0	0
A0A1W2P6R9_S_486	A0A1W2P6R9	ENSMUSG00000019467	52666	Arhgef25	0.873419	58.272	FLNALQSPIEYQRRESQTNSLGRPGGPWVGS	S	486	176950	0	0	172580	0	0	189610	0	0	255570	0	0	225860	0	0	193450	0	0
A0A0R4J216_S_30	A0A0R4J216	ENSMUSG00000062563	12879	Cys1	0.974497	96.143	RRSPDRRQTGPGETASEGGTADQARTAAGQE	S	30	46319	0	0	46461	0	0	41062	0	0	62341	0	0	53693	0	0	63200	0	0
D3YTV3_S_749	D3YTV3	ENSMUSG00000006019	71723	Dhx34	0.999954	101.5	GGRRRKVLRLQEDGCSSDEEDREGSTSQRAD	S	749	70692	246410	0	109930	228010	0	120450	241490	0	52178	235040	0	63391	212930	0	71398	201430	0
D3YTV3_S_750	D3YTV3	ENSMUSG00000006019	71723	Dhx34	0.999944	77.391	GRRRKVLRLQEDGCSSDEEDREGSTSQRADS	S	750	0	246410	0	0	228010	0	0	241490	0	0	235040	0	0	212930	0	0	201430	0
A0A0R4J243_S_234	A0A0R4J243	ENSMUSG00000066900	71954	Suds3	0.914858	75.261	DLRTLNKLKSPKRPASPSSPEHLPATPAESP	S	234	2623500	1049000	0	2694400	1034100	0	4238600	1304700	0	3041700	1151100	0	2661000	1077000	0	2475400	1046500	0
A0A0R4J243_S_236	A0A0R4J243	ENSMUSG00000066900	71954	Suds3	0.689483	63.901	RTLNKLKSPKRPASPSSPEHLPATPAESPAQ	S	236	0	1049000	0	0	1034100	0	0	1304700	0	0	1151100	0	0	1077000	0	0	1046500	0
A0A0R4J243_S_237	A0A0R4J243	ENSMUSG00000066900	71954	Suds3	0.689487	58.015	TLNKLKSPKRPASPSSPEHLPATPAESPAQR	S	237	0	1049000	0	0	1034100	0	0	1304700	0	0	1151100	0	0	1077000	0	0	1046500	0
V9GXH2_S_56	V9GXH2	ENSMUSG00000062762	13663	Ei24	1	104.89	RRRRASSLLAQRRPQSVERKQESEPRIVSRI	S	56	1421800	0	0	1034000	0	0	1303900	0	0	1364700	0	0	1056800	0	0	1160300	0	0
A0A0R4J257_S_149	A0A0R4J257	ENSMUSG00000057948	70450	Unc13d	0.99999	175.57	YCLLGIEQKVGVAEGSPVSRRRQKAVVKHTI	S	149	2630200	0	0	2981400	0	0	2922300	0	0	3056300	0	0	2890000	0	0	2464900	0	0
A0A0R4J260_S_441	A0A0R4J260	ENSMUSG00000036990	73945	Otud4	1	102.87	EDFDHVSRESYYFGLSPEERREKQAIEESRL	S	441	1616600	0	0	1649400	0	0	1692600	0	0	1901200	0	0	1777400	0	0	1675400	0	0
A0A0R4J260_S_1015	A0A0R4J260	ENSMUSG00000036990	73945	Otud4	0.974305	176.48	PGANSVDRLQRPKEESSEDENEVSNILRSGR	S	1015	1471000	0	0	1480900	0	0	1958300	0	0	1685900	0	0	1629700	0	0	1385100	0	0
A0A0R4J260_S_1016	A0A0R4J260	ENSMUSG00000036990	73945	Otud4	0.864804	63.122	GANSVDRLQRPKEESSEDENEVSNILRSGRS	S	1016	1474400	0	0	1397100	0	0	1986600	0	0	1609100	0	0	1455500	0	0	1225600	0	0
A0A0R4J260_S_999	A0A0R4J260	ENSMUSG00000036990	73945	Otud4	0.999905	150.12	KPEKVKDPKTAADVVSPGANSVDRLQRPKEE	S	999	485040	0	0	577970	0	0	526170	0	0	531900	0	0	555060	0	0	534980	0	0
A0A0R4J262_S_182	A0A0R4J262	ENSMUSG00000092607	69269	Scnm1	0.987629	147.16	SDAKESAALLASAPMSPTKR___________	S	182	4032800	0	0	3814700	0	0	3538200	0	0	5095300	0	0	4186200	0	0	3889100	0	0
A0A338P777_S_18	A0A338P777	ENSMUSG00000079710	100041639	Dynlt2a2	0.994318	104.92	RRGRMAKTPTGQTHQSPVSKRERKPSMFEKE	S	18	4683200	0	0	4842500	0	0	5262400	0	0	5972500	0	0	6417500	0	0	8381400	0	0
G3UWW3_S_42	G3UWW3	ENSMUSG00000040482	112403	Dxo	1	78.655	PPSCYVELKTSKEMHSPGQWRSFYRHKLLKW	S	42	963490	0	0	890180	0	0	1271900	0	0	1029800	0	0	848600	0	0	927310	0	0
A0A0R4J289_S_329	A0A0R4J289	ENSMUSG00000032860	18442	P2ry2	0.988276	89.604	VRFARDAKPPTEPTPSPQARRKLGLHRPNRT	S	329	779260	0	0	809060	0	0	698620	0	0	872480	0	0	819200	0	0	764020	0	0
A0A0R4J2A3_S_304	A0A0R4J2A3	ENSMUSG00000025519	74419	Tktl2	0.75562	70.056	LTPKPPIEDSPRISMSNTKMTSLPVYKLGDM	S	304	1271700	0	0	1395500	0	0	1314400	0	0	1558800	0	0	1297800	0	0	1400100	0	0
A0A0R4J2A3_S_298	A0A0R4J2A3	ENSMUSG00000025519	74419	Tktl2	0.805537	42.806	IQTNRNLTPKPPIEDSPRISMSNTKMTSLPV	S	298	211410	0	0	221520	0	0	216980	0	0	257390	0	0	324950	0	0	344450	0	0
A0A0R4J2B2_S_178	A0A0R4J2B2	ENSMUSG00000098557	239217	Kctd12	0.783378	76.003	YAEPEPQEGASAGAPSPTLELASRSPSGGAA	S	178	297200	0	0	306500	0	0	369730	0	0	297860	0	0	302200	0	0	253460	0	0
A0A0R4J2B2_S_219	A0A0R4J2B2	ENSMUSG00000098557	239217	Kctd12	0.56861	56.215	DGSRRSGYITIGYRGSYTIGRDAQADAKFRR	S	219	221820	0	0	226200	0	0	313330	0	0	283200	0	0	222750	0	0	195620	0	0
A0A0R4J2B2_S_187	A0A0R4J2B2	ENSMUSG00000098557	239217	Kctd12	0.988692	87.411	ASAGAPSPTLELASRSPSGGAAGPLLTPSQS	S	187	840880	0	0	814370	0	0	1002000	0	0	886390	0	0	804400	0	0	752330	0	0
A0A0R4J2B2_S_189	A0A0R4J2B2	ENSMUSG00000098557	239217	Kctd12	0.971105	105.73	AGAPSPTLELASRSPSGGAAGPLLTPSQSLD	S	189	867690	0	0	914210	0	0	815060	0	0	797050	0	0	807890	0	0	842980	0	0
A0A0R4J2B2_S_200	A0A0R4J2B2	ENSMUSG00000098557	239217	Kctd12	0.574656	107.23	SRSPSGGAAGPLLTPSQSLDGSRRSGYITIG	S	200	329010	0	0	345180	0	0	325190	0	0	416900	0	0	426250	0	0	360480	0	0
A0A0R4J2B2_S_202	A0A0R4J2B2	ENSMUSG00000098557	239217	Kctd12	0.724712	107.23	SPSGGAAGPLLTPSQSLDGSRRSGYITIGYR	S	202	138720	0	0	110790	0	0	192840	0	0	146300	0	0	126200	0	0	107860	0	0
A0A0R4J2D3_S_1915	A0A0R4J2D3	ENSMUSG00000056050	338366	Mia3	0.985342	118.63	RDSLPSGPREEAKPASPSSVQDRSQASKPTP	S	1915	251170	0	0	247070	0	0	214210	0	0	249850	0	0	241290	0	0	209720	0	0
A0A0R4J2D3_S_1917	A0A0R4J2D3	ENSMUSG00000056050	338366	Mia3	0.488166	118.63	SLPSGPREEAKPASPSSVQDRSQASKPTP__	S	1917	0	0	0	0	0	0	0	0	0	0	0	0	0	0	0	0	0	0
A0A0R4J2D3_S_1918	A0A0R4J2D3	ENSMUSG00000056050	338366	Mia3	0.527684	131.25	LPSGPREEAKPASPSSVQDRSQASKPTP___	S	1918	3125300	0	0	3468700	0	0	3226000	0	0	3294300	0	0	3039000	0	0	3029300	0	0
A0A0R4J2D3_S_1764	A0A0R4J2D3	ENSMUSG00000056050	338366	Mia3	0.406216	52.451	GKHSASDPGPAPVVNSSSRSSSPAKAVDEGK	S	1764	0	0	0	0	0	0	0	0	0	0	0	0	0	0	0	0	0	0
A0A0R4J2D3_S_1765	A0A0R4J2D3	ENSMUSG00000056050	338366	Mia3	0.620537	64.761	KHSASDPGPAPVVNSSSRSSSPAKAVDEGKV	S	1765	365170	0	0	336150	0	0	505270	0	0	375950	0	0	353190	0	0	273520	0	0
A0A0R4J2D3_S_1766	A0A0R4J2D3	ENSMUSG00000056050	338366	Mia3	0.333323	52.451	HSASDPGPAPVVNSSSRSSSPAKAVDEGKVN	S	1766	0	0	0	0	0	0	0	0	0	0	0	0	0	0	0	0	0	0
A0A0R4J2D3_S_1768	A0A0R4J2D3	ENSMUSG00000056050	338366	Mia3	0.353829	56.951	ASDPGPAPVVNSSSRSSSPAKAVDEGKVNMA	S	1768	0	0	0	0	0	0	0	0	0	0	0	0	0	0	0	0	0	0
A0A0R4J2D3_S_1769	A0A0R4J2D3	ENSMUSG00000056050	338366	Mia3	0.353829	56.951	SDPGPAPVVNSSSRSSSPAKAVDEGKVNMAP	S	1769	0	0	0	0	0	0	0	0	0	0	0	0	0	0	0	0	0	0
A0A0R4J2D3_S_1770	A0A0R4J2D3	ENSMUSG00000056050	338366	Mia3	0.961137	125.45	DPGPAPVVNSSSRSSSPAKAVDEGKVNMAPK	S	1770	7519800	0	0	8264000	0	0	6763800	0	0	7936400	0	0	8180800	0	0	8020400	0	0
A0A0R4J2D3_S_1566	A0A0R4J2D3	ENSMUSG00000056050	338366	Mia3	0.989508	64.565	NELYQQKEMALQKKLSQEEYERQDREQRLTA	S	1566	406890	0	0	393320	0	0	462550	0	0	487760	0	0	432040	0	0	427440	0	0
A2RTH5_S_247	A2RTH5	ENSMUSG00000030763	30949	Lcmt1	1	97.235	DDRFGQIMIENLRRRSCDLAGVETCKSLESQ	S	247	802420	0	0	808230	0	0	847230	0	0	878940	0	0	779810	0	0	798650	0	0
A0A0U1RPQ8_S_25	A0A0U1RPQ8	ENSMUSG00000051727	233529	Kctd14	0.98878	70.051	EPGKQSQPAKSLKEPSQEALPVNLLKESSQE	S	25	395030	0	0	436560	0	0	400240	0	0	431470	0	0	506120	0	0	441000	0	0
A0A0U1RPQ8_S_37	A0A0U1RPQ8	ENSMUSG00000051727	233529	Kctd14	0.539177	75.717	KEPSQEALPVNLLKESSQESRILCPDPAILP	S	37	486220	0	0	465710	0	0	355150	0	0	409960	0	0	467280	0	0	447410	0	0
A0A0U1RPQ8_S_38	A0A0U1RPQ8	ENSMUSG00000051727	233529	Kctd14	0.477023	40.094	EPSQEALPVNLLKESSQESRILCPDPAILPA	S	38	0	0	0	0	0	0	0	0	0	0	0	0	0	0	0	0	0	0
A0A0U1RNH9_S_261	A0A0U1RNH9	ENSMUSG00000030660	18704	Pik3c2a	0.999986	57.136	LEIANSKASVCNLQISPKSEDINKFDWLDLD	S	261	106610	0	0	110170	0	0	130350	0	0	119240	0	0	95830	0	0	87384	0	0
A0A0U1RNH9_S_315	A0A0U1RNH9	ENSMUSG00000030660	18704	Pik3c2a	0.917366	52.79	LLAEDPWDAVLLEERSPSCHLERKVNGKSLS	S	315	0	0	0	0	0	0	0	0	0	0	0	0	0	0	0	0	0	0
D3Z7R0_S_31	D3Z7R0	ENSMUSG00000030802	12041	Bckdk	0.963525	214.28	SLWPLLGSSLSLRARSTSATDTHHVELARER	S	31	1259300	0	0	1287200	0	0	1225400	0	0	1494300	0	0	1376100	0	0	1098100	0	0
A0A0U1RNR6_S_302	A0A0U1RNR6	ENSMUSG00000049739	233905	Zfp646	0.890867	49.089	HCKATRRSTDPGTEGSPSPVKKEQHDPVGME	S	302	594880	0	0	642770	0	0	716950	0	0	736520	0	0	688980	0	0	680820	0	0
A0A0U1RNR6_S_304	A0A0U1RNR6	ENSMUSG00000049739	233905	Zfp646	0.658625	47.568	KATRRSTDPGTEGSPSPVKKEQHDPVGMEAA	S	304	629840	0	0	630470	0	0	648620	0	0	657110	0	0	630100	0	0	644610	0	0
A0A0U1RNR6_S_379	A0A0U1RNR6	ENSMUSG00000049739	233905	Zfp646	0.320576	56.298	HHSVTHREGEKSRTDSTVSPTRTFACQDCGK	S	379	0	0	0	0	0	0	0	0	0	0	0	0	0	0	0	0	0	0
A0A0U1RNR6_S_382	A0A0U1RNR6	ENSMUSG00000049739	233905	Zfp646	0.999581	155.8	VTHREGEKSRTDSTVSPTRTFACQDCGKSYR	S	382	2386800	0	0	2564000	0	0	2463700	0	0	2702700	0	0	2684700	0	0	3228200	0	0
A0A0U1RNT5_S_71	A0A0U1RNT5	ENSMUSG00000030469	210105	Zfp719	1	54.09	DPAAKTDQQSRVLPVSPGAFQNQKILTIGSA	S	71	98482	0	0	110140	0	0	89014	0	0	110370	0	0	105370	0	0	89402	0	0
A0A0U1RNU4_S_83	A0A0U1RNU4	ENSMUSG00000047371	233890	Zfp768	0.998774	54.683	QSPEFESQSPRFEPESPGFESRSPGFVPPSP	S	83	1550500	0	0	1674000	0	0	1428800	0	0	2196000	0	0	2126300	0	0	2023000	0	0
A0A0U1RNU4_S_132	A0A0U1RNU4	ENSMUSG00000047371	233890	Zfp768	1	102.05	QSPKYEPRSPGCHPRSPGCEPGSPRYEPKSP	S	132	1030700	169500	0	1133200	184680	0	1708000	219850	0	1026400	194280	0	1072400	171790	0	896950	125430	0
A0A0U1RNU4_S_139	A0A0U1RNU4	ENSMUSG00000047371	233890	Zfp768	1	81.656	RSPGCHPRSPGCEPGSPRYEPKSPGYGSKSP	S	139	1259100	169500	0	1456400	184680	0	1656700	219850	0	1399500	194280	0	1385400	171790	0	1310000	125430	0
A0A0U1RNU4_S_97	A0A0U1RNU4	ENSMUSG00000047371	233890	Zfp768	0.999061	59.227	ESPGFESRSPGFVPPSPEFAPRSPESDPQSP	S	97	116070	0	0	123260	0	0	159250	0	0	142840	0	0	128330	0	0	140170	0	0
A0A0U1RNU4_S_188	A0A0U1RNU4	ENSMUSG00000047371	233890	Zfp768	0.938792	84.759	QNSGDGVQNSEFKTHSPEFETQSSKFQEGAE	S	188	1703200	0	0	1438600	0	0	2027300	0	0	1889000	0	0	1318600	0	0	1687200	0	0
A0A0U1RNU4_S_146	A0A0U1RNU4	ENSMUSG00000047371	233890	Zfp768	0.997892	91.812	RSPGCEPGSPRYEPKSPGYGSKSPEFESQSP	S	146	416780	0	0	512730	0	0	560550	0	0	497570	0	0	517080	0	0	459230	0	0
A0A0U1RNU4_S_125	A0A0U1RNU4	ENSMUSG00000047371	233890	Zfp768	0.998679	77.527	QSPEFESQSPKYEPRSPGCHPRSPGCEPGSP	S	125	194370	0	0	221780	0	0	229380	0	0	217440	0	0	219380	0	0	226460	0	0
A0A0U1RNV6_S_325	A0A0U1RNV6	ENSMUSG00000053470	104263	Kdm3a	0.999953	103.85	SSKDPRQQNTPQAANSPPNIGAKLPQGCHKQ	S	325	2127100	0	0	2382000	0	0	2660500	0	0	2568100	0	0	2477500	0	0	2466000	0	0
A0A0U1RPG9_S_410	A0A0U1RPG9	ENSMUSG00000030421	19777	Uri1	0.575836	109.18	YVPRKSILKSRSRENSVCSDTSESSAADVED	S	410	50606	0	0	51980	0	0	65786	0	0	96816	0	0	35447	0	0	51799	0	0
A0A0U1RPG9_S_413	A0A0U1RPG9	ENSMUSG00000030421	19777	Uri1	0.337605	49.638	RKSILKSRSRENSVCSDTSESSAADVEDRRG	S	413	0	0	0	0	0	0	0	0	0	0	0	0	0	0	0	0	0	0
A0A0U1RPG9_S_432	A0A0U1RPG9	ENSMUSG00000030421	19777	Uri1	0.329836	96.44	ESSAADVEDRRGLLRSTSSEEAVATEAGGSS	S	432	0	0	0	0	0	0	0	0	0	0	0	0	0	0	0	0	0	0
A0A0U1RPG9_S_434	A0A0U1RPG9	ENSMUSG00000030421	19777	Uri1	0.249972	58.324	SAADVEDRRGLLRSTSSEEAVATEAGGSSLD	S	434	0	0	0	0	0	0	0	0	0	0	0	0	0	0	0	0	0	0
A0A0U1RPG9_S_435	A0A0U1RPG9	ENSMUSG00000030421	19777	Uri1	0.249972	58.324	AADVEDRRGLLRSTSSEEAVATEAGGSSLDE	S	435	0	0	0	0	0	0	0	0	0	0	0	0	0	0	0	0	0	0
A0A0U1RNZ3_S_450	A0A0U1RNZ3	ENSMUSG00000066571	233103	Garre1	0.962065	149.63	MGQSHQGSPLVTRRNSTATAMVTEQKTGTMQ	S	450	824830	0	0	681170	0	0	795330	0	0	1271100	0	0	744110	0	0	778350	0	0
A0A0U1RP47_S_490	A0A0U1RP47	ENSMUSG00000034342	12402	Cbl	0.614153	41.136	KVERPSSPFSMAPQASLPPVPPRLDLLQQRA	S	490	100630	0	0	115560	0	0	173330	0	0	110950	0	0	107810	0	0	91994	0	0
E9PVS5_S_34	E9PVS5	ENSMUSG00000052337	76614	Immt	0.71133	45.115	CGKFVLRPLRPCRRYSTSSSSGLTAGKIAGA	S	34	284350	0	0	311490	0	0	386380	0	0	336200	0	0	317760	0	0	274570	0	0
E9PVS5_S_36	E9PVS5	ENSMUSG00000052337	76614	Immt	0.551241	156.08	KFVLRPLRPCRRYSTSSSSGLTAGKIAGAGL	S	36	288770	0	0	357100	0	0	297040	0	0	338180	0	0	358270	0	0	340670	0	0
A0A0U1RP90_S_107	A0A0U1RP90	ENSMUSG00000066568	67070	Lsm14a	0.999451	43.208	TASAHLPAPAPVGRRSPVPARPLPPTSQKAI	S	107	1501400	0	0	1606600	0	0	1573200	0	0	1546900	0	0	1272100	0	0	1389100	0	0
A0A0U1RP90_S_73	A0A0U1RP90	ENSMUSG00000066568	67070	Lsm14a	0.5	48.981	TQDTRSVKPQLAQGRSSPQLDPLRKSPTMEQ	S	73	450320	0	0	582030	0	0	448850	0	0	493000	0	0	559550	0	0	479950	0	0
A0A0U1RP90_S_74	A0A0U1RP90	ENSMUSG00000066568	67070	Lsm14a	0.791584	89.679	QDTRSVKPQLAQGRSSPQLDPLRKSPTMEQA	S	74	1314600	0	0	1549300	0	0	1397200	0	0	1499500	0	0	1557300	0	0	1408400	0	0
A0A0U1RP90_S_83	A0A0U1RP90	ENSMUSG00000066568	67070	Lsm14a	0.657957	42.181	LAQGRSSPQLDPLRKSPTMEQAVQTASAHLP	S	83	0	143050	0	0	182320	0	0	169870	0	0	153540	0	0	173640	0	0	152930	0
A0A0U1RPA0_S_452	A0A0U1RPA0	ENSMUSG00000045659	233765	Plekha7	0.729931	42.322	WQLYEWQQRQQFRHGSPTAPIGAGSPEFTEQ	S	452	143380	0	0	178400	0	0	201550	0	0	261860	0	0	122680	0	0	194930	0	0
A0A0U1RPA0_S_461	A0A0U1RPA0	ENSMUSG00000045659	233765	Plekha7	0.991427	61.437	QQFRHGSPTAPIGAGSPEFTEQGRSRSLLEV	S	461	261300	0	0	254850	0	0	348010	0	0	498460	0	0	433500	0	0	357430	0	0
A0A0U1RPA0_S_400	A0A0U1RPA0	ENSMUSG00000045659	233765	Plekha7	0.57929	94.402	NYQSLPKSTRHLSGSSSPPPRNLPSDYKYAQ	S	400	89390	0	0	81346	0	0	104510	0	0	85822	0	0	65634	0	0	73588	0	0
A0A0U1RPA0_S_401	A0A0U1RPA0	ENSMUSG00000045659	233765	Plekha7	0.812976	76.326	YQSLPKSTRHLSGSSSPPPRNLPSDYKYAQD	S	401	114900	0	0	103670	0	0	103950	0	0	107830	0	0	117760	0	0	118850	0	0
A0A0U1RPA0_S_819	A0A0U1RPA0	ENSMUSG00000045659	233765	Plekha7	0.997091	93.478	YVPYRPHPPQLRKVMSPLQSPTKAKPQAEDE	S	819	189850	0	0	196810	0	0	184580	0	0	296040	0	0	219110	0	0	232060	0	0
A0A0U1RPA0_S_823	A0A0U1RPA0	ENSMUSG00000045659	233765	Plekha7	0.968485	56.527	RPHPPQLRKVMSPLQSPTKAKPQAEDEAPPR	S	823	587530	0	0	680160	0	0	740600	0	0	804270	0	0	842290	0	0	730740	0	0
A0A0U1RPA0_S_979	A0A0U1RPA0	ENSMUSG00000045659	233765	Plekha7	0.999999	96.034	SATFSRPKSALERLYSGDHQRGKMSAEEQLE	S	979	735830	0	0	545650	0	0	572480	0	0	1538000	0	0	711460	0	0	958830	0	0
A0A0U1RPA0_S_528	A0A0U1RPA0	ENSMUSG00000045659	233765	Plekha7	1	172.13	KPPEQRRSVDISLGGSPRKARGHAAKNSSHV	S	528	1539100	0	0	1673000	0	0	1685500	0	0	1903200	0	0	1725300	0	0	1705500	0	0
A0A0U1RPA0_S_1012	A0A0U1RPA0	ENSMUSG00000045659	233765	Plekha7	0.927476	60.062	KRHQKALVRERKRTLSQGEKTGLLSARYLSQ	S	1012	400790	0	0	350120	0	0	296500	0	0	909040	0	0	415710	0	0	541790	0	0
A0A0U1RPX0_S_19	A0A0U1RPX0	ENSMUSG00000061286	27998	Exosc5	0.492975	102.57	AKRADANLLTDTGTESSPRSPVCSLRHFACE	S	19	0	0	0	0	0	0	0	0	0	0	0	0	0	0	0	0	0	0
A0A0U1RPX0_S_20	A0A0U1RPX0	ENSMUSG00000061286	27998	Exosc5	0.492975	102.57	KRADANLLTDTGTESSPRSPVCSLRHFACEQ	S	20	0	0	0	0	0	0	0	0	0	0	0	0	0	0	0	0	0	0
A0A0U1RPX0_S_23	A0A0U1RPX0	ENSMUSG00000061286	27998	Exosc5	0.997944	203.06	DANLLTDTGTESSPRSPVCSLRHFACEQNLL	S	23	1160400	213310	0	1259000	222060	0	1271200	234290	0	1176900	289200	0	1069500	210390	0	996760	220150	0
A0A0U1RPD5_S_60	A0A0U1RPD5	ENSMUSG00000006335	69714	Tfpt	0.697148	94.007	GLSPSQRTTATLDPTSPAPGEGPSGRKRRRA	S	60	247040	0	0	273290	0	0	356760	0	0	265040	0	0	281860	0	0	281200	0	0
A0A0U1RPI1_S_57	A0A0U1RPI1	ENSMUSG00000036570	56188	Fxyd1	0.57824	98.165	QQRTGEPDEEEGTFRSSIRRLSSRRR_____	S	57	1288700	0	0	1232500	0	0	1131700	0	0	1726500	0	0	1446100	0	0	1584000	0	0
A0A0U1RPI1_S_58	A0A0U1RPI1	ENSMUSG00000036570	56188	Fxyd1	0.910561	144.17	QRTGEPDEEEGTFRSSIRRLSSRRR______	S	58	2111600	0	0	2175100	0	0	1721300	0	0	3183700	0	0	2626100	0	0	2811100	0	0
A0A0U1RPL0_S_304	A0A0U1RPL0	ENSMUSG00000032637	233871	Atxn2l	0.994631	130.63	QRELRAAQLAREIESSPQYRLRIAMENDDGR	S	304	2121200	0	0	2004300	0	0	2504800	0	0	2494500	0	0	1920200	0	0	2015900	0	0
A0A0U1RPL0_S_591	A0A0U1RPL0	ENSMUSG00000032637	233871	Atxn2l	0.995289	99.135	KEKEVDGLLTSDPMGSPVSSKTESILDKEDK	S	591	1770800	0	0	1929400	0	0	2153200	0	0	2090100	0	0	1865200	0	0	1807000	0	0
A0A0U1RPL0_S_337	A0A0U1RPL0	ENSMUSG00000032637	233871	Atxn2l	0.996268	181.71	EEKHSAVQRQGSGRESPSLVSREGKYIPLPQ	S	337	1819800	0	0	1863400	0	0	1633900	0	0	2462200	0	0	1990100	0	0	2301900	0	0
A0A0U1RPL0_S_339	A0A0U1RPL0	ENSMUSG00000032637	233871	Atxn2l	0.82905	43.813	KHSAVQRQGSGRESPSLVSREGKYIPLPQRV	S	339	0	0	0	0	0	0	0	0	0	0	0	0	0	0	0	0	0	0
A0A0U1RPL0_S_407	A0A0U1RPL0	ENSMUSG00000032637	233871	Atxn2l	0.890508	47.301	PGSEARGINGGPSRMSPKAQRPLRGAKTLSS	S	407	1125600	0	0	1153400	0	0	1323800	0	0	1487100	0	0	1310600	0	0	1059600	0	0
A0A0U1RPL0_S_109	A0A0U1RPL0	ENSMUSG00000032637	233871	Atxn2l	0.9982	67.416	IGSVRGQTTGKGPPQSPVFEGVYNNSRMLHF	S	109	975590	0	0	1021300	0	0	1095300	0	0	992690	0	0	957020	0	0	791520	0	0
A0A0U1RPL0_S_555	A0A0U1RPL0	ENSMUSG00000032637	233871	Atxn2l	0.423799	71.98	EELRKFGAQFKLQPSSSPETGLDPFPSRILK	S	555	0	0	0	0	0	0	0	0	0	0	0	0	0	0	0	0	0	0
A0A0U1RPL0_S_556	A0A0U1RPL0	ENSMUSG00000032637	233871	Atxn2l	0.423799	71.98	ELRKFGAQFKLQPSSSPETGLDPFPSRILKE	S	556	0	0	0	0	0	0	0	0	0	0	0	0	0	0	0	0	0	0
A0A0U1RPL0_S_447	A0A0U1RPL0	ENSMUSG00000032637	233871	Atxn2l	0.999991	73.985	SVPPTSAVGRMYPPRSPKSAAPAPVSASCPE	S	447	20359000	0	0	25043000	0	0	17352000	0	0	24964000	0	0	22609000	0	0	23374000	0	0
A0A0U1RPL0_S_333	A0A0U1RPL0	ENSMUSG00000032637	233871	Atxn2l	0.912655	81.904	GRTEEEKHSAVQRQGSGRESPSLVSREGKYI	S	333	206100	0	0	214590	0	0	214050	0	0	306400	0	0	255590	0	0	315590	0	0
A0A0U1RPL0_S_675	A0A0U1RPL0	ENSMUSG00000032637	233871	Atxn2l	0.447464	97.633	AKEFNPTKPLLSVNKSTSTPTSPGPRTHSTP	S	675	0	0	0	0	0	0	0	0	0	0	0	0	0	0	0	0	0	0
A0A0U1RPL0_S_677	A0A0U1RPL0	ENSMUSG00000032637	233871	Atxn2l	0.912713	166.87	EFNPTKPLLSVNKSTSTPTSPGPRTHSTPSI	S	677	1620000	0	0	1686200	0	0	1756500	0	0	2054600	0	0	2066900	0	0	1948300	0	0
A0A0U1RPL0_S_681	A0A0U1RPL0	ENSMUSG00000032637	233871	Atxn2l	0.985746	147.19	TKPLLSVNKSTSTPTSPGPRTHSTPSIPVLT	S	681	2315700	515010	0	2644500	510300	0	2250300	479930	0	2942100	564240	0	2680100	474620	0	2905100	539720	0
A0A0U1RPL0_S_421	A0A0U1RPL0	ENSMUSG00000032637	233871	Atxn2l	0.470372	71.974	MSPKAQRPLRGAKTLSSPSNRPSGEASVPPT	S	421	0	0	0	0	0	0	0	0	0	0	0	0	0	0	0	0	0	0
A0A0U1RPL0_S_422	A0A0U1RPL0	ENSMUSG00000032637	233871	Atxn2l	0.801399	103.21	SPKAQRPLRGAKTLSSPSNRPSGEASVPPTS	S	422	300320	0	0	349260	0	0	311530	0	0	423000	0	0	384830	0	0	364250	0	0
A0A0U1RPM3_S_69	A0A0U1RPM3	ENSMUSG00000003380	14470	Rabac1	1	78.264	CSALPIRTLLPKLIPSGAGREWLERRRATIR	S	69	597220	0	0	642820	0	0	614890	0	0	721810	0	0	637390	0	0	610000	0	0
D3YV98_S_9	D3YV98	ENSMUSG00000030695	11674	Aldoa	0.909221	86.262	_______MATRRPDGSSFNMTRLSLALAFSF	S	9	909970	0	0	1108000	0	0	851330	0	0	1334000	0	0	1289900	0	0	1266800	0	0
D3YV98_S_10	D3YV98	ENSMUSG00000030695	11674	Aldoa	0.499998	73.891	______MATRRPDGSSFNMTRLSLALAFSFP	S	10	507450	0	0	675230	0	0	448540	0	0	777840	0	0	657210	0	0	743870	0	0
D3YV98_S_90	D3YV98	ENSMUSG00000030695	11674	Aldoa	0.816725	101.39	HRIVAPGKGILAADESTGSIAKRLQSIGTEN	S	90	293110	0	0	296790	0	0	346080	0	0	1018100	0	0	1021000	0	0	951270	0	0
D3YV98_S_93	D3YV98	ENSMUSG00000030695	11674	Aldoa	0.853177	75.91	VAPGKGILAADESTGSIAKRLQSIGTENTEE	S	93	659860	0	0	673950	0	0	702910	0	0	723180	0	0	685910	0	0	568630	0	0
D3YV98_S_100	D3YV98	ENSMUSG00000030695	11674	Aldoa	0.990251	51.225	LAADESTGSIAKRLQSIGTENTEENRRFYRQ	S	100	196470	0	0	211400	0	0	235740	0	0	272390	0	0	254540	0	0	207730	0	0
A0A0U1RPU5_S_10	A0A0U1RPU5	ENSMUSG00000030844	67865	Rgs10	0.999984	80.676	______MFTRAVSRLSRKRPPSDIHDGDGSS	S	10	258850	0	0	242560	0	0	237020	0	0	260420	0	0	200280	0	0	212120	0	0
A0A0U1RPV7_S_126	A0A0U1RPV7	ENSMUSG00000028948	74035	Nol9	0.999517	79.652	HSTPQSRAGRPVRKVSPNVTQPVRDLGSGRV	S	126	2350400	0	0	2506400	0	0	6194000	0	0	2714500	0	0	2285500	0	0	2097600	0	0
A0A0U1RQ40_S_150	A0A0U1RQ40	ENSMUSG00000042055	207425	Wdr11	0.875295	80.632	PSGPGKKVYISSPHSSPAHNKLAAATGAKKA	S	150	299580	0	0	345800	0	0	375260	0	0	350250	0	0	348630	0	0	299680	0	0
Q3UJV1_S_446	Q3UJV1	ENSMUSG00000074358	232933	Ccdc61	0.873658	82.515	SVSRSRRCRGRGKPPSPTPWSRSKTKSTTQE	S	446	988340	0	0	1331000	0	0	1696700	0	0	745840	0	0	1408000	0	0	326830	0	0
Q3UJV1_S_330	Q3UJV1	ENSMUSG00000074358	232933	Ccdc61	0.995983	139.86	ESSRGARGRGRPAHPSPSPTGSRAPRFDPTA	S	330	1463200	1296500	0	1638500	1303800	0	1877000	1556300	0	1623500	1287800	0	1582100	1188900	0	1451900	1384100	0
Q3UJV1_S_332	Q3UJV1	ENSMUSG00000074358	232933	Ccdc61	0.937696	156.13	SRGARGRGRPAHPSPSPTGSRAPRFDPTAFV	S	332	289370	1296500	0	319330	1303800	0	294390	1556300	0	321090	1287800	0	276540	1188900	0	262800	1384100	0
Q3UJV1_S_471	Q3UJV1	ENSMUSG00000074358	232933	Ccdc61	0.546171	40.751	KSTTQERSDHQRHLASSGGWVPIKEYSSDFQ	S	471	661750	0	0	696690	0	0	515680	0	0	1144600	0	0	936230	0	0	1065100	0	0
Q3UJV1_S_371	Q3UJV1	ENSMUSG00000074358	232933	Ccdc61	0.48818	56.588	EIRMKQQQQQRNRMGSGGSGDGPSVSWSQQT	S	371	0	0	0	0	0	0	0	0	0	0	0	0	0	0	0	0	0	0
Q3UJV1_S_374	Q3UJV1	ENSMUSG00000074358	232933	Ccdc61	0.48818	56.588	MKQQQQQRNRMGSGGSGDGPSVSWSQQTRPA	S	374	0	0	0	0	0	0	0	0	0	0	0	0	0	0	0	0	0	0
Q3UJV1_S_408	Q3UJV1	ENSMUSG00000074358	232933	Ccdc61	0.673595	60.892	TGRGDAVNRSRNRSSSVDSFRSRCSSVSSCS	S	408	1731200	0	0	1631800	0	0	1791700	0	0	2335700	0	0	2246300	0	0	2404100	0	0
A0A0U1RQB6_S_1035	A0A0U1RQB6	ENSMUSG00000022521	12914	Crebbp	0.192935	57.989	VEAKEEEENSSNDTASQSTSPSQPRKKIFKP	S	1035	0	0	0	0	0	0	0	0	0	0	0	0	0	0	0	0	0	0
A0A0U1RQB6_S_1037	A0A0U1RQB6	ENSMUSG00000022521	12914	Crebbp	0.313369	81.922	AKEEEENSSNDTASQSTSPSQPRKKIFKPEE	S	1037	0	0	0	0	0	0	0	0	0	0	0	0	0	0	0	0	0	0
A0A0U1RQB6_S_1039	A0A0U1RQB6	ENSMUSG00000022521	12914	Crebbp	0.925594	153.01	EEEENSSNDTASQSTSPSQPRKKIFKPEELR	S	1039	278540	0	0	300090	0	0	266840	0	0	310430	0	0	307650	0	0	302600	0	0
A0A0U1RQB6_S_2024	A0A0U1RQB6	ENSMUSG00000022521	12914	Crebbp	0.911481	171.36	AAVAGPRMPNVQPPRSISPSALQDLLRTLKS	S	2024	181350	0	0	189880	0	0	203050	0	0	221230	0	0	189660	0	0	162170	0	0
A0A0U1RQB6_S_2042	A0A0U1RQB6	ENSMUSG00000022521	12914	Crebbp	0.590533	48.823	PSALQDLLRTLKSPSSPQQQQQVLNILKSNP	S	2042	97097	0	0	104410	0	0	123360	0	0	129110	0	0	107490	0	0	107020	0	0
A0A0X1KG59_S_2	A0A0X1KG59	ENSMUSG00000030762	11833	Aqp8	0.475476	65.574	______________MSGETPMCSMDLPEVKV	S	2	0	0	0	0	0	0	0	0	0	0	0	0	0	0	0	0	0	0
F6XT74_S_206	F6XT74	ENSMUSG00000049811	73873	Fam161a	0.985697	49.662	SPGRSSNPKPRPHECSPPMPTASSRGREQAI	S	206	250110	0	0	268630	0	0	249550	0	0	298310	0	0	270300	0	0	271610	0	0
A0A140LHJ8_S_51	A0A140LHJ8	ENSMUSG00000024921	67155	Smarca2	1	50.608	EKAKKRRGRPPAEKLSPNPPKLTKQMNAIID	S	51	543560	0	0	557060	0	0	644600	0	0	611780	0	0	545890	0	0	560510	0	0
A0A140LHE6_S_123	A0A140LHE6	ENSMUSG00000003184	54131	Irf3	0.999868	95.197	EFVTPGARDFVHLGASPDTNGKSSLPHSQEN	S	123	491840	0	0	493220	0	0	524340	0	0	591720	0	0	594570	0	0	596490	0	0
A0A140LHE6_S_135	A0A140LHE6	ENSMUSG00000003184	54131	Irf3	0.999944	116.87	LGASPDTNGKSSLPHSQENLPKLFDGLILGP	S	135	6541800	0	0	6769800	0	0	6981400	0	0	7688200	0	0	7024500	0	0	6944300	0	0
A0A140LJ01_S_218	A0A140LJ01	ENSMUSG00000035227	66624	Spcs2	0.971759	42.338	ISGRTKQQREAEFTKSIAKFFDHSGTLVMDA	S	218	1651400	0	0	1668900	0	0	1518200	0	0	1687600	0	0	1651900	0	0	1381300	0	0
A0A140LJ01_S_5	A0A140LJ01	ENSMUSG00000035227	66624	Spcs2	0.999239	114.88	___________QGGRSGGGGGSSGAGGGPSC	S	5	130850	0	0	150570	0	0	94503	0	0	129110	0	0	137920	0	0	148830	0	0
A0A140LJ01_S_11	A0A140LJ01	ENSMUSG00000035227	66624	Spcs2	0.499998	245.61	_____QGGRSGGGGGSSGAGGGPSCGTSSSR	S	11	149290	0	0	202670	0	0	121920	0	0	192420	0	0	194240	0	0	221440	0	0
A0A140LJ01_S_12	A0A140LJ01	ENSMUSG00000035227	66624	Spcs2	0.499998	245.61	____QGGRSGGGGGSSGAGGGPSCGTSSSRS	S	12	149290	0	0	202670	0	0	121920	0	0	192420	0	0	194240	0	0	221440	0	0
A0A140LJ01_S_19	A0A140LJ01	ENSMUSG00000035227	66624	Spcs2	0.199969	51.211	RSGGGGGSSGAGGGPSCGTSSSRSGLLDKDL	S	19	0	0	0	0	0	0	0	0	0	0	0	0	0	0	0	0	0	0
A0A140LJ01_S_23	A0A140LJ01	ENSMUSG00000035227	66624	Spcs2	0.199969	51.211	GGGSSGAGGGPSCGTSSSRSGLLDKDLSFLH	S	23	0	0	0	0	0	0	0	0	0	0	0	0	0	0	0	0	0	0
A0A140LJ01_S_24	A0A140LJ01	ENSMUSG00000035227	66624	Spcs2	0.199969	51.211	GGSSGAGGGPSCGTSSSRSGLLDKDLSFLHG	S	24	0	0	0	0	0	0	0	0	0	0	0	0	0	0	0	0	0	0
A0A140LJ01_S_25	A0A140LJ01	ENSMUSG00000035227	66624	Spcs2	0.508259	93.179	GSSGAGGGPSCGTSSSRSGLLDKDLSFLHGD	S	25	18031	0	0	25453	0	0	25296	0	0	36504	0	0	32370	0	0	32360	0	0
A0A140LHH1_S_34	A0A140LHH1	ENSMUSG00000074093	75744	Svip	0.999999	112.35	KAGRGSRKKAEGGGDSGDFGHPVSGGKKEEE	S	34	2770300	0	0	2833300	0	0	3157000	0	0	4535300	0	0	3964700	0	0	3395000	0	0
A0A140LHL5_S_326	A0A140LHL5	ENSMUSG00000015149	64383	Sirt2	0.24579	62.284	HANIDAQSGSQAPNPSTTISPGKSPPPAKEA	S	326	0	0	0	0	0	0	0	0	0	0	0	0	0	0	0	0	0	0
A0A140LHL5_S_330	A0A140LHL5	ENSMUSG00000015149	64383	Sirt2	0.610677	68.481	DAQSGSQAPNPSTTISPGKSPPPAKEAARTK	S	330	79465	0	0	69100	0	0	104360	0	0	86237	0	0	70611	0	0	64074	0	0
A0A140LHL5_S_334	A0A140LHL5	ENSMUSG00000015149	64383	Sirt2	0.598371	148.66	GSQAPNPSTTISPGKSPPPAKEAARTKEKEE	S	334	155060	0	0	94679	0	0	128280	0	0	118990	0	0	127510	0	0	62200	0	0
A0A140LHQ8_S_327	A0A140LHQ8	ENSMUSG00000039361	233489	Picalm	0.499992	62.611	AVEDAIPSLNPFLTKSSGDVHLPIASDVSTF	S	327	51968	0	0	45380	0	0	68154	0	0	63656	0	0	57666	0	0	54836	0	0
A0A140LHQ8_S_328	A0A140LHQ8	ENSMUSG00000039361	233489	Picalm	0.499992	62.611	VEDAIPSLNPFLTKSSGDVHLPIASDVSTFT	S	328	51968	0	0	45380	0	0	68154	0	0	63656	0	0	57666	0	0	54836	0	0
A0A140LHS5_S_317	A0A140LHS5	ENSMUSG00000018334	16706	Ksr1	0.963549	159.69	CRITFLPLARLRRTESVPSDINNPVDRAAEP	S	317	280640	0	0	277930	0	0	328740	0	0	328740	0	0	285560	0	0	270560	0	0
A0A140LHS5_S_320	A0A140LHS5	ENSMUSG00000018334	16706	Ksr1	0.659682	125.53	TFLPLARLRRTESVPSDINNPVDRAAEPHFG	S	320	250140	0	0	259830	0	0	354090	0	0	333300	0	0	359460	0	0	317880	0	0
A0A140LHU9_S_338	A0A140LHU9	ENSMUSG00000004565	50767	Pnpla6	0.735566	69.721	NELFSHEIQPLRLFPSPGLPTRTSPVRGSKR	S	338	195520	0	0	216070	0	0	211830	0	0	239280	0	0	172350	0	0	185890	0	0
A0A140LHW2_S_925	A0A140LHW2	ENSMUSG00000036882	233071	Arhgap33	0.808849	73.548	QQSQQEQGGTPPAPHSPFRRSLSLEVGGEPV	S	925	138030	0	0	133230	0	0	210840	0	0	149010	0	0	157910	0	0	145590	0	0
A0A140LHW2_S_1183	A0A140LHW2	ENSMUSG00000036882	233071	Arhgap33	0.926229	105.79	ALGPRGPSPASSSSSSPPAHPRSRSDPGPPV	S	1183	455510	0	0	464450	0	0	648760	0	0	485330	0	0	460690	0	0	378090	0	0
A0A140LHW2_S_570	A0A140LHW2	ENSMUSG00000036882	233071	Arhgap33	0.966067	88.79	RLGTPTEPTTPKTPASPVERRKRERAEKQRK	S	570	1042600	0	0	1068000	0	0	1194800	0	0	1361000	0	0	1220500	0	0	1240300	0	0
A0A140LHW2_S_636	A0A140LHW2	ENSMUSG00000036882	233071	Arhgap33	0.997749	207.24	PSGSRPDTVTLRSAKSEESLSSQASGAGLQR	S	636	2091700	0	0	2146600	0	0	2165100	0	0	2443800	0	0	2042200	0	0	2039100	0	0
A0A140LHY3_S_94	A0A140LHY3	ENSMUSG00000004567	94178	Mcoln1	0.963636	86.726	EQCQDSPTSGKFRRGSGSACSLFCCCGRLEP	S	94	310190	0	0	302210	0	0	400560	0	0	365150	0	0	371380	0	0	362410	0	0
A0A140LIW6_S_42	A0A140LIW6	ENSMUSG00000030726	67967	Pold3	0.989017	123.42	SAIQCAAAVPRAPAESPSSRKYEQSNLQAAS	S	42	1155500	0	0	1173300	0	0	2296500	0	0	973890	0	0	1058400	0	0	778470	0	0
A0A140LIW6_S_44	A0A140LIW6	ENSMUSG00000030726	67967	Pold3	0.977676	87.066	IQCAAAVPRAPAESPSSRKYEQSNLQAASEA	S	44	0	0	0	0	0	0	0	0	0	0	0	0	0	0	0	0	0	0
A0A140LIW6_S_199	A0A140LIW6	ENSMUSG00000030726	67967	Pold3	1	126.22	KVQQKEKSRGKRVDLSDEEAKETEHLKKKRR	S	199	3887900	0	0	4075000	0	0	4011900	0	0	4553300	0	0	4183200	0	0	3534600	0	0
A0A140LI36_S_1273	A0A140LI36	ENSMUSG00000050994	215772	Adgb	0.999555	175.76	KMDIKEKHEEPAPMGSPDSHAVSEGQKSVGV	S	1273	6315100	0	0	7031300	0	0	7296100	0	0	7708300	0	0	7080100	0	0	7192100	0	0
A0A140LI36_S_1407	A0A140LI36	ENSMUSG00000050994	215772	Adgb	0.996861	145.65	FIKKPVTTDTTTSAPSPETLSVSQSQTKSSE	S	1407	81837	0	0	84227	0	0	115200	0	0	137780	0	0	123890	0	0	120140	0	0
A0A140LI36_S_1412	A0A140LI36	ENSMUSG00000050994	215772	Adgb	0.396303	59.614	VTTDTTTSAPSPETLSVSQSQTKSSEEGELD	S	1412	0	0	0	0	0	0	0	0	0	0	0	0	0	0	0	0	0	0
A0A140LI36_S_1485	A0A140LI36	ENSMUSG00000050994	215772	Adgb	0.998841	114.75	KEEPPQKEIPVVRQRSPTILETSPQQIRKAL	S	1485	865530	388950	0	1047100	460980	0	880950	382240	0	1208000	567410	0	1104400	493260	0	1082300	535380	0
A0A140LI36_S_1492	A0A140LI36	ENSMUSG00000050994	215772	Adgb	0.753301	114.75	EIPVVRQRSPTILETSPQQIRKALEFLDFSH	S	1492	315500	388950	0	355730	460980	0	427060	382240	0	391800	567410	0	335100	493260	0	344350	535380	0
A0A668KLD4_S_415	A0A668KLD4	ENSMUSG00000030852	57752	Tacc2	0.953051	77.925	PKMKKTPEKLDNTPASPPRSPTEPSDTPIAK	S	415	243440	742960	0	303800	849110	0	311380	750980	0	285690	836340	0	363930	851460	0	303230	779150	0
A0A668KLD4_S_419	A0A668KLD4	ENSMUSG00000030852	57752	Tacc2	0.488731	49.199	KTPEKLDNTPASPPRSPTEPSDTPIAKGTYT	S	419	0	0	0	0	0	0	0	0	0	0	0	0	0	0	0	0	0	0
A0A668KLD4_S_487	A0A668KLD4	ENSMUSG00000030852	57752	Tacc2	0.27442	47.191	CEESLDPFKASSKTPSSPSKSPASFEIPAST	S	487	0	0	0	0	0	0	0	0	0	0	0	0	0	0	0	0	0	0
A0A668KLD4_S_488	A0A668KLD4	ENSMUSG00000030852	57752	Tacc2	0.27442	47.191	EESLDPFKASSKTPSSPSKSPASFEIPASTT	S	488	0	0	0	0	0	0	0	0	0	0	0	0	0	0	0	0	0	0
A0A668KLD4_S_324	A0A668KLD4	ENSMUSG00000030852	57752	Tacc2	1	66.55	EDVSPLVSGGGRVQNSPPVGRKSVPLTTASE	S	324	443190	0	0	404270	0	0	560390	0	0	506100	0	0	414100	0	0	363970	0	0
A0A5H1ZRN8_S_63	A0A5H1ZRN8	ENSMUSG00000109561	625662	Ankrd31	1	106.58	FCFHSGVDGMQKGIHSPEIQLGLKLRKDSQE	S	63	411930	0	0	409790	0	0	518310	0	0	491120	0	0	413940	0	0	373130	0	0
A0A140LIN9_S_2	A0A140LIN9	ENSMUSG00000052273	381917	Dnah3	0.661725	60.434	______________MSDTNCSAQKLDKSDSV	S	2	844920	0	0	880590	0	0	1076600	0	0	1020700	0	0	930840	0	0	876720	0	0
A0A140LJ49_S_107	A0A140LJ49	ENSMUSG00000108981	108168453	Gm15262	0.5	115.15	EDCEENLPENLKRFNSSPLALPRLTKRRRSS	S	107	376090	0	0	480300	0	0	370500	0	0	589020	0	0	600890	0	0	620940	0	0
A0A140LJ49_S_108	A0A140LJ49	ENSMUSG00000108981	108168453	Gm15262	0.951621	115.15	DCEENLPENLKRFNSSPLALPRLTKRRRSSS	S	108	812340	0	0	1013200	0	0	835180	0	0	1434400	0	0	1493100	0	0	1527500	0	0
A0A140LIS5_S_72	A0A140LIS5	ENSMUSG00000040459	234023	Arglu1	0.5	79.393	RSTNAAASRRERERASSPPDRIDIFGRTVSK	S	72	1049800	0	0	1108000	0	0	1096600	0	0	1344800	0	0	1172600	0	0	1156000	0	0
A0A140LIS5_S_73	A0A140LIS5	ENSMUSG00000040459	234023	Arglu1	0.99955	190.18	STNAAASRRERERASSPPDRIDIFGRTVSKR	S	73	13761000	0	0	13444000	0	0	16177000	0	0	14707000	0	0	14343000	0	0	12237000	0	0
A0A140LIU8_S_203	A0A140LIU8	ENSMUSG00000096966	100416956	Gm18336	0.999998	163.41	SFLQEAGAAAAQARLSDEEGAEGEGGTGEAG	S	203	244270	0	0	301760	0	0	250210	0	0	254990	0	0	246440	0	0	193580	0	0
A0A140LIX9_S_566	A0A140LIX9	ENSMUSG00000109572	100862066	Cfap99	0.464416	73.91	RTAALRWEEKKAQATSPGTPSQDERVLELKR	S	566	0	0	0	0	0	0	0	0	0	0	0	0	0	0	0	0	0	0
A0A140LIY9_S_507	A0A140LIY9	ENSMUSG00000070331	217341	Qrich2	0.970826	139.31	DQRGLVTPGTDQRAFSPSLSDERTLVSLGLM	S	507	1929400	0	0	1743700	0	0	2330900	0	0	2878900	0	0	2781800	0	0	2541000	0	0
A0A140LIY9_S_509	A0A140LIY9	ENSMUSG00000070331	217341	Qrich2	0.41422	106.16	RGLVTPGTDQRAFSPSLSDERTLVSLGLMQV	S	509	0	0	0	0	0	0	0	0	0	0	0	0	0	0	0	0	0	0
A0A140LIY9_S_2283	A0A140LIY9	ENSMUSG00000070331	217341	Qrich2	0.984486	107.51	DSKAVPSGQKKDRPVSSEGRLLQSNVSHSSI	S	2283	253540	0	0	212970	0	0	281850	0	0	1145600	0	0	1193000	0	0	1223100	0	0
A0A140LIY9_S_1316	A0A140LIY9	ENSMUSG00000070331	217341	Qrich2	0.949687	63.944	VQPETLQPRQVQPSTSRRGLVQSLLTPYGLM	S	1316	68295	0	0	59470	0	0	80221	0	0	248420	0	0	255630	0	0	297090	0	0
A0A140LIY9_S_575	A0A140LIY9	ENSMUSG00000070331	217341	Qrich2	1	64.407	LDRRSSVPVGTERRASLQALAEKRSSVPIEV	S	575	265740	0	0	228590	0	0	367440	0	0	995340	0	0	846610	0	0	921210	0	0
A0A140LIZ7_S_862	A0A140LIZ7	ENSMUSG00000039835	215819	Nhsl1	0.951441	65.627	PVPQVPGCSVRPKIASPEKSQRVTSPSSGYS	S	862	360560	0	0	351840	0	0	362140	0	0	441090	0	0	381850	0	0	388880	0	0
A0A140LIZ7_S_1109	A0A140LIZ7	ENSMUSG00000039835	215819	Nhsl1	0.999989	95.153	TEALQMVQLRPVRKNSGAGAVLFSEPSAQEQ	S	1109	616090	0	0	689190	0	0	788700	0	0	1126100	0	0	766370	0	0	769660	0	0
A0A140LIZ7_S_358	A0A140LIZ7	ENSMUSG00000039835	215819	Nhsl1	0.989369	47.915	GVVFPSRLSNDTGFHSLPRTGPRASTYSLEG	S	358	0	0	0	0	0	0	0	0	0	0	0	0	0	0	0	0	0	0
A0A140LIZ7_S_1512	A0A140LIZ7	ENSMUSG00000039835	215819	Nhsl1	0.673169	85.716	QEEWAKNEGLMPRSLSFSGPRYSRSRTPPSA	S	1512	688350	0	0	700350	0	0	741040	0	0	1064000	0	0	778780	0	0	781540	0	0
A0A140LIZ7_S_1481	A0A140LIZ7	ENSMUSG00000039835	215819	Nhsl1	0.361935	50.883	TDPRFQRSRSEPSADSPDSPSSCSPNKNRRA	S	1481	0	0	0	0	0	0	0	0	0	0	0	0	0	0	0	0	0	0
E9Q5W5_S_1515	E9Q5W5	ENSMUSG00000055670	195018	Zzef1	0.56604	60.194	SSGPCVAEVSTAEEPSPPSTPTRRPPFTRGR	S	1515	58627	0	0	53065	0	0	64378	0	0	64256	0	0	53283	0	0	56702	0	0
E9Q5W5_S_1538	E9Q5W5	ENSMUSG00000055670	195018	Zzef1	0.999874	85.493	RPPFTRGRLRLLSFRSMEETRPVPTVKEKYP	S	1538	1348700	0	0	1404800	0	0	1553100	0	0	1326400	0	0	1246400	0	0	1130100	0	0
A0A140LJ44_S_207	A0A140LJ44	ENSMUSG00000033904	101565	Ccp110	0.923046	98.035	LKGPYAKLPSPEPSMSPTMHRRHSRSASACQ	S	207	962290	0	0	898970	0	0	1308000	0	0	1130800	0	0	935750	0	0	893740	0	0
A0A140LJ44_S_473	A0A140LJ44	ENSMUSG00000033904	101565	Ccp110	0.5	50.608	PKGFVHINKNKMLETSPKEGQELLKSKMLAF	S	473	147800	0	0	180130	0	0	118270	0	0	160400	0	0	160650	0	0	148100	0	0
A0A140LJ44_S_13	A0A140LJ44	ENSMUSG00000033904	101565	Ccp110	0.999976	135.87	___XSEVSGSLRQCESPESRQAEDGAALRLS	S	13	482870	0	0	481670	0	0	475160	0	0	427210	0	0	386260	0	0	489580	0	0
A0A140LJ44_S_16	A0A140LJ44	ENSMUSG00000033904	101565	Ccp110	0.5	79.07	XSEVSGSLRQCESPESRQAEDGAALRLSSAS	S	16	182140	0	0	180280	0	0	211430	0	0	148040	0	0	141490	0	0	163100	0	0
B1AWQ1_S_321	B1AWQ1	ENSMUSG00000028943	56226	Espn	0.999206	50.426	AADLQSYMDMLNPEKSLPRGKLGKPSPPPPP	S	321	218000	0	0	184910	0	0	201400	0	0	358610	0	0	223420	0	0	232580	0	0
B1AWQ1_S_244	B1AWQ1	ENSMUSG00000028943	56226	Espn	1	145.91	VQTLSLEHRVLSRDQSMDLEAKQLDSGMSSP	S	244	18108000	425280	0	17826000	379670	0	13997000	368720	0	21839000	458360	0	15709000	324480	0	17332000	350610	0
B1AWQ1_S_579	B1AWQ1	ENSMUSG00000028943	56226	Espn	0.508805	51.975	SLKPTPQSKGLTTVFSGSGQPASQPESPQPL	S	579	40422	0	0	30169	0	0	86594	0	0	23522	0	0	24839	0	0	20850	0	0
B1AWQ1_S_586	B1AWQ1	ENSMUSG00000028943	56226	Espn	0.66773	72.569	SKGLTTVFSGSGQPASQPESPQPLVSPAPSR	S	586	382170	0	0	381360	0	0	470410	0	0	435070	0	0	355960	0	0	310660	0	0
B1AWQ1_S_590	B1AWQ1	ENSMUSG00000028943	56226	Espn	0.51486	72.569	TTVFSGSGQPASQPESPQPLVSPAPSRTRSP	S	590	64106	0	0	81914	0	0	82376	0	0	76039	0	0	66093	0	0	65917	0	0
B1AWQ1_S_596	B1AWQ1	ENSMUSG00000028943	56226	Espn	0.800321	66.593	SGQPASQPESPQPLVSPAPSRTRSPTPPASG	S	596	220110	0	0	205080	0	0	270560	0	0	284470	0	0	205620	0	0	185300	0	0
B1AWQ1_S_408	B1AWQ1	ENSMUSG00000028943	56226	Espn	1	120.31	EPSSGDGHSGLHRQDSGLLRQDSELLHRQEL	S	408	1670900	0	0	1892400	0	0	1586100	0	0	2317900	0	0	2071100	0	0	2164300	0	0
B1AWQ1_S_458	B1AWQ1	ENSMUSG00000028943	56226	Espn	1	44.252	SKQPSTGDYYRQLGRSPGEPLAARPGMAHSE	S	458	356150	0	0	373890	0	0	476410	0	0	403020	0	0	342840	0	0	300350	0	0
B1AWQ1_S_447	B1AWQ1	ENSMUSG00000028943	56226	Espn	0.970594	131.45	RQDSDRKQRSFSKQPSTGDYYRQLGRSPGEP	S	447	8115500	0	0	6702800	0	0	4957300	0	0	8157600	0	0	5337700	0	0	7023600	0	0
B1AWQ1_S_233	B1AWQ1	ENSMUSG00000028943	56226	Espn	0.998939	116.51	GHTHCSRYLRTVQTLSLEHRVLSRDQSMDLE	S	233	78761	0	0	83572	0	0	89348	0	0	114110	0	0	88887	0	0	116960	0	0
B1AWQ1_S_240	B1AWQ1	ENSMUSG00000028943	56226	Espn	1	99.044	YLRTVQTLSLEHRVLSRDQSMDLEAKQLDSG	S	240	1611500	425280	0	1459400	379670	0	1423700	368720	0	1900600	458360	0	1400200	324480	0	1625300	350610	0
A0A140LJF2_S_263	A0A140LJF2	ENSMUSG00000030616	83671	Sytl2	1	51.875	LEKDDNQSFPRQRRDSLNARGAPRGILKRNS	S	263	21076	0	0	6042	0	0	12639	0	0	13044	0	0	0	0	0	12496	0	0
A0A140LJH7_S_35	A0A140LJH7	ENSMUSG00000030737	101488	Slco2b1	0.999999	132.13	TKTTMGTEDMHERKVSVEPQDSHQDAQPRGM	S	35	724870	0	0	736820	0	0	747650	0	0	691900	0	0	677790	0	0	666430	0	0
E9Q394-2_S_1870	E9Q394-2	ENSMUSG00000066406	75547	Akap13	0.99006	179.59	GNDENMSNTWKFLSHSTDSLNKICKVNESTE	S	1870	782850	0	0	756950	0	0	671010	0	0	1046600	0	0	814390	0	0	720680	0	0
E9Q394-2_S_583	E9Q394-2	ENSMUSG00000066406	75547	Akap13	0.869617	94.201	TQERGCEGGTTSDQSSPVLPAAAIENKVLGG	S	583	356770	0	0	372060	0	0	394610	0	0	402070	0	0	353390	0	0	330530	0	0
E9Q394-2_S_1591	E9Q394-2	ENSMUSG00000066406	75547	Akap13	0.996349	182.22	NPFGGEEQRNSLMSLSEEHLEPDQRQHHRMF	S	1591	340630	0	0	355860	0	0	353060	0	0	436730	0	0	371340	0	0	370830	0	0
E9Q394-2_S_1528	E9Q394-2	ENSMUSG00000066406	75547	Akap13	1	158.94	FLRSSMRSLSPFRRHSWGPGKNAASDAEMNQ	S	1528	3043800	0	0	2856800	0	0	2358500	0	0	3109300	0	0	2254000	0	0	2503600	0	0
E9Q394-2_S_2440	E9Q394-2	ENSMUSG00000066406	75547	Akap13	0.537207	48.741	EKEEGDDGQDLRRTESDSGLKKGGNGNLVFM	S	2440	165290	0	0	169480	0	0	161330	0	0	170480	0	0	158800	0	0	150550	0	0
E9Q394-2_S_2503	E9Q394-2	ENSMUSG00000066406	75547	Akap13	0.493698	66.809	IEDQKLVLTEKVLTRSASRPSSLIEQEKQRS	S	2503	0	0	0	0	0	0	0	0	0	0	0	0	0	0	0	0	0	0
E9Q394-2_S_2670	E9Q394-2	ENSMUSG00000066406	75547	Akap13	0.999944	130.47	PSVTKSGSLDSELSVSPKRNSISRTQKDKGP	S	2670	1401400	0	0	1704500	0	0	1242300	0	0	1714600	0	0	1743900	0	0	1770400	0	0
A0A140T8I9_S_198	A0A140T8I9	ENSMUSG00000041720	224020	Pi4ka	0.753314	130.05	NLLTVCQEGTLKRKTSSVSSISQVSPERGIP	S	198	1817000	0	0	1913500	0	0	1916200	0	0	2687300	0	0	1907400	0	0	1959100	0	0
A0A140T8I9_S_199	A0A140T8I9	ENSMUSG00000041720	224020	Pi4ka	0.791017	136.49	LLTVCQEGTLKRKTSSVSSISQVSPERGIPP	S	199	548800	0	0	521290	0	0	519160	0	0	682750	0	0	563240	0	0	609020	0	0
A0A140T8I9_S_201	A0A140T8I9	ENSMUSG00000041720	224020	Pi4ka	0.741444	189.99	TVCQEGTLKRKTSSVSSISQVSPERGIPPPS	S	201	556370	0	0	723710	0	0	453060	0	0	684590	0	0	755370	0	0	693660	0	0
A0A140T8I9_S_207	A0A140T8I9	ENSMUSG00000041720	224020	Pi4ka	1	196.67	TLKRKTSSVSSISQVSPERGIPPPSSPGGSA	S	207	174600	0	0	235690	0	0	238160	0	0	220690	0	0	243120	0	0	279670	0	0
A0A140T8I9_S_172	A0A140T8I9	ENSMUSG00000041720	224020	Pi4ka	1	90.827	HSLRIPEELEGVRRRSFNDFRSILPSNLLTV	S	172	1580400	0	0	1502400	0	0	1419900	0	0	2105800	0	0	1503300	0	0	1674200	0	0
A0A140T8I9_S_1378	A0A140T8I9	ENSMUSG00000041720	224020	Pi4ka	0.999031	79.886	LTASQLVPPDNQDTRSNLDITVGSRQQATQG	S	1378	349650	0	0	408660	0	0	384870	0	0	437210	0	0	407320	0	0	366370	0	0
A0A140T8R5_S_775	A0A140T8R5	ENSMUSG00000037315	382207	Jade3	0.959855	83.998	ASYQETDGYCPDLEPSDSEAEGEGSKETPRV	S	775	133560	0	0	127550	0	0	133360	0	0	131900	0	0	133000	0	0	106000	0	0
A0A140T8R5_S_117	A0A140T8R5	ENSMUSG00000037315	382207	Jade3	0.381098	40.454	VKEMLFVRPRKYIRCSSPESAEPGYINTLEQ	S	117	0	0	0	0	0	0	0	0	0	0	0	0	0	0	0	0	0	0
A0A140T8R5_S_118	A0A140T8R5	ENSMUSG00000037315	382207	Jade3	0.381098	40.454	KEMLFVRPRKYIRCSSPESAEPGYINTLEQA	S	118	0	0	0	0	0	0	0	0	0	0	0	0	0	0	0	0	0	0
A0A140T8R5_S_621	A0A140T8R5	ENSMUSG00000037315	382207	Jade3	0.664425	62.546	LQTSRSHSRCETKSSSPTPRAPSAEFYHGQS	S	621	421160	0	0	413640	0	0	360200	0	0	387400	0	0	328520	0	0	401030	0	0
A0A140T8R5_S_566	A0A140T8R5	ENSMUSG00000037315	382207	Jade3	0.53698	52.402	SEDCKDSSTETEHQLSSPGSSSPGHSKRSPQ	S	566	0	77463	0	0	105480	0	0	105040	0	0	63891	0	0	89841	0	0	18731	0
A0A140T8R5_S_567	A0A140T8R5	ENSMUSG00000037315	382207	Jade3	0.536952	77.531	EDCKDSSTETEHQLSSPGSSSPGHSKRSPQM	S	567	161930	77463	0	171860	105480	0	146770	105040	0	163790	63891	0	143180	89841	0	94536	18731	0
A0A140T8R5_S_570	A0A140T8R5	ENSMUSG00000037315	382207	Jade3	0.310809	94.642	KDSSTETEHQLSSPGSSSPGHSKRSPQMPEE	S	570	0	0	0	0	0	0	0	0	0	0	0	0	0	0	0	0	0	0
A0A140T8R5_S_571	A0A140T8R5	ENSMUSG00000037315	382207	Jade3	0.406615	135.04	DSSTETEHQLSSPGSSSPGHSKRSPQMPEEP	S	571	0	0	0	0	0	0	0	0	0	0	0	0	0	0	0	0	0	0
A0A140T8R5_S_572	A0A140T8R5	ENSMUSG00000037315	382207	Jade3	0.406615	135.04	SSTETEHQLSSPGSSSPGHSKRSPQMPEEPL	S	572	0	0	0	0	0	0	0	0	0	0	0	0	0	0	0	0	0	0
A0A140T8U2_S_56	A0A140T8U2	ENSMUSG00000073705	69928	Cenps	0.550322	57.55	NLKGKAKKKRKPEDESRSSRESMAEELDGAE	S	56	267270	0	0	197710	0	0	392130	0	0	288900	0	0	211740	0	0	236270	0	0
A0A140T8V9_S_842	A0A140T8V9	ENSMUSG00000025241	17281	Fyco1	0.551118	93.804	QELRALQAELSQVRCSSEGAHLEHAELQDQL	S	842	326050	0	0	340950	0	0	353810	0	0	369710	0	0	368470	0	0	375700	0	0
A0A140T8V9_S_843	A0A140T8V9	ENSMUSG00000025241	17281	Fyco1	0.5	67.11	ELRALQAELSQVRCSSEGAHLEHAELQDQLH	S	843	183550	0	0	182120	0	0	208670	0	0	190240	0	0	190060	0	0	210110	0	0
A0A140T8V9_S_329	A0A140T8V9	ENSMUSG00000025241	17281	Fyco1	0.537884	60.209	SCLQALELNVDKKEYSPSALQLENMAKELDT	S	329	142240	0	0	137960	0	0	133830	0	0	211600	0	0	174180	0	0	146500	0	0
A0A1B0GQW2_S_50	A0A1B0GQW2	ENSMUSG00000003269	19158	Cyth2	0.7919	73.383	RADADAGPAGGTAPDSPRAFLAAMEDGVYEP	S	50	390360	0	0	388210	0	0	486750	0	0	443350	0	0	372630	0	0	361930	0	0
A0A1B0GQW2_S_32	A0A1B0GQW2	ENSMUSG00000003269	19158	Cyth2	0.954594	177.35	AEEAAVAPGAFERAHSSPRADADAGPAGGTA	S	32	508930	0	0	401310	0	0	439370	0	0	565170	0	0	353750	0	0	400230	0	0
A0A1B0GQW2_S_33	A0A1B0GQW2	ENSMUSG00000003269	19158	Cyth2	0.639448	214.11	EEAAVAPGAFERAHSSPRADADAGPAGGTAP	S	33	304420	0	0	241120	0	0	250410	0	0	334850	0	0	214460	0	0	236320	0	0
A0A1B0GQZ3_S_198	A0A1B0GQZ3	ENSMUSG00000030987	20866	Stim1	0.49985	46.528	SDDQSLWKYPAPSLQSSVRQRLTEP______	S	198	0	0	0	0	0	0	0	0	0	0	0	0	0	0	0	0	0	0
A0A1B0GQZ3_S_199	A0A1B0GQZ3	ENSMUSG00000030987	20866	Stim1	0.49985	46.528	DDQSLWKYPAPSLQSSVRQRLTEP_______	S	199	0	0	0	0	0	0	0	0	0	0	0	0	0	0	0	0	0	0
A0A1B0GRM0_S_37	A0A1B0GRM0	ENSMUSG00000031666	19651	Rbl2	0.992866	127.32	EEEDGDAADRAQPAGSPSHQIQQRFEELCSR	S	37	446890	0	0	404760	0	0	536590	0	0	412130	0	0	476150	0	0	419590	0	0
A0A1B0GRM0_S_913	A0A1B0GRM0	ENSMUSG00000031666	19651	Rbl2	0.720904	41.824	RSHQNSPTELNTDRASRDSSPVMRSNSTLPV	S	913	0	0	0	0	0	0	0	0	0	0	0	0	0	0	0	0	0	0
A0A1B0GRM0_S_917	A0A1B0GRM0	ENSMUSG00000031666	19651	Rbl2	0.977658	113.5	NSPTELNTDRASRDSSPVMRSNSTLPVPQPS	S	917	3371300	0	0	3031200	0	0	4230600	0	0	4455900	0	0	4325600	0	0	3106000	0	0
A0A1B0GRM0_S_1063	A0A1B0GRM0	ENSMUSG00000031666	19651	Rbl2	0.571402	66.965	GETPTKKRGILLDDGSESPAKRICPENHSAL	S	1063	320890	0	0	318970	0	0	321490	0	0	386580	0	0	327810	0	0	315270	0	0
A0A1B0GRM0_S_1065	A0A1B0GRM0	ENSMUSG00000031666	19651	Rbl2	0.792807	74.772	TPTKKRGILLDDGSESPAKRICPENHSALLR	S	1065	240010	0	0	259660	0	0	287270	0	0	275430	0	0	247700	0	0	221300	0	0
A0A1B0GRM0_S_903	A0A1B0GRM0	ENSMUSG00000031666	19651	Rbl2	0.931208	158.52	KRRNSGSSESRSHQNSPTELNTDRASRDSSP	S	903	224790	0	0	177170	0	0	175740	0	0	221180	0	0	157690	0	0	211710	0	0
A0A1B0GRM0_S_616	A0A1B0GRM0	ENSMUSG00000031666	19651	Rbl2	0.679071	67.252	GEVRADAGGLGRSITSPTTLYDRYSSPTVST	S	616	171910	0	0	196840	0	0	198240	0	0	212150	0	0	180130	0	0	169280	0	0
A0A1B0GRM0_S_367	A0A1B0GRM0	ENSMUSG00000031666	19651	Rbl2	0.885717	68.895	RVCTPLTGVRYVQENSPCVTPVSTAAHSLSR	S	367	147540	0	0	107120	0	0	191050	0	0	183320	0	0	102180	0	0	129260	0	0
A0A1B0GR09_S_203	A0A1B0GR09	ENSMUSG00000073795	381933	Spef1l	0.997571	47.082	HDVELPNLQKKAGLQSPPAPSSTKILQNQRD	S	203	1081100	0	0	932930	0	0	1215700	0	0	1450600	0	0	1061800	0	0	994900	0	0
A0A1B0GR11_S_2	A0A1B0GR11	ENSMUSG00000025503	21351	Taldo1	0.5	53.466	______________MSGSPVKRQRMESALDQ	S	2	526660	0	0	341160	0	0	486150	0	0	366340	0	0	321400	0	0	382020	0	0
A0A1B0GR11_S_4	A0A1B0GR11	ENSMUSG00000025503	21351	Taldo1	0.576733	53.466	____________MSGSPVKRQRMESALDQLK	S	4	923360	0	0	626030	0	0	895140	0	0	641040	0	0	586930	0	0	695380	0	0
A0A1B0GR11_S_282	A0A1B0GR11	ENSMUSG00000025503	21351	Taldo1	1	91.095	NYYKKFGYKTIVMGASFRNTGEIKALAGCDF	S	282	1160600	0	0	1285400	0	0	1188900	0	0	1350100	0	0	1304100	0	0	1212600	0	0
A0A1B0GR13_S_624	A0A1B0GR13	ENSMUSG00000073001	67407	Cylc1	0.99891	79.974	ASPKPVHVCKCKESPSPKARYAPLPGVEWIH	S	624	827470	0	0	822550	0	0	723950	0	0	1160700	0	0	1065600	0	0	1720600	0	0
A0A1B0GR13_S_304	A0A1B0GR13	ENSMUSG00000073001	67407	Cylc1	0.996378	52.298	NAKKPLKTGGKKERDSDIDSGGSKDAKKEGK	S	304	776280	316550	0	751170	321890	0	887320	303740	0	858220	328200	0	762540	363770	0	747140	292050	0
A0A1B0GR13_S_308	A0A1B0GR13	ENSMUSG00000073001	67407	Cylc1	0.902641	45.047	PLKTGGKKERDSDIDSGGSKDAKKEGKKKGK	S	308	0	316550	0	0	321890	0	0	303740	0	0	328200	0	0	363770	0	0	292050	0
A0A1B0GR13_S_334	A0A1B0GR13	ENSMUSG00000073001	67407	Cylc1	0.535514	56.149	KKKGKRESRKKRNTESSDAESGDSKDGKKKS	S	334	231790	0	0	248560	0	0	212540	0	0	302140	0	0	328880	0	0	361880	0	0
A0A1B0GR13_S_536	A0A1B0GR13	ENSMUSG00000073001	67407	Cylc1	0.945133	92.495	SYSKAGRRKNVRRSDSESEDSSGFRVLKSTD	S	536	87974	0	0	73374	0	0	104310	0	0	106190	0	0	87801	0	0	73887	0	0
A0A1B0GR13_S_594	A0A1B0GR13	ENSMUSG00000073001	67407	Cylc1	0.497043	52.599	TFNERGKRSVTGRIPSSRERLPFPPCEPFRA	S	594	0	0	0	0	0	0	0	0	0	0	0	0	0	0	0	0	0	0
A0A1B0GR13_S_595	A0A1B0GR13	ENSMUSG00000073001	67407	Cylc1	0.497043	52.599	FNERGKRSVTGRIPSSRERLPFPPCEPFRAS	S	595	0	0	0	0	0	0	0	0	0	0	0	0	0	0	0	0	0	0
A0A1B0GR17_S_273	A0A1B0GR17	ENSMUSG00000031737	54352	Irx5	0.944325	92.856	GRHDELPRPPRAGESSPAGPATARLAEDAGP	S	273	0	0	0	0	0	0	0	0	0	0	0	0	0	0	0	0	0	0
A0A1B0GR53_S_9	A0A1B0GR53	ENSMUSG00000025484	54399	Bet1l	0.924582	141.64	_______MADWTRAQSSGAVEDILDRENKRM	S	9	514780	0	0	472210	0	0	524730	0	0	593160	0	0	513400	0	0	485900	0	0
A0A1B0GR85_S_1442	A0A1B0GR85	ENSMUSG00000051339	243219	2900026A02Rik	0.999949	119.25	PEGPKASLQNLERRDSQQDSQQPQRQVSPVA	S	1442	149000	0	0	152290	0	0	150680	0	0	191030	0	0	146060	0	0	164690	0	0
A0A1B0GR85_S_1132	A0A1B0GR85	ENSMUSG00000051339	243219	2900026A02Rik	0.838788	60	DLKIGASSERDAPQTSPVLRQRPRSLLVRRR	S	1132	359400	0	0	394910	0	0	396440	0	0	477930	0	0	356150	0	0	353960	0	0
A0A1B0GR85_S_1761	A0A1B0GR85	ENSMUSG00000051339	243219	2900026A02Rik	0.99983	47.189	CSPQWLKELKSKKRQSLYENQA_________	S	1761	199210	0	0	165720	0	0	236500	0	0	244210	0	0	232760	0	0	203340	0	0
A0A1B0GR85_S_1664	A0A1B0GR85	ENSMUSG00000051339	243219	2900026A02Rik	1	121.82	MFKDSTEEKSPRRDESDEEPPRVERTPVSHP	S	1664	915690	0	0	902590	0	0	1017300	0	0	1017300	0	0	907130	0	0	854040	0	0
A0A1B0GR85_S_1219	A0A1B0GR85	ENSMUSG00000051339	243219	2900026A02Rik	0.997934	72.916	QERSGWPKEAEWRRRSLKEAPQSDSVGQQAG	S	1219	330420	0	0	367200	0	0	376550	0	0	471050	0	0	349810	0	0	332530	0	0
A0A1B0GR85_S_1331	A0A1B0GR85	ENSMUSG00000051339	243219	2900026A02Rik	0.632594	55.994	AKSQEPGSRYPVSPGSPPSDRKKGTPRRSTG	S	1331	166660	0	0	208310	0	0	223160	0	0	233540	0	0	210650	0	0	209110	0	0
A0A1B0GR91_S_118	A0A1B0GR91	ENSMUSG00000045010	102634296	Gm4779	0.999397	122.96	QHIANREAWGIHGHQSPPSCAAEPISIWGDS	S	118	671710	0	0	687570	0	0	774780	0	0	827480	0	0	722920	0	0	610850	0	0
A0A1B0GR91_S_121	A0A1B0GR91	ENSMUSG00000045010	102634296	Gm4779	0.497764	85.658	ANREAWGIHGHQSPPSCAAEPISIWGDSDAS	S	121	0	0	0	0	0	0	0	0	0	0	0	0	0	0	0	0	0	0
A0A1B0GR91_S_190	A0A1B0GR91	ENSMUSG00000045010	102634296	Gm4779	0.411501	112.86	SAMSRVVTSDDIQCPSSSPESSDEFSETQMM	S	190	0	0	0	0	0	0	0	0	0	0	0	0	0	0	0	0	0	0
A0A1B0GR91_S_191	A0A1B0GR91	ENSMUSG00000045010	102634296	Gm4779	0.424879	81.974	AMSRVVTSDDIQCPSSSPESSDEFSETQMMR	S	191	0	0	0	0	0	0	0	0	0	0	0	0	0	0	0	0	0	0
A0A1B0GR91_S_192	A0A1B0GR91	ENSMUSG00000045010	102634296	Gm4779	0.424879	81.974	MSRVVTSDDIQCPSSSPESSDEFSETQMMRV	S	192	0	0	0	0	0	0	0	0	0	0	0	0	0	0	0	0	0	0
A0A1B0GR91_S_195	A0A1B0GR91	ENSMUSG00000045010	102634296	Gm4779	0.185669	40.428	VVTSDDIQCPSSSPESSDEFSETQMMRVTIC	S	195	0	0	0	0	0	0	0	0	0	0	0	0	0	0	0	0	0	0
A0A1B0GR91_S_196	A0A1B0GR91	ENSMUSG00000045010	102634296	Gm4779	0.185669	40.428	VTSDDIQCPSSSPESSDEFSETQMMRVTICL	S	196	0	0	0	0	0	0	0	0	0	0	0	0	0	0	0	0	0	0
E9Q8L9_S_780	E9Q8L9	ENSMUSG00000031488	75767	Rab11fip1	0.640634	121.3	LTQEGPVAGSVLRAGSPESPHTEGTGQEPVT	S	780	93302	0	0	103660	0	0	90484	0	0	129400	0	0	130980	0	0	124460	0	0
E9Q8L9_S_783	E9Q8L9	ENSMUSG00000031488	75767	Rab11fip1	0.529799	105.9	EGPVAGSVLRAGSPESPHTEGTGQEPVTAEA	S	783	53732	0	0	80031	0	0	51030	0	0	94557	0	0	104840	0	0	61598	0	0
E9Q8L9_S_339	E9Q8L9	ENSMUSG00000031488	75767	Rab11fip1	0.660954	70.209	HVYMEQPEARSEIRESSPSNSPSPQGFRRKH	S	339	0	592100	0	0	558850	0	0	434960	0	0	921650	0	0	664570	0	0	641100	0
E9Q8L9_S_340	E9Q8L9	ENSMUSG00000031488	75767	Rab11fip1	0.97974	182.37	VYMEQPEARSEIRESSPSNSPSPQGFRRKHL	S	340	5710000	692830	0	4000000	622960	0	2810100	582580	0	2921900	1052300	0	3937600	804970	0	2768000	885810	0
E9Q8L9_S_344	E9Q8L9	ENSMUSG00000031488	75767	Rab11fip1	0.880879	119.09	QPEARSEIRESSPSNSPSPQGFRRKHLFSST	S	344	249110	750860	0	347270	824000	0	346820	637570	0	266450	744330	0	361300	985890	0	338750	810360	0
E9Q8L9_S_346	E9Q8L9	ENSMUSG00000031488	75767	Rab11fip1	0.997536	157.82	EARSEIRESSPSNSPSPQGFRRKHLFSSTEN	S	346	812950	2210400	0	932810	2151800	0	1057600	1795600	0	807300	3014100	0	953300	2620500	0	939830	2529900	0
E9Q8L9_S_357	E9Q8L9	ENSMUSG00000031488	75767	Rab11fip1	0.783068	114.63	SNSPSPQGFRRKHLFSSTENLAARSPKEPGE	S	357	2322200	0	0	2110400	0	0	2921700	0	0	2891300	0	0	2194900	0	0	1996100	0	0
E9Q8L9_S_358	E9Q8L9	ENSMUSG00000031488	75767	Rab11fip1	0.968558	165.78	NSPSPQGFRRKHLFSSTENLAARSPKEPGEG	S	358	4003400	0	0	3485000	0	0	4899000	0	0	5039400	0	0	3475500	0	0	3236200	0	0
E9Q8L9_S_541	E9Q8L9	ENSMUSG00000031488	75767	Rab11fip1	1	114.86	ARVPQTKAVKPRLEVSPEAQPKARLPSPDSA	S	541	1035600	0	0	950330	0	0	1068500	0	0	1152000	0	0	987070	0	0	893520	0	0
E9Q8L9_S_158	E9Q8L9	ENSMUSG00000031488	75767	Rab11fip1	0.999365	135.04	________MRNNMTASMFDLSMKDKTRSPFA;EIEVDIQFMRNNMTASMFDLSMKDKSRNPFG	S	158	3225700	0	0	3041600	0	0	1645200	0	0	4480700	0	0	4102000	0	0	4661000	0	0
E9Q8L9_S_383	E9Q8L9	ENSMUSG00000031488	75767	Rab11fip1	0.997565	115.8	KEPGEGGGTSSDRRLSDSSTKDSMKSMSLPS	S	383	7339300	630350	0	6218400	522610	0	7045800	552570	0	6767000	884730	0	6093100	498560	0	5157700	567270	0
E9Q8L9_S_386	E9Q8L9	ENSMUSG00000031488	75767	Rab11fip1	0.94363	115.8	GEGGGTSSDRRLSDSSTKDSMKSMSLPSYRP	S	386	0	630350	0	0	522610	0	0	552570	0	0	884730	0	0	498560	0	0	567270	0
E9Q8L9_S_281	E9Q8L9	ENSMUSG00000031488	75767	Rab11fip1	0.343575	89.483	DESSSASDVMSHKRTSSTDQQPNQSNFSLPK	S	281	0	0	0	0	0	0	0	0	0	0	0	0	0	0	0	0	0	0
E9Q8L9_S_282	E9Q8L9	ENSMUSG00000031488	75767	Rab11fip1	0.343575	89.483	ESSSASDVMSHKRTSSTDQQPNQSNFSLPKK	S	282	0	0	0	0	0	0	0	0	0	0	0	0	0	0	0	0	0	0
E9Q8L9_S_290	E9Q8L9	ENSMUSG00000031488	75767	Rab11fip1	0.454528	42.338	MSHKRTSSTDQQPNQSNFSLPKKEGLSFLGG	S	290	0	0	0	0	0	0	0	0	0	0	0	0	0	0	0	0	0	0
E9Q8L9_S_393	E9Q8L9	ENSMUSG00000031488	75767	Rab11fip1	0.530204	67.43	SDRRLSDSSTKDSMKSMSLPSYRPLTSGDNR	S	393	150560	0	0	154910	0	0	136680	0	0	227270	0	0	185700	0	0	153380	0	0
E9Q8L9_S_227	E9Q8L9	ENSMUSG00000031488	75767	Rab11fip1	0.740241	40.066	DKKKKSKIKTLFSKSSLQKTPLSQSMSVLPT	S	227	336440	0	0	245770	0	0	176580	0	0	499160	0	0	292710	0	0	380210	0	0
E9Q8L9_S_234	E9Q8L9	ENSMUSG00000031488	75767	Rab11fip1	0.430481	78.661	IKTLFSKSSLQKTPLSQSMSVLPTSKSDKVL	S	234	0	0	0	0	0	0	0	0	0	0	0	0	0	0	0	0	0	0
E9Q8L9_S_236	E9Q8L9	ENSMUSG00000031488	75767	Rab11fip1	0.863895	78.661	TLFSKSSLQKTPLSQSMSVLPTSKSDKVLLR	S	236	1493500	0	0	1473800	0	0	1406400	0	0	2148600	0	0	1614800	0	0	1342100	0	0
E9Q8L9_S_238	E9Q8L9	ENSMUSG00000031488	75767	Rab11fip1	0.895822	75.239	FSKSSLQKTPLSQSMSVLPTSKSDKVLLRAG	S	238	524310	0	0	584350	0	0	515130	0	0	727310	0	0	551490	0	0	508780	0	0
A0A1B0GRK5_S_64	A0A1B0GRK5	ENSMUSG00000053111	66930	Fank1	1	119.39	TTREPISSEHFHRAVSVNDEDLLLRILEGGH	S	64	387150	0	0	378960	0	0	466700	0	0	503600	0	0	478960	0	0	427530	0	0
D3Z0R4_S_16	D3Z0R4	ENSMUSG00000023467	56734	Tulp2	1	91.064	MSYVADGSGERAPLLSPRGAVYTRGNGPAVR	S	16	2938200	0	0	2753800	0	0	2952100	0	0	2887400	0	0	2589300	0	0	2394500	0	0
D3Z0R4_S_74	D3Z0R4	ENSMUSG00000023467	56734	Tulp2	0.999837	115.74	PPQTNLANLRRGWLASPGPGISQEEKEEEVG	S	74	1475500	0	0	1533000	0	0	1196000	0	0	1557500	0	0	1454600	0	0	1388100	0	0
D3Z0R4_S_80	D3Z0R4	ENSMUSG00000023467	56734	Tulp2	0.999923	99.871	ANLRRGWLASPGPGISQEEKEEEVGSTDARV	S	80	848900	0	0	930360	0	0	901700	0	0	1006600	0	0	729640	0	0	864700	0	0
A0A1B0GRU8_S_907	A0A1B0GRU8	ENSMUSG00000061136	56194	Prpf40a	0.898106	44.711	TGKDSGNWDTSGSELSEGELEKRRRTLLEQL	S	907	146450	0	0	167270	0	0	148980	0	0	182150	0	0	152280	0	0	142080	0	0
A0A1B0GRU8_S_854	A0A1B0GRU8	ENSMUSG00000061136	56194	Prpf40a	0.775676	53.188	KKHKKKSKKRRHKSDSPESDTEREKDKKEKD	S	854	0	235960	0	0	79792	0	0	61590	0	0	209360	0	0	46968	0	0	302390	0
A0A1B0GRU8_S_857	A0A1B0GRU8	ENSMUSG00000061136	56194	Prpf40a	0.97915	62.475	KKKSKKRRHKSDSPESDTEREKDKKEKDRDS	S	857	1529800	235960	0	1073100	79792	0	1019600	61590	0	1608600	209360	0	1113100	46968	0	1268100	302390	0
A0A1B0GRU8_S_124	A0A1B0GRU8	ENSMUSG00000061136	56194	Prpf40a	0.995342	46.68	AGAASGAKSMWTEHKSPDGRTYYYNTETKQS	S	124	1190500	0	0	1227000	0	0	1388300	0	0	1404100	0	0	1253500	0	0	1024000	0	0
A0A1B0GRV0_S_255	A0A1B0GRV0	ENSMUSG00000026617	23827	Bpnt1	0.999945	65.472	IIQLIEGKASAYVFASPGCKKWDTCAPEVIL	S	255	173350	0	0	146750	0	0	154690	0	0	203030	0	0	170540	0	0	143200	0	0
A0A1B0GRV0_S_212	A0A1B0GRV0	ENSMUSG00000026617	23827	Bpnt1	0.499367	60.104	LKEAPAGKHIITTTRSHSNQLVTDCISAMNP	S	212	0	0	0	0	0	0	0	0	0	0	0	0	0	0	0	0	0	0
A0A1B0GRV0_S_214	A0A1B0GRV0	ENSMUSG00000026617	23827	Bpnt1	0.527218	60.139	EAPAGKHIITTTRSHSNQLVTDCISAMNPDT	S	214	157640	0	0	156660	0	0	171740	0	0	201120	0	0	172300	0	0	157110	0	0
A0A1B0GRV0_S_42	A0A1B0GRV0	ENSMUSG00000026617	23827	Bpnt1	0.829512	99.752	RCVIAEGDLGIVQKTSATDLQTKADRLVQMS	S	42	405500	0	0	308970	0	0	354500	0	0	496120	0	0	382940	0	0	369320	0	0
A0A1B0GRV3_S_113	A0A1B0GRV3	ENSMUSG00000031706	19724	Rfx1	0.16316	57.144	VSEGAMRASETVSEASPSSTASQTGVPTQVV	S	113	0	0	0	0	0	0	0	0	0	0	0	0	0	0	0	0	0	0
A0A1B0GRV3_S_115	A0A1B0GRV3	ENSMUSG00000031706	19724	Rfx1	0.16316	57.144	EGAMRASETVSEASPSSTASQTGVPTQVVQQ	S	115	0	0	0	0	0	0	0	0	0	0	0	0	0	0	0	0	0	0
A0A1B0GRV3_S_116	A0A1B0GRV3	ENSMUSG00000031706	19724	Rfx1	0.16316	57.144	GAMRASETVSEASPSSTASQTGVPTQVVQQV	S	116	0	0	0	0	0	0	0	0	0	0	0	0	0	0	0	0	0	0
A0A1B0GRV3_S_119	A0A1B0GRV3	ENSMUSG00000031706	19724	Rfx1	0.16316	57.144	RASETVSEASPSSTASQTGVPTQVVQQVQGT	S	119	0	0	0	0	0	0	0	0	0	0	0	0	0	0	0	0	0	0
A0A1B0GRZ1_S_70	A0A1B0GRZ1	ENSMUSG00000010435	78634	Spaca7	0.989418	115.69	AQEILEPKTSAVSETSPRPRSSILTTVQTKE	S	70	191190	0	0	199550	0	0	214030	0	0	214910	0	0	222800	0	0	255680	0	0
A0A1B0GS41_S_418	A0A1B0GS41	ENSMUSG00000031714	14388	Gab1	0.694663	57.414	SQDCYDIPRTFPSDRSSSLEGFHSQYKIKSV	S	418	887380	0	0	876090	0	0	831530	0	0	1335800	0	0	1066000	0	0	1139200	0	0
A0A1B0GS41_S_420	A0A1B0GS41	ENSMUSG00000031714	14388	Gab1	0.650685	81.908	DCYDIPRTFPSDRSSSLEGFHSQYKIKSVLT	S	420	1742700	0	0	1436700	0	0	1303800	0	0	2294400	0	0	1473200	0	0	1319500	0	0
A0A1B0GS41_S_455	A0A1B0GS41	ENSMUSG00000031714	14388	Gab1	0.587176	41.139	SGEELDENYVPMNPNSPPRQHSGSFTEPIQE	S	455	54314	0	0	46367	0	0	62820	0	0	49987	0	0	52446	0	0	37039	0	0
A0A1B0GS41_S_266	A0A1B0GS41	ENSMUSG00000031714	14388	Gab1	0.998414	104.22	SVSGESSLYNLPRSYSHDVLPKESPSSTEAD	S	266	2371300	0	0	2118300	0	0	2740600	0	0	3015300	0	0	2397400	0	0	1972600	0	0
A0A1B0GS70_S_222	A0A1B0GS70	ENSMUSG00000030751	26440	Psma1	1	77.649	FLDGLEERPQRKAQPSQAAEEPAEKADEPME	S	222	1117300	0	0	1155900	0	0	1173500	0	0	1150800	0	0	1162000	0	0	1017900	0	0
A0A1B0GS90_S_30	A0A1B0GS90	ENSMUSG00000031667	14339	Aktip	0.497282	67.234	RAEGEEKTLAGDVKTSPPRSAPKKQLPSIPK	S	30	0	0	0	0	0	0	0	0	0	0	0	0	0	0	0	0	0	0
Q8K4L2_S_50	Q8K4L2	ENSMUSG00000024236	225115	Svil	0.995068	60	LEEDTPRYMRATDPASPHIGRSKEEEDTPGS	S	50	272650	0	0	235630	0	0	371650	0	0	365010	0	0	279700	0	0	298070	0	0
Q8K4L2_S_666	Q8K4L2	ENSMUSG00000024236	225115	Svil	0.994833	114.4	LSVAAKRLLFREMEKSFDEHTVPKRHSRNAA	S	666	2289600	0	0	1973200	0	0	2505400	0	0	2848500	0	0	2023000	0	0	1937200	0	0
Q8K4L2_S_1181	Q8K4L2	ENSMUSG00000024236	225115	Svil	0.624585	46.415	TQFTVAGRMVKKGLASPTSITPISSPLCSKS	S	1181	88555	0	0	89040	0	0	88367	0	0	99341	0	0	86758	0	0	76241	0	0
Q8K4L2_S_1031	Q8K4L2	ENSMUSG00000024236	225115	Svil	0.893148	65.107	GETTSEQTEVAARKASVQMATPGAWKQQESS	S	1031	155150	0	0	182100	0	0	171870	0	0	229410	0	0	206420	0	0	175200	0	0
Q8K4L2_S_857	Q8K4L2	ENSMUSG00000024236	225115	Svil	0.998129	73.492	ASAVAPTYAGDLRKLSVDNNTSATDYKSPPA	S	857	547520	0	0	471730	0	0	605290	0	0	768830	0	0	560870	0	0	502530	0	0
Q8K4L2_S_233	Q8K4L2	ENSMUSG00000024236	225115	Svil	0.475658	45.558	SISFPEVPRSPKQIPSSPLQQPASPNHPGDS	S	233	0	0	0	0	0	0	0	0	0	0	0	0	0	0	0	0	0	0
Q8K4L2_S_234	Q8K4L2	ENSMUSG00000024236	225115	Svil	0.528067	56.383	ISFPEVPRSPKQIPSSPLQQPASPNHPGDSP	S	234	0	115730	0	0	125330	0	0	138140	0	0	135290	0	0	114620	0	0	98942	0
Q8K4L2_S_241	Q8K4L2	ENSMUSG00000024236	225115	Svil	0.999995	123.45	RSPKQIPSSPLQQPASPNHPGDSPLPTEARA	S	241	262020	115730	0	237690	125330	0	324530	138140	0	296790	135290	0	274140	114620	0	214310	98942	0
Q8K4L2_S_960	Q8K4L2	ENSMUSG00000024236	225115	Svil	0.99908	110.7	GDGQKEPKHVVLRRGSLELGNPSAAHLGDEL	S	960	769620	0	0	823090	0	0	564620	0	0	1045000	0	0	1073900	0	0	1117400	0	0
Q8K4L2_S_220	Q8K4L2	ENSMUSG00000024236	225115	Svil	0.933356	75.197	LGEDGSSAFFSERSISFPEVPRSPKQIPSSP	S	220	0	416330	0	0	367390	0	0	294790	0	0	551110	0	0	333240	0	0	305130	0
Q8K4L2_S_227	Q8K4L2	ENSMUSG00000024236	225115	Svil	0.999809	94.487	AFFSERSISFPEVPRSPKQIPSSPLQQPASP	S	227	1802500	416330	0	1918900	367390	0	1419200	294790	0	1873300	551110	0	1902100	333240	0	1669000	305130	0
Q8K4L2_S_510	Q8K4L2	ENSMUSG00000024236	225115	Svil	0.935216	69.92	KEASPKKRKVLARSLSDYTGPPQLQVPRHKD	S	510	0	0	0	0	0	0	0	0	0	0	0	0	0	0	0	0	0	0
Q8K4L2_S_632	Q8K4L2	ENSMUSG00000024236	225115	Svil	0.853766	54.672	QPITSAERKESDRYPSGSEIPVVEDEEKVDE	S	632	77186	0	0	75337	0	0	101610	0	0	83010	0	0	75007	0	0	60908	0	0
A0A1B0GSM9_S_555	A0A1B0GSM9	ENSMUSG00000040428	69217	Plekha4	0.805694	45.357	EVDWSRPSGGDRALSSPQSGVGSPRVSRASS	S	555	314650	0	0	301200	0	0	315810	0	0	341650	0	0	291920	0	0	287570	0	0
A0A1B0GSM9_S_562	A0A1B0GSM9	ENSMUSG00000040428	69217	Plekha4	0.999915	93.716	SGGDRALSSPQSGVGSPRVSRASSPECRQPS	S	562	663970	0	0	648040	0	0	786730	0	0	1002200	0	0	792130	0	0	729040	0	0
A0A1B0GSJ4_S_103	A0A1B0GSJ4	ENSMUSG00000084135	432536	Pom121l12	0.999992	175.86	CSPVTVKIAPPEGRGSPLASLEQGARIAEHP	S	103	2388000	0	0	2400100	0	0	2361500	0	0	2523300	0	0	2324800	0	0	2016400	0	0
A0A1B0GSS2_S_115	A0A1B0GSS2	ENSMUSG00000031512	75528	Tex29	1	72.446	IQGTKKEKKPLLPEDSQVEILKSPTPELIPE	S	115	291340	0	0	243060	0	0	251420	0	0	387460	0	0	347980	0	0	330970	0	0
A0A1B0GSS2_S_156	A0A1B0GSS2	ENSMUSG00000031512	75528	Tex29	0.864429	95.666	PEPIREPPPPVKKTESPIEAGCCLWMKSKPA	S	156	1512600	0	0	1554800	0	0	1586700	0	0	2379800	0	0	2323000	0	0	2151700	0	0
A0A1B0GSS2_S_195	A0A1B0GSS2	ENSMUSG00000031512	75528	Tex29	0.9747	96.734	AAPEPPSNPEVKKVNSGSAVPQAAP______	S	195	929540	0	0	870970	0	0	1074600	0	0	1301300	0	0	1104400	0	0	1062300	0	0
D3Z0B9_S_538	D3Z0B9	ENSMUSG00000007833	69748	Aldh16a1	0.861126	100.64	SPAPPYGLFVGGRFQSPGTQSSRPIQDSSGK	S	538	659460	0	0	742970	0	0	689820	0	0	779350	0	0	787560	0	0	738680	0	0
A0A1B0GSX1_S_155	A0A1B0GSX1	ENSMUSG00000085486	667306	Gm11634	0.858233	54.276	KPPILPGRGITNDCQSSSSKYSRLTSTNYIQ	S	155	318090	0	0	299830	0	0	400540	0	0	1029400	0	0	975450	0	0	881500	0	0
A0A1B0GSX1_S_134	A0A1B0GSX1	ENSMUSG00000085486	667306	Gm11634	0.999975	66.017	GPQTKPTGAQQDGQQSCRVCSKPPILPGRGI	S	134	35630	0	0	38225	0	0	49863	0	0	244740	0	0	272570	0	0	256230	0	0
A0A1B0GSX1_S_139	A0A1B0GSX1	ENSMUSG00000085486	667306	Gm11634	1	51.092	PTGAQQDGQQSCRVCSKPPILPGRGITNDCQ	S	139	176750	0	0	185280	0	0	227940	0	0	459310	0	0	408450	0	0	408510	0	0
A0A1B0GSX7_S_839	A0A1B0GSX7	ENSMUSG00000063550	269966	Nup98	0.999984	81.665	DGVWPTDKTSRCLIKSPDRLADINYEGRLEA	S	839	247570	0	0	273010	0	0	227270	0	0	296170	0	0	283540	0	0	277230	0	0
A0A1B0GSX7_S_1054	A0A1B0GSX7	ENSMUSG00000063550	269966	Nup98	0.992454	172.91	KSRSIVGGLLQSKFASGTFLSPSASVQECRT	S	1054	100710	0	0	104390	0	0	105800	0	0	129990	0	0	115880	0	0	98324	0	0
A0A1B0GSX7_S_1059	A0A1B0GSX7	ENSMUSG00000063550	269966	Nup98	0.962912	69.331	VGGLLQSKFASGTFLSPSASVQECRTPRTSS	S	1059	119330	0	0	157460	0	0	145280	0	0	160540	0	0	152970	0	0	127690	0	0
A0A1B0GSX7_S_1061	A0A1B0GSX7	ENSMUSG00000063550	269966	Nup98	0.355616	62.19	GLLQSKFASGTFLSPSASVQECRTPRTSSRM	S	1061	0	0	0	0	0	0	0	0	0	0	0	0	0	0	0	0	0	0
A0A1B0GSX7_S_1063	A0A1B0GSX7	ENSMUSG00000063550	269966	Nup98	0.355616	62.19	LQSKFASGTFLSPSASVQECRTPRTSSRMNI	S	1063	0	0	0	0	0	0	0	0	0	0	0	0	0	0	0	0	0	0
A0A1B0GSX7_S_1768	A0A1B0GSX7	ENSMUSG00000063550	269966	Nup98	0.249998	70.983	LLRVVLSLQHAPDATSNSTPDPQRVPLRLLA	S	1768	0	0	0	0	0	0	0	0	0	0	0	0	0	0	0	0	0	0
A0A1B0GSX7_S_1770	A0A1B0GSX7	ENSMUSG00000063550	269966	Nup98	0.249998	70.983	RVVLSLQHAPDATSNSTPDPQRVPLRLLAPH	S	1770	0	0	0	0	0	0	0	0	0	0	0	0	0	0	0	0	0	0
A0A1B0GSX7_S_888	A0A1B0GSX7	ENSMUSG00000063550	269966	Nup98	0.999949	74.763	WVFKVSHFSKYGLQDSDEEEEEHPPKTTSKK	S	888	802190	0	0	820470	0	0	826740	0	0	864690	0	0	779190	0	0	705330	0	0
A0A1B0GSY0_S_803	A0A1B0GSY0	ENSMUSG00000031642	59009	Sh3rf1	0.332044	73.11	AGTAALAQDAFHRKTSSLDSAVPIAPPPRQA	S	803	0	0	0	0	0	0	0	0	0	0	0	0	0	0	0	0	0	0
A0A1B0GSY0_S_804	A0A1B0GSY0	ENSMUSG00000031642	59009	Sh3rf1	0.332044	73.11	GTAALAQDAFHRKTSSLDSAVPIAPPPRQAC	S	804	0	0	0	0	0	0	0	0	0	0	0	0	0	0	0	0	0	0
A0A1B0GSY0_S_732	A0A1B0GSY0	ENSMUSG00000031642	59009	Sh3rf1	0.499845	95.608	SKKEKKGLLKLLSGASTKRKPRVSPPASPTL	S	732	0	0	0	0	0	0	0	0	0	0	0	0	0	0	0	0	0	0
A0A1B0GT26_S_88	A0A1B0GT26	ENSMUSG00000078566	12176	Bnip3	0.999237	100.11	AEIDSHSFGEKNSTLSEEDYIERRREVESIL	S	88	175290	0	0	166440	0	0	191600	0	0	195990	0	0	171060	0	0	208970	0	0
A0A1B0GT26_S_60	A0A1B0GT26	ENSMUSG00000078566	12176	Bnip3	0.995979	78.556	QHESGRSSSKSSHCDSPPRSQTPQDTNRAEI	S	60	46679	0	0	40620	0	0	49678	0	0	38789	0	0	49278	0	0	44566	0	0
A0A1B0GT45_S_234	A0A1B0GT45	ENSMUSG00000109737	105243794	Gm39566	0.881345	102.67	LRAQDVKHTSARASPSRAPDFIPAFSEVSKP	S	234	129370	0	0	82926	0	0	92886	0	0	256180	0	0	225100	0	0	171070	0	0
A0A1B0GT45_S_164	A0A1B0GT45	ENSMUSG00000109737	105243794	Gm39566	0.704021	41.711	SSFARPEISSQIPKISKLNMAPSSSPQDNKT	S	164	63373	0	0	69597	0	0	64915	0	0	152700	0	0	138380	0	0	162090	0	0
A0A1B0GT45_S_800	A0A1B0GT45	ENSMUSG00000109737	105243794	Gm39566	0.961985	92.632	CLQKNLDLSQDSGLRSPAAIQDAGVLRSHSA	S	800	157070	0	0	176160	0	0	140570	0	0	268230	0	0	220700	0	0	245890	0	0
A0A1B0GT78_S_599	A0A1B0GT78	ENSMUSG00000052566	170833	Hook2	0.990567	62.556	VIQTLEPKQRPPTVVSPEFHTLRSQLWERNL	S	599	221800	0	0	239510	0	0	223130	0	0	291260	0	0	245000	0	0	242960	0	0
A0A1B0GT92_S_645	A0A1B0GT92	ENSMUSG00000003865	14936	Gys1	0.533554	70.616	PRRASCSSSTGGSKRSNSVDTGPSSSLSTPT	S	645	94468	0	0	89378	0	0	107840	0	0	102100	0	0	91102	0	0	82808	0	0
A0A1B0GT92_S_647	A0A1B0GT92	ENSMUSG00000003865	14936	Gys1	0.710662	132.68	RASCSSSTGGSKRSNSVDTGPSSSLSTPTEP	S	647	137680	0	0	133170	0	0	141450	0	0	140950	0	0	143180	0	0	131400	0	0
A0A1B0GXH2_S_447	A0A1B0GXH2	ENSMUSG00000028718	20460	Stil	0.499987	75.611	VKAAKQMELVSMEAQSSPGLHMRKSVSIAVS	S	447	91534	0	0	80755	0	0	97023	0	0	132920	0	0	104630	0	0	115110	0	0
A0A1B0GXH2_S_448	A0A1B0GXH2	ENSMUSG00000028718	20460	Stil	0.499987	75.611	KAAKQMELVSMEAQSSPGLHMRKSVSIAVST	S	448	91534	0	0	80755	0	0	97023	0	0	132920	0	0	104630	0	0	115110	0	0
Q02819_S_368	Q02819	ENSMUSG00000030824	18220	Nucb1	0.971055	78.505	LAAREAELNARAQRLSQETEALGRSQDRLEA	S	368	330990	0	0	347570	0	0	381840	0	0	298840	0	0	296430	0	0	259030	0	0
F8WHJ1_S_510	F8WHJ1	ENSMUSG00000044465	74349	Fam160a2	0.998678	71.08	RPSTPSRLALFLRQQSLGGSESPGPVPRSPG	S	510	375650	0	0	445220	0	0	474990	0	0	652910	0	0	464220	0	0	415480	0	0
F8WHJ1_S_514	F8WHJ1	ENSMUSG00000044465	74349	Fam160a2	0.637629	54.501	PSRLALFLRQQSLGGSESPGPVPRSPGLTAS	S	514	114580	0	0	132920	0	0	141910	0	0	138030	0	0	145200	0	0	138060	0	0
A0A1C7ZMY3_S_1113	A0A1C7ZMY3	ENSMUSG00000037541	210274	Shank2	0.999791	91.253	PPDYESRTSGPRRAPSPVVSPTELSKEILPT	S	1113	564830	0	0	530320	0	0	579620	0	0	616810	0	0	547620	0	0	533280	0	0
E9QA74_S_333	E9QA74	ENSMUSG00000000631	360013	Myo18a	0.332752	49.463	SAIFKHQLKGGTLQRSTSFRQGPEESGLGEG	S	333	0	0	0	0	0	0	0	0	0	0	0	0	0	0	0	0	0	0
E9QA74_S_335	E9QA74	ENSMUSG00000000631	360013	Myo18a	0.927159	159.2	IFKHQLKGGTLQRSTSFRQGPEESGLGEGTK	S	335	1729000	0	0	2157800	0	0	1583100	0	0	5398400	0	0	2978900	0	0	3350700	0	0
G5E8I8_S_879	G5E8I8	ENSMUSG00000052488	27967	Cherp	0.985512	116.24	ENKGHQMLVKMGWSGSGGLGAKEQGIQDPIK	S	879	305980	0	0	336850	0	0	309740	0	0	406840	0	0	374520	0	0	380400	0	0
G5E8I8_S_828	G5E8I8	ENSMUSG00000052488	27967	Cherp	0.999559	75.571	RSRSRSRSRSRSKSYSPGRRRRSRSRSPTPP	S	828	1966100	0	0	2312500	0	0	2639500	0	0	1570300	0	0	2306000	0	0	1780600	0	0
A0A1D5RLL8_S_73	A0A1D5RLL8	ENSMUSG00000097075	381922	Cdiptos	0.999995	96.957	LPNKEKNTKDQGTQISRHVFFTKTRGTDTR_	S	73	298480	0	0	265900	0	0	386510	0	0	535170	0	0	542120	0	0	520360	0	0
A0A1D5RLL8_S_32	A0A1D5RLL8	ENSMUSG00000097075	381922	Cdiptos	0.997434	162.21	SQAAASLGGGQKLSCSEEFLTRISTELTDEA	S	32	4495100	0	0	4245900	0	0	3926200	0	0	6473400	0	0	6087100	0	0	5582700	0	0
A0A1D5RLL8_S_56	A0A1D5RLL8	ENSMUSG00000097075	381922	Cdiptos	0.985827	93.839	TELTDEALFIARSRLSPLPNKEKNTKDQGTQ	S	56	3528500	0	0	3834800	0	0	3043400	0	0	5421700	0	0	4924300	0	0	4999000	0	0
F7CG54_S_203	F7CG54	ENSMUSG00000106631		Gm42669	0.987729	72.805	RVRKQGGGDHQIHSASDDEIPRKKPEPWSRS	S	203	227080	0	0	233530	0	0	245460	0	0	247250	0	0	238260	0	0	263520	0	0
F7CG54_S_140	F7CG54	ENSMUSG00000106631		Gm42669	0.797539	40.756	SDDIKPRSEDYDAGGSQDDEGSHDRGISKCS	S	140	100030	0	0	117510	0	0	108310	0	0	141040	0	0	121240	0	0	105590	0	0
A0A1D5RLD1_S_718	A0A1D5RLD1	ENSMUSG00000004677	17925	Myo9b	0.958621	103.87	RLRAERAEKAAAGISSPATRSHMEELPRGAS	S	718	1136100	0	0	960830	0	0	1719900	0	0	1309200	0	0	1111100	0	0	948070	0	0
A0A1D5RLD1_S_1264	A0A1D5RLD1	ENSMUSG00000004677	17925	Myo9b	0.763747	88.176	KDKDESSTKAQDKPESPSGSTQIQRYQHPDT	S	1264	693460	0	0	718640	0	0	768720	0	0	679110	0	0	610050	0	0	551540	0	0
A0A1D5RLD1_S_1325	A0A1D5RLD1	ENSMUSG00000004677	17925	Myo9b	0.99997	126.07	RATGAALTPTEERRISFSTSDVSKLSPVKTS	S	1325	687090	0	0	801440	0	0	876590	0	0	1472300	0	0	925970	0	0	959100	0	0
A0A1D5RLD1_S_1327	A0A1D5RLD1	ENSMUSG00000004677	17925	Myo9b	0.821554	76.655	TGAALTPTEERRISFSTSDVSKLSPVKTSAE	S	1327	171080	0	0	179750	0	0	191080	0	0	231630	0	0	167910	0	0	153610	0	0
A0A1D5RLD1_S_1113	A0A1D5RLD1	ENSMUSG00000004677	17925	Myo9b	0.899973	73.464	MNKSPDGMSPKKETPSPEMETAAQKTVPAES	S	1113	1897300	0	0	1985100	0	0	2038900	0	0	2129800	0	0	1932100	0	0	1806400	0	0
A0A1D5RLD1_S_1218	A0A1D5RLD1	ENSMUSG00000004677	17925	Myo9b	0.881796	61.112	PSSSKQAQVVGDPPGSPSPVQRPTTLALDSR	S	1218	332060	0	0	394480	0	0	338240	0	0	426880	0	0	356370	0	0	357230	0	0
A0A1D5RLM9_S_37	A0A1D5RLM9	ENSMUSG00000031783	20021	Polr2c	0.932632	80.787	EDQTRHVTSRDLISNSPRVIPVTSRNRDNDP	S	37	258170	0	0	288530	0	0	258230	0	0	298030	0	0	280030	0	0	270810	0	0
A0A1D5RLG3_S_536	A0A1D5RLG3	ENSMUSG00000036104	226407	Rab3gap1	0.413543	52.707	CCIERKKARDEGKKTSLSDSTTSAYPGDAGK	S	536	0	0	0	0	0	0	0	0	0	0	0	0	0	0	0	0	0	0
A0A1D5RLG3_S_538	A0A1D5RLG3	ENSMUSG00000036104	226407	Rab3gap1	0.246027	47.808	IERKKARDEGKKTSLSDSTTSAYPGDAGKTG	S	538	0	0	0	0	0	0	0	0	0	0	0	0	0	0	0	0	0	0
A0A1D5RLG4_S_8	A0A1D5RLG4	ENSMUSG00000048478	320869	Spata33	0.986762	76.421	________MEKEAKQSDKESQPAESLLFATS	S	8	271920	0	0	293520	0	0	311530	0	0	354720	0	0	300280	0	0	285890	0	0
A0A1D5RLG4_S_78	A0A1D5RLG4	ENSMUSG00000048478	320869	Spata33	0.377582	52.891	RQSKGQARREVSSRRSSSPGPPTRR______	S	78	0	0	0	0	0	0	0	0	0	0	0	0	0	0	0	0	0	0
A0A1D5RLG4_S_79	A0A1D5RLG4	ENSMUSG00000048478	320869	Spata33	0.377582	52.891	QSKGQARREVSSRRSSSPGPPTRR_______	S	79	0	0	0	0	0	0	0	0	0	0	0	0	0	0	0	0	0	0
A0A1D5RLG4_S_80	A0A1D5RLG4	ENSMUSG00000048478	320869	Spata33	0.987584	105.2	SKGQARREVSSRRSSSPGPPTRR________	S	80	8295400	0	0	8924300	0	0	7152600	0	0	10526000	0	0	10443000	0	0	10285000	0	0
A0A1D5RLJ8_S_564	A0A1D5RLJ8	ENSMUSG00000031959	319481	Wdr59	0.672589	152.04	YLVYFTRPMTMHRAVSPTEPTPRSLSALSAY	S	564	392920	0	0	395020	0	0	475900	0	0	406590	0	0	334720	0	0	310990	0	0
E9PUC5_S_98	E9PUC5	ENSMUSG00000030465	234353	Psd3	0.645311	64.547	EKANGTHPKTISRIGSTTNPFLDIPHDPNAA	S	98	72095	0	0	81745	0	0	89554	0	0	97771	0	0	89314	0	0	79848	0	0
E9PUC5_S_337	E9PUC5	ENSMUSG00000030465	234353	Psd3	0.249875	41.136	ELLTTDGNEPVGLKKSHSSPSLNPDASPVTA	S	337	0	0	0	0	0	0	0	0	0	0	0	0	0	0	0	0	0	0
E9PUC5_S_339	E9PUC5	ENSMUSG00000030465	234353	Psd3	0.80362	142.98	LTTDGNEPVGLKKSHSSPSLNPDASPVTAKV	S	339	2393500	6362100	0	2164900	4415700	0	2673300	4276100	0	2742700	6741200	0	2174500	3869700	0	2304500	6042600	0
E9PUC5_S_340	E9PUC5	ENSMUSG00000030465	234353	Psd3	0.362493	71.592	TTDGNEPVGLKKSHSSPSLNPDASPVTAKVK	S	340	0	0	0	0	0	0	0	0	0	0	0	0	0	0	0	0	0	0
E9PUC5_S_342	E9PUC5	ENSMUSG00000030465	234353	Psd3	0.311881	52.061	DGNEPVGLKKSHSSPSLNPDASPVTAKVKRN	S	342	0	0	0	0	0	0	0	0	0	0	0	0	0	0	0	0	0	0
E9PUC5_S_348	E9PUC5	ENSMUSG00000030465	234353	Psd3	0.996421	108.96	GLKKSHSSPSLNPDASPVTAKVKRNVSERKD	S	348	289430	6763500	0	311730	4810000	0	353870	4680400	0	361170	7127800	0	346210	4228300	0	314690	6376300	0
A0A1D5RLK4_S_58	A0A1D5RLK4	ENSMUSG00000048478	320869	Spata33	0.845534	350.9	SKKRSVIPQIIITRASNETLISYGIPDNDEQ	S	58	1225200	0	0	1192900	0	0	1344400	0	0	1213100	0	0	1053700	0	0	971050	0	0
A0A1D5RLK4_S_90	A0A1D5RLK4	ENSMUSG00000048478	320869	Spata33	0.50388	104.17	TIREHADWGPYHRHRSPSTIAAYDVHNTE__	S	90	395640	0	0	386180	0	0	371990	0	0	431870	0	0	393480	0	0	311410	0	0
A0A1D5RLK4_S_92	A0A1D5RLK4	ENSMUSG00000048478	320869	Spata33	0.481121	104.17	REHADWGPYHRHRSPSTIAAYDVHNTE____	S	92	0	0	0	0	0	0	0	0	0	0	0	0	0	0	0	0	0	0
A0A1D5RLK4_S_30	A0A1D5RLK4	ENSMUSG00000048478	320869	Spata33	0.980742	148.44	AESLLFATSKHSRPSSSSEDKPETKQRSSKK	S	30	356160	0	0	299690	0	0	267430	0	0	624840	0	0	390600	0	0	510980	0	0
A0A1D5RLL3_S_246	A0A1D5RLL3	ENSMUSG00000015002	76740	Efr3a	0.442186	54.324	NMQKIEEVDSRLGPPSSPSAADKEENPAVLA	S	246	0	0	0	0	0	0	0	0	0	0	0	0	0	0	0	0	0	0
A0A1D5RLL3_S_247	A0A1D5RLL3	ENSMUSG00000015002	76740	Efr3a	0.516081	42.536	MQKIEEVDSRLGPPSSPSAADKEENPAVLAE	S	247	171680	0	0	190370	0	0	183530	0	0	195070	0	0	171790	0	0	163430	0	0
A0A1D5RLL3_S_719	A0A1D5RLL3	ENSMUSG00000015002	76740	Efr3a	0.991107	75.215	LTVPYVPQVTDEDRLSRRKSIVDTVSIQVDI	S	719	159970	0	0	158820	0	0	156360	0	0	229380	0	0	173220	0	0	171850	0	0
F7CGG2_S_1771	F7CGG2	ENSMUSG00000045482	100683	Trrap	0.958204	79.885	SSGEGVNSVSIKRGLSVDSAQEVKRFRAATG	S	1771	494950	0	0	529010	0	0	545860	0	0	639750	0	0	465900	0	0	469760	0	0
A0A1D5RLL5_S_951	A0A1D5RLL5	ENSMUSG00000026601	77352	Axdnd1	0.997865	84.297	ATGAAGAKVTTEQGPSPSTNEKTIRYIKKDE	S	951	1051600	0	0	1102200	0	0	1190400	0	0	1472700	0	0	1270700	0	0	1278700	0	0
A0A1D5RLM8_S_5406	A0A1D5RLM8	ENSMUSG00000040838	105242472	Gm11639	0.5	55.452	LKAPVFHKRDKDLRGSFSDHLKHKESKLSPA	S	5406	120520	0	0	133140	0	0	154860	0	0	526940	0	0	495460	0	0	348830	0	0
A0A1D5RLM8_S_5408	A0A1D5RLM8	ENSMUSG00000040838	105242472	Gm11639	0.5	55.452	APVFHKRDKDLRGSFSDHLKHKESKLSPAQL	S	5408	120520	0	0	133140	0	0	154860	0	0	526940	0	0	495460	0	0	348830	0	0
A0A1D5RLM8_S_2012	A0A1D5RLM8	ENSMUSG00000040838	105242472	Gm11639	0.997476	85.813	IDLIDIKSILHLKSISGESINLKSISTDDIR	S	2012	284950	0	0	277420	0	0	310930	0	0	736810	0	0	553840	0	0	612750	0	0
A0A1D5RLN8_S_326	A0A1D5RLN8	ENSMUSG00000075569	18861	Rsph10b	1	69.346	SKMNFKTQGRGLVFMSPQEKYEKPKDEQKEK	S	326	183760	0	0	197100	0	0	214830	0	0	388240	0	0	358120	0	0	320380	0	0
A0A1D5RLN8_S_728	A0A1D5RLN8	ENSMUSG00000075569	18861	Rsph10b	0.992674	71.558	DGKIRQSEPKLKKSLSEDKVSKMNFKTQGRG	S	728	593540	0	0	573670	0	0	508080	0	0	1674300	0	0	1489700	0	0	1533600	0	0
F6S5Z6_S_903	F6S5Z6	ENSMUSG00000026490	226751	Cdc42bpa	0.91666	77.597	ARSSAQNGSALKREFSGGSYNTKRQPMPSPS	S	903	770390	0	0	809480	0	0	811740	0	0	1122900	0	0	803470	0	0	865610	0	0
F6S5Z6_S_735	F6S5Z6	ENSMUSG00000026490	226751	Cdc42bpa	0.990247	43.184	SRKQMVRNINNKRRYSFRVPEEERMQQRREM	S	735	251670	0	0	232180	0	0	249970	0	0	356700	0	0	275210	0	0	248310	0	0
F6S5Z6_S_881	F6S5Z6	ENSMUSG00000026490	226751	Cdc42bpa	0.54068	79.283	IPSITKSRPEPGRSMSASSGLSARSSAQNGS	S	881	353650	0	0	394390	0	0	421760	0	0	469090	0	0	409020	0	0	362530	0	0
A0A1D5RLS1_S_46	A0A1D5RLS1	ENSMUSG00000006276	13859	Eps15l1	0.5	41.399	TGRVGASEAALFLKKSGLSDIILGKIWDLAD	S	46	0	0	0	0	0	0	0	0	0	0	0	0	0	0	0	0	0	0
A0A1D5RLS1_S_49	A0A1D5RLS1	ENSMUSG00000006276	13859	Eps15l1	0.5	41.399	VGASEAALFLKKSGLSDIILGKIWDLADPEG	S	49	0	0	0	0	0	0	0	0	0	0	0	0	0	0	0	0	0	0
A0A1D5RLS1_S_241	A0A1D5RLS1	ENSMUSG00000006276	13859	Eps15l1	0.59795	49.094	LPASPPPKDSLRSTPSHGSVSSLNSTGSLSP	S	241	183680	169500	0	160850	183710	0	214350	208040	0	162670	243740	0	139920	221700	0	134940	173940	0
A0A1D5RLS1_S_247	A0A1D5RLS1	ENSMUSG00000006276	13859	Eps15l1	0.69898	74.047	PKDSLRSTPSHGSVSSLNSTGSLSPKHSVKQ	S	247	739330	0	0	671290	0	0	662970	0	0	1114800	0	0	724460	0	0	701760	0	0
A0A1D5RLS1_S_250	A0A1D5RLS1	ENSMUSG00000006276	13859	Eps15l1	0.699873	133.38	SLRSTPSHGSVSSLNSTGSLSPKHSVKQPPV	S	250	344130	0	0	421810	0	0	276030	0	0	407350	0	0	434350	0	0	393590	0	0
A0A1D5RLS1_S_253	A0A1D5RLS1	ENSMUSG00000006276	13859	Eps15l1	0.536969	143.47	STPSHGSVSSLNSTGSLSPKHSVKQPPVAWV	S	253	891790	0	0	924830	0	0	954540	0	0	1010100	0	0	829370	0	0	632560	0	0
A0A1D5RLS1_S_255	A0A1D5RLS1	ENSMUSG00000006276	13859	Eps15l1	0.800352	136.34	PSHGSVSSLNSTGSLSPKHSVKQPPVAWVVP	S	255	882010	169500	0	1053000	183710	0	905810	208040	0	1078500	243740	0	1034000	221700	0	947850	173940	0
A0A1D5RLS1_S_229	A0A1D5RLS1	ENSMUSG00000006276	13859	Eps15l1	0.99092	50.426	RKKTVFAGAVPVLPASPPPKDSLRSTPSHGS	S	229	51098	0	0	41461	0	0	48839	0	0	42763	0	0	50389	0	0	56463	0	0
A0A1D5RLS3_S_1180	A0A1D5RLS3	ENSMUSG00000037326	50817	Capn15	0.97009	106.35	AQAFLSDWTASRGTHSPPLTPDVAGLHGPRP	S	1180	123120	0	0	116580	0	0	125900	0	0	127300	0	0	131320	0	0	102380	0	0
A0A1D5RLS3_S_414	A0A1D5RLS3	ENSMUSG00000037326	50817	Capn15	0.697249	81.656	DLAGDIVRYTPASPSSPDFTTWSCARCTLRN	S	414	45226	0	0	51278	0	0	56042	0	0	58044	0	0	56206	0	0	37897	0	0
A0A1D5RLT0_S_22	A0A1D5RLT0	ENSMUSG00000071078	75692	Nr2c2ap	0.999199	57.225	CPDTVSRVSSVLNRNSRQFGKKHLFDQDEET	S	22	470410	0	0	539690	0	0	536070	0	0	570770	0	0	567610	0	0	604960	0	0
A0A1D5RLT3_S_121	A0A1D5RLT3	ENSMUSG00000035785	75502	Cmtm2b	1	50.563	EEERQRELAEKAKRESMDPGW__________	S	121	182520	0	0	192860	0	0	218140	0	0	416010	0	0	412270	0	0	390310	0	0
A0A1D5RLV0_S_343	A0A1D5RLV0	ENSMUSG00000024384	73473	Iws1	0.999988	131.59	EGDEEKVAKRKAAVLSDSEDDAGNASAKKSR	S	343	2048000	4747900	0	2308800	4569000	0	2566300	5276600	0	2171800	5742100	0	2004200	4753500	0	1928100	4424900	0
A0A1D5RLV0_S_345	A0A1D5RLV0	ENSMUSG00000024384	73473	Iws1	0.999859	128.94	DEEKVAKRKAAVLSDSEDDAGNASAKKSRVV	S	345	8768600	4436300	0	10693000	4234900	0	12833000	4839800	0	8867100	5366000	0	10768000	4420700	0	8843200	4110500	0
A0A1D5RLV0_S_353	A0A1D5RLV0	ENSMUSG00000024384	73473	Iws1	0.906707	69.152	KAAVLSDSEDDAGNASAKKSRVVCDADDSDS	S	353	0	311670	0	0	334050	0	0	436890	0	0	376080	0	0	332740	0	0	314400	0
A0A1D5RLV0_S_458	A0A1D5RLV0	ENSMUSG00000024384	73473	Iws1	1	70.622	LEEEKNETQLKEAEDSDSDDNIKRGKHMDFL	S	458	0	96036	0	0	92125	0	0	68522	0	0	85228	0	0	73827	0	0	73558	0
A0A1D5RLV0_S_460	A0A1D5RLV0	ENSMUSG00000024384	73473	Iws1	1	70.622	EEKNETQLKEAEDSDSDDNIKRGKHMDFLSD	S	460	0	96036	0	0	92125	0	0	68522	0	0	85228	0	0	73827	0	0	73558	0
A0A1D5RLV0_S_384	A0A1D5RLV0	ENSMUSG00000024384	73473	Iws1	0.941672	185.5	DVVSDKSGKRETTVASDSEEEAGKEESSVKK	S	384	259720	782840	0	475580	842880	0	483910	851200	0	194300	918880	0	374380	834740	0	291110	753850	0
A0A1D5RLV0_S_386	A0A1D5RLV0	ENSMUSG00000024384	73473	Iws1	0.992099	91.114	VSDKSGKRETTVASDSEEEAGKEESSVKKKE	S	386	292860	782840	0	564050	842880	0	641380	851200	0	235070	918880	0	478600	834740	0	324040	753850	0
A0A1D5RLV0_S_306	A0A1D5RLV0	ENSMUSG00000024384	73473	Iws1	1	90.861	VQNESDGHTDRKGLHSSDSEEEEPKRQKIDS	S	306	0	1046600	1541300	0	1368200	1498400	0	1786000	1787600	0	1106300	1604300	0	1245100	1464700	0	1107100	1282200
A0A1D5RLV0_S_307	A0A1D5RLV0	ENSMUSG00000024384	73473	Iws1	1	90.861	QNESDGHTDRKGLHSSDSEEEEPKRQKIDSD	S	307	0	1046600	1541300	0	1368200	1498400	0	1786000	1787600	0	1106300	1604300	0	1245100	1464700	0	1107100	1282200
A0A1D5RLV0_S_309	A0A1D5RLV0	ENSMUSG00000024384	73473	Iws1	1	90.861	ESDGHTDRKGLHSSDSEEEEPKRQKIDSDDD	S	309	0	528230	1541300	0	582000	1498400	0	690630	1787600	0	618280	1604300	0	573890	1464700	0	588570	1282200
A0A1D5RLV0_S_321	A0A1D5RLV0	ENSMUSG00000024384	73473	Iws1	1	150.68	SSDSEEEEPKRQKIDSDDDEEKEGDEEKVAK	S	321	6592800	0	0	8732000	0	0	4687400	0	0	7807700	0	0	8612700	0	0	8014200	0	0
A0A1D5RLV0_S_183	A0A1D5RLV0	ENSMUSG00000024384	73473	Iws1	0.486076	111.07	QASDSENEEPPKPRISDSESEELPKPRVSDS	S	183	0	0	0	0	0	0	0	0	0	0	0	0	0	0	0	0	0	0
A0A1D5RLV0_S_185	A0A1D5RLV0	ENSMUSG00000024384	73473	Iws1	0.751878	150.34	SDSENEEPPKPRISDSESEELPKPRVSDSES	S	185	459450	0	0	581970	0	0	926780	0	0	498640	0	0	489770	0	0	456250	0	0
A0A1D5RLV0_S_666	A0A1D5RLV0	ENSMUSG00000024384	73473	Iws1	0.956891	112.24	REQRDLEQMPQRRRLSSTGGQTPRRDLEKVL	S	666	788650	152930	0	697400	120420	0	744240	129960	0	923590	212090	0	645210	99736	0	671770	105050	0
A0A1D5RLV0_S_667	A0A1D5RLV0	ENSMUSG00000024384	73473	Iws1	0.934129	158.02	EQRDLEQMPQRRRLSSTGGQTPRRDLEKVLT	S	667	1847500	152930	0	1415100	120420	0	1664300	129960	0	2529000	212090	0	1518600	99736	0	1493300	105050	0
A0A1D5RLV0_S_209	A0A1D5RLV0	ENSMUSG00000024384	73473	Iws1	0.990901	91.66	RVSDSESEDPPRPQASDSESEELPKPRVSDS	S	209	0	202110	0	0	206320	0	0	308490	0	0	268890	0	0	219550	0	0	209680	0
A0A1D5RLV0_S_211	A0A1D5RLV0	ENSMUSG00000024384	73473	Iws1	0.968111	91.66	SDSESEDPPRPQASDSESEELPKPRVSDSES	S	211	0	202110	0	0	206320	0	0	308490	0	0	268890	0	0	219550	0	0	209680	0
A0A1D5RLV0_S_261	A0A1D5RLV0	ENSMUSG00000024384	73473	Iws1	0.975313	129.73	RVSDSESEDPQKGPASDSEAEDASRHKEKPD	S	261	599160	158310	0	584940	190930	0	1234900	187760	0	574330	164260	0	604410	168930	0	509780	147960	0
A0A1D5RLV0_S_263	A0A1D5RLV0	ENSMUSG00000024384	73473	Iws1	0.948154	46.464	SDSESEDPQKGPASDSEAEDASRHKEKPDSD	S	263	0	158310	0	0	190930	0	0	187760	0	0	164260	0	0	168930	0	0	147960	0
A0A1D5RLV0_S_366	A0A1D5RLV0	ENSMUSG00000024384	73473	Iws1	0.998507	148.04	NASAKKSRVVCDADDSDSDVVSDKSGKRETT	S	366	7152800	0	0	6689900	0	0	8591000	0	0	7843200	0	0	7444300	0	0	6623400	0	0
A0A1D5RLV4_S_1245	A0A1D5RLV4	ENSMUSG00000038708	54214	Golga4	0.969483	60.972	AQKILEREDARLMFTSPRSGIF_________	S	1245	167390	0	0	164470	0	0	171090	0	0	220300	0	0	195830	0	0	183010	0	0
G3UYW1_S_2276	G3UYW1	ENSMUSG00000043940	72145	Wdfy3	0.580736	50.385	GEALVPTTQSKLSRVSSGFGLSKLTGSRRNR	S	2276	1720800	0	0	1914500	0	0	1370600	0	0	2544500	0	0	2584900	0	0	2472900	0	0
G3UYW1_S_2277	G3UYW1	ENSMUSG00000043940	72145	Wdfy3	0.891152	93.442	EALVPTTQSKLSRVSSGFGLSKLTGSRRNRK	S	2277	1374700	0	0	1461900	0	0	1073400	0	0	1878200	0	0	1744300	0	0	1634300	0	0
A0A1D5RM79_S_71	A0A1D5RM79	ENSMUSG00000045128	76808	Rpl18a	0.999959	66.501	KSSGEIVYCGQVFEKSPLRVKNFGIWLRYDS	S	71	732510	0	0	895200	0	0	800320	0	0	952570	0	0	946250	0	0	836030	0	0
A0A1D5RLX4_S_128	A0A1D5RLX4	ENSMUSG00000074151	434341	Nlrc5	0.99686	72.2	PQLYHGAKRPFQSYGSSPRRKNSKKQQLELA	S	128	0	9086.9	0	0	9438.9	0	0	5913.5	0	0	9406.9	0	0	9474.4	0	0	10004	0
A0A1D5RLY6_S_462	A0A1D5RLY6	ENSMUSG00000019261	270058	Map1s	0.984616	204.86	PVVTTHDLEAPSRANSQDSLASRDSARKEPV	S	462	3404200	650180	0	3493700	705540	0	4349100	648420	0	4112500	752170	0	3499800	1011200	0	3134800	585380	0
A0A1D5RLY6_S_786	A0A1D5RLY6	ENSMUSG00000019261	270058	Map1s	0.688564	55.297	TTNPSRSRKAPARPSSASATPRAATVAAKTK	S	786	785900	0	0	614860	0	0	647740	0	0	1311500	0	0	695140	0	0	732910	0	0
A0A1D5RLY6_S_684	A0A1D5RLY6	ENSMUSG00000019261	270058	Map1s	0.982334	85.166	VSPCEFSHRKPPPPASPGSSDSSARSQERPP	S	684	2479400	0	0	2544600	0	0	2656400	0	0	2600200	0	0	2288600	0	0	2215300	0	0
A0A1D5RLY6_S_458	A0A1D5RLY6	ENSMUSG00000019261	270058	Map1s	0.923149	134.67	CLRRPVVTTHDLEAPSRANSQDSLASRDSAR	S	458	1424700	650180	0	1352000	705540	0	1751000	648420	0	1432300	752170	0	1303600	1011200	0	986730	585380	0
A0A1D5RLY6_S_658	A0A1D5RLY6	ENSMUSG00000019261	270058	Map1s	0.406353	111.11	AGDPGLSLPLRLARRSTSPHDVDLCLVSPCE	S	658	0	0	0	0	0	0	0	0	0	0	0	0	0	0	0	0	0	0
A0A1D5RLY6_S_660	A0A1D5RLY6	ENSMUSG00000019261	270058	Map1s	0.455641	135.12	DPGLSLPLRLARRSTSPHDVDLCLVSPCEFS	S	660	0	0	0	0	0	0	0	0	0	0	0	0	0	0	0	0	0	0
A0A1D5RLY9_S_195	A0A1D5RLY9	ENSMUSG00000001995	244668	Sipa1l2	0.961534	78.903	AVNPNTGAALHREYGSTSSIDRQGLSGENVF	S	195	956880	0	0	953190	0	0	879960	0	0	1096600	0	0	931650	0	0	978370	0	0
A0A1D5RLY9_S_1478	A0A1D5RLY9	ENSMUSG00000001995	244668	Sipa1l2	0.999834	69.451	LVEEGRRKFSFYGNVSPRRSLYRTLSDESVC	S	1478	255680	0	0	300930	0	0	293840	0	0	334600	0	0	313130	0	0	280180	0	0
A0A1D5RLY9_S_1406	A0A1D5RLY9	ENSMUSG00000001995	244668	Sipa1l2	0.998734	101.42	GAANKYVIGWKKSEGSPPPEEPEVTECPRIY	S	1406	1379900	0	0	1541500	0	0	1587200	0	0	1711500	0	0	1716600	0	0	1817100	0	0
A0A1D5RLY9_S_1549	A0A1D5RLY9	ENSMUSG00000001995	244668	Sipa1l2	0.784584	48.848	HPAPSMGSLRNEFWFSDGSLSDKSKCADPGL	S	1549	78656	0	0	102410	0	0	71158	0	0	120110	0	0	103970	0	0	119770	0	0
A0A1D5RLY9_S_1488	A0A1D5RLY9	ENSMUSG00000001995	244668	Sipa1l2	0.997668	240.05	FYGNVSPRRSLYRTLSDESVCSNRRGSSFAS	S	1488	2237600	0	0	2399300	0	0	2391400	0	0	2455900	0	0	2240100	0	0	2171700	0	0
A0A1D5RLY9_S_149	A0A1D5RLY9	ENSMUSG00000001995	244668	Sipa1l2	0.999998	105.79	DFVEAKYTIGDIFVHSPQRGLHPIRQRSNSD	S	149	315410	0	0	352860	0	0	326520	0	0	357080	0	0	285400	0	0	309760	0	0
A0A1D5RM31_S_5	A0A1D5RM31	ENSMUSG00000006589	11821	Aprt	1	46.406	___________MGRLSWKSRKMPWNPGREWS	S	5	0	189370	0	0	181350	0	0	281340	0	0	197690	0	0	197140	0	0	142220	0
A0A1D5RM31_S_8	A0A1D5RM31	ENSMUSG00000006589	11821	Aprt	1	46.406	________MGRLSWKSRKMPWNPGREWSLWM	S	8	0	189370	0	0	181350	0	0	281340	0	0	197690	0	0	197140	0	0	142220	0
A0A1D5RMA4_S_8	A0A1D5RMA4	ENSMUSG00000031904	330836	Slc7a6	0.507872	44.807	________MEAQELGSPTPTYHLLPKANQHT	S	8	99488	0	0	96029	0	0	124510	0	0	117680	0	0	102750	0	0	103680	0	0
A0A1D5RM61_S_1163	A0A1D5RM61	ENSMUSG00000039342	319695	Ankar	0.964995	92.492	KEHRQKTRPKIQPRDSLTLLPPVTNVKELFR	S	1163	82628	0	0	79214	0	0	78836	0	0	303900	0	0	294090	0	0	283120	0	0
A0A1D5RM76_S_114	A0A1D5RM76	ENSMUSG00000062380	22152	Tubb3	1	59.245	LGQRALYGGRGAGGLSPRCRAERV_______	S	114	0	0	0	0	0	0	0	0	0	0	0	0	0	0	0	0	0	0
A0A1D5RM92_S_123	A0A1D5RM92	ENSMUSG00000031930	66894	Wwp2	0.948713	94.402	KNNGGKRSQPPSRESSGTAIAPETRHQPPST	S	123	1258400	0	0	1074900	0	0	2432000	0	0	1347500	0	0	1069300	0	0	1038800	0	0
A0A1D5RM92_S_165	A0A1D5RM92	ENSMUSG00000031930	66894	Wwp2	1	206.32	HSGGSARTATAASEQSPGARNRHRQPVKNSS	S	165	1784000	0	0	2026300	0	0	1499600	0	0	2568700	0	0	2716200	0	0	3635300	0	0
A0A1D5RM94_S_194	A0A1D5RM94	ENSMUSG00000035770	234663	Dync1li2	1	164.53	KEFQDYIEPEEGCQGSPQRRGPLTSGSDEDS	S	194	2954300	0	0	3148000	0	0	3228400	0	0	4336600	0	0	3735100	0	0	3542800	0	0
A0A1D5RM94_S_407	A0A1D5RM94	ENSMUSG00000035770	234663	Dync1li2	0.989661	76.691	PRTQGRGGPASVPSASPGTSVKKPDPNIKNN	S	407	1565700	0	0	1592700	0	0	1895200	0	0	2495700	0	0	2080400	0	0	1941900	0	0
A0A1D5RM94_S_469	A0A1D5RM94	ENSMUSG00000035770	234663	Dync1li2	0.996878	85.161	STAKKSDKGHCPGSGSV______________	S	469	115850	0	0	133030	0	0	195560	0	0	121220	0	0	121270	0	0	85723	0	0
A0A1D5RM94_S_443	A0A1D5RM94	ENSMUSG00000035770	234663	Dync1li2	0.471392	75.184	VLASFFNSLLSKKTGSPGSPSAGGVQSTAKK	S	443	0	0	0	0	0	0	0	0	0	0	0	0	0	0	0	0	0	0
A0A1D5RM94_S_446	A0A1D5RM94	ENSMUSG00000035770	234663	Dync1li2	0.998358	190.24	SFFNSLLSKKTGSPGSPSAGGVQSTAKKSDK;SFFNSLLSKKTGSPGSPSAGGVQSTAKKSGQ	S	446	2028100	0	0	2100400	0	0	1992000	0	0	3555000	0	0	3509300	0	0	3952400	0	0
A0A1D5RM94_S_448	A0A1D5RM94	ENSMUSG00000035770	234663	Dync1li2	0.888151	118.16	FNSLLSKKTGSPGSPSAGGVQSTAKKSDKGH;FNSLLSKKTGSPGSPSAGGVQSTAKKSGQKT	S	448	774640	0	0	897310	0	0	708050	0	0	2880400	0	0	2881400	0	0	3416500	0	0
A0A1D5RM94_S_381	A0A1D5RM94	ENSMUSG00000035770	234663	Dync1li2	0.361467	40.798	QQSLLAKQPATPTRTSESPARGPSGSPRTQG	S	381	0	0	0	0	0	0	0	0	0	0	0	0	0	0	0	0	0	0
A0A1D5RM94_S_383	A0A1D5RM94	ENSMUSG00000035770	234663	Dync1li2	0.947843	75.445	SLLAKQPATPTRTSESPARGPSGSPRTQGRG	S	383	0	248590	0	0	307310	0	0	350300	0	0	367910	0	0	364680	0	0	368470	0
A0A1D5RM94_S_389	A0A1D5RM94	ENSMUSG00000035770	234663	Dync1li2	0.617769	74.987	PATPTRTSESPARGPSGSPRTQGRGGPASVP	S	389	40176	42840	0	50854	54469	0	48780	45688	0	75263	71040	0	81397	69686	0	157350	80269	0
A0A1D5RM94_S_391	A0A1D5RM94	ENSMUSG00000035770	234663	Dync1li2	0.999757	198.81	TPTRTSESPARGPSGSPRTQGRGGPASVPSA	S	391	1159200	248590	0	1355900	307310	0	1135800	350300	0	1574500	367910	0	1496400	364680	0	1744700	368470	0
A0A1D5RM97_S_945	A0A1D5RM97	ENSMUSG00000031833	546071	Mast3	0.495306	46.64	GSGGPLMSPLSPRSLSSNPSSRDSSPSRDPS;HGGSPLASPMSPRSLSSNPSSRDSSPSRDYS	S	945	0	0	0	0	0	0	0	0	0	0	0	0	0	0	0	0	0	0
A0A1D5RM97_S_946	A0A1D5RM97	ENSMUSG00000031833	546071	Mast3	0.495306	46.64	GGSPLASPMSPRSLSSNPSSRDSSPSRDYSP;SGGPLMSPLSPRSLSSNPSSRDSSPSRDPSP	S	946	0	0	0	0	0	0	0	0	0	0	0	0	0	0	0	0	0	0
A0A1D5RM97_S_152	A0A1D5RM97	ENSMUSG00000031833	546071	Mast3	1	116.51	HFRSSESVVDEDGGRSPRLRPRSRSLSPGRT	S	152	414990	0	0	416960	0	0	440070	0	0	487480	0	0	426200	0	0	429810	0	0
A0A1D5RMA1_S_43	A0A1D5RMA1	ENSMUSG00000110477	100040926	Gm3045	0.997919	57.703	QQLRATSLRDREPLGSPGLSKVGSEYLPFCT	S	43	1179200	0	0	1162500	0	0	1334600	0	0	1281600	0	0	1090500	0	0	1167500	0	0
A0A1D5RMA1_S_196	A0A1D5RMA1	ENSMUSG00000110477	100040926	Gm3045	0.986274	80.361	GFVPYYRSPEERLRASPVVSSSVLGSSWE__	S	196	121650	0	0	142090	0	0	128710	0	0	171800	0	0	144910	0	0	132160	0	0
A0A1D5RMA9_S_212	A0A1D5RMA9	ENSMUSG00000053886	72281	Sh2d4a	0.999734	94.569	KQAREDYKRLSQRGRSGDGLQNPLTGPQKPR	S	212	165760	0	0	174860	0	0	195700	0	0	302210	0	0	214000	0	0	238660	0	0
A0A1D5RMA9_S_26	A0A1D5RMA9	ENSMUSG00000053886	72281	Sh2d4a	1	57.785	IRRWKEREAAMERKESLPVKSRPKKENGKSV	S	26	222500	0	0	281730	0	0	339640	0	0	787300	0	0	583870	0	0	555120	0	0
A0A1D5RMA9_S_92	A0A1D5RMA9	ENSMUSG00000053886	72281	Sh2d4a	0.884522	101.15	EHLRAAKDSELRKTQSLELANSLKIKSQNCD	S	92	857540	0	0	890620	0	0	834080	0	0	1608100	0	0	925460	0	0	1050000	0	0
A0A1D5RMC0_S_363	A0A1D5RMC0	ENSMUSG00000031893	72236	Tsnaxip1	0.333005	49.12	ERDQFYNELQEIQRTSTPRPDWTKCESIIAG	S	363	0	0	0	0	0	0	0	0	0	0	0	0	0	0	0	0	0	0
A0A1D5RMC1_S_297	A0A1D5RMC1	ENSMUSG00000035770	234663	Dync1li2	0.983411	52.265	LAAEDEQVFLMKQQESPARGPSGSPRTQGRG	S	297	42308	0	0	53558	0	0	42318	0	0	62398	0	0	50824	0	0	41580	0	0
A0A1D5RMC1_S_305	A0A1D5RMC1	ENSMUSG00000035770	234663	Dync1li2	0.981072	134.93	FLMKQQESPARGPSGSPRTQGRGGPASVPSA	S	305	445110	0	0	485080	0	0	354250	0	0	585150	0	0	486680	0	0	592100	0	0
A0A1D5RMD1_S_1009	A0A1D5RMD1	ENSMUSG00000110622	637079	Iqcn	1	127.66	ALSWGELGISLSRALSRGELRPELNKATQGK	S	1009	2440000	0	0	2124100	0	0	2362100	0	0	6066700	0	0	5839400	0	0	5299400	0	0
A0A1D5RMD1_S_996	A0A1D5RMD1	ENSMUSG00000110622	637079	Iqcn	1	117.7	ALPQGMLGMALMKALSWGELGISLSRALSRG	S	996	50844	0	0	39916	0	0	55217	0	0	153700	0	0	135750	0	0	135770	0	0
A0A1D5RMD1_S_1112	A0A1D5RMD1	ENSMUSG00000110622	637079	Iqcn	0.752302	53.747	SVAWGPAMGPVGARCSKGPVDAGLASGQSWN	S	1112	140380	0	0	140930	0	0	166080	0	0	240790	0	0	221380	0	0	267560	0	0
A0A1D5RMD1_S_489	A0A1D5RMD1	ENSMUSG00000110622	637079	Iqcn	0.996371	157.73	PRCSPQSPVVAGNTPSQVHLNSTRTKVTVST	S	489	1294500	0	0	1316200	0	0	1556600	0	0	1751400	0	0	1613600	0	0	1568800	0	0
A0A1D5RMD1_S_170	A0A1D5RMD1	ENSMUSG00000110622	637079	Iqcn	0.999809	134.32	EDQPPVMVTKETQFPSFDNLVPSQATAGPCA	S	170	195750	0	0	203960	0	0	177620	0	0	346950	0	0	335180	0	0	233410	0	0
A0A1D5RMD1_S_1277	A0A1D5RMD1	ENSMUSG00000110622	637079	Iqcn	0.998419	113.4	PEHSGRTKGTLDNRNSSEHRCFLSCQPDVCS	S	1277	243510	53380	0	208800	52194	0	251180	62104	0	543290	275960	0	576920	252750	0	460090	244900	0
A0A1D5RMD1_S_1278	A0A1D5RMD1	ENSMUSG00000110622	637079	Iqcn	0.999859	75.764	EHSGRTKGTLDNRNSSEHRCFLSCQPDVCSV	S	1278	86344	53380	0	62069	52194	0	77117	62104	0	165880	275960	0	179400	252750	0	173140	244900	0
A0A1D5RMD1_S_229	A0A1D5RMD1	ENSMUSG00000110622	637079	Iqcn	1	84.169	KTFRSSCLMRHLEGDSLKIRHVASKTIKVGA	S	229	1987000	0	0	1578900	0	0	1420800	0	0	4841100	0	0	2945900	0	0	3559400	0	0
A0A1D5RMD1_S_346	A0A1D5RMD1	ENSMUSG00000110622	637079	Iqcn	0.493011	74.793	PTSPVIRLPAPVGPNSSLSNTTPQMQVRYMM	S	346	0	0	0	0	0	0	0	0	0	0	0	0	0	0	0	0	0	0
A0A1D5RMD1_S_347	A0A1D5RMD1	ENSMUSG00000110622	637079	Iqcn	0.493011	74.793	TSPVIRLPAPVGPNSSLSNTTPQMQVRYMMP	S	347	0	0	0	0	0	0	0	0	0	0	0	0	0	0	0	0	0	0
A0A1D5RMD1_S_330	A0A1D5RMD1	ENSMUSG00000110622	637079	Iqcn	0.456778	51.612	RPTSPATVMKMQATTSPTSPVIRLPAPVGPN	S	330	0	0	0	0	0	0	0	0	0	0	0	0	0	0	0	0	0	0
A0A1D5RMD1_S_318	A0A1D5RMD1	ENSMUSG00000110622	637079	Iqcn	0.930731	88.681	TMSTAPRSAPQARPTSPATVMKMQATTSPTS	S	318	2121300	0	0	2511400	0	0	2324500	0	0	3303800	0	0	3241100	0	0	3382700	0	0
A0A1D5RMD1_S_515	A0A1D5RMD1	ENSMUSG00000110622	637079	Iqcn	0.996261	150.13	VTVSTKQATTVVKVNSQSYLGRCGSQGNLDT	S	515	15059000	0	0	16951000	0	0	13312000	0	0	30603000	0	0	31054000	0	0	32631000	0	0
A0A1D5RMD1_S_517	A0A1D5RMD1	ENSMUSG00000110622	637079	Iqcn	0.533003	119.6	VSTKQATTVVKVNSQSYLGRCGSQGNLDTIV	S	517	361150	0	0	367700	0	0	345300	0	0	593690	0	0	557430	0	0	564910	0	0
A0A1D5RMD1_S_712	A0A1D5RMD1	ENSMUSG00000110622	637079	Iqcn	0.810198	49.978	SVSRDHLTRSCPASASLQARSSGTIVPPEVY	S	712	0	0	0	0	0	0	0	0	0	0	0	0	0	0	0	0	0	0
A0A1D5RMD1_S_820	A0A1D5RMD1	ENSMUSG00000110622	637079	Iqcn	0.359644	49.463	TAKCLLAAHPTTDHRSKTQSQTFLSSSKASV	S	820	0	0	0	0	0	0	0	0	0	0	0	0	0	0	0	0	0	0
A0A1D5RMD1_S_824	A0A1D5RMD1	ENSMUSG00000110622	637079	Iqcn	0.985334	163.23	LLAAHPTTDHRSKTQSQTFLSSSKASVQLWQ	S	824	4321600	0	0	4211700	0	0	3412600	0	0	13598000	0	0	12665000	0	0	13166000	0	0
A0A1D5RMD1_S_622	A0A1D5RMD1	ENSMUSG00000110622	637079	Iqcn	0.656936	115.37	PVTLTQAQLAVPLTKSSSQIQPPPCHARTQP	S	622	182050	0	0	193720	0	0	202090	0	0	351480	0	0	340350	0	0	348250	0	0
A0A1D5RMD1_S_624	A0A1D5RMD1	ENSMUSG00000110622	637079	Iqcn	0.99691	180.09	TLTQAQLAVPLTKSSSQIQPPPCHARTQPTS	S	624	657950	0	0	596750	0	0	866350	0	0	1381300	0	0	1342400	0	0	1216000	0	0
A0A1D5RMD1_S_748	A0A1D5RMD1	ENSMUSG00000110622	637079	Iqcn	0.435629	50.376	PTSAPQHHMASLLAKSSSQLHPPAEHAKTMN	S	748	0	0	0	0	0	0	0	0	0	0	0	0	0	0	0	0	0	0
A0A1D5RMD1_S_749	A0A1D5RMD1	ENSMUSG00000110622	637079	Iqcn	0.435629	50.376	TSAPQHHMASLLAKSSSQLHPPAEHAKTMNT	S	749	0	0	0	0	0	0	0	0	0	0	0	0	0	0	0	0	0	0
A0A1D5RMD1_S_750	A0A1D5RMD1	ENSMUSG00000110622	637079	Iqcn	0.361187	55.864	SAPQHHMASLLAKSSSQLHPPAEHAKTMNTK	S	750	0	0	0	0	0	0	0	0	0	0	0	0	0	0	0	0	0	0
A0A1D5RMD1_S_699	A0A1D5RMD1	ENSMUSG00000110622	637079	Iqcn	0.98284	99.5	LTAQLQPACEQARSVSRDHLTRSCPASASLQ	S	699	1797800	0	0	1201500	0	0	1553900	0	0	5703000	0	0	4746500	0	0	1840300	0	0
A0A1D5RMD1_S_970	A0A1D5RMD1	ENSMUSG00000110622	637079	Iqcn	0.999801	192.45	TLSQGEVRTALSQALSREVLGPSVVKALPQG	S	970	444490	0	0	442230	0	0	337640	0	0	2138800	0	0	2269800	0	0	2733300	0	0
A0A1D5RMD1_S_1326	A0A1D5RMD1	ENSMUSG00000110622	637079	Iqcn	0.680135	59.41	VGSQPRTCHVCGHTLSTRVVQGFGQGISGQP	S	1326	190860	0	0	232670	0	0	171020	0	0	375110	0	0	317590	0	0	352900	0	0
A0A1D5RMD1_S_957	A0A1D5RMD1	ENSMUSG00000110622	637079	Iqcn	0.904659	85.622	LGSPEDLRTLLVKTLSQGEVRTALSQALSRE	S	957	1247100	0	0	1357500	0	0	1331400	0	0	2458800	0	0	2563500	0	0	2498800	0	0
A0A1D5RMD1_S_639	A0A1D5RMD1	ENSMUSG00000110622	637079	Iqcn	0.776111	58.37	SQIQPPPCHARTQPTSPFCKAVSQSCMPSGL	S	639	664910	0	0	765770	0	0	763070	0	0	675280	0	0	728290	0	0	824450	0	0
A0A1D5RMD1_S_430	A0A1D5RMD1	ENSMUSG00000110622	637079	Iqcn	0.633513	125.18	AQTYTVSTSSKTSPSSPTVKPSPQTRLAAML	S	430	1533200	0	0	1761100	0	0	1390400	0	0	2049000	0	0	2130700	0	0	2605600	0	0
A0A1D5RMD1_S_797	A0A1D5RMD1	ENSMUSG00000110622	637079	Iqcn	1	151.54	APSLAQLITCLAKVPSQAQLATETAKCLLAA	S	797	2922100	0	0	3076800	0	0	2700100	0	0	4405900	0	0	3911900	0	0	3468800	0	0
A0A1D5RMD1_S_1347	A0A1D5RMD1	ENSMUSG00000110622	637079	Iqcn	0.919178	193.41	GFGQGISGQPVSRWASASQQNTLLSQQHRAC	S	1347	924100	0	0	888040	0	0	923440	0	0	1464100	0	0	1246200	0	0	1064500	0	0
A0A1D5RMD1_S_1349	A0A1D5RMD1	ENSMUSG00000110622	637079	Iqcn	0.99891	174.88	GQGISGQPVSRWASASQQNTLLSQQHRACTI	S	1349	788290	0	0	797930	0	0	750940	0	0	1292800	0	0	1025400	0	0	909600	0	0
A0A1D5RMD4_S_838	A0A1D5RMD4	ENSMUSG00000038844	16558	Kif16b	1	65.043	QYFLEFKRRQLVKLASLEKDLVQQKDLLSKE	S	838	193130	0	0	222140	0	0	177730	0	0	204420	0	0	195930	0	0	217260	0	0
A0A1D5RME7_S_144	A0A1D5RME7	ENSMUSG00000044906	269033	4930503L19Rik	0.738891	53.909	VPVAFKSPVPVKADDSPQQSSRTQCVNAFLE	S	144	289080	0	0	312070	0	0	375460	0	0	355100	0	0	285410	0	0	266130	0	0
Q91VW5_S_26	Q91VW5	ENSMUSG00000038708	54214	Golga4	0.161096	49.638	EEQQQLQQALAPAQASSSSSTPTRTRSRTSS	S	26	0	0	0	0	0	0	0	0	0	0	0	0	0	0	0	0	0	0
Q91VW5_S_27	Q91VW5	ENSMUSG00000038708	54214	Golga4	0.161096	49.638	EQQQLQQALAPAQASSSSSTPTRTRSRTSSF	S	27	0	0	0	0	0	0	0	0	0	0	0	0	0	0	0	0	0	0
Q91VW5_S_28	Q91VW5	ENSMUSG00000038708	54214	Golga4	0.161096	49.638	QQQLQQALAPAQASSSSSTPTRTRSRTSSFT	S	28	0	0	0	0	0	0	0	0	0	0	0	0	0	0	0	0	0	0
Q91VW5_S_29	Q91VW5	ENSMUSG00000038708	54214	Golga4	0.161096	49.638	QQLQQALAPAQASSSSSTPTRTRSRTSSFTD	S	29	0	0	0	0	0	0	0	0	0	0	0	0	0	0	0	0	0	0
Q91VW5_S_30	Q91VW5	ENSMUSG00000038708	54214	Golga4	0.161096	49.638	QLQQALAPAQASSSSSTPTRTRSRTSSFTDQ	S	30	0	0	0	0	0	0	0	0	0	0	0	0	0	0	0	0	0	0
Q91VW5_S_73	Q91VW5	ENSMUSG00000038708	54214	Golga4	0.599881	82.089	TQATKSPDGVSKDESSPSQSGDTQTFAQKLQ	S	73	276710	0	0	282300	0	0	297110	0	0	296680	0	0	246700	0	0	224920	0	0
Q91VW5_S_93	Q91VW5	ENSMUSG00000038708	54214	Golga4	0.989325	109.83	GDTQTFAQKLQLRVPSMESLFRSPIKESLFR	S	93	703490	0	0	582690	0	0	592170	0	0	897690	0	0	693240	0	0	650740	0	0
A0A1D5RMH0_S_701	A0A1D5RMH0	ENSMUSG00000038143	71069	Stox2	0.5	43.308	EDHDTLTLVEGVKKLSPSERQTPHSSREPVG	S	701	157320	0	0	148170	0	0	159190	0	0	156590	0	0	127960	0	0	138250	0	0
A0A1D5RMH0_S_703	A0A1D5RMH0	ENSMUSG00000038143	71069	Stox2	0.5	43.308	HDTLTLVEGVKKLSPSERQTPHSSREPVGHK	S	703	157320	0	0	148170	0	0	159190	0	0	156590	0	0	127960	0	0	138250	0	0
A0A1D5RMI8_S_798	A0A1D5RMI8	ENSMUSG00000063810	236266	Alms1	0.999839	58.474	DSSDYKLEGLQGKAESGVLTRCGDAKYSSLY	S	798	261650	0	0	259790	0	0	295490	0	0	364320	0	0	356000	0	0	328820	0	0
A0A1D5RMI8_S_1180	A0A1D5RMI8	ENSMUSG00000063810	236266	Alms1	0.87184	81.949	DVFKASSVCKSSDELSGITALTSASYSYKGR	S	1180	129530	0	0	130520	0	0	134230	0	0	204450	0	0	163960	0	0	158450	0	0
A0A1D5RMI8_S_1939	A0A1D5RMI8	ENSMUSG00000063810	236266	Alms1	0.929696	184.58	VSFIRSKKVVCFKESSTTDVCTQRESFVEEV	S	1939	391820	0	0	384070	0	0	506510	0	0	434510	0	0	412050	0	0	394350	0	0
A0A1D5RMI8_S_2243	A0A1D5RMI8	ENSMUSG00000063810	236266	Alms1	0.993122	45.764	AFRSVEPSDLIRGHRSPSSWRGRHINLSRSI	S	2243	192520	0	0	188200	0	0	264360	0	0	242110	0	0	202190	0	0	167190	0	0
A0A1D5RMI8_S_1560	A0A1D5RMI8	ENSMUSG00000063810	236266	Alms1	0.860134	86.856	RKLPDHIEVFLKSVGSGSADRKTGAQIVSSS	S	1560	203710	0	0	216790	0	0	221490	0	0	463310	0	0	460760	0	0	422750	0	0
A0A1D5RMI8_S_943	A0A1D5RMI8	ENSMUSG00000063810	236266	Alms1	0.485696	104.86	LRTAGQKPEMLPVQSSSYSKGMKSIFYQHPV	S	943	0	0	0	0	0	0	0	0	0	0	0	0	0	0	0	0	0	0
A0A1D5RMI8_S_944	A0A1D5RMI8	ENSMUSG00000063810	236266	Alms1	0.485696	104.86	RTAGQKPEMLPVQSSSYSKGMKSIFYQHPVS	S	944	0	0	0	0	0	0	0	0	0	0	0	0	0	0	0	0	0	0
A0A1D5RMI8_S_2224	A0A1D5RMI8	ENSMUSG00000063810	236266	Alms1	0.999988	84.762	KGCFRTLTAEQPRPDSCHCAFRSVEPSDLIR	S	2224	175110	0	0	187680	0	0	199650	0	0	215680	0	0	226390	0	0	212610	0	0
A0A1D5RMI8_S_1473	A0A1D5RMI8	ENSMUSG00000063810	236266	Alms1	0.992506	99.891	TVHSTSQSYIGRRTVSYQKEFPDLSEKALKV	S	1473	118510	0	0	94944	0	0	80358	0	0	301880	0	0	295050	0	0	292780	0	0
A0A1D5RMI8_S_1233	A0A1D5RMI8	ENSMUSG00000063810	236266	Alms1	0.361799	67.115	GTTGTVDQKTVTPTMSSSFLQKEKPSIFYQQ	S	1233	0	0	0	0	0	0	0	0	0	0	0	0	0	0	0	0	0	0
A0A1D5RMI8_S_1234	A0A1D5RMI8	ENSMUSG00000063810	236266	Alms1	0.361799	67.115	TTGTVDQKTVTPTMSSSFLQKEKPSIFYQQT	S	1234	0	0	0	0	0	0	0	0	0	0	0	0	0	0	0	0	0	0
A0A1D5RMI8_S_1235	A0A1D5RMI8	ENSMUSG00000063810	236266	Alms1	0.40853	54.7	TGTVDQKTVTPTMSSSFLQKEKPSIFYQQTL	S	1235	0	0	0	0	0	0	0	0	0	0	0	0	0	0	0	0	0	0
A0A1D5RMI8_S_2269	A0A1D5RMI8	ENSMUSG00000063810	236266	Alms1	0.850934	73.809	LSRSIEQSNPCFKVGSSFQLQSHPPFQKLLP	S	2269	523980	0	0	511460	0	0	558170	0	0	683170	0	0	607280	0	0	539420	0	0
A0A1D5RMI8_S_139	A0A1D5RMI8	ENSMUSG00000063810	236266	Alms1	0.499044	65.179	GKTEVVPLTCRVWQQSSYQDNSRAQFSNSST	S	139	0	0	0	0	0	0	0	0	0	0	0	0	0	0	0	0	0	0
A0A1D5RMI8_S_140	A0A1D5RMI8	ENSMUSG00000063810	236266	Alms1	0.61579	65.179	KTEVVPLTCRVWQQSSYQDNSRAQFSNSSTM	S	140	136640	0	0	138800	0	0	163200	0	0	194200	0	0	176010	0	0	148170	0	0
A0A1D5RMK5_S_181	A0A1D5RMK5	ENSMUSG00000013155	102124	Enkd1	0.5	62.055	RAHSRCGPGLPPSRASSPQLALPGPQAKVRE	S	181	273150	0	0	234430	0	0	267950	0	0	362070	0	0	265950	0	0	243910	0	0
A0A1D5RMK5_S_182	A0A1D5RMK5	ENSMUSG00000013155	102124	Enkd1	0.5	62.055	AHSRCGPGLPPSRASSPQLALPGPQAKVREQ	S	182	273150	0	0	234430	0	0	267950	0	0	362070	0	0	265950	0	0	243910	0	0
A0A1D5RMK5_S_51	A0A1D5RMK5	ENSMUSG00000013155	102124	Enkd1	0.543045	83.395	NALKLDLLTSGRDLDSSPPRGPRIRPEAREI	S	51	736860	0	0	713700	0	0	1195800	0	0	716030	0	0	684730	0	0	670150	0	0
A0A1D5RMK5_S_52	A0A1D5RMK5	ENSMUSG00000013155	102124	Enkd1	0.936918	109.16	ALKLDLLTSGRDLDSSPPRGPRIRPEAREIL	S	52	1473200	0	0	1475700	0	0	1885200	0	0	1479000	0	0	1297700	0	0	1271100	0	0
A0A1D5RMK5_S_28	A0A1D5RMK5	ENSMUSG00000013155	102124	Enkd1	1	60.298	PPDPTLCPDYYRRPASAQGRLEGNALKLDLL	S	28	2045900	0	0	2093600	0	0	2331400	0	0	1788000	0	0	1488800	0	0	1419500	0	0
A0A1D5RMM8_S_260	A0A1D5RMM8	ENSMUSG00000029528	19303	Pxn	0.833874	84.522	PQRVTSSQQQTRISASSATRELDELMASLSD	S	260	439190	0	0	387870	0	0	321610	0	0	578420	0	0	401830	0	0	427140	0	0
A0A1D5RMM8_S_773	A0A1D5RMM8	ENSMUSG00000029528	19303	Pxn	0.614831	107.41	GERPWAASWPPSSRQSSPEGQDEGGFMAQGK	S	773	560600	0	0	542080	0	0	911070	0	0	601250	0	0	600600	0	0	583220	0	0
A0A1D5RMM8_S_585	A0A1D5RMM8	ENSMUSG00000029528	19303	Pxn	0.978375	58.37	PMSRELSPRRRLDPASLSRNPSQEQLIAELQ	S	585	1518300	0	0	1604600	0	0	1637000	0	0	1607000	0	0	1562500	0	0	1400800	0	0
A0A1D5RMM8_S_83	A0A1D5RMM8	ENSMUSG00000029528	19303	Pxn	1	119.01	QWQPSGSRYAHQQPPSPLPVYSSSAKNSSAS	S	83	1147700	0	0	1157900	0	0	1171100	0	0	1354800	0	0	1058900	0	0	1059000	0	0
A0A1I7Q4G8_S_528	A0A1I7Q4G8	ENSMUSG00000036180	234366	Gatad2a	0.579272	50.207	SRGSATAPRGVLHTFSQSPKLQNAASATALV	S	528	0	0	0	0	0	0	0	0	0	0	0	0	0	0	0	0	0	0
A0A1I7Q4G8_S_530	A0A1I7Q4G8	ENSMUSG00000036180	234366	Gatad2a	0.952306	95.417	GSATAPRGVLHTFSQSPKLQNAASATALVSR	S	530	304330	0	0	292820	0	0	358610	0	0	345120	0	0	238490	0	0	228850	0	0
A0A1I7Q4G8_S_96	A0A1I7Q4G8	ENSMUSG00000036180	234366	Gatad2a	1	138.54	MRTSHSDMKSEKRPPSPDVIVLSDSEQPSSP	S	96	801040	42998	0	905000	49374	0	1040000	64823	0	919710	48703	0	874680	35917	0	797830	64206	0
A0A1I7Q4G8_S_103	A0A1I7Q4G8	ENSMUSG00000036180	234366	Gatad2a	0.605212	46.307	MKSEKRPPSPDVIVLSDSEQPSSPRVNGLTT	S	103	0	42998	0	0	49374	0	0	64823	0	0	48703	0	0	35917	0	0	64206	0
A0A1L1SQ12_S_71	A0A1L1SQ12	ENSMUSG00000058587	50875	Tmod3	0.999942	99.802	TSKSATGPFDRERLLSYLEKQALEHKDRDDY	S	71	198000	0	0	159250	0	0	146830	0	0	235390	0	0	144000	0	0	124720	0	0
A0A1L1SQ24_S_721	A0A1L1SQ24	ENSMUSG00000030967	360216	Zranb1	0.35462	40.52	VEKWLDRYRQIRPCTSLSDGEEDEDDEDE__	S	721	0	0	0	0	0	0	0	0	0	0	0	0	0	0	0	0	0	0
Q4FCQ7_S_159	Q4FCQ7	ENSMUSG00000030850	11907	Ate1	0.999103	53.278	ESEEKEKEKSIKKEGSKEFIHPQSIEEKLGS	S	159	1035200	0	0	1086000	0	0	1057100	0	0	906630	0	0	824050	0	0	681990	0	0
E9PUM4_S_1183	E9PUM4	ENSMUSG00000052698	70549	Tln2	0.881817	78.976	IQEAKQALIAPGDTESQQRLAQVAKAVSHSL	S	1183	664600	0	0	656740	0	0	882190	0	0	786520	0	0	767040	0	0	690550	0	0
A0A1L1SQ76_S_64	A0A1L1SQ76	ENSMUSG00000003131	18475	Pafah1b2	0.999999	71.527	MVQLMQQYEIWRELFSPLHALNFGIGGDTTR	S	64	84949	0	0	65616	0	0	102400	0	0	83327	0	0	64791	0	0	68313	0	0
A0A1L1SQ76_S_2	A0A1L1SQ76	ENSMUSG00000003131	18475	Pafah1b2	0.890296	183.49	______________MSQGDSNPAAIPHAAED	S	2	845660	0	0	778800	0	0	934020	0	0	763140	0	0	623920	0	0	869660	0	0
A0A1L1SQ76_S_6	A0A1L1SQ76	ENSMUSG00000003131	18475	Pafah1b2	0.5	104.3	__________MSQGDSNPAAIPHAAEDIQGD	S	6	679690	0	0	610790	0	0	712070	0	0	580030	0	0	462650	0	0	723400	0	0
A0A1L1SQE2_S_178	A0A1L1SQE2	ENSMUSG00000019986	52906	Ahi1	0.33285	58.861	NDNEDTNGDGVHEITSRDSPVHPKCLLDDDL	S	178	0	0	0	0	0	0	0	0	0	0	0	0	0	0	0	0	0	0
A0A1L1SQE2_S_181	A0A1L1SQE2	ENSMUSG00000019986	52906	Ahi1	0.588975	58.861	EDTNGDGVHEITSRDSPVHPKCLLDDDLVMG	S	181	85186	0	0	94697	0	0	91654	0	0	85373	0	0	80963	0	0	88044	0	0
A0A1L1SQE2_S_974	A0A1L1SQE2	ENSMUSG00000019986	52906	Ahi1	1	92.265	SETLYRDSPPKVKERSPPLTPKEKTKPEKPL	S	974	2800900	810660	0	3033600	792800	0	2854800	694690	0	3183600	1138600	0	3108900	827990	0	2736000	821230	0
A0A1L1SQE2_S_26	A0A1L1SQE2	ENSMUSG00000019986	52906	Ahi1	0.998856	85.808	SAQEKVRGKTPTADDSDDSREKTGIEEKGEL	S	26	4552200	0	0	4439100	0	0	5063900	0	0	4817700	0	0	4757500	0	0	4304400	0	0
A0A1L1SQE2_S_29	A0A1L1SQE2	ENSMUSG00000019986	52906	Ahi1	0.478986	56.149	EKVRGKTPTADDSDDSREKTGIEEKGELTDA	S	29	0	0	0	0	0	0	0	0	0	0	0	0	0	0	0	0	0	0
A0A1L1SQF0_S_659	A0A1L1SQF0	ENSMUSG00000038244	100504195	Mical2	1	68.934	FNSPKEEGPPGNRVPSLEKLVQPVGSTSMGQ	S	659	1058300	0	0	1232300	0	0	1175300	0	0	1349700	0	0	1197200	0	0	1217800	0	0
A0A1L1SQF0_S_275	A0A1L1SQF0	ENSMUSG00000038244	100504195	Mical2	0.999567	150.26	PAYNLHSPQISRGDVSPTPIYLRRARAQGIV	S	275	3841300	0	0	3456700	0	0	4041600	0	0	3142400	0	0	2138700	0	0	2293600	0	0
A0A1L1SQF0_S_526	A0A1L1SQF0	ENSMUSG00000038244	100504195	Mical2	0.499989	60.034	RGQPHARSFSLRKLGSSKDGDQQSPGRHMAK	S	526	498770	0	0	425780	0	0	404020	0	0	666890	0	0	470310	0	0	519670	0	0
A0A1L1SQF0_S_527	A0A1L1SQF0	ENSMUSG00000038244	100504195	Mical2	0.499989	60.034	GQPHARSFSLRKLGSSKDGDQQSPGRHMAKK	S	527	498770	0	0	425780	0	0	404020	0	0	666890	0	0	470310	0	0	519670	0	0
A0A1L1SQF0_S_534	A0A1L1SQF0	ENSMUSG00000038244	100504195	Mical2	0.98897	40.844	FSLRKLGSSKDGDQQSPGRHMAKKASAFFSL	S	534	299000	0	0	300860	0	0	258700	0	0	355650	0	0	331120	0	0	389670	0	0
A0A1L1SQF0_S_573	A0A1L1SQF0	ENSMUSG00000038244	100504195	Mical2	0.991301	62.466	QASDLSLPNSILRSRSLPSRPSKMFFSTTPH	S	573	1481600	0	0	1223200	0	0	1291800	0	0	1684400	0	0	1548800	0	0	1409400	0	0
A0A1L1SQF0_S_609	A0A1L1SQF0	ENSMUSG00000038244	100504195	Mical2	0.999359	169.94	VPTLLEKVSLQDATHSPKTGASHISSLGLKD	S	609	1390100	0	0	1616700	0	0	1307000	0	0	1554300	0	0	1395000	0	0	1607300	0	0
A0A1L1SQI7_S_24	A0A1L1SQI7	ENSMUSG00000032184	70082	Lysmd2	0.998869	97.904	ALREGGPRAHRPSAPSPPPRSRSTSEPEEAE	S	24	1064200	0	0	1070100	0	0	1266300	0	0	1226900	0	0	982160	0	0	744450	0	0
A0A1L1SQI7_S_54	A0A1L1SQI7	ENSMUSG00000032184	70082	Lysmd2	0.722113	91.656	ELSLSLARTKTRSYGSTASVRAPLGAGVIER	S	54	0	0	0	0	0	0	0	0	0	0	0	0	0	0	0	0	0	0
A0A1L1SQN1_S_158	A0A1L1SQN1	ENSMUSG00000047412	235132	Zbtb44	0.962521	200.97	ENSSNCNFTSRDGSISPVSSECSAVERTIPV	S	158	960540	0	0	1161600	0	0	1148300	0	0	1293300	0	0	1290000	0	0	1234200	0	0
A0A1L1SQN1_S_191	A0A1L1SQN1	ENSMUSG00000047412	235132	Zbtb44	0.711504	41.967	ESRRKRKSYIVMSPESPVKCSTQTSSPQVLN	S	191	38446	0	0	40482	0	0	47003	0	0	57173	0	0	46368	0	0	38762	0	0
A0A1L1SQR4_S_176	A0A1L1SQR4	ENSMUSG00000032198	319899	Dock6	0.538341	50.411	DERTGPEDVDDPQHCSGSPEDTPRSSGASGI	S	176	713520	0	0	581410	0	0	1089700	0	0	765500	0	0	564570	0	0	351610	0	0
A0A1L1SQR4_S_178	A0A1L1SQR4	ENSMUSG00000032198	319899	Dock6	0.812629	70.091	RTGPEDVDDPQHCSGSPEDTPRSSGASGIFS	S	178	142580	0	0	115430	0	0	171740	0	0	157280	0	0	106210	0	0	112730	0	0
A0A1L1SQR4_S_870	A0A1L1SQR4	ENSMUSG00000032198	319899	Dock6	0.999153	66.965	TVQAATLARGSGRPASLYLARSKSISSSNPD	S	870	309580	0	0	311740	0	0	315640	0	0	505900	0	0	350970	0	0	378170	0	0
A0A1L1SQR4_S_909	A0A1L1SQR4	ENSMUSG00000032198	319899	Dock6	0.506657	50.498	DDEVSRILASKGVDRSHSWVNSAYAPGGSKA	S	909	165330	0	0	151390	0	0	178940	0	0	208780	0	0	142200	0	0	123620	0	0
A0A1L1SQR4_S_1372	A0A1L1SQR4	ENSMUSG00000032198	319899	Dock6	0.995692	89.886	AAFEYKGKKAFERINSLTFKKSLDMKARLEE	S	1372	872310	0	0	885280	0	0	675290	0	0	1280700	0	0	1250000	0	0	1239900	0	0
A0A1L1SQR4_S_881	A0A1L1SQR4	ENSMUSG00000032198	319899	Dock6	0.404491	106.28	GRPASLYLARSKSISSSNPDLAVVPGSVDDE	S	881	0	0	0	0	0	0	0	0	0	0	0	0	0	0	0	0	0	0
A0A1L1SQR4_S_882	A0A1L1SQR4	ENSMUSG00000032198	319899	Dock6	0.903605	301.72	RPASLYLARSKSISSSNPDLAVVPGSVDDEV	S	882	377430	0	0	306470	0	0	340860	0	0	415210	0	0	468690	0	0	294840	0	0
A0A1L1SQR4_S_189	A0A1L1SQR4	ENSMUSG00000032198	319899	Dock6	0.922347	48.115	HCSGSPEDTPRSSGASGIFSLRNLAADSLLP	S	189	191270	0	0	163450	0	0	204950	0	0	213760	0	0	200090	0	0	159350	0	0
A0A1L1SQR4_S_2104	A0A1L1SQR4	ENSMUSG00000032198	319899	Dock6	0.936799	57.203	LLAPSSTSLRSSMNRSSFRKADL________	S	2104	215070	0	0	193340	0	0	184820	0	0	296390	0	0	215120	0	0	239270	0	0
D3YWI2_S_5	D3YWI2	ENSMUSG00000002031	76568	Ift46	0.999749	90.146	___________MADNSSDEYEEDNKEKKKPS	S	5	0	1065800	0	0	1014500	0	0	1147900	0	0	960050	0	0	839160	0	0	794710	0
D3YWI2_S_6	D3YWI2	ENSMUSG00000002031	76568	Ift46	0.999749	90.146	__________MADNSSDEYEEDNKEKKKPSQ	S	6	0	1065800	0	0	1014500	0	0	1147900	0	0	960050	0	0	839160	0	0	794710	0
A0A1L1SR44_S_6	A0A1L1SR44	ENSMUSG00000031993	102607	Snx19	0.376673	43.523	__________RSEPQSPTEELSEAENESKPQ	S	6	0	0	0	0	0	0	0	0	0	0	0	0	0	0	0	0	0	0
A0A1L1SR47_S_721	A0A1L1SR47	ENSMUSG00000094152	381884	Slc6a16	0.999849	62.924	GIPFRSTPSSKLPLGSGQLQSTKEASKDILQ	S	721	57808	0	0	52676	0	0	48385	0	0	126660	0	0	103460	0	0	91534	0	0
A0A1L1SR47_S_14	A0A1L1SR47	ENSMUSG00000094152	381884	Slc6a16	0.515085	91.113	__MRSTKEGENEPSKSRASPSDVPQASESNM	S	14	99511	0	0	120410	0	0	114990	0	0	129460	0	0	136450	0	0	121030	0	0
E9PZ19_S_1215	E9PZ19	ENSMUSG00000034275	235086	Igsf9b	0.5	65.627	RLSPLTQSPLSSRTGSPELAARARPRPGLLQ	S	1215	0	0	0	0	0	0	0	0	0	0	0	0	0	0	0	0	0	0
A0A1L1SRA5_S_104	A0A1L1SRA5	ENSMUSG00000032329	66867	Hmg20a	0.545192	49.224	GRKRKKPLRDSNAPKSPLTGYVRFMNERREQ	S	104	332820	0	0	409110	0	0	346140	0	0	479880	0	0	429030	0	0	427420	0	0
G3X9U4_S_30	G3X9U4	ENSMUSG00000025808	74703	Ccdc7a	0.867023	77.593	TSVPELPYKKGLLNSSPKPKEKHNAKSKYGK	S	30	596770	0	0	611740	0	0	634530	0	0	1027900	0	0	962300	0	0	956710	0	0
A0A1L1SS97_S_29	A0A1L1SS97	ENSMUSG00000066383	74267	Iqcf1	0.557854	61.167	PTDDAPQEKQQPADLSSETEKAKAHRFC___	S	29	829290	0	0	999210	0	0	647940	0	0	1197600	0	0	1212900	0	0	1342100	0	0
A0A1L1SS97_S_30	A0A1L1SS97	ENSMUSG00000066383	74267	Iqcf1	0.830015	108.56	TDDAPQEKQQPADLSSETEKAKAHRFC____	S	30	2053800	0	0	2259700	0	0	2109100	0	0	2640400	0	0	2631400	0	0	2446800	0	0
A0A1L1SSA4_S_1058	A0A1L1SSA4	ENSMUSG00000043987	214552	Cep164	0.993427	56.947	PEWKEAEGPGKDSVASPAPLSLLQREQVLSP	S	1058	382010	0	0	360000	0	0	423740	0	0	484400	0	0	410120	0	0	450250	0	0
A0A1L1SSA4_S_276	A0A1L1SSA4	ENSMUSG00000043987	214552	Cep164	1	108.57	ELRARQQRLGAGGAQSPDPLHSGQDVSESRS	S	276	1237500	0	0	1282400	0	0	1407100	0	0	1476600	0	0	1395600	0	0	1301200	0	0
A0A1L1SSI7_S_42	A0A1L1SSI7	ENSMUSG00000032042	67398	Srpr	0.996978	96.163	EKAKNNKKRGAKKEGSDGTLATSKTAPAEKS	S	42	800040	0	0	793670	0	0	793500	0	0	869980	0	0	825610	0	0	745730	0	0
A0A1L1SSL9_S_431	A0A1L1SSL9	ENSMUSG00000032409	245000	Atr	0.999726	127.38	CQAQQENLSGNNDEVSPKRRKLSSSLSSYKK	S	431	1206300	0	0	1323900	0	0	1422800	0	0	1469400	0	0	1466800	0	0	1365800	0	0
A0A1L1SST9_S_121	A0A1L1SST9	ENSMUSG00000032264	26951	Zw10	0.997747	71.596	VKIGPDCKEALPDLPSPDADHKLQVQTVCKA	S	121	369820	0	0	439130	0	0	404010	0	0	466580	0	0	385830	0	0	411660	0	0
B1AUF7_S_74	B1AUF7	ENSMUSG00000078593	67323	1700042G07Rik	0.999205	109.27	TNISDTDTTTSVLILSPRVLRFLCQPGGFLV	S	74	222880	0	0	194930	0	0	302130	0	0	240480	0	0	207970	0	0	182370	0	0
A0A1L1STB7_S_15	A0A1L1STB7	ENSMUSG00000036244	74286	Tbc1d21	0.999841	143.96	_MTTLSPENSLSARRSATFILEKRNPPIDKA	S	15	4019800	0	0	4194400	0	0	3480700	0	0	4326000	0	0	4029200	0	0	4143000	0	0
A0A1L1STB7_S_5	A0A1L1STB7	ENSMUSG00000036244	74286	Tbc1d21	0.972493	70.089	___________MTTLSPENSLSARRSATFIL	S	5	365660	0	0	384060	0	0	455710	0	0	487800	0	0	419860	0	0	383620	0	0
A0A1L1STM2_S_2	A0A1L1STM2	ENSMUSG00000011114	21376	Tbrg1	0.570007	70.529	______________MSVLSGLASEPRTPLSS	S	2	262010	0	0	255790	0	0	243140	0	0	366960	0	0	272040	0	0	268940	0	0
A0A1L1STP5_S_65	A0A1L1STP5	ENSMUSG00000032051	14148	Fdx1	0.897759	91.207	EAGPGRPLSVSARARSSSEDKITVHFKNRDG	S	65	2517500	0	0	3030600	0	0	2654700	0	0	2804800	0	0	2852100	0	0	2270700	0	0
A0A1L1STP5_S_66	A0A1L1STP5	ENSMUSG00000032051	14148	Fdx1	0.353699	91.207	AGPGRPLSVSARARSSSEDKITVHFKNRDGE	S	66	0	0	0	0	0	0	0	0	0	0	0	0	0	0	0	0	0	0
A0A1L1STP5_S_67	A0A1L1STP5	ENSMUSG00000032051	14148	Fdx1	0.864386	122.34	GPGRPLSVSARARSSSEDKITVHFKNRDGET	S	67	2958500	0	0	2911300	0	0	2970000	0	0	2791200	0	0	2660700	0	0	2141000	0	0
F8VPS6_S_670	F8VPS6	ENSMUSG00000014782	102075	Plekhg4	1	115.7	RAPAVPTVPPLRKAYSFDRNLGRHLQDVSSR	S	670	5885800	0	0	5097400	0	0	5303900	0	0	6358600	0	0	5337700	0	0	5303600	0	0
F8VPS6_S_708	F8VPS6	ENSMUSG00000014782	102075	Plekhg4	0.838402	91.093	TDCHRPEARGGVRPRSSPPVPLSGSSDFRSP	S	708	399500	0	0	463140	0	0	510290	0	0	500290	0	0	430710	0	0	462240	0	0
F8VPS6_S_709	F8VPS6	ENSMUSG00000014782	102075	Plekhg4	0.7787	84.169	DCHRPEARGGVRPRSSPPVPLSGSSDFRSPN	S	709	538700	0	0	582290	0	0	660750	0	0	689320	0	0	636360	0	0	567240	0	0
F8VPS6_S_149	F8VPS6	ENSMUSG00000014782	102075	Plekhg4	0.499802	47.532	DPGPGRTLPAGCSPLSETSPKLLEADPSGSS	S	149	0	0	0	0	0	0	0	0	0	0	0	0	0	0	0	0	0	0
A0A1L1SUB9_S_165	A0A1L1SUB9	ENSMUSG00000032534	28135	Cep63	0.829372	50.029	QEKLQTTLKAVGTQQSVERPLEDCQKERKYS	S	165	560390	0	0	554030	0	0	686570	0	0	634890	0	0	498280	0	0	459090	0	0
A0A1L1SUU1_S_39	A0A1L1SUU1	ENSMUSG00000031939	75316	Taf1d	0.995311	54.7	DDSSDGSLFKTQCAPSPIQKQRHPTVKRVTL	S	39	251920	0	0	317340	0	0	350500	0	0	361010	0	0	313650	0	0	489530	0	0
Q8C5V8_S_31	Q8C5V8	ENSMUSG00000048038	329366	Ccdc187	1	106.55	TLQNCSRGNQQEGLFSPKAMGRMAGQKDSTK	S	31	1129800	0	0	1039600	0	0	1117200	0	0	1420200	0	0	1228200	0	0	1164500	0	0
Q8C5V8_S_588	Q8C5V8	ENSMUSG00000048038	329366	Ccdc187	0.902022	98.188	DTPCPRPRGSLGQQHSSESLRDFMRQKAQAR	S	588	561050	0	0	506170	0	0	600580	0	0	774300	0	0	690430	0	0	678550	0	0
Q8C5V8_S_349	Q8C5V8	ENSMUSG00000048038	329366	Ccdc187	0.852078	40.602	QDLRQQIQAGLELTRSPRVDRKLSLSKPKPQ	S	349	357140	0	0	407220	0	0	436710	0	0	495860	0	0	401680	0	0	431090	0	0
A0A1L1SUP5_S_8	A0A1L1SUP5	ENSMUSG00000059495	69632	Arhgef12	0.816699	61.375	________XKVERSSSHDFDPTGLVQRCVII	S	8	278210	0	0	283470	0	0	317210	0	0	354440	0	0	293720	0	0	272840	0	0
A0A1L1SUQ2_S_283	A0A1L1SUQ2	ENSMUSG00000023345	70235	Poc1a	0.900718	104.73	DYGDMKARRPPPLTSSSGTLPKMDLPVPPGR	S	283	600280	0	0	636480	0	0	751410	0	0	726380	0	0	652050	0	0	712270	0	0
A0A1L1SUQ2_S_284	A0A1L1SUQ2	ENSMUSG00000023345	70235	Poc1a	0.482838	104.73	YGDMKARRPPPLTSSSGTLPKMDLPVPPGRD	S	284	0	0	0	0	0	0	0	0	0	0	0	0	0	0	0	0	0	0
A0A1L1SUU4_S_82	A0A1L1SUU4	ENSMUSG00000040188	24044	Scamp2	1	65.232	VEPAQPTPQLPVRQASKFLPARFLAAGEPSE	S	82	1624900	0	0	1513200	0	0	1424000	0	0	3921100	0	0	4284800	0	0	3756400	0	0
A0A1L1SUU4_S_111	A0A1L1SUU4	ENSMUSG00000040188	24044	Scamp2	0.934124	131.65	SERQTLLGGDSISRDSHKRKPSKAVAAAAQA	S	111	663100	0	0	691960	0	0	708040	0	0	1023800	0	0	963180	0	0	742910	0	0
A0A1L1SV73_S_849	A0A1L1SV73	ENSMUSG00000059263	74996	Usp47	1	121.31	GSYSKRTAYQKAGGDSGNVDDDCERVKGPAG	S	849	112120	0	0	99907	0	0	90692	0	0	145280	0	0	82330	0	0	91794	0	0
A0A1L1SV73_S_1014	A0A1L1SV73	ENSMUSG00000059263	74996	Usp47	0.978307	209.3	ANEGKKETWDTAEEDSGTDSEYDESGKSRGD	S	1014	781890	0	0	1044100	0	0	1112000	0	0	717870	0	0	806510	0	0	639460	0	0
A0A1L1SV73_S_934	A0A1L1SV73	ENSMUSG00000059263	74996	Usp47	0.499937	105.92	STSVDNRELEQHIQTSDPENFQSEERSDSDV	S	934	207600	0	0	217760	0	0	329200	0	0	195070	0	0	170800	0	0	158280	0	0
A0A1L1SV73_S_832	A0A1L1SV73	ENSMUSG00000059263	74996	Usp47	0.999134	128.79	RHANTIRLFVLLPEQSPGSYSKRTAYQKAGG	S	832	487750	0	0	571680	0	0	549640	0	0	582140	0	0	515640	0	0	473290	0	0
A0A1L1SV73_S_911	A0A1L1SV73	ENSMUSG00000059263	74996	Usp47	0.999878	59.469	DSSKSTETSDFENIESPLNERGSSTSVDNRE	S	911	180540	0	0	183440	0	0	204770	0	0	211970	0	0	173170	0	0	152890	0	0
A0A1L1SV73_S_1354	A0A1L1SV73	ENSMUSG00000059263	74996	Usp47	0.999614	81.565	KESSRLQKTGHRVTYSPRKEKALKIYLDGAP	S	1354	3018100	0	0	3160200	0	0	3426200	0	0	3368100	0	0	3133300	0	0	2971900	0	0
E9QPW4_S_510	E9QPW4	ENSMUSG00000046111	319675	Cep295	0.931535	72.348	LYYKAGTGREQAMAVSPPATAVAQSSVLLHP	S	510	103980	0	0	92354	0	0	183680	0	0	108940	0	0	82641	0	0	83062	0	0
A0A1Q1PRS4_S_445	A0A1Q1PRS4	ENSMUSG00000045103	13405	Dmd	0.455482	131.54	GTTVSSPSTSLQRSDSSQPMLLRVVGSQTSE	S	445	0	0	0	0	0	0	0	0	0	0	0	0	0	0	0	0	0	0
A0A1Q1PRS4_S_446	A0A1Q1PRS4	ENSMUSG00000045103	13405	Dmd	0.949458	131.54	TTVSSPSTSLQRSDSSQPMLLRVVGSQTSES	S	446	835080	0	0	1170200	0	0	1062100	0	0	997240	0	0	1144700	0	0	1073300	0	0
A0A1S6GWJ4_S_15	A0A1S6GWJ4	ENSMUSG00000021494	72935	Ddx41	1	62.088	_MPWHCACVQPKMEDSEPERKRARADEATAG	S	15	1830300	0	0	1865300	0	0	1832200	0	0	1867100	0	0	1634300	0	0	1869100	0	0
Q80TR0_S_58	Q80TR0	ENSMUSG00000003847	54446	Nfat5	0.499448	65.47	PDPAGALNVNVKKEISSPARPCSFEEAMKAM	S	58	0	0	0	0	0	0	0	0	0	0	0	0	0	0	0	0	0	0
Q80TR0_S_59	Q80TR0	ENSMUSG00000003847	54446	Nfat5	0.499448	65.47	DPAGALNVNVKKEISSPARPCSFEEAMKAMK	S	59	0	0	0	0	0	0	0	0	0	0	0	0	0	0	0	0	0	0
Q80TR0_S_116	Q80TR0	ENSMUSG00000003847	54446	Nfat5	0.499359	43.084	KTEDVTPMEVTSEKRSSPIFQTTKSIGSTQQ	S	116	0	0	0	0	0	0	0	0	0	0	0	0	0	0	0	0	0	0
Q80TR0_S_117	Q80TR0	ENSMUSG00000003847	54446	Nfat5	0.499359	43.084	TEDVTPMEVTSEKRSSPIFQTTKSIGSTQQT	S	117	0	0	0	0	0	0	0	0	0	0	0	0	0	0	0	0	0	0
A0A1W2P6H5_S_3	A0A1W2P6H5	ENSMUSG00000020605	58240	Hs1bp3	1	67.993	_____________MQSPAVLRTSRQVQNAHT	S	3	117560	0	0	137370	0	0	212990	0	0	157980	0	0	147360	0	0	126710	0	0
A0A1W2P6J7_S_3	A0A1W2P6J7	ENSMUSG00000019917	103080	Septin10	1	74.173	_____________MASCDEIKEHPRSLSMCG	S	3	428670	0	0	422610	0	0	562040	0	0	520440	0	0	435020	0	0	365210	0	0
A0A1W2P6J7_S_445	A0A1W2P6J7	ENSMUSG00000019917	103080	Septin10	0.5	56.951	FCDCLTAQESVRLCISSPRKDMD________	S	445	446900	0	0	388060	0	0	367560	0	0	716040	0	0	523170	0	0	542490	0	0
A0A1W2P6J7_S_446	A0A1W2P6J7	ENSMUSG00000019917	103080	Septin10	0.934785	76.522	CDCLTAQESVRLCISSPRKDMD_________	S	446	1656500	0	0	1528700	0	0	1386600	0	0	2581000	0	0	1913300	0	0	1927400	0	0
A0A1W2P6K6_S_303	A0A1W2P6K6	ENSMUSG00000066440	211978	Zfyve26	0.856513	73.341	KALDLPYPLREKRSDSMIHLQEPVHQASDSE	S	303	145640	0	0	134180	0	0	181920	0	0	179100	0	0	138000	0	0	87092	0	0
A0A1W2P6K6_S_325	A0A1W2P6K6	ENSMUSG00000066440	211978	Zfyve26	0.994658	241.66	PVHQASDSETLSRSSSAEFSAAAAPGSALVR	S	325	217400	0	0	273110	0	0	255720	0	0	247950	0	0	217020	0	0	249080	0	0
A0A1W2P6K9_S_101	A0A1W2P6K9	ENSMUSG00000021054	81535	Sgpp1	0.999891	157.09	PGPTGPRRAGSQRRNSLTGEEGELVKVSNLP	S	101	5529500	0	0	6608500	0	0	6109400	0	0	5912000	0	0	5869700	0	0	5238300	0	0
A0A1W2P6R5_S_183	A0A1W2P6R5	ENSMUSG00000020622	70881	Nt5c1b	0.999998	123.96	EPRDLQLRDYAYSCDSREGMPKTREYPRTPP	S	183	3760300	0	0	3690300	0	0	4383200	0	0	7284500	0	0	6971200	0	0	6307700	0	0
A0A1W2P6R5_S_274	A0A1W2P6R5	ENSMUSG00000020622	70881	Nt5c1b	0.965244	99.343	RPRPPKPKHAITIAVSSRALFNMVDDRKIYE;YWTSPKPKHAITIAVSSRALFNMVDDRKIYE	S	274	699400	0	0	722290	0	0	709840	0	0	1050700	0	0	934860	0	0	852930	0	0
A0A1W2P6R5_S_214	A0A1W2P6R5	ENSMUSG00000020622	70881	Nt5c1b	0.770646	99.891	TEWKPYAQRRLQYGTSVDMEPEYISDGPQQR	S	214	361220	0	0	395380	0	0	424770	0	0	581960	0	0	434800	0	0	396860	0	0
A0A1W2P6R5_S_223	A0A1W2P6R5	ENSMUSG00000020622	70881	Nt5c1b	0.991714	69.981	RLQYGTSVDMEPEYISDGPQQRQRQQTEEDE	S	223	310710	0	0	277450	0	0	329640	0	0	407050	0	0	303860	0	0	283150	0	0
A0A1W2P6R5_S_43	A0A1W2P6R5	ENSMUSG00000020622	70881	Nt5c1b	0.982684	84.515	RKDSDKTGARLSTQGSQELPLHNTDSRGYVV	S	43	871250	417060	0	891130	426750	0	1186500	431020	0	1077500	707550	0	882590	778080	0	868870	964040	0
A0A1W2P6R5_S_53	A0A1W2P6R5	ENSMUSG00000020622	70881	Nt5c1b	0.995665	102.97	LSTQGSQELPLHNTDSRGYVVRNQWSRTSRS	S	53	1471300	167100	0	1431900	142700	0	1391500	166320	0	2793300	305850	0	2300200	243440	0	1484300	198270	0
A0A1W2P6R5_S_63	A0A1W2P6R5	ENSMUSG00000020622	70881	Nt5c1b	0.707986	44.238	LHNTDSRGYVVRNQWSRTSRSPSTGAPSVDE	S	63	0	0	40500	0	0	37879	0	0	47306	0	0	77193	0	0	80957	0	0	87570
A0A1W2P6R5_S_66	A0A1W2P6R5	ENSMUSG00000020622	70881	Nt5c1b	0.707986	113.99	TDSRGYVVRNQWSRTSRSPSTGAPSVDEPRS	S	66	0	213360	40500	0	199270	37879	0	207700	47306	0	351930	77193	0	308980	80957	0	409640	87570
A0A1W2P6R5_S_68	A0A1W2P6R5	ENSMUSG00000020622	70881	Nt5c1b	0.997388	208.82	SRGYVVRNQWSRTSRSPSTGAPSVDEPRSRN	S	68	1830900	195900	40500	1830000	195270	37879	2208900	219200	47306	2525800	325490	77193	2373600	324530	80957	2304900	464730	87570
A0A1W2P6R5_S_70	A0A1W2P6R5	ENSMUSG00000020622	70881	Nt5c1b	0.798079	191.48	GYVVRNQWSRTSRSPSTGAPSVDEPRSRNTA	S	70	77752	55158	0	80624	56010	0	73572	91000	0	108680	55907	0	120690	41350	0	110340	73603	0
A0A1W2P6R5_S_75	A0A1W2P6R5	ENSMUSG00000020622	70881	Nt5c1b	0.999965	136.3	NQWSRTSRSPSTGAPSVDEPRSRNTAIKVEA	S	75	572050	0	0	520570	0	0	604270	0	0	798230	0	0	543890	0	0	591850	0	0
A0A1W2P6R5_S_97	A0A1W2P6R5	ENSMUSG00000020622	70881	Nt5c1b	0.249854	41.521	RNTAIKVEAPNSSTTSRTSSASPSQHETSPP	S	97	0	0	0	0	0	0	0	0	0	0	0	0	0	0	0	0	0	0
A0A1W2P6R5_S_2	A0A1W2P6R5	ENSMUSG00000020622	70881	Nt5c1b	0.974955	50.607	______________MSQTSLKHKKKNEPGMR	S	2	287730	0	0	209360	0	0	304130	0	0	324980	0	0	235330	0	0	219610	0	0
A0A1W2P6R5_S_5	A0A1W2P6R5	ENSMUSG00000020622	70881	Nt5c1b	0.903936	58.676	___________MSQTSLKHKKKNEPGMRYSK	S	5	855970	0	0	691280	0	0	953410	0	0	1276600	0	0	1026200	0	0	1315200	0	0
A0A1W2P6R5_S_135	A0A1W2P6R5	ENSMUSG00000020622	70881	Nt5c1b	0.992089	85.203	SIQQTPQNRPITQLESQPPTPPETEPNSRRT	S	135	32077	322360	0	25712	357290	0	39403	464900	0	37606	410070	0	38050	403230	0	34282	414360	0
A0A1W2P6R5_S_100	A0A1W2P6R5	ENSMUSG00000020622	70881	Nt5c1b	0.295727	69.152	AIKVEAPNSSTTSRTSSASPSQHETSPPPQT	S	100	0	0	0	0	0	0	0	0	0	0	0	0	0	0	0	0	0	0
A0A1W2P6R5_S_101	A0A1W2P6R5	ENSMUSG00000020622	70881	Nt5c1b	0.295367	69.152	IKVEAPNSSTTSRTSSASPSQHETSPPPQTS	S	101	0	0	0	0	0	0	0	0	0	0	0	0	0	0	0	0	0	0
A0A1W2P6R5_S_105	A0A1W2P6R5	ENSMUSG00000020622	70881	Nt5c1b	0.745028	80.102	APNSSTTSRTSSASPSQHETSPPPQTSEKSS	S	105	0	453790	0	0	412960	0	0	403750	0	0	745910	0	0	566080	0	0	739710	0
A0A1W2P6R5_S_110	A0A1W2P6R5	ENSMUSG00000020622	70881	Nt5c1b	0.565879	109.42	TTSRTSSASPSQHETSPPPQTSEKSSIQQTP	S	110	490120	0	0	526910	0	0	437510	0	0	732270	0	0	705750	0	0	660460	0	0
A0A1W2P8E7_S_11	A0A1W2P8E7	ENSMUSG00000020608	67241	Smc6	1	63.76	_____MAKRKEENFCSPENAKRPRQEELEDF	S	11	381850	0	0	387640	0	0	502560	0	0	483520	0	0	384240	0	0	374820	0	0
A0A1W2P6U8_S_1122	A0A1W2P6U8	ENSMUSG00000044581	102635990	4932415D10Rik	0.999825	136.63	VDPEKAKPEPGLQSLSPKESVEGIQIPNVKS	S	1122	1841400	0	0	2169500	0	0	2295600	0	0	2284800	0	0	2011900	0	0	1952100	0	0
A0A1W2P6U8_S_4911	A0A1W2P6U8	ENSMUSG00000044581	102635990	4932415D10Rik	0.746421	42.864	FSERSQQSPSSLRCLSPSKRSHVSFMRRSLG	S	4911	420220	0	0	417270	0	0	292740	0	0	461750	0	0	527590	0	0	596030	0	0
A0A1W2P6U8_S_4750	A0A1W2P6U8	ENSMUSG00000044581	102635990	4932415D10Rik	0.977438	43.598	LSDRSHNSLYKGRGHSPSRRSPGSPSRRSPR	S	4750	0	115930	0	0	111540	0	0	155340	0	0	162010	0	0	154770	0	0	142520	0
A0A1W2P6U8_S_4755	A0A1W2P6U8	ENSMUSG00000044581	102635990	4932415D10Rik	0.389473	43.598	HNSLYKGRGHSPSRRSPGSPSRRSPRSPSRR	S	4755	0	0	0	0	0	0	0	0	0	0	0	0	0	0	0	0	0	0
A0A1W2P6U8_S_1936	A0A1W2P6U8	ENSMUSG00000044581	102635990	4932415D10Rik	0.999253	126.33	RPTELKPPVLWRGMRSPELTARSKIQGEKSV	S	1936	2321200	0	0	2168600	0	0	2301600	0	0	2137100	0	0	1398100	0	0	1534300	0	0
A0A1W2P6U8_S_4140	A0A1W2P6U8	ENSMUSG00000044581	102635990	4932415D10Rik	0.628082	48.625	KMWTRGSTSSIIQQYSGTRLGVKKTSSKLSD	S	4140	227170	0	0	206950	0	0	241440	0	0	314290	0	0	278870	0	0	172370	0	0
A0A1W2P6U8_S_3857	A0A1W2P6U8	ENSMUSG00000044581	102635990	4932415D10Rik	0.999756	66.012	LGLKTESPKEMKIKDSNQELMCQNKDSEVTT	S	3857	371010	0	0	510560	0	0	431840	0	0	719300	0	0	615350	0	0	524220	0	0
A0A1W2P6U8_S_2432	A0A1W2P6U8	ENSMUSG00000044581	102635990	4932415D10Rik	0.85419	48.694	RSPKINSGPHLQGVKSSEGISGDTVPKEKPM	S	2432	0	0	0	0	0	0	0	0	0	0	0	0	0	0	0	0	0	0
A0A1W2P6U8_S_2433	A0A1W2P6U8	ENSMUSG00000044581	102635990	4932415D10Rik	0.47595	48.694	SPKINSGPHLQGVKSSEGISGDTVPKEKPMA	S	2433	0	0	0	0	0	0	0	0	0	0	0	0	0	0	0	0	0	0
A0A1W2P6U8_S_4201	A0A1W2P6U8	ENSMUSG00000044581	102635990	4932415D10Rik	0.994179	73.327	LYTREDSVSRKQSKISPCGSPTRTFESQHSL	S	4201	661000	0	0	734710	0	0	830170	0	0	845770	0	0	819320	0	0	778910	0	0
A0A1W2P6U8_S_4659	A0A1W2P6U8	ENSMUSG00000044581	102635990	4932415D10Rik	1	91.584	CSNVGVKFHVQERIVSNPLLKETLQSHFGKK	S	4659	443400	0	0	443070	0	0	391780	0	0	844970	0	0	728510	0	0	696340	0	0
A0A1W2P6U8_S_4458	A0A1W2P6U8	ENSMUSG00000044581	102635990	4932415D10Rik	0.995446	124.68	TLNTRLYEISTSTKDSHHRTMRGLSSRIETT	S	4458	721140	0	0	815110	0	0	852130	0	0	1171500	0	0	1155000	0	0	823330	0	0
A0A1W2P6U8_S_597	A0A1W2P6U8	ENSMUSG00000044581	102635990	4932415D10Rik	1	69.979	QPPQIPSKVPDSSRMSPEPLENALKVNSVVQ	S	597	207230	0	0	225750	0	0	210680	0	0	228270	0	0	202850	0	0	183680	0	0
A0A1W2P6U8_S_4588	A0A1W2P6U8	ENSMUSG00000044581	102635990	4932415D10Rik	0.630528	106.17	EASECCRPAQQAKQASSLLPRPLKLQTTMVC	S	4588	314690	0	0	270450	0	0	232220	0	0	489420	0	0	361590	0	0	352290	0	0
A0A1W2P6U8_S_4819	A0A1W2P6U8	ENSMUSG00000044581	102635990	4932415D10Rik	0.996918	43.77	HHSPSGSSLRRPSGRSPRSPSRKSHRRPSKR	S	4819	118680	0	0	120290	0	0	114620	0	0	125600	0	0	104970	0	0	120950	0	0
A0A1W2P6U8_S_4774	A0A1W2P6U8	ENSMUSG00000044581	102635990	4932415D10Rik	0.858918	67.464	PSRRSPRSPSRRSPGSLSRRSPRRPSKRSPR	S	4774	595900	0	0	470680	0	0	562300	0	0	665940	0	0	589730	0	0	564680	0	0
A0A1W2P6U8_S_1199	A0A1W2P6U8	ENSMUSG00000044581	102635990	4932415D10Rik	0.986684	51.927	GPLHYSVKSDEAIPCSPMPEIRSSGFIPGSK	S	1199	71570	0	0	81072	0	0	76219	0	0	73085	0	0	77743	0	0	68239	0	0
A0A1W2P6U8_S_4181	A0A1W2P6U8	ENSMUSG00000044581	102635990	4932415D10Rik	0.792838	73.435	VSCSGAGFPALMKSESSLEILYTREDSVSRK	S	4181	397600	0	0	392160	0	0	452340	0	0	489950	0	0	410200	0	0	394540	0	0
A0A1W2P6U8_S_4182	A0A1W2P6U8	ENSMUSG00000044581	102635990	4932415D10Rik	0.891253	110.08	SCSGAGFPALMKSESSLEILYTREDSVSRKQ	S	4182	274620	0	0	290400	0	0	327650	0	0	301490	0	0	332320	0	0	234950	0	0
A0A1W2P6U8_S_2122	A0A1W2P6U8	ENSMUSG00000044581	102635990	4932415D10Rik	0.492721	45.704	ESQSSEAKSGILGQGSQSPEPQWQSAKCSDL	S	2122	0	0	0	0	0	0	0	0	0	0	0	0	0	0	0	0	0	0
A0A1W2P6U8_S_2124	A0A1W2P6U8	ENSMUSG00000044581	102635990	4932415D10Rik	0.99095	81.144	QSSEAKSGILGQGSQSPEPQWQSAKCSDLIP	S	2124	152940	0	0	216350	0	0	191760	0	0	186020	0	0	167430	0	0	180960	0	0
A0A1W2P6U8_S_4927	A0A1W2P6U8	ENSMUSG00000044581	102635990	4932415D10Rik	0.972626	81.263	PSKRSHVSFMRRSLGSYSERSIPSVWKEHSC	S	4927	1796700	0	0	1928300	0	0	2147500	0	0	2066200	0	0	1992600	0	0	1949900	0	0
A0A1W2P6U8_S_4929	A0A1W2P6U8	ENSMUSG00000044581	102635990	4932415D10Rik	0.980228	62.463	KRSHVSFMRRSLGSYSERSIPSVWKEHSCRL	S	4929	417920	0	0	422900	0	0	432600	0	0	565450	0	0	496720	0	0	466210	0	0
A0A1W2P6U8_S_4895	A0A1W2P6U8	ENSMUSG00000044581	102635990	4932415D10Rik	0.835256	59.645	LERRGHSSSVKKSLHSFSERSQQSPSSLRCL	S	4895	405950	0	0	506080	0	0	571000	0	0	483030	0	0	450650	0	0	455410	0	0
A0A1W2P6U8_S_4838	A0A1W2P6U8	ENSMUSG00000044581	102635990	4932415D10Rik	0.653183	56.304	PSRKSHRRPSKRSPCSPSGSSHHSPSRSSLR	S	4838	0	111250	0	0	86678	0	0	171530	0	0	104410	0	0	78327	0	0	83961	0
A0A1W2P6U8_S_4846	A0A1W2P6U8	ENSMUSG00000044581	102635990	4932415D10Rik	0.933867	56.304	PSKRSPCSPSGSSHHSPSRSSLRRPSGRSPR	S	4846	0	145110	0	0	120130	0	0	208240	0	0	141420	0	0	93667	0	0	111640	0
A0A1W2P6U8_S_4903	A0A1W2P6U8	ENSMUSG00000044581	102635990	4932415D10Rik	0.629002	74.53	SVKKSLHSFSERSQQSPSSLRCLSPSKRSHV	S	4903	870680	0	0	946950	0	0	1063600	0	0	1134400	0	0	1252400	0	0	1276700	0	0
A0A1W2P6U8_S_4905	A0A1W2P6U8	ENSMUSG00000044581	102635990	4932415D10Rik	0.894077	60.641	KKSLHSFSERSQQSPSSLRCLSPSKRSHVSF	S	4905	551610	0	0	562710	0	0	569190	0	0	944320	0	0	833820	0	0	906120	0	0
A0A1W2P6U8_S_2418	A0A1W2P6U8	ENSMUSG00000044581	102635990	4932415D10Rik	0.999912	90.385	NNSKSTLGTNLQDARSPKINSGPHLQGVKSS	S	2418	1898900	0	0	2420900	0	0	1789500	0	0	2210600	0	0	1722400	0	0	2007900	0	0
A0A1W2P6U8_S_1621	A0A1W2P6U8	ENSMUSG00000044581	102635990	4932415D10Rik	0.99553	81.128	LTVEECLKRIKSTVVSPSNSLKRDIKSVKLI	S	1621	502030	0	0	582870	0	0	486460	0	0	1015100	0	0	991650	0	0	997270	0	0
A0A1W2P6U8_S_4100	A0A1W2P6U8	ENSMUSG00000044581	102635990	4932415D10Rik	0.754471	134.75	MEFSQSLQERVPRTISQTSVVKNYIQRHILC	S	4100	924470	0	0	1004700	0	0	977750	0	0	1235400	0	0	1280600	0	0	1227100	0	0
A0A1W2P6U8_S_4103	A0A1W2P6U8	ENSMUSG00000044581	102635990	4932415D10Rik	0.925203	102.52	SQSLQERVPRTISQTSVVKNYIQRHILCHSN	S	4103	508000	0	0	557600	0	0	612840	0	0	616750	0	0	636600	0	0	594950	0	0
A0A1W2P6U8_S_652	A0A1W2P6U8	ENSMUSG00000044581	102635990	4932415D10Rik	0.830423	46.892	QPPQTPSKVLDSSRMSPEPSENALKVNSVVQ	S	652	1378100	0	0	1568500	0	0	1701900	0	0	1482500	0	0	1265800	0	0	1260000	0	0
A0A1W2P6U8_S_3670	A0A1W2P6U8	ENSMUSG00000044581	102635990	4932415D10Rik	0.998347	127.87	SLPVSQSVALPKVSESVEVTPRVMKSVTIPE	S	3670	1168700	0	0	1312300	0	0	1417200	0	0	2056600	0	0	1905900	0	0	1803800	0	0
A0A1W2P826_S_126	A0A1W2P826	ENSMUSG00000112858	102632837	Rnf212b	0.31615	50.029	APRPSSHHSSQVVSRSSSMESIPYTVAGMGH	S	126	0	0	0	0	0	0	0	0	0	0	0	0	0	0	0	0	0	0
A0A1W2P826_S_127	A0A1W2P826	ENSMUSG00000112858	102632837	Rnf212b	0.31615	50.029	PRPSSHHSSQVVSRSSSMESIPYTVAGMGHV	S	127	0	0	0	0	0	0	0	0	0	0	0	0	0	0	0	0	0	0
A0A1W2P826_S_128	A0A1W2P826	ENSMUSG00000112858	102632837	Rnf212b	0.31615	50.029	RPSSHHSSQVVSRSSSMESIPYTVAGMGHVE	S	128	0	0	0	0	0	0	0	0	0	0	0	0	0	0	0	0	0	0
A0A1W2P710_S_111	A0A1W2P710	ENSMUSG00000020622	70881	Nt5c1b	0.861079	75.033	TMIRGSQELPLHNTDSRGYVVRNQWSRTSRS	S	111	824770	0	0	887130	0	0	838140	0	0	1133400	0	0	864310	0	0	778050	0	0
A0A1W2P710_S_51	A0A1W2P710	ENSMUSG00000020622	70881	Nt5c1b	1	78.903	ARLSTQMRRAGYPNHSLRCCPMRYHHSCRRC	S	51	0	0	0	0	0	0	0	0	0	0	0	0	0	0	0	0	0	0
F8VPM0_S_1765	F8VPM0	ENSMUSG00000040054	116848	Baz2a	0.99999	60.747	SRDSPAVPRYPEDGLSPPKRRRHSMRSHHSD	S	1765	2638700	0	0	2754400	0	0	2818600	0	0	3298400	0	0	2906400	0	0	2817900	0	0
F8VPM0_S_1172	F8VPM0	ENSMUSG00000040054	116848	Baz2a	0.99667	177.12	RASVKRELTGSNASTSPARSRGRPRKPKPGS	S	1172	970320	0	0	1049900	0	0	962500	0	0	1080400	0	0	1055800	0	0	925770	0	0
F8VPM0_S_716	F8VPM0	ENSMUSG00000040054	116848	Baz2a	0.958462	149.57	TKNKKKMRQKVQRGESQTPVQGQARNKRKQD	S	716	994330	0	0	742380	0	0	1190000	0	0	907540	0	0	719590	0	0	635520	0	0
F8VPM0_S_1040	F8VPM0	ENSMUSG00000040054	116848	Baz2a	0.858226	117.08	DGLGRRRSSRIMEETSGIEEEEEEENTTAVH	S	1040	569720	0	0	585000	0	0	860860	0	0	601290	0	0	564090	0	0	473030	0	0
F8VPM0_S_1731	F8VPM0	ENSMUSG00000040054	116848	Baz2a	0.49955	68.41	YTQRPGFPKRGQKRKSSFPLTFPEGDSRRRM	S	1731	0	0	0	0	0	0	0	0	0	0	0	0	0	0	0	0	0	0
F8VPM0_S_1732	F8VPM0	ENSMUSG00000040054	116848	Baz2a	0.834268	115.53	TQRPGFPKRGQKRKSSFPLTFPEGDSRRRML	S	1732	255280	0	0	241460	0	0	257300	0	0	362930	0	0	236160	0	0	246020	0	0
F8VPM0_S_1372	F8VPM0	ENSMUSG00000040054	116848	Baz2a	0.718781	41.084	QLSSTHLPGGTPKRLSGDSEEMSQSPTGLGQ	S	1372	207480	0	0	239510	0	0	224020	0	0	226580	0	0	223000	0	0	218670	0	0
F8VPM0_S_1381	F8VPM0	ENSMUSG00000040054	116848	Baz2a	0.99607	152.88	GTPKRLSGDSEEMSQSPTGLGQPKRRGRPPS	S	1381	2127800	0	0	2208600	0	0	2066000	0	0	2360400	0	0	2348200	0	0	2014000	0	0
F8VPM0_S_133	F8VPM0	ENSMUSG00000040054	116848	Baz2a	0.984841	137.6	QYPLNGILGGNRQPSSPSHNTNLRAGSQEFW	S	133	825060	0	0	664840	0	0	1047900	0	0	677530	0	0	518490	0	0	303570	0	0
F8VPM0_S_1750	F8VPM0	ENSMUSG00000040054	116848	Baz2a	0.942876	71.066	LTFPEGDSRRRMLSRSRDSPAVPRYPEDGLS	S	1750	342780	0	0	300830	0	0	466300	0	0	337880	0	0	276820	0	0	250760	0	0
H3BK44_S_496	H3BK44	ENSMUSG00000021000	338320	Mia2	0.975805	88.552	PSPLGRPPSETRAFLSPPTLLEGPLRLSPLL	S	496	67953	0	0	64035	0	0	64123	0	0	75907	0	0	68353	0	0	71494	0	0
H3BK44_S_593	H3BK44	ENSMUSG00000021000	338320	Mia2	0.999106	115.57	ALQRQDRFYPNSGRLSGPAELRSYNMPSLDK	S	593	643120	0	0	683890	0	0	490290	0	0	988010	0	0	783090	0	0	802700	0	0
H3BK44_S_555	H3BK44	ENSMUSG00000021000	338320	Mia2	0.99987	154.23	DRLSDAPRAPSDRSLSPPWEQDRRMTAHPPP	S	555	4328000	0	0	5005000	0	0	5197000	0	0	4562400	0	0	4747200	0	0	4256200	0	0
A0A1W2P8D6_S_241	A0A1W2P8D6	ENSMUSG00000032763	216136	Ilvbl	0.88511	72.34	CDFRLSYGRVLNRKSSIIIVNRNRDDLLLNS	S	241	296590	0	0	271300	0	0	646750	0	0	235070	0	0	223330	0	0	170450	0	0
A0A1W2P730_S_124	A0A1W2P730	ENSMUSG00000034974	13144	Dapk3	0.937483	55.98	REYSLKSHSSMPRNTSYASFERFSRVL____	S	124	299460	0	0	304750	0	0	368720	0	0	342690	0	0	307210	0	0	289070	0	0
A0A1W2P730_S_117	A0A1W2P730	ENSMUSG00000034974	13144	Dapk3	0.720953	84.568	RLRAARLREYSLKSHSSMPRNTSYASFERFS	S	117	197480	0	0	157530	0	0	149640	0	0	247060	0	0	206050	0	0	182060	0	0
A0A1W2P730_S_118	A0A1W2P730	ENSMUSG00000034974	13144	Dapk3	0.820286	93.429	LRAARLREYSLKSHSSMPRNTSYASFERFSR	S	118	158520	0	0	132630	0	0	147400	0	0	209790	0	0	164430	0	0	175150	0	0
A0A1W2P737_S_2820	A0A1W2P737	ENSMUSG00000001151	18541	Pcnt	0.676107	42.059	RSPSGPRASLPTRDTSSGPTKASRHSPRSAA	S	2820	267550	0	0	273900	0	0	291300	0	0	353560	0	0	273150	0	0	262130	0	0
A0A1W2P737_S_2014	A0A1W2P737	ENSMUSG00000001151	18541	Pcnt	1	67.115	AAAAAAVPFSRRFVQSPGAMKEKEIHAKQMK	S	2014	1692400	0	0	1966100	0	0	2151100	0	0	2331500	0	0	1898700	0	0	1881800	0	0
A0A1W2P737_S_2656	A0A1W2P737	ENSMUSG00000001151	18541	Pcnt	1	88.155	TLKHHTQKGCVLNRQSKSSLKQDGTDLQSSL	S	2656	2373100	0	0	2273400	0	0	3327800	0	0	3191200	0	0	2569000	0	0	2245400	0	0
A0A1W2P737_S_2806	A0A1W2P737	ENSMUSG00000001151	18541	Pcnt	0.99995	130.53	PKSTRHGHRTSQRQRSPSGPRASLPTRDTSS	S	2806	1483200	0	0	1410800	0	0	1283400	0	0	1535500	0	0	1579900	0	0	1953700	0	0
A0A1W2P737_S_2838	A0A1W2P737	ENSMUSG00000001151	18541	Pcnt	0.961806	40.552	PTKASRHSPRSAAAGSPGKERSTSTPSSRLE	S	2838	308930	0	0	262110	0	0	372250	0	0	307000	0	0	245100	0	0	316760	0	0
A0A1W2P737_S_2395	A0A1W2P737	ENSMUSG00000001151	18541	Pcnt	0.810763	136.68	QLSELQKSLEAERSRSLELSEALQHERLLTE	S	2395	383210	0	0	386160	0	0	403770	0	0	492000	0	0	446910	0	0	458210	0	0
A0A1W2P737_S_2846	A0A1W2P737	ENSMUSG00000001151	18541	Pcnt	0.959288	65.03	PRSAAAGSPGKERSTSTPSSRLERSLTASQD	S	2846	241940	0	0	207250	0	0	315480	0	0	347620	0	0	208170	0	0	200180	0	0
A0A1W2P772_S_236	A0A1W2P772	ENSMUSG00000019943	67972	Atp2b1	0.5	115.07	FRSSLYEGLEKPESRSSIHNFMTHPEFRIED	S	236	322830	0	0	368550	0	0	368650	0	0	427990	0	0	398500	0	0	342490	0	0
A0A1W2P772_S_237	A0A1W2P772	ENSMUSG00000019943	67972	Atp2b1	0.5	115.07	RSSLYEGLEKPESRSSIHNFMTHPEFRIEDS	S	237	322830	0	0	368550	0	0	368650	0	0	427990	0	0	398500	0	0	342490	0	0
A0A1W2P7D8_S_32	A0A1W2P7D8	ENSMUSG00000021051	26932	Ppp2r5e	0.868153	114.45	FSRKSVRKARQKRSQSSSQFRSQGKPIELTP	S	32	862080	0	0	1001100	0	0	842280	0	0	932170	0	0	1051600	0	0	945450	0	0
A0A1W2P7D8_S_33	A0A1W2P7D8	ENSMUSG00000021051	26932	Ppp2r5e	0.95373	136.52	SRKSVRKARQKRSQSSSQFRSQGKPIELTPL	S	33	647640	0	0	795040	0	0	780370	0	0	620480	0	0	764350	0	0	731040	0	0
A0A1W2P7F0_S_21	A0A1W2P7F0	ENSMUSG00000021028	217588	Mbip	0.615388	65.179	ELSSSSGSERSLEQCSSPLLTREVLCEVFRS	S	21	308090	0	0	330650	0	0	323980	0	0	311510	0	0	360270	0	0	279730	0	0
A0A1W2P7G2_S_79	A0A1W2P7G2	ENSMUSG00000078427	66118	Sarnp	0.938657	71.896	LDKLKERAQRFGLNVSSISRKSEDDEKLKKR	S	79	0	0	0	0	0	0	0	0	0	0	0	0	0	0	0	0	0	0
A0A1W2P7G2_S_80	A0A1W2P7G2	ENSMUSG00000078427	66118	Sarnp	0.734013	79.889	DKLKERAQRFGLNVSSISRKSEDDEKLKKRK	S	80	392380	0	0	525220	0	0	472880	0	0	574920	0	0	596410	0	0	554100	0	0
A0A1W2P7K4_S_8	A0A1W2P7K4	ENSMUSG00000050545	207921	Fam228b	0.588776	56.819	________MTTMKNRSQDDMVTGTLPKLKSS	S	8	251660	0	0	294700	0	0	325060	0	0	495020	0	0	493750	0	0	548490	0	0
A0A1W2P7K6_S_280	A0A1W2P7K6	ENSMUSG00000064181	216363	Rab3ip	0.881754	79.426	RGHTRNKSTSSAMGGSHQDLSVIQPIVKDCK	S	280	41353	0	0	46371	0	0	50310	0	0	73490	0	0	51074	0	0	44278	0	0
A0A1W2P7K6_S_246	A0A1W2P7K6	ENSMUSG00000064181	216363	Rab3ip	0.1927	45.704	VLQAEVAALKTLVLSSSPTSPTQEPLAAAKT	S	246	0	0	0	0	0	0	0	0	0	0	0	0	0	0	0	0	0	0
A0A1W2P7K6_S_247	A0A1W2P7K6	ENSMUSG00000064181	216363	Rab3ip	0.1927	45.704	LQAEVAALKTLVLSSSPTSPTQEPLAAAKTP	S	247	0	0	0	0	0	0	0	0	0	0	0	0	0	0	0	0	0	0
A0A1W2P7K6_S_250	A0A1W2P7K6	ENSMUSG00000064181	216363	Rab3ip	0.387824	69.522	EVAALKTLVLSSSPTSPTQEPLAAAKTPFKR	S	250	0	0	0	0	0	0	0	0	0	0	0	0	0	0	0	0	0	0
A0A1W2P7R1_S_87	A0A1W2P7R1	ENSMUSG00000052798	103468	Nup107	0.999999	215.11	LRHPDISYILGTEGRSPRHTQSSGYLGNLSM	S	87	1416400	0	0	1497200	0	0	1422600	0	0	1749700	0	0	1581000	0	0	1398200	0	0
A0A1W2P7R1_S_11	A0A1W2P7R1	ENSMUSG00000052798	103468	Nup107	0.858293	108.98	_____MDRSGFGGMSSPVIRDAEVTRTARKH	S	11	755770	0	0	787540	0	0	693010	0	0	1129600	0	0	1012700	0	0	1010400	0	0
B8YP90_S_77	B8YP90	ENSMUSG00000023826	50873	Prkn	0.583599	47.989	EQQSIVHIVQRPRRRSHETNASGGDEPQSTS	S	77	62926	0	0	66399	0	0	79954	0	0	85015	0	0	54905	0	0	42525	0	0
E9QA61_S_55	E9QA61	ENSMUSG00000038594	100038725	Cep85l	0.547238	83.106	DSSLDMKDFRPLRKWSSLSKLTAPDTRNHSG	S	55	115380	0	0	106590	0	0	113610	0	0	183660	0	0	186010	0	0	171310	0	0
E9QA61_S_56	E9QA61	ENSMUSG00000038594	100038725	Cep85l	0.698408	46.033	SSLDMKDFRPLRKWSSLSKLTAPDTRNHSGI	S	56	389960	0	0	442490	0	0	346780	0	0	469450	0	0	486530	0	0	454720	0	0
E9QA61_S_249	E9QA61	ENSMUSG00000038594	100038725	Cep85l	0.896086	73.887	ETPMQVLTGSSRQSYSPPGFQDFSKWESVLK	S	249	84626	0	0	104880	0	0	90677	0	0	128000	0	0	121550	0	0	92601	0	0
A0A1W2P8E9_S_76	A0A1W2P8E9	ENSMUSG00000000374	216131	Trappc10	0.721079	58.015	GIICRNVHMLLRRQESGSSLEPPSGLALEDG	S	76	56253	0	0	44107	0	0	56417	0	0	69190	0	0	61941	0	0	53825	0	0
A0A1W2P8E9_S_78	A0A1W2P8E9	ENSMUSG00000000374	216131	Trappc10	0.349319	120.93	ICRNVHMLLRRQESGSSLEPPSGLALEDGAH	S	78	0	0	0	0	0	0	0	0	0	0	0	0	0	0	0	0	0	0
A0A1W2P8E9_S_79	A0A1W2P8E9	ENSMUSG00000000374	216131	Trappc10	0.349319	120.93	CRNVHMLLRRQESGSSLEPPSGLALEDGAHV	S	79	0	0	0	0	0	0	0	0	0	0	0	0	0	0	0	0	0	0
A0A1Y7VIR0_S_70	A0A1Y7VIR0	ENSMUSG00000017843	26931	Ppp2r5c	0.999685	177.38	PQPVVVPVKKDKRQNSSRFNASNNRELQKLP	S	70	580960	91927	0	529960	48281	0	435280	34093	0	752920	115670	0	535880	70501	0	711410	81101	0
A0A1Y7VIR0_S_71	A0A1Y7VIR0	ENSMUSG00000017843	26931	Ppp2r5c	0.999685	177.38	QPVVVPVKKDKRQNSSRFNASNNRELQKLPS	S	71	164500	91927	0	165060	48281	0	83313	34093	0	222430	115670	0	169610	70501	0	217370	81101	0
A0A1Y7VIR8_S_19	A0A1Y7VIR8	ENSMUSG00000021222	73828	Dcaf4	0.999998	65.808	NIWKSRRRRGRSRHQSPALGQCDSSERYATG	S	19	143260	0	0	126100	0	0	174160	0	0	149110	0	0	104910	0	0	120570	0	0
A0A1Y7VIX9_S_121	A0A1Y7VIX9	ENSMUSG00000041112	140580	Elmo1	0.378019	53.779	ELRRIAFDAESEPNNSSGSMEKRKSMYTRDY	S	121	0	0	0	0	0	0	0	0	0	0	0	0	0	0	0	0	0	0
A0A1Y7VIX9_S_122	A0A1Y7VIX9	ENSMUSG00000041112	140580	Elmo1	0.461554	70.99	LRRIAFDAESEPNNSSGSMEKRKSMYTRDYK	S	122	0	0	0	0	0	0	0	0	0	0	0	0	0	0	0	0	0	0
A0A1Y7VIX9_S_124	A0A1Y7VIX9	ENSMUSG00000041112	140580	Elmo1	0.461554	70.99	RIAFDAESEPNNSSGSMEKRKSMYTRDYKKL	S	124	0	0	0	0	0	0	0	0	0	0	0	0	0	0	0	0	0	0
A0A1Y7VJ05_S_510	A0A1Y7VJ05	ENSMUSG00000021301	94253	Hecw1	0.98056	190.78	ESSQSSLDLRREGSLSPVNSQKVTLLLQSPA	S	510	1262000	0	0	1393800	0	0	1326600	0	0	1417700	0	0	1368200	0	0	1193300	0	0
A0A1Y7VJ05_S_651	A0A1Y7VJ05	ENSMUSG00000021301	94253	Hecw1	0.605364	84.821	RQHLQRLRSYSAGEASEVSRNRGASLLARPG	S	651	2541000	0	0	2683300	0	0	2172400	0	0	3235100	0	0	2912300	0	0	2776800	0	0
A0A1Y7VJ69_S_236	A0A1Y7VJ69	ENSMUSG00000028389	22696	Zfp37	0.999933	107.95	NASLTKHMKIHSEEQSEEED___________	S	236	361210	0	0	371560	0	0	306590	0	0	376300	0	0	335620	0	0	373410	0	0
A0A1Y7VJ71_S_3	A0A1Y7VJ71	ENSMUSG00000062929	12632	Cfl2	0.999219	116.52	_____________MASGVTVNDEVIKVFNDM	S	3	1547400	0	0	1489200	0	0	1666500	0	0	1790400	0	0	1413500	0	0	1221500	0	0
A0A1Y7VJ77_S_573	A0A1Y7VJ77	ENSMUSG00000021140	54604	Pcnx	0.498668	65.056	SAHKPGRRRTGKKRASSFDSSRHRDYVSFRG	S	573	0	0	0	0	0	0	0	0	0	0	0	0	0	0	0	0	0	0
A0A1Y7VJ77_S_574	A0A1Y7VJ77	ENSMUSG00000021140	54604	Pcnx	0.996747	150.27	AHKPGRRRTGKKRASSFDSSRHRDYVSFRGV	S	574	1462300	0	0	989980	0	0	1167500	0	0	1472300	0	0	1029000	0	0	1018400	0	0
E9PVP4_S_137	E9PVP4	ENSMUSG00000021262	14026	Evl	1	165.8	DIQRRQVMEQQHRQESLERRISATGPILPPG	S	137	2954700	0	0	2942000	0	0	2573100	0	0	3928500	0	0	2871300	0	0	2945200	0	0
E9PVP4_S_227	E9PVP4	ENSMUSG00000021262	14026	Evl	0.436896	41.904	LAGAKLRRVQRPEDASGGSSPSGTSKSDANR	S	227	0	0	0	0	0	0	0	0	0	0	0	0	0	0	0	0	0	0
E9PVP4_S_230	E9PVP4	ENSMUSG00000021262	14026	Evl	0.704485	41.904	AKLRRVQRPEDASGGSSPSGTSKSDANRASS	S	230	180300	0	0	196280	0	0	199570	0	0	237730	0	0	224020	0	0	140430	0	0
E9PVP4_S_244	E9PVP4	ENSMUSG00000021262	14026	Evl	0.93191	76.198	GSSPSGTSKSDANRASSGGGGGGLMEEMNKL	S	244	229550	0	0	156920	0	0	129320	0	0	406680	0	0	213450	0	0	247840	0	0
E9PVP4_S_316	E9PVP4	ENSMUSG00000021262	14026	Evl	0.992945	115.91	PNSSEAGRKPWERSNSVEKPVSSLLSRTPSV	S	316	6603700	0	0	6589300	0	0	5349900	0	0	7838400	0	0	6554400	0	0	6673800	0	0
E9PVP4_S_326	E9PVP4	ENSMUSG00000021262	14026	Evl	0.612205	62.203	WERSNSVEKPVSSLLSRTPSVAKSPEAKSPL	S	326	0	0	0	0	0	0	0	0	0	0	0	0	0	0	0	0	0	0
E9PVP4_S_334	E9PVP4	ENSMUSG00000021262	14026	Evl	0.846494	51.771	KPVSSLLSRTPSVAKSPEAKSPLQSQPHSRV	S	334	2462100	0	0	2899000	0	0	2504700	0	0	2442600	0	0	2846800	0	0	2560400	0	0
E9PVP4_S_339	E9PVP4	ENSMUSG00000021262	14026	Evl	0.984115	69.747	LLSRTPSVAKSPEAKSPLQSQPHSRVKPAGS	S	339	1891000	0	0	1504100	0	0	1650400	0	0	2206600	0	0	1521300	0	0	1256500	0	0
E9PVP4_S_330	E9PVP4	ENSMUSG00000021262	14026	Evl	0.499995	97.69	NSVEKPVSSLLSRTPSVAKSPEAKSPLQSQP	S	330	198190	0	0	169990	0	0	147970	0	0	324050	0	0	190390	0	0	196640	0	0
A0A1Y7VJB9_S_33	A0A1Y7VJB9	ENSMUSG00000033102	218294	Cdc14b	0.749861	68.413	SRRSSSSSPGVKKSRSSTPQELHRLEQQDDL	S	33	143930	0	0	140660	0	0	110730	0	0	168440	0	0	119900	0	0	156190	0	0
A0A1Y7VJE6_S_57	A0A1Y7VJE6	ENSMUSG00000108622	102640913	Gm36864	0.999095	58.848	TNTQTPLPIIHIRKLSNVEPSTSTPMPRRVS	S	57	182920	0	0	150380	0	0	202370	0	0	267320	0	0	210740	0	0	201090	0	0
A0A1Y7VJE6_S_174	A0A1Y7VJE6	ENSMUSG00000108622	102640913	Gm36864	0.741355	62.781	SQMETESHPSIPQSYSPNKKQMRPSVDVPPS	S	174	478430	0	0	555700	0	0	605590	0	0	739840	0	0	566960	0	0	582460	0	0
A0A1Y7VJG9_S_110	A0A1Y7VJG9	ENSMUSG00000041846	68734	Ppp4r3a	0.98777	89.866	EEKEVLLKTNLSGRQSPSFKLSLSSGTKTNL	S	110	5654400	0	0	6352100	0	0	4540800	0	0	8052500	0	0	7423000	0	0	8739500	0	0
A0A1Y7VJH3_S_584	A0A1Y7VJH3	ENSMUSG00000021285	21981	Ppp1r13b	0.499776	166.29	LRRKLANAPRPLKKRSSITEPEGPGGPNIQK	S	584	0	0	0	0	0	0	0	0	0	0	0	0	0	0	0	0	0	0
A0A1Y7VJH3_S_585	A0A1Y7VJH3	ENSMUSG00000021285	21981	Ppp1r13b	0.499776	166.29	RRKLANAPRPLKKRSSITEPEGPGGPNIQKL	S	585	0	0	0	0	0	0	0	0	0	0	0	0	0	0	0	0	0	0
A0A1Y7VK55_S_216	A0A1Y7VK55	ENSMUSG00000055053	18029	Nfic	0.997781	174.23	YLAYFVRERDAEQSSSPRTGVGSDQEDSKPI	S	216	752130	0	0	685360	0	0	617710	0	0	660130	0	0	745910	0	0	722420	0	0
A0A1Y7VK55_S_355	A0A1Y7VK55	ENSMUSG00000055053	18029	Nfic	0.958629	53.779	EGGISSPVKKTEMDKSPFNSPSPQDSPRLSS	S	355	252160	0	0	316570	0	0	394310	0	0	391930	0	0	290510	0	0	302340	0	0
A0A1Y7VK55_S_359	A0A1Y7VK55	ENSMUSG00000055053	18029	Nfic	0.469062	45.784	SSPVKKTEMDKSPFNSPSPQDSPRLSSFTQH	S	359	0	0	0	0	0	0	0	0	0	0	0	0	0	0	0	0	0	0
A0A1Y7VK55_S_361	A0A1Y7VK55	ENSMUSG00000055053	18029	Nfic	0.946782	77.681	PVKKTEMDKSPFNSPSPQDSPRLSSFTQHHR	S	361	2045000	0	0	2044600	0	0	3089500	0	0	2349300	0	0	2383600	0	0	2060700	0	0
A0A1Y7VK55_S_344	A0A1Y7VK55	ENSMUSG00000055053	18029	Nfic	0.499949	43.454	TSSSRNWTEDIEGGISSPVKKTEMDKSPFNS	S	344	0	0	0	0	0	0	0	0	0	0	0	0	0	0	0	0	0	0
A0A1Y7VK55_S_345	A0A1Y7VK55	ENSMUSG00000055053	18029	Nfic	0.499949	43.454	SSSRNWTEDIEGGISSPVKKTEMDKSPFNSP	S	345	0	0	0	0	0	0	0	0	0	0	0	0	0	0	0	0	0	0
A0A1Y7VKX7_S_80	A0A1Y7VKX7	ENSMUSG00000041645	27225	Ddx24	1	148.95	LFSSEETKKRKAQAVSEEEEEEEGQSSSPKK	S	80	1425200	0	0	1319700	0	0	1706900	0	0	1302600	0	0	1300300	0	0	1032600	0	0
A0A1Y7VKX7_S_91	A0A1Y7VKX7	ENSMUSG00000041645	27225	Ddx24	0.444942	57.922	AQAVSEEEEEEEGQSSSPKKKIKLKKQRDAA	S	91	0	0	0	0	0	0	0	0	0	0	0	0	0	0	0	0	0	0
A0A1Y7VKX7_S_92	A0A1Y7VKX7	ENSMUSG00000041645	27225	Ddx24	0.444942	57.922	QAVSEEEEEEEGQSSSPKKKIKLKKQRDAAR	S	92	0	0	0	0	0	0	0	0	0	0	0	0	0	0	0	0	0	0
A0A1Y7VKX7_S_288	A0A1Y7VKX7	ENSMUSG00000041645	27225	Ddx24	0.999868	101.3	MPPREMRFGATAHLGSPCKDRTESGVLPEEA	S	288	1280100	0	0	1419400	0	0	1213500	0	0	1493000	0	0	1323800	0	0	1220300	0	0
A0A1Y7VKX7_S_170	A0A1Y7VKX7	ENSMUSG00000041645	27225	Ddx24	0.538012	58.071	KKNKGKKKLDTFQSTSPKLPKKSKKTWMAEV	S	170	948480	0	0	1110900	0	0	1127800	0	0	1117100	0	0	1140600	0	0	999990	0	0
A0A1Y7VNS3_S_15	A0A1Y7VNS3	ENSMUSG00000021113	75627	Snapc1	0.832182	54.235	_XKPKLKDGEENGEGSSEEPERCERAVSLAK	S	15	114070	0	0	101550	0	0	105000	0	0	109730	0	0	95452	0	0	82677	0	0
A0A1Y7VNS3_S_58	A0A1Y7VNS3	ENSMUSG00000021113	75627	Snapc1	0.757577	63.573	SKSRRHRQSKLDSSDSDSGSGQVQGRAAKRK	S	58	145840	0	0	112710	0	0	103440	0	0	256250	0	0	180090	0	0	163300	0	0
A0A1Y7VL44_S_67	A0A1Y7VL44	ENSMUSG00000033530	104718	Ttc7b	1	68.42	KLEQHLKEKPLRQGASPRGPRPQLTEVRKHL	S	67	1236900	0	0	1196100	0	0	1245400	0	0	1262100	0	0	1166200	0	0	1068600	0	0
A0A1Y7VL44_S_630	A0A1Y7VL44	ENSMUSG00000033530	104718	Ttc7b	0.995871	122.44	SCYNLTNPSDSGRGSSLLDRTIADRRQLNTI	S	630	2156900	0	0	1966000	0	0	2062500	0	0	2951700	0	0	2098600	0	0	2164400	0	0
A0A1Y7VL44_S_159	A0A1Y7VL44	ENSMUSG00000033530	104718	Ttc7b	0.247223	87.489	AYATKGLCLEKLPVSSSTSNLHVDREQDVIT	S	159	0	0	0	0	0	0	0	0	0	0	0	0	0	0	0	0	0	0
A0A1Y7VL44_S_162	A0A1Y7VL44	ENSMUSG00000033530	104718	Ttc7b	0.247223	87.489	TKGLCLEKLPVSSSTSNLHVDREQDVITCYE	S	162	0	0	0	0	0	0	0	0	0	0	0	0	0	0	0	0	0	0
A0A1Y7VL93_S_11	A0A1Y7VL93	ENSMUSG00000008859	56044	Rala	1	67.385	_____MAANKPKGQNSLALHKVIMVGSGGVG	S	11	1012600	0	0	1018000	0	0	1141900	0	0	1114500	0	0	1017900	0	0	973070	0	0
A0A1Y7VLA4_S_1331	A0A1Y7VLA4	ENSMUSG00000033799	105203	Tasor2	0.988587	68.952	VRADTRQQSHHRRGCSPSSLDGSSSFWKKKC	S	1331	4741100	793360	0	4401500	790610	0	4157800	748700	0	5890600	726960	0	5233900	730060	0	4576000	635100	0
A0A1Y7VLA4_S_1333	A0A1Y7VLA4	ENSMUSG00000033799	105203	Tasor2	0.594814	105.14	ADTRQQSHHRRGCSPSSLDGSSSFWKKKCSQ	S	1333	205560	598420	0	196700	569430	0	261030	516010	0	199940	546470	0	208540	570530	0	147130	460050	0
A0A1Y7VLA4_S_1334	A0A1Y7VLA4	ENSMUSG00000033799	105203	Tasor2	0.349276	47.047	DTRQQSHHRRGCSPSSLDGSSSFWKKKCSQS	S	1334	0	0	0	0	0	0	0	0	0	0	0	0	0	0	0	0	0	0
A0A1Y7VLA4_S_857	A0A1Y7VLA4	ENSMUSG00000033799	105203	Tasor2	0.479442	64.121	RNVDVKHLALESSVPSCSPRKVVENKSLTDT	S	857	0	0	0	0	0	0	0	0	0	0	0	0	0	0	0	0	0	0
A0A1Y7VLA4_S_859	A0A1Y7VLA4	ENSMUSG00000033799	105203	Tasor2	0.479442	64.121	VDVKHLALESSVPSCSPRKVVENKSLTDTLV	S	859	0	0	0	0	0	0	0	0	0	0	0	0	0	0	0	0	0	0
A0A1Y7VLA4_S_127	A0A1Y7VLA4	ENSMUSG00000033799	105203	Tasor2	0.5	55.437	TPVGKVMPFRHLQNTSPLQKHSEDSLMKHKS	S	127	1022200	0	0	904670	0	0	1184300	0	0	1094100	0	0	824430	0	0	1028000	0	0
A0A1Y7VLA4_S_97	A0A1Y7VLA4	ENSMUSG00000033799	105203	Tasor2	1	65.179	LAEQSQKHLHQRKLPSPAFVKNGIKGPEAGT	S	97	764230	0	0	679400	0	0	727920	0	0	675470	0	0	451820	0	0	426170	0	0
A0A1Y7VLA4_S_1182	A0A1Y7VLA4	ENSMUSG00000033799	105203	Tasor2	1	87.719	THIPPRDQETEPRLISPNKCIPRYIQIPDSH	S	1182	3284400	0	0	3340100	0	0	2861900	0	0	4016400	0	0	3844300	0	0	3360100	0	0
A0A1Y7VLA4_S_401	A0A1Y7VLA4	ENSMUSG00000033799	105203	Tasor2	0.520153	52.577	TDKPTGFNIELVKRVSPASSVQYPMSALEEV	S	401	311520	0	0	342870	0	0	334130	0	0	467940	0	0	469010	0	0	433350	0	0
A0A1Y7VLA4_S_749	A0A1Y7VLA4	ENSMUSG00000033799	105203	Tasor2	0.988468	58.712	EVTIPEKESLFLGPESPKGQDKLAEVQVQIS	S	749	86596	0	0	92578	0	0	63771	0	0	105420	0	0	94993	0	0	92567	0	0
A0A1Y7VLA4_S_1309	A0A1Y7VLA4	ENSMUSG00000033799	105203	Tasor2	1	101.38	QTSEASGLHLPPESRSPILVTVVRADTRQQS	S	1309	207430	0	0	188820	0	0	213310	0	0	218170	0	0	210690	0	0	175480	0	0
A0A1Y7VLD6_S_10	A0A1Y7VLD6	ENSMUSG00000021066	73991	Atl1	1	145.52	______MAKSRRDRNSWGGFSEKSSDWSSEE	S	10	6083700	0	0	6300600	0	0	5622900	0	0	8036300	0	0	6588800	0	0	7371800	0	0
A0A1Y7VLD6_S_22	A0A1Y7VLD6	ENSMUSG00000021066	73991	Atl1	0.910018	153.95	DRNSWGGFSEKSSDWSSEEEEPVRKAGPVQV	S	22	2361600	5105300	0	2787100	4814100	0	2610000	7438700	0	2994400	5505300	0	2821200	4465300	0	2694400	4861700	0
A0A1Y7VLD6_S_23	A0A1Y7VLD6	ENSMUSG00000021066	73991	Atl1	0.901465	104.21	RNSWGGFSEKSSDWSSEEEEPVRKAGPVQVL	S	23	495950	5105300	0	735180	4814100	0	758190	7438700	0	551500	5505300	0	648820	4465300	0	586380	4861700	0
A0A1Y7VMJ9_S_34	A0A1Y7VMJ9	ENSMUSG00000020949	30795	Fkbp3	0.968228	92.307	QLPKKDIIKFLQDHGSDSFLAEHKLLGNIKN	S	34	263030	0	0	244930	0	0	211620	0	0	387380	0	0	261380	0	0	451610	0	0
A0A1Y7VLN4_S_295	A0A1Y7VLN4	ENSMUSG00000020593	14245	Lpin1	0.997186	128.57	PQAAKSSSPHKMKESSPLGSRKTPDKMNFQA	S	295	5175100	0	0	5231500	0	0	5071200	0	0	7848200	0	0	7372700	0	0	7857000	0	0
A0A1Y7VLN4_S_724	A0A1Y7VLN4	ENSMUSG00000020593	14245	Lpin1	0.999751	42.682	LYHKVSQNGYKFLYCSARAIGMADMTRGYLH	S	724	0	36518	0	0	32516	0	0	42842	0	0	33508	0	0	37239	0	0	29964	0
A0A1Y7VLN4_S_124	A0A1Y7VLN4	ENSMUSG00000020593	14245	Lpin1	0.998019	43.177	LSEGAARMESQLKRNSVDRIRCLDPTTAAQG	S	124	263730	0	0	261600	0	0	235140	0	0	480530	0	0	430460	0	0	596400	0	0
A0A1Y7VLN8_S_56	A0A1Y7VLN8	ENSMUSG00000007867	76411	Ift43	1	117.4	WADDSMKMAKLGKKVSEEMEDHRLRQQNLMG	S	56	1661100	0	0	1397300	0	0	1308700	0	0	1906700	0	0	1107200	0	0	1350700	0	0
A0A1Y7VLX9_S_54	A0A1Y7VLX9	ENSMUSG00000021179	217827	Nrde2	0.856809	108.08	LSRQTEEVTALASEGSPPPRSPLKSELSGES	S	54	3347300	0	0	3133600	0	0	4743000	0	0	4477100	0	0	3817600	0	0	3416200	0	0
A0A1Y7VLZ7_S_454	A0A1Y7VLZ7	ENSMUSG00000021143	217893	Pacs2	1	164.65	LKERQPARPQNERANSLDNERCPDTRSQLQV	S	454	6288500	0	0	6401300	0	0	6598000	0	0	7645100	0	0	6666800	0	0	5888400	0	0
A0A1Y7VLZ7_S_417	A0A1Y7VLZ7	ENSMUSG00000021143	217893	Pacs2	0.679234	88.133	FTEKLPPSGRIIKTESLVIPSTRSESKPAGR	S	417	120190	0	0	104210	0	0	88107	0	0	187480	0	0	135930	0	0	109520	0	0
A0A1Y7VLZ7_S_330	A0A1Y7VLZ7	ENSMUSG00000021143	217893	Pacs2	0.425064	72.532	PKPKLRPYFEGLSHSSSQTEIGSIHSARSHR	S	330	0	0	0	0	0	0	0	0	0	0	0	0	0	0	0	0	0	0
A0A1Y7VLZ7_S_331	A0A1Y7VLZ7	ENSMUSG00000021143	217893	Pacs2	0.425064	72.532	KPKLRPYFEGLSHSSSQTEIGSIHSARSHRE	S	331	0	0	0	0	0	0	0	0	0	0	0	0	0	0	0	0	0	0
A0A1Y7VLZ7_S_436	A0A1Y7VLZ7	ENSMUSG00000021143	217893	Pacs2	0.454347	61.691	PSTRSESKPAGRRGRSTSLKERQPARPQNER	S	436	0	0	0	0	0	0	0	0	0	0	0	0	0	0	0	0	0	0
A0A1Y7VLZ7_S_438	A0A1Y7VLZ7	ENSMUSG00000021143	217893	Pacs2	0.999198	76.17	TRSESKPAGRRGRSTSLKERQPARPQNERAN	S	438	931900	0	0	788040	0	0	738330	0	0	1381300	0	0	1179300	0	0	1621900	0	0
A0A1Y7VLZ7_S_694	A0A1Y7VLZ7	ENSMUSG00000021143	217893	Pacs2	0.102903	45.751	VGVVKVGIVEPSSATSGDSDDAAPSSSSILS	S	694	0	0	0	0	0	0	0	0	0	0	0	0	0	0	0	0	0	0
A0A1Y7VLZ7_S_697	A0A1Y7VLZ7	ENSMUSG00000021143	217893	Pacs2	0.102903	45.751	VKVGIVEPSSATSGDSDDAAPSSSSILSSTP	S	697	0	0	0	0	0	0	0	0	0	0	0	0	0	0	0	0	0	0
A0A1Y7VLZ7_S_703	A0A1Y7VLZ7	ENSMUSG00000021143	217893	Pacs2	0.102903	45.751	EPSSATSGDSDDAAPSSSSILSSTPPSASTS	S	703	0	0	0	0	0	0	0	0	0	0	0	0	0	0	0	0	0	0
A0A1Y7VLZ7_S_704	A0A1Y7VLZ7	ENSMUSG00000021143	217893	Pacs2	0.102903	45.751	PSSATSGDSDDAAPSSSSILSSTPPSASTSP	S	704	0	0	0	0	0	0	0	0	0	0	0	0	0	0	0	0	0	0
A0A1Y7VLZ7_S_705	A0A1Y7VLZ7	ENSMUSG00000021143	217893	Pacs2	0.102903	45.751	SSATSGDSDDAAPSSSSILSSTPPSASTSPA	S	705	0	0	0	0	0	0	0	0	0	0	0	0	0	0	0	0	0	0
A0A1Y7VLZ7_S_706	A0A1Y7VLZ7	ENSMUSG00000021143	217893	Pacs2	0.102903	45.751	SATSGDSDDAAPSSSSILSSTPPSASTSPAA	S	706	0	0	0	0	0	0	0	0	0	0	0	0	0	0	0	0	0	0
A0A1Y7VLZ7_S_709	A0A1Y7VLZ7	ENSMUSG00000021143	217893	Pacs2	0.102903	45.751	SGDSDDAAPSSSSILSSTPPSASTSPAAKEA	S	709	0	0	0	0	0	0	0	0	0	0	0	0	0	0	0	0	0	0
A0A1Y7VLZ7_S_710	A0A1Y7VLZ7	ENSMUSG00000021143	217893	Pacs2	0.102903	45.751	GDSDDAAPSSSSILSSTPPSASTSPAAKEAS	S	710	0	0	0	0	0	0	0	0	0	0	0	0	0	0	0	0	0	0
A0A1Y7VM63_S_379	A0A1Y7VM63	ENSMUSG00000021003	14420	Galc	1	74.415	TNMTVQCDVYIETPRSGGVFIAGRVNKGGIL	S	379	0	0	0	0	0	0	0	0	0	0	0	0	0	0	0	0	0	0
A0A1Y7VM69_S_290	A0A1Y7VM69	ENSMUSG00000013076	75723	Amotl1	1	71.08	QKSRTEGRPTVNRANSGQAHKDEALKELKQG	S	290	291760	0	0	296490	0	0	265450	0	0	446840	0	0	323450	0	0	344630	0	0
A0A1Y7VM69_S_318	A0A1Y7VM69	ENSMUSG00000013076	75723	Amotl1	1	53.567	KQGHVRSLSERIMQLSLERNGAKQHLPSSGN	S	318	104440	0	0	125580	0	0	123200	0	0	177580	0	0	165740	0	0	164400	0	0
A0A1Y7VM69_S_955	A0A1Y7VM69	ENSMUSG00000013076	75723	Amotl1	0.996633	93.684	ASLPSRGRLSTAPSNSPILKHPAAKGAVEKQ	S	955	296790	0	0	301050	0	0	255710	0	0	467090	0	0	362800	0	0	313360	0	0
A0A1Y7VM69_S_857	A0A1Y7VM69	ENSMUSG00000013076	75723	Amotl1	0.533858	44.105	VPSIAAATGTHSRQTSLTSSQLTEEKKEEKT	S	857	828470	0	0	860540	0	0	575450	0	0	961020	0	0	1083000	0	0	1054300	0	0
A0A1Y7VM77_S_75	A0A1Y7VM77	ENSMUSG00000020630	19819	Rnaseh1	0.354441	60.032	KFATEDEAWAFVRSSSSPDGSKGQESAHEQK	S	75	0	0	0	0	0	0	0	0	0	0	0	0	0	0	0	0	0	0
A0A1Y7VM77_S_76	A0A1Y7VM77	ENSMUSG00000020630	19819	Rnaseh1	0.968554	178.22	FATEDEAWAFVRSSSSPDGSKGQESAHEQKS	S	76	1695400	0	0	1550000	0	0	1501400	0	0	1581300	0	0	1609100	0	0	1440000	0	0
A0A1Y7VM92_S_87	A0A1Y7VM92	ENSMUSG00000108622	102640913	Gm36864	1	129.36	SIQEPPASVFLPRRGSEQMLDTASHRLEAVA	S	87	655050	0	0	579980	0	0	857920	0	0	662870	0	0	585910	0	0	587800	0	0
A0A1Y7VNF8_S_748	A0A1Y7VNF8	ENSMUSG00000036333	77480	Kidins220	0.999786	87.298	TYRRRQMQRTITRQMSFDLTKLLVTEDWFSD	S	748	348080	0	0	332330	0	0	303870	0	0	429740	0	0	357000	0	0	372110	0	0
Q68FG1_S_507	Q68FG1	ENSMUSG00000021245	217716	Mlh3	0.638142	62.582	KSFLENKTSGRIHETSPKMFSSPIQMHHLLE	S	507	0	0	0	0	0	0	0	0	0	0	0	0	0	0	0	0	0	0
A0A1Y7VNP1_S_1393	A0A1Y7VNP1	ENSMUSG00000041341	76559	Atg2b	0.354252	63.639	PGVPQRKPKVDSSARSSSHGPVLPEADQQIL	S	1393	0	0	0	0	0	0	0	0	0	0	0	0	0	0	0	0	0	0
A0A1Y7VNP1_S_1394	A0A1Y7VNP1	ENSMUSG00000041341	76559	Atg2b	0.354252	63.639	GVPQRKPKVDSSARSSSHGPVLPEADQQILR	S	1394	0	0	0	0	0	0	0	0	0	0	0	0	0	0	0	0	0	0
A0A1Y7VNP1_S_1395	A0A1Y7VNP1	ENSMUSG00000041341	76559	Atg2b	0.374364	81.016	VPQRKPKVDSSARSSSHGPVLPEADQQILRD	S	1395	0	0	0	0	0	0	0	0	0	0	0	0	0	0	0	0	0	0
A0A1Y7VNP1_S_418	A0A1Y7VNP1	ENSMUSG00000041341	76559	Atg2b	0.988385	106.52	DFATAPPTSPAKSYISPHSSPSQTPTRHGRH	S	418	857980	690050	0	924410	670410	0	1120100	747570	0	1071600	807370	0	954620	669590	0	838530	726990	0
A0A1Y7VNP1_S_421	A0A1Y7VNP1	ENSMUSG00000041341	76559	Atg2b	0.731196	61.477	TAPPTSPAKSYISPHSSPSQTPTRHGRHTVC	S	421	281060	0	0	303070	0	0	362280	0	0	305170	0	0	350920	0	0	287040	0	0
A0A1Y7VNP1_S_422	A0A1Y7VNP1	ENSMUSG00000041341	76559	Atg2b	0.763991	84.759	APPTSPAKSYISPHSSPSQTPTRHGRHTVCG	S	422	0	562690	0	0	537380	0	0	598310	0	0	653260	0	0	551540	0	0	565320	0
A0A1Y7VNP1_S_424	A0A1Y7VNP1	ENSMUSG00000041341	76559	Atg2b	0.565332	106.52	PTSPAKSYISPHSSPSQTPTRHGRHTVCGGK	S	424	0	58620	0	0	67330	0	0	65353	0	0	79826	0	0	60487	0	0	124290	0
A0A1Y7VNP1_S_1533	A0A1Y7VNP1	ENSMUSG00000041341	76559	Atg2b	0.825428	73.11	VIKDDYFSLPITRTDSSKAPLHFPIPAVRYV	S	1533	0	0	0	0	0	0	0	0	0	0	0	0	0	0	0	0	0	0
A0A1Y7VNT1_S_207	A0A1Y7VNT1	ENSMUSG00000021476	56541	Habp4	1	97.277	LRSRGRGGPGNRAFDSFDQRGKRDFERYSSN	S	207	1183100	0	0	1357900	0	0	1261600	0	0	1882500	0	0	1431800	0	0	1563000	0	0
A0A1Y7VNT1_S_7	A0A1Y7VNT1	ENSMUSG00000021476	56541	Habp4	0.999977	51.963	_________MKGALGSPVAAAGAAMQETFGC	S	7	85763	0	0	87515	0	0	116290	0	0	120270	0	0	95087	0	0	82599	0	0
A0A1Y7VNT1_S_75	A0A1Y7VNT1	ENSMUSG00000021476	56541	Habp4	0.99998	56.29	EAAAAASGAGHRGGRSPAVASGHRPGAGGRR	S	75	249730	0	0	215410	0	0	305110	0	0	279960	0	0	258020	0	0	233570	0	0
A0A1Y7VNT1_S_109	A0A1Y7VNT1	ENSMUSG00000021476	56541	Habp4	0.999509	86.546	KERKSLAASGAQQPDSPGGPQPPGQKRTPRR	S	109	1911200	0	0	2065900	0	0	2157900	0	0	2694400	0	0	2433100	0	0	2349000	0	0
A0A1Y7VNT1_S_147	A0A1Y7VNT1	ENSMUSG00000021476	56541	Habp4	0.995814	55.186	DNRGTDVVLERAERRSYREYRPYETERQADL	S	147	693700	0	0	662700	0	0	683900	0	0	1120600	0	0	1036500	0	0	886870	0	0
A0A1Y7VNU2_S_797	A0A1Y7VNU2	ENSMUSG00000021009	24000	Ptpn21	0.540596	76.391	VVETHRPRRDGLLTPSMSESDLTTSGRYRAR	S	797	62083	0	0	60019	0	0	67481	0	0	49311	0	0	63961	0	0	50339	0	0
A0A1Y7VNU2_S_799	A0A1Y7VNU2	ENSMUSG00000021009	24000	Ptpn21	0.920084	75.3	ETHRPRRDGLLTPSMSESDLTTSGRYRARRD	S	799	104120	0	0	92860	0	0	107960	0	0	120520	0	0	92078	0	0	97272	0	0
A0A1Y7VNU2_S_588	A0A1Y7VNU2	ENSMUSG00000021009	24000	Ptpn21	0.331758	43.512	RPANSTPDLSRHLYISSSNPDLITRRVHHSV	S	588	0	0	0	0	0	0	0	0	0	0	0	0	0	0	0	0	0	0
A0A1Y7VNU2_S_589	A0A1Y7VNU2	ENSMUSG00000021009	24000	Ptpn21	0.331758	43.512	PANSTPDLSRHLYISSSNPDLITRRVHHSVQ	S	589	0	0	0	0	0	0	0	0	0	0	0	0	0	0	0	0	0	0
A0A1Y7VNU2_S_590	A0A1Y7VNU2	ENSMUSG00000021009	24000	Ptpn21	0.752976	79.471	ANSTPDLSRHLYISSSNPDLITRRVHHSVQT	S	590	198400	0	0	207900	0	0	226160	0	0	238370	0	0	199520	0	0	202080	0	0
A0A1Y7VNU2_S_658	A0A1Y7VNU2	ENSMUSG00000021009	24000	Ptpn21	0.905624	51.569	LTHGFEGLRLKERTVSASAADVAPRTFSAGS	S	658	0	0	0	0	0	0	0	0	0	0	0	0	0	0	0	0	0	0
A0A1Y7VNZ6_S_469	A0A1Y7VNZ6	ENSMUSG00000007411	17169	Mark3	1	101.59	KSSSSAVGGKGIAPASPMLGNAGNPNKADIP	S	469	3412800	0	0	3230400	0	0	3776400	0	0	3842000	0	0	3311900	0	0	3070100	0	0
A0A1Y7VNZ6_S_616	A0A1Y7VNZ6	ENSMUSG00000007411	17169	Mark3	0.5	105.1	TTPDRIRFPRGTASRSTFHGQPRERRTATYN	S	616	332050	0	0	196090	0	0	316600	0	0	421120	0	0	228990	0	0	199950	0	0
A0A1Y7VNZ6_S_377	A0A1Y7VNZ6	ENSMUSG00000007411	17169	Mark3	0.303193	83.849	LLLGRKSAELDASDSSSSSNLSLAKVRPNSD	S	377	0	0	0	0	0	0	0	0	0	0	0	0	0	0	0	0	0	0
A0A1Y7VNZ6_S_378	A0A1Y7VNZ6	ENSMUSG00000007411	17169	Mark3	0.330297	86.479	LLGRKSAELDASDSSSSSNLSLAKVRPNSDL	S	378	0	0	0	0	0	0	0	0	0	0	0	0	0	0	0	0	0	0
A0A1Y7VNZ6_S_379	A0A1Y7VNZ6	ENSMUSG00000007411	17169	Mark3	0.330297	86.479	LGRKSAELDASDSSSSSNLSLAKVRPNSDLS	S	379	0	0	0	0	0	0	0	0	0	0	0	0	0	0	0	0	0	0
A0A1Y7VNZ6_S_380	A0A1Y7VNZ6	ENSMUSG00000007411	17169	Mark3	0.330297	86.479	GRKSAELDASDSSSSSNLSLAKVRPNSDLSN	S	380	0	0	0	0	0	0	0	0	0	0	0	0	0	0	0	0	0	0
A0A1Y7VNZ6_S_419	A0A1Y7VNZ6	ENSMUSG00000007411	17169	Mark3	0.999809	105.45	KGQRSVSSSQKQRRYSDHAGPAIPSVVAYPK	S	419	1981100	0	0	1476100	0	0	2191700	0	0	2127200	0	0	1622800	0	0	1482700	0	0
A0A1Y7VNZ6_S_499	A0A1Y7VNZ6	ENSMUSG00000007411	17169	Mark3	0.833218	50.237	PERKKSPAVPSSNTASGGMTRRNTYVCSERC	S	499	358830	0	0	293630	0	0	459470	0	0	537910	0	0	415100	0	0	467060	0	0
A0A1Y7VNZ6_S_436	A0A1Y7VNZ6	ENSMUSG00000007411	17169	Mark3	0.492239	61.524	HAGPAIPSVVAYPKRSQTSTADSDLKEDGIP	S	436	0	0	0	0	0	0	0	0	0	0	0	0	0	0	0	0	0	0
A0A1Y7VNZ6_S_651	A0A1Y7VNZ6	ENSMUSG00000007411	17169	Mark3	0.528844	62.287	SPSLSHEATPLSQTRSRGSTNLFSKLTSKLT	S	651	466480	0	0	461220	0	0	641090	0	0	574630	0	0	512510	0	0	415020	0	0
A0A1Y7VNZ6_S_654	A0A1Y7VNZ6	ENSMUSG00000007411	17169	Mark3	0.904091	82.1	LSHEATPLSQTRSRGSTNLFSKLTSKLTRRL	S	654	1281400	0	0	1045100	0	0	853980	0	0	1837300	0	0	1426800	0	0	1528700	0	0
A0A1Y7VNZ6_S_636	A0A1Y7VNZ6	ENSMUSG00000007411	17169	Mark3	0.747664	50.757	QPRERRTATYNGPPASPSLSHEATPLSQTRS	S	636	122520	0	0	139930	0	0	101350	0	0	125560	0	0	130530	0	0	112150	0	0
A0A1Y7VNZ6_S_391	A0A1Y7VNZ6	ENSMUSG00000007411	17169	Mark3	0.673219	44.711	SSSSSNLSLAKVRPNSDLSNSTGQSPHHKGQ	S	391	583810	0	0	400530	0	0	677920	0	0	536750	0	0	407820	0	0	313950	0	0
A0A1Y7VNZ6_S_396	A0A1Y7VNZ6	ENSMUSG00000007411	17169	Mark3	0.857598	53.496	NLSLAKVRPNSDLSNSTGQSPHHKGQRSVSS	S	396	103670	160980	0	121300	163590	0	73246	168300	0	120490	193870	0	120590	174250	0	94079	179680	0
A0A1Y7VNZ6_S_400	A0A1Y7VNZ6	ENSMUSG00000007411	17169	Mark3	0.999028	118.51	AKVRPNSDLSNSTGQSPHHKGQRSVSSSQKQ	S	400	1385400	160980	0	1274200	163590	0	1313000	168300	0	1761300	193870	0	1503600	174250	0	1370300	179680	0
A0A1Y7VNZ6_S_682	A0A1Y7VNZ6	ENSMUSG00000007411	17169	Mark3	0.689047	74.047	RRLPTEYERNGRYEGSSRNVSSEQKDENREA	S	682	145930	0	0	127830	0	0	138240	0	0	208660	0	0	157930	0	0	119260	0	0
A0A1Y7VP26_S_131	A0A1Y7VP26	ENSMUSG00000021210	83702	Akr1c6	0.775277	45.879	KVLDDLNKNIRYISGSRSSD___________	S	131	233590	0	0	276590	0	0	272430	0	0	260820	0	0	227520	0	0	212360	0	0
A0A1Y7VP67_S_456	A0A1Y7VP67	ENSMUSG00000042507	238317	Mideas	0.999972	65.107	IRSGVIQSTKRRRRVSQEANLLTLAQKAVEL	S	456	123570	0	0	103580	0	0	120050	0	0	146560	0	0	111380	0	0	108990	0	0
A0A217FL69_S_339	A0A217FL69	ENSMUSG00000020646	67216	Mboat2	0.460924	108.49	LVLLLLPVKKSQRRTSTQENVHLSQAKKFDE	S	339	0	0	0	0	0	0	0	0	0	0	0	0	0	0	0	0	0	0
A0A217FL83_S_247	A0A217FL83	ENSMUSG00000084883	668158	Ccdc85c	0.999538	118.24	GPHKVPDGKAGATRRSLDDLSAPPHHRSIPN	S	247	1414700	0	0	1372700	0	0	1649800	0	0	2047400	0	0	1631800	0	0	1725400	0	0
A0A286YCB8_S_188	A0A286YCB8	ENSMUSG00000021820	12325	Camk2g	0.935988	133.98	TVVHNATDGIKGSTESCNTTTEDEDLKVRKQ	S	188	855390	0	0	852060	0	0	984130	0	0	793790	0	0	618930	0	0	623490	0	0
A0A286YCC3_S_396	A0A286YCC3	ENSMUSG00000046230	271564	Vps13a	0.993959	94.363	DKVVELDNIPVRLTPSGNDMKILQPHVIPVR	S	396	5006900	0	0	5890200	0	0	6229300	0	0	6093000	0	0	6162900	0	0	5487900	0	0
A0A494B951_S_19	A0A494B951	ENSMUSG00000024892	18563	Pcx	0.961769	104.04	FQTVRGGLRLLGVRRSSSAPVASPNVRRLEY	S	19	0	0	0	0	0	0	0	0	0	0	0	0	0	0	0	0	0	0
A0A286YCF7_S_161	A0A286YCF7	ENSMUSG00000021363	17152	Mak	0.39403	86.944	LARELRSQPPYTDYVSTRWYRAPEVLLRSSV	S	161	0	0	0	0	0	0	0	0	0	0	0	0	0	0	0	0	0	0
A0A286YCK3_S_53	A0A286YCK3	ENSMUSG00000035840	80289	Lysmd3	0.5	79.027	EVYELRSRGKEKVRRSASRDRLDDIVILTKD	S	53	112010	0	0	134700	0	0	120450	0	0	181260	0	0	149630	0	0	136800	0	0
A0A286YCK3_S_55	A0A286YCK3	ENSMUSG00000035840	80289	Lysmd3	0.5	79.027	YELRSRGKEKVRRSASRDRLDDIVILTKDIQ	S	55	112010	0	0	134700	0	0	120450	0	0	181260	0	0	149630	0	0	136800	0	0
A0A286YCL6_S_230	A0A286YCL6	ENSMUSG00000021720	71816	Rnf180	0.965443	91.441	DTGRCPSRASHRKSHSLDLNISEKLILLPTL	S	230	1749000	0	0	1594600	0	0	2173600	0	0	1783900	0	0	1461900	0	0	1296300	0	0
A0A286YCQ0_S_251	A0A286YCQ0	ENSMUSG00000025006	20411	Sorbs1	0.998488	63.374	KQIHKLNRDDDSDVHSPRYSFSDDTKSPLSV	S	251	140180	0	0	149890	0	0	143160	0	0	187960	0	0	147290	0	0	148330	0	0
A0A286YCQ0_S_164	A0A286YCQ0	ENSMUSG00000025006	20411	Sorbs1	0.993862	90.614	LLQHNREQQKRLSSLSDPASERRAGEQDPVP	S	164	976440	0	0	1185300	0	0	1314700	0	0	1312600	0	0	1123700	0	0	1155100	0	0
A0A286YCQ0_S_186	A0A286YCQ0	ENSMUSG00000025006	20411	Sorbs1	0.465198	47.507	RAGEQDPVPTPAELTSPGRASERRAKDASRR	S	186	0	0	0	0	0	0	0	0	0	0	0	0	0	0	0	0	0	0
A0A286YCQ0_S_603	A0A286YCQ0	ENSMUSG00000025006	20411	Sorbs1	0.799831	64.476	IDLPYSSSPSRSATVSPQQPQAQQRRVTPDR	S	603	599740	0	0	611530	0	0	777200	0	0	765830	0	0	622430	0	0	605720	0	0
A0A286YCQ0_S_593	A0A286YCQ0	ENSMUSG00000025006	20411	Sorbs1	0.313265	58.071	_XLVKTPVDYIDLPYSSSPSRSATVSPQPSH;RPLVKTPVDYIDLPYSSSPSRSATVSPQQPQ	S	593	0	0	0	0	0	0	0	0	0	0	0	0	0	0	0	0	0	0
A0A286YCQ0_S_594	A0A286YCQ0	ENSMUSG00000025006	20411	Sorbs1	0.313265	58.071	PLVKTPVDYIDLPYSSSPSRSATVSPQQPQA;XLVKTPVDYIDLPYSSSPSRSATVSPQPSHH	S	594	0	0	0	0	0	0	0	0	0	0	0	0	0	0	0	0	0	0
A0A286YCQ0_S_595	A0A286YCQ0	ENSMUSG00000025006	20411	Sorbs1	0.313265	58.071	LVKTPVDYIDLPYSSSPSRSATVSPQPSHHS;LVKTPVDYIDLPYSSSPSRSATVSPQQPQAQ	S	595	0	0	0	0	0	0	0	0	0	0	0	0	0	0	0	0	0	0
A0A286YDW2_S_17	A0A286YDW2	ENSMUSG00000037126	73728	Psd	0.999974	69.148	AQGAMRFCSEGDCAISPPRCPRRW_______	S	17	244000	0	0	253970	0	0	212340	0	0	267960	0	0	286320	0	0	258730	0	0
D3YTR7_S_188	D3YTR7	ENSMUSG00000021373	67252	Cap2	0.997386	83.617	KTYKNPSLRAQGQIRSPTKTHTPSPTSPKSN	S	188	274800	0	0	238810	0	0	272100	0	0	329200	0	0	293300	0	0	260550	0	0
D3YTR7_S_196	D3YTR7	ENSMUSG00000021373	67252	Cap2	0.944881	67.456	RAQGQIRSPTKTHTPSPTSPKSNSPQKHTPV	S	196	1962800	0	0	1997000	0	0	2164800	0	0	2310900	0	0	2195500	0	0	2330900	0	0
D3YTR7_S_199	D3YTR7	ENSMUSG00000021373	67252	Cap2	0.96191	101.67	GQIRSPTKTHTPSPTSPKSNSPQKHTPVLEL	S	199	1342400	0	0	1468100	0	0	1365800	0	0	1470800	0	0	1290000	0	0	1283200	0	0
E9Q4K7_S_1409	E9Q4K7	ENSMUSG00000060012	16554	Kif13b	1	188.54	LSPSHSLGSNKGRWESQQDVSQTLVSRGIAP	S	1409	533890	0	0	504010	0	0	509220	0	0	1502700	0	0	1345500	0	0	1494700	0	0
E9Q4K7_S_658	E9Q4K7	ENSMUSG00000060012	16554	Kif13b	0.998916	51.819	RLSPERQNCRGVDRLSFHSPSAQQRLKQWAE	S	658	453010	0	0	461700	0	0	542910	0	0	535600	0	0	428350	0	0	434970	0	0
E9Q4K7_S_1705	E9Q4K7	ENSMUSG00000060012	16554	Kif13b	0.772751	79.771	PSNARGQTLGRLEVTSDSEDASEVPEWLREG	S	1705	158990	0	0	148830	0	0	169510	0	0	173180	0	0	136740	0	0	138730	0	0
E9Q4K7_S_1388	E9Q4K7	ENSMUSG00000060012	16554	Kif13b	0.59181	115.66	KLSRRSISSPSMNRLSGSRQELSPSHSLGSN	S	1388	793910	0	0	735350	0	0	878690	0	0	1167800	0	0	761170	0	0	649570	0	0
E9Q4K7_S_1390	E9Q4K7	ENSMUSG00000060012	16554	Kif13b	0.686676	65.833	SRRSISSPSMNRLSGSRQELSPSHSLGSNKG	S	1390	233330	0	0	254730	0	0	218010	0	0	386080	0	0	277730	0	0	213600	0	0
E9Q4K7_S_1395	E9Q4K7	ENSMUSG00000060012	16554	Kif13b	0.746551	58.98	SSPSMNRLSGSRQELSPSHSLGSNKGRWESQ	S	1395	192630	0	0	195070	0	0	238270	0	0	255790	0	0	182190	0	0	181030	0	0
E9Q4K7_S_645	E9Q4K7	ENSMUSG00000060012	16554	Kif13b	1	92.792	RLMYEHELEQLRRRLSPERQNCRGVDRLSFH	S	645	648760	0	0	654710	0	0	701430	0	0	607260	0	0	622470	0	0	583980	0	0
E9Q4K7_S_1378	E9Q4K7	ENSMUSG00000060012	16554	Kif13b	0.97255	118.04	AVKEQLTGKGKLSRRSISSPSMNRLSGSRQE	S	1378	2531200	0	0	2399000	0	0	2350200	0	0	3490700	0	0	2680300	0	0	2649700	0	0
E9Q4K7_S_1380	E9Q4K7	ENSMUSG00000060012	16554	Kif13b	0.820335	126.49	KEQLTGKGKLSRRSISSPSMNRLSGSRQELS	S	1380	1063100	0	0	927640	0	0	1536900	0	0	1271800	0	0	957160	0	0	1024700	0	0
E9Q4K7_S_1381	E9Q4K7	ENSMUSG00000060012	16554	Kif13b	0.646947	52.126	EQLTGKGKLSRRSISSPSMNRLSGSRQELSP	S	1381	0	0	0	0	0	0	0	0	0	0	0	0	0	0	0	0	0	0
E9Q4K7_S_1794	E9Q4K7	ENSMUSG00000060012	16554	Kif13b	0.994095	138.01	RPSRVRRAVGTGRRRSSGLQPQGAPEVRRSA	S	1794	823020	0	0	819840	0	0	983950	0	0	1238000	0	0	847420	0	0	892370	0	0
E9Q4K7_S_1795	E9Q4K7	ENSMUSG00000060012	16554	Kif13b	0.540655	44.662	PSRVRRAVGTGRRRSSGLQPQGAPEVRRSAT	S	1795	185270	0	0	182890	0	0	224320	0	0	248330	0	0	217920	0	0	223440	0	0
A0A286YCY6_S_12	A0A286YCY6	ENSMUSG00000057246	407788	BC051142	0.436177	77.19	____XISHGRHKRRGSRCSFSSDSGPSSGSV	S	12	0	0	0	0	0	0	0	0	0	0	0	0	0	0	0	0	0	0
A0A286YCY6_S_15	A0A286YCY6	ENSMUSG00000057246	407788	BC051142	0.436177	65.779	_XISHGRHKRRGSRCSFSSDSGPSSGSVGGK	S	15	0	0	0	0	0	0	0	0	0	0	0	0	0	0	0	0	0	0
A0A286YCY6_S_17	A0A286YCY6	ENSMUSG00000057246	407788	BC051142	0.432381	41.521	ISHGRHKRRGSRCSFSSDSGPSSGSVGGKSV	S	17	0	0	0	0	0	0	0	0	0	0	0	0	0	0	0	0	0	0
A0A286YCY6_S_18	A0A286YCY6	ENSMUSG00000057246	407788	BC051142	0.438974	41.521	SHGRHKRRGSRCSFSSDSGPSSGSVGGKSVS	S	18	0	0	0	0	0	0	0	0	0	0	0	0	0	0	0	0	0	0
[truncated: 15,718 more rows]

## Sheet: b. Class I phosphosites
Table 6b. Class I phosphosites of Ttbk2-sKO and Control testes.
Phosphosite ID	Protein ID	ENSEMBL ID	ENTREZ ID	Gene symbol	Localization prob	Sequence window	Amino acid	Position	sKO_rep1	sKO_rep2	sKO_rep3	WT_rep1	WT_rep2	WT_rep3	FoldChange(Sko/WT)	p Value
Q80ZX2_S_173	Q80ZX2	ENSMUSG00000011427	233056	Zfp790	0.998905	QCPRLKLAEKTKEVKSEKSFSFAPEPAQLQL	S	173	0.119939	0.117586	0.110775	1.87727	1.9084	1.86603	0.0616274	1.73613e-08
A0A0R4J0M8_S_33	A0A0R4J0M8	ENSMUSG00000043036	330188	Ccdc63	0.834977	LFLCLAQMKKVRRKGSSGLSELSEKAREQLA	S	33	0.200472	0.161028	0.156564	1.75472	1.80163	1.92559	0.0945038	6.20058e-06
E9PX79_S_78	E9PX79	ENSMUSG00000078627	632687	Marchf10	0.998219	SGSSCKQSSCEEDSRSEARLSTKTSSAKCEP	S	78	0.283115	0.214393	0.163997	1.90574	1.86786	1.5649	0.123912	0.000161325
F6VF16_T_115	F6VF16	ENSMUSG00000026649	75472	Cfap126	0.991417	LKIPPAKVTLTARTTTAADNLTKWIHKNPDL	T	115	0.222928	0.21464	0.233591	1.78804	1.89504	1.64577	0.125948	2.79758e-05
Q60662-2_S_454	Q60662-2	ENSMUSG00000050089	11643	Akap4	0.999997	ATLKAGTNDPKCKNQSLEFSAMKAEMKGKDK	S	454	0.238493	0.234691	0.209814	1.45898	1.6995	2.15853	0.128456	0.00167366
Q80X60_S_4	Q80X60	ENSMUSG00000020690	70894	Efcab3	0.999671	____________MAVSEIKATMKLKPLKAPV	S	4	0.248078	0.196256	0.312376	1.98426	1.84324	1.41578	0.14432	0.00101078
D3YTR2_S_144	D3YTR2	ENSMUSG00000035504	70335	Reep6	0.963432	STVQCHRICIPRICFSQSYREPKQGRRHCVA	S	144	0.241025	0.289587	0.241983	1.71487	1.9119	1.60064	0.147797	8.73379e-05
A0A5F8MPV9_S_250	A0A5F8MPV9	ENSMUSG00000012042	67741	4930579F01Rik	0.986131	KLLQNSRAKLKALTGSRERQLHRTSSQGSKG	S	250	0.321087	0.209677	0.254859	1.77781	1.70218	1.73439	0.150665	2.93122e-06
F6VF16_T_113	F6VF16	ENSMUSG00000026649	75472	Cfap126	0.964949	MPLKIPPAKVTLTARTTTAADNLTKWIHKNP	T	113	0.260425	0.248678	0.299666	1.68093	1.93747	1.57283	0.155795	0.000180726
E9PUJ8_S_356	E9PUJ8	ENSMUSG00000072487	268816	Mroh5	0.996031	WAILEQFGRSTPFKRSLQNFSLKLHGQNTED	S	356	0.269529	0.246452	0.297779	1.87343	1.6373	1.67551	0.156908	4.06158e-05
A2ARZ3_T_6301	A2ARZ3	ENSMUSG00000075249	241516	Fsip2	0.827806	SVFPKGHPERTKSQETEMRKITSKILHSIQE	T	6301	0.319401	0.21741	0.278778	1.53358	1.77853	1.8723	0.157316	0.000158071
Q60662-2_S_480	Q60662-2	ENSMUSG00000050089	11643	Akap4	0.997185	KGKDKCKSKADPCCKSLTSAERVSEHILKES	S	480	0.283383	0.2714	0.276148	1.75021	1.66211	1.75675	0.160751	1.2175e-06
Q60662-2_S_495	Q60662-2	ENSMUSG00000050089	11643	Akap4	0.999747	SLTSAERVSEHILKESLTMWNNQKQGNQGKV	S	495	0.277374	0.28172	0.286293	1.9201	1.70463	1.52988	0.164006	0.000219689
A0A286YCY6_S_200	A0A286YCY6	ENSMUSG00000057246	407788	BC051142	1	RTSTKCGPPIILKKPSDCKGQMVRHGGSVTF	S	200	0.375445	0.286221	0.192823	1.77986	1.62916	1.7365	0.166065	3.23274e-05
Q9D411_S_11	Q9D411	ENSMUSG00000007591	71099	Tssk4	0.970787	_____MGKGDTSETASATPAYRSVMEEYGYE	S	11	0.26726	0.23213	0.368074	1.75231	1.77064	1.60958	0.169013	2.61807e-05
P17710_Y_83	P17710	ENSMUSG00000037012	15275	Hk1	0.997623	KIRPPLTEEKIDKYLYAMRLSDEILIDILTR	Y	83	0.367426	0.228288	0.299835	1.66683	1.78763	1.64999	0.175445	1.86715e-05
A0A1B0GSX1_S_134	A0A1B0GSX1	ENSMUSG00000085486	667306		0.999975	GPQTKPTGAQQDGQQSCRVCSKPPILPGRGI	S	134	0.274728	0.324815	0.297634	1.19386	1.74015	2.16881	0.17582	0.00769252
Q6P1E8_S_939	Q6P1E8	ENSMUSG00000022441	77627	Efcab6	0.998514	YITYQEFLHRLGIRYSPKVHRPYKEDYFNFL	S	939	0.309039	0.36037	0.234126	1.61999	1.71819	1.75828	0.177286	1.42973e-05
Q8C9J3_S_1119	Q8C9J3	ENSMUSG00000072663	320277	Spef2	0.932969	SESQLRIPLVPRISNSPENSAVKPKVGTFLK	S	1119	0.293166	0.306231	0.305446	1.63986	1.73122	1.72407	0.177589	1.21253e-06
B1AXP3_S_166	B1AXP3	ENSMUSG00000028492	75811	Saxo1	0.950819	PRRELLRPPHKYRPESSKFENRTTHQDDYTM	S	166	0.306601	0.255449	0.370066	1.76976	1.73528	1.56284	0.183926	4.4036e-05
A2AG50_S_64	A2AG50	ENSMUSG00000041020	78283	Map7d2	1	SAEAASGRASQSTPRSAGMDGFLKSDERQRL	S	64	0.333521	0.317582	0.316735	1.70248	1.71973	1.60995	0.192331	2.51747e-06
A0A1D5RMD1_S_970	A0A1D5RMD1	ENSMUSG00000110622	637079		0.999801	TLSQGEVRTALSQALSREVLGPSVVKALPQG	S	970	0.394396	0.366221	0.247747	1.46001	1.5698	1.96183	0.202011	0.00111875
D3YTR2_S_85	D3YTR2	ENSMUSG00000035504	70335	Reep6	0.795304	ARRCHGRSAPALRTFSGTEERGHRSARGARS	S	85	0.4019	0.327207	0.280512	1.66681	1.71509	1.60848	0.202313	9.28652e-06
A0A494B9U9_S_130	A0A494B9U9	ENSMUSG00000038498	225865	Catsper1	0.999981	SKSTASGARYTFGARSQIFGKAQSRESLRES	S	130	0.323186	0.37645	0.314093	2.13518	1.75787	1.09321	0.203304	0.0122652
P11378_S_76	P11378	ENSMUSG00000043050	21959	Tnp2	0.999993	HPKPSVHSRHSPARPSHRGSCPKNRKTFEGK	S	76	0.463251	0.444071	0.155758	1.29891	0.917924	2.72008	0.215333	0.0814053
A0A7P0A159_S_48	A0A7P0A159			Iqcf3	0.983787	AEAEEADKAILERSDSVKTECPPQAEKQNQD	S	48	0.352967	0.357158	0.354221	1.65303	1.56297	1.71966	0.215644	9.12965e-06
Q8BFW7-4_S_485	Q8BFW7-4	ENSMUSG00000033306	210126	Lpp	0.908496	KTCNSARIRVLTAKASTDL____________	S	485	0.357803	0.440114	0.269922	1.07071	1.53516	2.32629	0.216506	0.0252778
D3YTR2_S_65	D3YTR2	ENSMUSG00000035504	70335	Reep6	1	VRSRRRRCARLRACFSGLPRARRCHGRSAPA	S	65	0.356398	0.350965	0.366626	1.66518	1.72236	1.53848	0.218024	1.92764e-05
A0A286YCY6_S_212	A0A286YCY6	ENSMUSG00000057246	407788	BC051142	0.96422	KKPSDCKGQMVRHGGSVTFQGIGDDQIKCCK	S	212	0.40992	0.440921	0.247765	1.5013	1.10613	2.29396	0.224142	0.0232219
Q60662-2_S_458	Q60662-2	ENSMUSG00000050089	11643	Akap4	0.999999	AGTNDPKCKNQSLEFSAMKAEMKGKDKCKSK	S	458	0.353226	0.353802	0.415327	1.37718	1.53805	1.96241	0.230102	0.00205489
Q7TSD4-2_S_197	Q7TSD4-2	ENSMUSG00000020096	65971	Tbata	0.981905	PPLREPPPREQGAKYSAETGRLIPASSQALT	S	197	0.383368	0.349883	0.394063	1.54453	1.67905	1.64911	0.231354	8.29534e-06
G3UYX5_S_594	G3UYX5	ENSMUSG00000037627	626596	Rgs22	0.796861	GTQQLGRSEPLNAVSSKDGGLEKGSKRLPES	S	594	0.3385	0.420713	0.374526	1.62515	1.83381	1.40729	0.23298	0.000579624
Q8C0S4-2_S_141	Q8C0S4-2	ENSMUSG00000032514	74052	Ttc21a	0.9373	HDKAREYVDHMLKVSSGSKEGYVLKGWVDLT	S	141	0.375198	0.345229	0.413569	1.6718	1.671	1.52321	0.233045	1.98399e-05
Q3V1Q3_S_1089	Q3V1Q3	ENSMUSG00000021536	210044	Adcy2	0.815072	DLKTYFVNTEMSRSLSQSNLAS_________	S	1089	0.323679	0.501504	0.334325	1.69537	1.59575	1.54937	0.239543	6.91911e-05
Q7TSD4-2_S_207	Q7TSD4-2	ENSMUSG00000020096	65971	Tbata	0.968666	QGAKYSAETGRLIPASSQALTRRNRQGQRVH	S	207	0.374009	0.35091	0.439295	1.65484	1.71391	1.46704	0.24075	0.000101282
A0A140LIY9_S_2283	A0A140LIY9	ENSMUSG00000070331	217341	Qrich2	0.984486	DSKAVPSGQKKDRPVSSEGRLLQSNVSHSSI	S	2283	0.429409	0.335414	0.406159	1.49254	1.57121	1.76527	0.242489	0.000142569
P47791_S_15	P47791	ENSMUSG00000031584	14782	Gsr	1	_MALLPRALGVGAAPSLRRAARALTCAMASP	S	15	0.415533	0.400299	0.358945	1.59724	1.5317	1.69629	0.243466	1.79327e-05
O88987_S_43	O88987	ENSMUSG00000030344	11642	Akap3	0.999327	QDWKMDTSTDPVRVLSWLRKDLEKSTAGFQD	S	43	0.428801	0.314904	0.432237	1.48088	1.59444	1.74873	0.243766	0.000149683
A2ARZ3_S_3812	A2ARZ3	ENSMUSG00000075249	241516	Fsip2	1	FREIPEECQHVKVLPSVQGGGFDYREAPMDC	S	3812	0.473908	0.381432	0.333363	1.69607	1.70923	1.40599	0.247065	0.000354003
A0A5F8MQB3_T_354	A0A5F8MQB3	ENSMUSG00000073458	27263	Smok2a;Smok2b	0.999931	LVDTPTFHLGLRRRETEPTSLRLSANRQMSV	T	354	0.361323	0.407891	0.431363	1.64806	1.6335	1.51786	0.25015	1.28968e-05
A0A5F8MPU3_S_1869	A0A5F8MPU3	ENSMUSG00000072295	73463		0.998149	KCGETELSRKKERESSFSQILKENLPAIWEQ	S	1869	0.437586	0.375682	0.392871	1.63638	1.59125	1.56623	0.251601	1.69569e-06
Q80W93_T_3798	Q80W93	ENSMUSG00000059854	244653	Hydin	0.991928	DDRMRTVKWVDAPRNTPLTLNTKRKVIEMDP	T	3798	0.387757	0.379438	0.447606	1.6348	1.58559	1.56481	0.253866	2.36804e-06
Q5SS90_T_237	Q5SS90	ENSMUSG00000040978	626870	Gm11992	1	KDEWLQQQKAEADRRTPKTSRASVSSKSTED	T	237	0.416553	0.362055	0.441483	1.54885	1.38664	1.84442	0.255254	0.000951707
Q9WV38_S_481	Q9WV38	ENSMUSG00000028976	56485	Slc2a5	0.760903	TFIEINQIFTMKNKVSDVYPKKEEELGALPH	S	481	0.442064	0.388441	0.391917	1.40459	1.57629	1.7967	0.255867	0.000496887
A0A1D5RM94_S_448	A0A1D5RM94	ENSMUSG00000035770	234663	Dync1li2	0.888151	FNSLLSKKTGSPGSPSAGGVQSTAKKSDKGH;FNSLLSKKTGSPGSPSAGGVQSTAKKSGQKT	S	448	0.402122	0.465801	0.367554	1.49524	1.49576	1.77353	0.259308	0.000265701
A0JP43_S_345	A0JP43	ENSMUSG00000050944	319634	Efcab5	0.997397	TQQRGSVAEQGSRRSSAVEQTQQRGSVAEQG	S	345	0.458641	0.377079	0.4001	2.11471	1.20642	1.44304	0.259398	0.0125839
A2ARZ3_S_3744	A2ARZ3	ENSMUSG00000075249	241516	Fsip2	0.915743	IPDGDLSSGKLAKTFSSSNNQPSNRSLANNV	S	3744	0.398534	0.370547	0.467345	1.53535	1.52575	1.70247	0.259558	5.22299e-05
Q5S003_S_11	Q5S003	ENSMUSG00000027867	74362	Spag17	0.993475	_____MAPKKEKPTGSANYKIWEPSLIAAHL	S	11	0.399652	0.29713	0.545591	1.72274	1.55064	1.48424	0.261133	0.00031823
G3UWB9_S_40	G3UWB9	ENSMUSG00000017832	75482	Hspb9	0.83756	RQQLHSRMQRVGSSFSTGQREPGENRVASRC	S	40	0.410072	0.445881	0.403142	1.61988	1.60265	1.51837	0.265581	4.41594e-06
G3UYX5_S_825	G3UYX5	ENSMUSG00000037627	626596	Rgs22	0.808669	KAEDTTGYAMAKLSLSDVSKQTEYWLNVPEG	S	825	0.451047	0.281864	0.528188	1.79956	1.61937	1.31997	0.266116	0.00182162
A0A571BF43_S_12	A0A571BF43	ENSMUSG00000118471		1700001C19Rik	0.999966	____MLKDSQKSLVPSRGQKMTSGTKAKVPL	S	12	0.432588	0.418625	0.411972	1.39426	1.74111	1.60145	0.266674	0.000329694
A0A1B0GSX1_T_150	A0A1B0GSX1	ENSMUSG00000085486	667306		0.999996	CRVCSKPPILPGRGITNDCQSSSSKYSRLTS	T	150	0.495202	0.408496	0.362259	1.43401	1.59835	1.70169	0.267415	0.000186558
Q8CDT9_T_26	Q8CDT9	ENSMUSG00000013668	233918	4933402N03Rik	0.999986	QYKSQRCGYPKAQEGTPAEGEQNSRKPSRIC	T	26	0.391442	0.276876	0.599301	1.66114	1.4809	1.59034	0.267861	0.000432487
F6QNN0_S_1087	F6QNN0	ENSMUSG00000035539	381522	E230008N13Rik	0.950142	QISQAKSTCPCDKDRSQTALKRRYRAEKALK	S	1087	0.366593	0.435481	0.481573	1.48181	1.66955	1.565	0.272169	5.66867e-05
A0A1D5RM61_S_1163	A0A1D5RM61	ENSMUSG00000039342	319695	Ankar	0.964995	KEHRQKTRPKIQPRDSLTLLPPVTNVKELFR	S	1163	0.441947	0.423687	0.421666	1.62544	1.57297	1.51429	0.273156	4.03522e-06
A0A494BAF3_S_234	A0A494BAF3	ENSMUSG00000044948	100048534	Cfap43	0.972063	QADVTSLVPYGERPGSAKLNKENLAQLMKSM	S	234	0.397023	0.553119	0.338813	1.52415	1.56972	1.61717	0.273603	8.01603e-05
P15105_S_322	P15105	ENSMUSG00000026473	14645	Glul	1	SNINDFSAGVANRGASIRIPRTVGQEKKGYF	S	322	0.430153	0.431231	0.430266	1.51725	1.66508	1.52602	0.274332	1.8528e-05
Q60662-2_S_312	Q60662-2	ENSMUSG00000050089	11643	Akap4	1	NKNKCGEKQQMCPKDSKEFADSISKGLMVYA	S	312	0.412496	0.512494	0.368966	1.34842	1.62094	1.73668	0.274956	0.000752778
A0A5F8MPU3_S_530	A0A5F8MPU3	ENSMUSG00000072295	73463		0.995745	EELMPKHPSILKISSSQQENRRKMEKSPHFS	S	530	0.58136	0.326925	0.388317	1.36657	1.34693	1.9899	0.275674	0.00720154
E9QAF1_S_658	E9QAF1	ENSMUSG00000074849	238683	Spata31d1c	1	SFPAKQLEEKLLKLCSKQGLEMVQKQQTWSN	S	658	0.446915	0.430108	0.430514	1.7683	1.46859	1.45557	0.278646	0.000384047
Q8C5P7_S_165	Q8C5P7	ENSMUSG00000050052	72148	Tdrp	0.999457	ASSSRWSLRSAGKLVSIRRQSKGHLTETCEE	S	165	0.463685	0.488158	0.399378	2.15217	1.30308	1.19353	0.290661	0.0224647
A0A3B2W433_S_692	A0A3B2W433	ENSMUSG00000045275	385668	Lca5l	0.989453	FAGRAGSSDSEAVSKSPQTGPQASAGNAFGD	S	692	0.41889	0.508883	0.425178	1.43135	1.4766	1.7391	0.291142	0.000394299
Q8BKP1_S_160	Q8BKP1	ENSMUSG00000000827	66314	Tpd52l2	0.999943	HSISMPVMRNSATFKSFEDRVGTIKSKVVGG	S	160	0.50311	0.632348	0.221139	1.08505	1.11381	2.44454	0.292156	0.077814
Q9WV38_Y_484	Q9WV38	ENSMUSG00000028976	56485	Slc2a5	0.858101	EINQIFTMKNKVSDVYPKKEEELGALPHAIL	Y	484	0.505042	0.466558	0.385449	1.36987	1.50083	1.77225	0.292282	0.000896267
Q9D9J2_S_34	Q9D9J2	ENSMUSG00000062154	73376	Tex33	0.815091	DKEGQQDMNSFRANHSSLDNSKFKYHARLSQ	S	34	0.439258	0.373059	0.547485	1.76796	1.54593	1.32631	0.293048	0.00134507
B2KF24_S_129	B2KF24	ENSMUSG00000062859	21463	Tcp11	1	AQGHRSCMTERVHDASKLDCQLEERSLSSSS;PSSHRLGMTERVHDASKLDCQLEERSLSSSS	S	129	0.549099	0.467829	0.347649	1.47633	1.48373	1.67536	0.29438	0.000239268
A2AF73_S_529	A2AF73	ENSMUSG00000079606	209005	Gm595	0.943209	EPIQIKSAPPIIKKTSFAEEKSFQQLMEAIM	S	529	0.501391	0.454943	0.415916	1.61124	1.49717	1.51934	0.296526	1.4335e-05
A0A140LIY9_S_1316	A0A140LIY9	ENSMUSG00000070331	217341		0.949687	VQPETLQPRQVQPSTSRRGLVQSLLTPYGLM	S	1316	0.490803	0.397424	0.490522	1.37331	1.42855	1.81939	0.29835	0.00167684
Q3URY6_S_228	Q3URY6	ENSMUSG00000071324	213402	Armc2	0.9797	LRRGGDPGKRRARASSCPSSSDLSRKETRAA	S	228	0.49563	0.358563	0.537946	1.97144	1.55847	1.07795	0.302123	0.0153043
Q60662-2_S_318	Q60662-2	ENSMUSG00000050089	11643	Akap4	0.994104	EKQQMCPKDSKEFADSISKGLMVYANQVASD	S	318	0.415611	0.473149	0.513247	1.50931	1.51547	1.57322	0.304917	6.85262e-06
Q60662-2_S_433	Q60662-2	ENSMUSG00000050089	11643	Akap4	0.996888	KRLVSALLGEKKETKSQSLAYATLKAGTNDP	S	433	0.444249	0.467825	0.498937	1.54273	1.54422	1.50204	0.307477	9.275e-07
E9PUQ9_S_1645	E9PUQ9	ENSMUSG00000014444	234839	Piezo1	0.90507	SQELLANARTRMRTASELLLDRRLHIPELEE	S	1645	0.453048	0.663747	0.300205	0.917281	1.22559	2.44013	0.309186	0.0912028
Q8CDN8-2_S_500	Q8CDN8-2	ENSMUSG00000036168	237465	Ccdc38	0.828169	KKKLGRRLIYRSKPQSADKQELLLVSDTRSK	S	500	0.497764	0.300531	0.622145	1.55509	1.57386	1.45061	0.310169	0.000481324
A0A2I3BQN6_S_9	A0A2I3BQN6	ENSMUSG00000047394	70113	Odf3b	0.998249	_______MTVRGTVGSPAFSIYGRLSHTAPV	S	9	0.474412	0.442993	0.507513	1.69396	1.49741	1.38372	0.311452	0.000343507
Q9DBC7_T_239	Q9DBC7	ENSMUSG00000020612	19084	Prkar1a;Prkar1b	0.849966	WGIDRDSYRRILMGSTLRKRKMYEEFLSKVS	T	239	0.469819	0.462878	0.492553	1.69896	1.54648	1.32931	0.311547	0.000618678
F6YTL8_S_366	F6YTL8	ENSMUSG00000021244	56531	Ylpm1	0.923437	RGPASQFYITPNTSLSPRQSGPQWKGPKATV	S	366	0.462848	0.489743	0.473166	1.48321	1.37677	1.71427	0.311692	0.000464675
E9PUQ9_S_1863	E9PUQ9	ENSMUSG00000014444	234839	Piezo1	1	PVLAGTPRDHIQGKGSIRSKDVIQDPPEDLK	S	1863	0.52918	0.505587	0.395079	0.98124	0.991165	2.59775	0.312866	0.123969
D3YV98_S_90	D3YV98	ENSMUSG00000030695	11674	Aldoa;Aldoart2	0.816725	HRIVAPGKGILAADESTGSIAKRLQSIGTEN	S	90	0.447913	0.453537	0.528858	1.5558	1.56023	1.45367	0.312999	1.77106e-05
E9PYY5-2_S_70	E9PYY5-2	ENSMUSG00000035126	242584	Wdr78	1	GFLTDMKPAEKLNVPSAKTVQVLDSKGVDVT	S	70	0.473574	0.420984	0.537463	1.59207	1.47898	1.49693	0.313491	2.77184e-05
A2ARZ3_S_4527	A2ARZ3	ENSMUSG00000075249	241516	Fsip2	1	NEIASNLISDIRRKISQHEIRFSKDEDKTKS	S	4527	0.460843	0.43525	0.537944	1.59682	1.53151	1.43763	0.314071	4.72399e-05
A0A1D5RMI8_S_1473	A0A1D5RMI8	ENSMUSG00000063810	236266	Alms1	0.992506	TVHSTSQSYIGRRTVSYQKEFPDLSEKALKV	S	1473	0.622007	0.486378	0.334846	1.44665	1.48559	1.62453	0.316722	0.000467323
A3KGV1-6_T_31	A3KGV1-6	ENSMUSG00000026790	18286	Odf2	0.999347	GKNGVTSLTQKKVLRTPCGAPSVTVTKSHKR	T	31	0.501323	0.536485	0.425737	1.52816	1.43053	1.57776	0.322619	4.61847e-05
Q3UPR9_T_59	Q3UPR9	ENSMUSG00000032719	226866	Sbspon	0.999579	DRVYGTCFCDQACRLTGDCCFDYDRACPARP	T	59	0.502744	0.573474	0.394789	1.26665	1.3154	1.94694	0.324798	0.0106015
D3YTR2_S_264	D3YTR2	ENSMUSG00000035504	70335	Reep6	0.998982	KSDPTPEPQVRRSAGSLCADSPANDKERTAD	S	264	0.462216	0.470586	0.549718	1.58641	1.48306	1.44801	0.328174	3.53047e-05
E9QA35_S_970	E9QA35	ENSMUSG00000050876	72219	Spata31d1a	0.974984	ELPMSPGGPTHERLASSTNTQGSQEERRSRE	S	970	0.598415	0.421908	0.463169	1.45725	1.50045	1.55881	0.32846	7.70636e-05
Q60662-2_T_289	Q60662-2	ENSMUSG00000050089	11643	Akap4	0.819745	SEMRGNGEDCRDGRKTFLYSEMCNKNKCGEK	T	289	0.450348	0.577452	0.461109	1.50852	1.56375	1.43883	0.330055	5.01365e-05
Q9QYJ3_S_152	Q9QYJ3	ENSMUSG00000005483	81489	Dnajb1	0.921666	GMGGFTNMNFGRSRPSQEPTRKKQDPPVTHD	S	152	0.559519	0.440338	0.489223	1.51934	1.44951	1.54207	0.330106	2.2372e-05
O88987_S_192	O88987	ENSMUSG00000030344	11642	Akap3	0.966354	SELVNETVTACSKNISSDKAPGSGDRASGSS	S	192	0.557771	0.463801	0.481961	1.34239	1.51645	1.63762	0.334381	0.000383001
A0A338P7I8_S_513	A0A338P7I8	ENSMUSG00000022768	76872		1	INWTCLLRKLEEAELSQQALRHASRSGTSPR	S	513	0.477399	0.427441	0.599973	1.48536	1.58164	1.42819	0.334761	0.000126443
Q9D2J7_S_385	Q9D2J7	ENSMUSG00000074771	319196	Ankef1	1	ATSEQLLSVAQMHEKSRGGGVNINEFFKGTK	S	385	0.554204	0.452567	0.501496	1.41673	1.5137	1.5613	0.335787	4.29741e-05
Q9DA15_S_160	Q9DA15	ENSMUSG00000029248	71868	Thegl	1	SPSLIARYLPRLQLASLRAHPVTRDLVKKCF	S	160	0.540108	0.522066	0.449548	1.43263	1.57021	1.48544	0.336816	3.42704e-05
E9Q4M2_S_211	E9Q4M2	ENSMUSG00000003123	16890	Lipe	0.995804	AQQTPLVQGAKSKQGSLTESGFLTRLHDLSI	S	211	0.475285	0.590545	0.452147	1.38131	1.45629	1.64442	0.338681	0.00037781
A0A5F8MPU3_S_865	A0A5F8MPU3	ENSMUSG00000072295	73463		1	VSTISSDPNKLSRDPSFVLAKSSDPNKLSHY	S	865	0.568411	0.546445	0.404814	1.42186	1.56675	1.49172	0.339187	0.000117692
E0CXK5_S_10	E0CXK5	ENSMUSG00000026546	71870	Cfap45	0.880244	______MPSSQGKSDSPIVVIHDKHAIRKTL	S	10	0.437526	0.549445	0.542007	1.58174	1.43082	1.45846	0.341975	7.57204e-05
E0CXK5_S_26	E0CXK5	ENSMUSG00000026546	71870	Cfap45	0.998173	PIVVIHDKHAIRKTLSALGLEHKTETIQLIT	S	26	0.50757	0.516833	0.519924	1.58807	1.48914	1.37847	0.346598	8.92064e-05
Q3V036_S_118	Q3V036	ENSMUSG00000039492	381580	Ccdc27	0.896227	SHVGSAIMVDLPRTCSGVWKLTEDHPLGRLG	S	118	0.530347	0.522376	0.521764	1.43802	1.42639	1.5611	0.355775	2.52368e-05
Q62167_S_612	Q62167	ENSMUSG00000000787	13205	Ddx3x	0.996484	FGARDYRQSSGASSSSFSSSRASSSRSGGGG	S	612	0.46977	0.634587	0.470625	2.01444	1.04451	1.36607	0.355927	0.0307677
F6QNN0_T_64	F6QNN0	ENSMUSG00000035539	381522	E230008N13Rik	0.831841	TPMMKKVPLPEGETMTPRQRKWVRSLPNDWV	T	64	0.473779	0.593692	0.508385	1.46974	1.5421	1.41231	0.356195	5.1992e-05
E9Q4K7_S_1409	E9Q4K7	ENSMUSG00000060012	16554	Kif13b	1	LSPSHSLGSNKGRWESQQDVSQTLVSRGIAP	S	1409	0.543859	0.513422	0.518729	1.53076	1.37062	1.52261	0.356242	5.67264e-05
A0A1D5RLN8_S_306	A0A1D5RLN8	ENSMUSG00000075569	18861	Rsph10b	0.992674	DGKIRQSEPKLKKSLSEDKVSKMNFKTQGRG	S	306	0.558811	0.540104	0.478352	1.57633	1.40253	1.44387	0.356627	8.0638e-05
A6X8Z9_S_316	A6X8Z9	ENSMUSG00000022798	74663	4930435E12Rik	0.984483	PVFDQGRSSQRSSQSSRWRFPPIVFEDPYHV	S	316	0.536096	0.520882	0.522893	1.42369	1.41961	1.57683	0.357427	5.33518e-05
A0A1D5RMD1_S_824	A0A1D5RMD1	ENSMUSG00000110622	637079		0.985334	LLAAHPTTDHRSKTQSQTFLSSSKASVQLWQ	S	824	0.616523	0.560772	0.402599	1.49243	1.40831	1.51937	0.357434	0.000196111
Q3UR70_S_852	Q3UR70	ENSMUSG00000070939	73122	Tgfbrap1	0.89965	GLVHTHCAASRHTAPSSPSPGTRT_______	S	852	0.510682	0.79353	0.276521	0.903585	1.04403	2.47165	0.357691	0.144546
A0A140LIY9_S_575	A0A140LIY9	ENSMUSG00000070331	217341		1	LDRRSSVPVGTERRASLQALAEKRSSVPIEV	S	575	0.531485	0.425137	0.625277	1.53134	1.3167	1.57006	0.358049	0.000638994
O88987_S_605	O88987	ENSMUSG00000030344	11642	Akap3	0.986486	KDLMSVIFNFIRNLLSETIFKSSRNCESNVH	S	605	0.527763	0.495967	0.558488	1.34728	1.43314	1.63736	0.358148	0.000424141
O88987_S_407	O88987	ENSMUSG00000030344	11642	Akap3	0.966432	FPENIRRARDKSESYSLISTKSRAGDPKLSN	S	407	0.551317	0.48239	0.549776	1.56898	1.41093	1.43661	0.358537	6.26923e-05
A2ARZ3_S_22	A2ARZ3	ENSMUSG00000075249	241516	Fsip2	0.826218	ACSKTANVAANKAASSTVAEDSQQCVDGRHK	S	22	0.47991	0.568334	0.541987	1.70988	1.40097	1.29892	0.360615	0.00174134
Q8C0M8_S_12	Q8C0M8	ENSMUSG00000061322	68922	Dnai1	0.817018	____MPSKQIRKQSISVTRGARRRDEDSGTD	S	12	0.596018	0.449782	0.545106	1.4659	1.50101	1.44218	0.360824	3.43657e-05
Q9R160_S_731	Q9R160	ENSMUSG00000046723	13526	Adam24	1	FCLSGATKKSREAAASQPAEERVKPPYEGAE	S	731	0.820352	0.314245	0.458763	1.02871	1.15675	2.22118	0.361581	0.0824793
Q922Y0_Y_368	Q922Y0	ENSMUSG00000016526	226419	Dyrk3	0.995304	IDFGSSCFEYQKLYTYIQSRFYRAPEIILGC	Y	368	0.46617	0.525308	0.604473	1.53392	1.46493	1.40519	0.362383	6.82444e-05
A0A3B2W433_S_719	A0A3B2W433	ENSMUSG00000045275	385668	Lca5l	0.982476	AFGDSRATVAGSIQASPTEANRKTVV_____	S	719	0.536863	0.66447	0.395205	1.18313	1.50508	1.71525	0.362564	0.00568151
Q68ED7_S_120	Q68ED7	ENSMUSG00000003575	382056	Crtc1	1	YRERGRLGSPHRRPLSVDKHGRQADSCPYGT	S	120	0.555194	0.540958	0.51089	3.09234	0.489693	0.810926	0.365822	0.320393
D3YVL2-2_S_833	D3YVL2-2	ENSMUSG00000039543	76670	Cfap70	0.905659	PMATGQPLEPSLVQRSSNALLKELTSKKDIS	S	833	0.554503	0.501255	0.551616	1.32003	1.46019	1.6124	0.365926	0.000420886
Q3UKG2_S_313	Q3UKG2	ENSMUSG00000073600	381148	Prob1	1	AHDNSSSARVPRPWPSLRERAIRRDKPAPGT	S	313	0.569124	0.571089	0.47408	1.34421	1.33736	1.70413	0.368081	0.00180318
D3Z3A8_S_1243	D3Z3A8	ENSMUSG00000039585	270163	Myo9a	0.997426	SKESPDKQQERGRRQSGTDLQEDVIVRQRPK	S	1243	0.447481	0.477775	0.698607	1.45894	1.30241	1.61479	0.371072	0.00157176
A3KGV1-6_S_322	A3KGV1-6	ENSMUSG00000026790	18286	Odf2	0.790929	QCEKAQAKTASELSKSMESMRGHLQAQLRCK	S	322	0.591554	0.57645	0.458	1.3872	1.34751	1.63929	0.371744	0.000808474
D3YTR2_S_480	D3YTR2	ENSMUSG00000035504	70335	Reep6	0.999952	TAPTSTQRVSVSAQDSPRAQSPSTSPDPNQA	S	480	0.476443	0.509331	0.648958	1.369	1.50522	1.49105	0.374486	0.000183431
Q60662-2_S_590	Q60662-2	ENSMUSG00000050089	11643	Akap4	0.998759	AQYEKCGGGQSSKSLSMKHFETRGAPGPSTC	S	590	0.568812	0.500038	0.568533	1.50197	1.37713	1.48352	0.375321	3.5962e-05
Q60662-2_S_435	Q60662-2	ENSMUSG00000050089	11643	Akap4	0.996628	LVSALLGEKKETKSQSLAYATLKAGTNDPKC	S	435	0.542745	0.514124	0.589507	1.49401	1.4139	1.44572	0.378162	9.42637e-06
P02319_T_45	P02319	ENSMUSG00000022501	19118	Prm1	0.999821	CRRRRRRCCRRRRSYTIRCKKY_________	T	45	0.658453	0.435847	0.553889	1.47636	1.5086	1.36686	0.378736	0.000309354
Q00422_S_309	Q00422	ENSMUSG00000008976	14390	Gabpa	0.932818	AKVQRSPRISGEDRSSPGNRTGNNGQIQLWQ	S	309	0.495916	0.654788	0.498016	1.30639	1.43143	1.61346	0.378904	0.000960026
A0A087WQ95_S_568	A0A087WQ95	ENSMUSG00000064302	76707	Clasp1	0.995243	DRSSSSSQESLNRPLSAKRSPTGSTASRGST	S	568	0.597896	0.549506	0.502646	1.5453	1.32215	1.4825	0.379326	0.000234389
Q8C9J3_S_1715	Q8C9J3	ENSMUSG00000072663	320277	Spef2	0.966265	ILQRSEHAQGSDGERSPSRLTDEKK______	S	1715	0.571455	0.545071	0.538836	1.41091	1.51299	1.42074	0.381013	1.23224e-05
A0A5F8MPU3_S_2200	A0A5F8MPU3	ENSMUSG00000072295	73463		0.900598	KCPKKSKSGARLLGKSPEDSHNQAKHCARPY	S	2200	0.585797	0.612585	0.462157	1.35096	1.311	1.6775	0.38266	0.00203015
B1AY86_S_456	B1AY86	ENSMUSG00000026748	67448	Plxdc2	0.999406	ERRPSRWPAMKFRRGSGHPAYAEVEPVGEKE	S	456	0.514224	0.532674	0.616429	1.77626	1.33559	1.22482	0.383549	0.00651022
G3X9Z7_S_745	G3X9Z7	ENSMUSG00000040040	21821	Ift88	0.997323	SGRDSSGGSRSKREGSAGSDSGQNNSASSKS	S	745	0.582478	0.618298	0.463199	1.456	1.4211	1.45892	0.383756	5.14424e-05
D3YTR2_S_261	D3YTR2	ENSMUSG00000035504	70335	Reep6	0.999969	RQVKSDPTPEPQVRRSAGSLCADSPANDKER	S	261	0.576527	0.496759	0.606063	1.4566	1.39024	1.47381	0.38868	2.89383e-05
E9PUJ8_S_678	E9PUJ8	ENSMUSG00000072487	268816	Mroh5	0.922639	ADGAAFWGSGDQKGSSPILRRMASKDHSIFS	S	678	0.534547	0.551274	0.601204	1.56024	1.34595	1.40678	0.391151	0.00019614
E9PVP0_S_12	E9PVP0	ENSMUSG00000030688	56018	Stard10	1	____MGPRAAPGRPGSGGSGGGGRARTPAPA	S	12	0.608962	0.441104	0.638405	1.57389	1.38737	1.35027	0.391618	0.000699756
Q9D4B2_S_580	Q9D4B2	ENSMUSG00000006784	74407	Ttc25	1	LLGDGHSSNLGIRRESREIYRRLSDYSSHLP	S	580	0.622078	0.474464	0.600907	1.40903	1.40412	1.4894	0.394522	8.58024e-05
A0A1B0GSX1_S_155	A0A1B0GSX1	ENSMUSG00000085486	667306		0.858233	KPPILPGRGITNDCQSSSSKYSRLTSTNYIQ	S	155	0.563786	0.585656	0.54958	1.1543	1.43153	1.71514	0.395031	0.00590234
E9Q5W2_S_756	E9Q5W2	ENSMUSG00000043986	238663	Spata31d1d	0.844721	PCVGKEEKKAERQSPSDIKDEDTKSVHRITV	S	756	0.53696	0.424721	0.740273	1.51999	1.34016	1.4379	0.395984	0.00122429
A0A494B8Y3_S_87	A0A494B8Y3	ENSMUSG00000035179	67752	Ppp1r32	0.993253	THPQGSDFLPVLSRGSDRDTGFSRVNERTLN	S	87	0.587633	0.423437	0.690915	1.67027	1.30305	1.32469	0.395993	0.0036852
Q5EBG6_S_16	Q5EBG6	ENSMUSG00000036854	243912	Hspb6	0.99992	MEIPVPVQPSWLRRASAPLPGFSAPGRLFDQ	S	16	0.552444	0.549484	0.602842	1.58674	1.40155	1.30694	0.396898	0.000504448
O88987_S_771	O88987	ENSMUSG00000030344	11642	Akap3	1	SGQPPEGCEIPKVIVSNHNLADTVQNKQLQA	S	771	0.591928	0.525447	0.588281	1.59391	1.39827	1.30217	0.397187	0.000619958
Q8K273_S_128	Q8K273	ENSMUSG00000061273	236792	Mmgt1	1	DALSSNTSLKLRKFDSLRR____________	S	128	0.554887	0.803961	0.353942	1.607	1.17352	1.50669	0.399511	0.0096852
A0A1D5RMD1_S_996	A0A1D5RMD1	ENSMUSG00000110622	637079		1	ALPQGMLGMALMKALSWGELGISLSRALSRG	S	996	0.652349	0.477985	0.585862	1.51713	1.35757	1.4091	0.400624	0.000245896
Q80W24_S_293	Q80W24	ENSMUSG00000056987	70897	Fam71d	0.996419	TEVSEVSDVKMATNISGVKIVFENDDIIKTK	S	293	0.566397	0.613381	0.542784	1.34199	1.43357	1.50187	0.402708	7.39128e-05
Q8BKP1_S_148	Q8BKP1	ENSMUSG00000000827	66314	Tpd52l2	0.991095	RKLGDMSSYSIRHSISMPVMRNSATFKSFED	S	148	0.634505	0.769609	0.319661	1.03329	1.13314	2.10979	0.403107	0.0820601
Q5EBP8_S_365	Q5EBP8	ENSMUSG00000046434	15382	Hnrnpa1	0.898234	AKPRNQGGYGGSSSSSSYGSGRRF_______	S	365	0.625258	0.819364	0.281487	1.61518	1.03924	1.61947	0.403873	0.0269171
P70190_S_290	P70190	ENSMUSG00000041791	12344	Capza3	1	DLNLVMYPKLGYVIYSRSVLCNWII______	S	290	0.55055	0.576476	0.599674	1.48259	1.59774	1.19297	0.404067	0.00219064
A2ARZ3_S_6707	A2ARZ3	ENSMUSG00000075249	241516	Fsip2	1	TGRLDVKPLEAVGRNSFQNVRRPDITRVELL	S	6707	0.742967	0.490205	0.496272	1.82806	1.27904	1.16346	0.404969	0.0186479
Q68ED7_S_113	Q68ED7	ENSMUSG00000003575	382056	Crtc1	0.999996	HGLVDRVYRERGRLGSPHRRPLSVDKHGRQA	S	113	0.66775	0.610553	0.453719	2.8142	0.564713	0.889065	0.405818	0.296659
Q9CWK8_S_117	Q9CWK8	ENSMUSG00000034484	67804	Snx2	0.98285	PVTPTTLIAPRIESKSISAPVIFDRSRDEIE	S	117	0.754215	0.522808	0.457231	2.95688	0.640064	0.668803	0.406553	0.336226
A2ARZ3_S_3952	A2ARZ3	ENSMUSG00000075249	241516	Fsip2	0.868888	KKHTQFGKKHAGKSISLSFSDGKESRGINTA	S	3952	0.553429	0.650081	0.543022	1.61772	1.4035	1.23224	0.410614	0.00200688
Q80YD3-2_S_81	Q80YD3-2	ENSMUSG00000050141	277773		1	KRTTKEETEKLQKLLSNMKRQGWLPQEGSVR	S	81	0.587693	0.597718	0.565432	1.43686	1.47065	1.34165	0.412045	3.07713e-05
Q8CDU5_T_307	Q8CDU5	ENSMUSG00000023931	211482	Efhb	1	YRVATCLTEKLPRLMTPPEAKKYFNFRYPPA	T	307	0.585768	0.557747	0.608539	1.37622	1.45424	1.41749	0.412447	6.51218e-06
D3Z3T8_S_53	D3Z3T8	ENSMUSG00000071322	21461	Tcp10a	0.894191	QKQICDLGTELTRQSSWWCIAHKDLQSQIDA	S	53	0.536947	0.618794	0.600227	1.43577	1.48921	1.31905	0.41375	0.000121155
D3Z720_S_426	D3Z720	ENSMUSG00000062028	210145	Irgc1	0.985827	EVSLEAAGDNLVEKRSTGEGTSEEAPLSTRR	S	426	0.49581	0.523118	0.76072	1.44362	1.41052	1.36621	0.421682	0.000730135
Q0P5X5_S_577	Q0P5X5	ENSMUSG00000034151	213234	Zbbx	0.985043	QKDTSCLLFSYTRSKSAAAQMPSRAASEISE	S	577	0.716605	0.597318	0.466095	1.49163	1.40312	1.32523	0.421807	0.000724434
Q99K28_S_404	Q99K28	ENSMUSG00000027255	77038	Arfgap2	0.999828	EVTISSIRPISERTASRREVETRSSGLESSE	S	404	0.749852	0.522516	0.508961	1.74859	1.1299	1.34018	0.422249	0.0147435
L7N480_S_503	L7N480	ENSMUSG00000092518	243822	Fam71e2	1	KTLTPNQKLLQAPAHSQKAMHTKKDHLIVNI	S	503	0.551173	0.657178	0.578675	1.5016	1.39028	1.3211	0.424172	0.000192281
O08547_S_177	O08547	ENSMUSG00000027879	20333	Sec22b	0.962079	ALSALDSKANNLSSLSKKYRQDAKYLNMRST	S	177	0.580722	0.565805	0.644482	1.96609	0.897499	1.3454	0.42552	0.0604508
D3YZF2_S_48	D3YZF2	ENSMUSG00000030200	66813	Bcl2l14	0.977241	HHVFKNTPAVFSPKLSRTRSLSQKALGTWST	S	48	0.551722	0.569297	0.671461	1.34029	1.28444	1.58279	0.426018	0.00123885
Q9Z0H8-2_S_295	Q9Z0H8-2	ENSMUSG00000063146	269713	Clip2	0.981746	FAPIHKVIRIGFPSTSPAKAKKTKRMAMGVS	S	295	0.740657	0.636331	0.42079	1.09622	1.13743	1.96857	0.427816	0.0553854
A0A140LIX9_T_569	A0A140LIX9	ENSMUSG00000109572	100862066		0.944906	ALRWEEKKAQATSPGTPSQDERVLELKRKME	T	569	0.5229	0.494281	0.78228	1.64565	1.33679	1.2181	0.428388	0.00698327
Q8C5P7_S_159	Q8C5P7	ENSMUSG00000050052	72148	Tdrp	0.793184	TSLANSASSSRWSLRSAGKLVSIRRQSKGHL	S	159	0.653773	0.580067	0.565961	1.93858	0.88748	1.37414	0.428504	0.0585496
Q8CDD9_S_419	Q8CDD9	ENSMUSG00000056260	321000	Lrif1	0.989113	VLVKSKSFQLKTKSLSNSQLASMANLRAEKN	S	419	0.529014	0.580089	0.690896	1.45182	1.42584	1.32234	0.428571	0.000208352
O88987_S_67	O88987	ENSMUSG00000030344	11642	Akap3	0.885502	STAGFQDSRFKPGESSFVEEVAYPVDQRKGF	S	67	0.655778	0.611679	0.532744	1.45645	1.4408	1.30255	0.42864	0.000191783
B7XG49_S_374	B7XG49	ENSMUSG00000091017	619288	Fam71a	0.999377	SPASLSRKEIMTVTNSRIETTGKSVGETAND	S	374	0.723508	0.486811	0.594501	1.44179	1.46913	1.28426	0.430213	0.000877749
A0A1L1SUU4_S_82	A0A1L1SUU4	ENSMUSG00000040188	24044		1	VEPAQPTPQLPVRQASKFLPARFLAAGEPSE	S	82	0.63837	0.565747	0.602965	1.40868	1.51804	1.2662	0.430984	0.000468116
A0A087WNU9_S_95	A0A087WNU9	ENSMUSG00000026782	329165	Abi2	0.890828	SPVRTASVNQRNRTYSSSGSSGGSHPSSRSS	S	95	0.597882	0.699393	0.51095	2.48867	0.771561	0.931546	0.431375	0.222328
Q6NSU2_S_138	Q6NSU2	ENSMUSG00000018570	70419	2810408A11Rik	0.795528	GTSFTERPRSILKNSSSILIKKPPGSEKKSQ	S	138	0.599464	0.595726	0.61365	1.31894	1.22378	1.64845	0.431585	0.00351122
Q80VP2_S_340	Q80VP2	ENSMUSG00000021007	104871	Spata7	0.8417	QQSSERASCKLSTEFSPDSKIYSDEEELLYL	S	340	0.66974	0.532542	0.608673	1.71833	1.34895	1.12176	0.432307	0.0112853
Q60662-2_S_654	Q60662-2	ENSMUSG00000050089	11643	Akap4	0.818297	ELTESDNKRCCDPRSSKAAPMAKRPEEQCQD	S	654	0.591906	0.60953	0.61076	1.14618	1.3511	1.69052	0.432732	0.00756966
A0A1D5RMA9_S_26	A0A1D5RMA9	ENSMUSG00000053886	72281	Sh2d4a	1	IRRWKEREAAMERKESLPVKSRPKKENGKSV	S	26	0.481923	0.610211	0.73564	1.70524	1.26463	1.20236	0.438081	0.0109816
Q5STT6_S_602	Q5STT6	ENSMUSG00000020401	432552	Fam71b	0.996433	GSVSKRATKITSFFRSFLVRPTPKAGDTSCD	S	602	0.716982	0.615177	0.496543	1.50413	1.62815	1.03903	0.438401	0.0148102
A0A1D5RMD1_S_699	A0A1D5RMD1	ENSMUSG00000110622	637079		0.98284	LTAQLQPACEQARSVSRDHLTRSCPASASLQ	S	699	0.782787	0.488259	0.559511	1.91038	1.61088	0.648179	0.439041	0.116898
Q3V0F0_S_920	Q3V0F0	ENSMUSG00000071636	239731	Rimbp3	1	PTALPAGHSKVLKKGSLLLGEVQERGLCQVG	S	920	0.661644	0.616745	0.561549	1.54987	1.21426	1.39593	0.442286	0.00157616
A2AKP6_S_5	A2AKP6	ENSMUSG00000078722	100861727	Gm12394;Gm12429	0.972799	___________MKSQSWVPKQGNVRQLLCLD;EDEKPCELLSIMKSQSWVPKQGNVRQLLCLD	S	5	0.645036	0.68696	0.512381	1.3121	1.39445	1.44907	0.443827	0.000307552
A0A5F8MPU3_S_1362	A0A5F8MPU3	ENSMUSG00000072295	73463		0.99982	QLGIGIKSSSEARMDSQNQLLTPWERSVTSH	S	1362	0.583163	0.676329	0.588116	1.18784	1.33909	1.62547	0.44495	0.00432098
E9Q6J5-3_S_2844	E9Q6J5-3	ENSMUSG00000061755	665775	Bod1l	0.87702	EDSKTETDITTVEQSSPSGKLKVSQADESNK	S	2844	0.605312	0.584569	0.658014	1.55678	1.3401	1.25523	0.44505	0.00114415
B3VNK5_S_357	B3VNK5	ENSMUSG00000048003	329954	Catsper4	0.880965	QDLITALVSREKVSDSNINMVNKHKFSH___	S	357	0.610042	0.675333	0.562928	1.37267	1.40613	1.37289	0.445192	2.39497e-05
Q8BLG0-2_S_479	Q8BLG0-2	ENSMUSG00000038116	228829	Phf20	0.993039	KLLHYHMKYFHGMEKSPEPEEGPGKTHVQTR	S	479	0.65781	0.609768	0.585429	1.45631	1.38538	1.3053	0.446831	9.47542e-05
B7ZMW1_S_44	B7ZMW1	ENSMUSG00000025500	72000	Lmntd2	0.994125	GSPVGTPVDRVAPSYSQSAKLYTSTPMGCSV	S	44	0.625819	0.705197	0.522351	1.37653	1.55883	1.21127	0.446957	0.00253035
Q99020_S_272	Q99020	ENSMUSG00000020358	15384	Hnrnpab	0.999998	NRGSGGGQGSTNYGKSQRRGGHQNNYKPY__	S	272	0.605998	0.621773	0.630916	1.81377	1.21104	1.1165	0.448816	0.0253002
A3KGV1-6_S_110	A3KGV1-6	ENSMUSG00000026790	18286	Odf2	1	DSGHCKMNRYDKKIDSLMNAVGCLKSEVKMQ	S	110	0.617902	0.585335	0.659299	1.44928	1.29341	1.39478	0.450164	0.000114028
A0A1B0GRK2_S_225	A0A1B0GRK2	ENSMUSG00000036214	76416	Znrd1-as	0.992316	AREFTDKPWRQPRLFSETTLPKIVLEEESIP	S	225	0.686418	0.628887	0.547377	1.39646	1.3	1.44086	0.450215	0.000196712
A0A1D5RMI8_S_1560	A0A1D5RMI8	ENSMUSG00000063810	236266	Alms1	0.860134	RKLPDHIEVFLKSVGSGSADRKTGAQIVSSS	S	1560	0.642244	0.667102	0.554391	1.33367	1.39357	1.40903	0.450585	5.14545e-05
P16381_S_610	P16381	ENSMUSG00000039224	110957	D1Pas1	0.958062	FGARDYRQSSGASSSSFSSGRASNSRSGGGS	S	610	0.670664	0.620589	0.573931	1.70682	1.13503	1.29296	0.451092	0.0118815
B1AWG1_T_73	B1AWG1	ENSMUSG00000028576	67694	Ift74	1	GGVLSSQIKVADRPVTQQGLSGMKTGMKGPQ	T	73	0.595695	0.662763	0.613949	1.65847	1.34387	1.12526	0.453632	0.00853898
B7XG49_S_439	B7XG49	ENSMUSG00000091017	619288	Fam71a	0.999872	ERRSRRDQRAKERVGSRSEQHQRTGEGHKTE	S	439	0.925679	0.418802	0.52937	1.45134	1.02037	1.65443	0.45414	0.0361942
Q8C9J3_S_583	Q8C9J3	ENSMUSG00000072663	320277	Spef2	0.999962	QEKVSKTQDKNVLAVSPVPGDRTSQKEGVKI	S	583	0.58943	0.689503	0.594961	1.25067	1.29308	1.58236	0.454156	0.00234196
Q3TTL2_S_132	Q3TTL2	ENSMUSG00000028678	73804	Kif2c	1	QAHSTRSTSSANPGNSVRRKSCIVKEMEKMK	S	132	0.727206	0.625229	0.52507	1.68353	1.0981	1.34086	0.455429	0.0140597
Q60662-2_S_572	Q60662-2	ENSMUSG00000050089	11643	Akap4	0.839383	DPCEEECPGSSMGYMSQSAQYEKCGGGQSSK	S	572	0.617246	0.440094	0.821963	1.39694	1.36439	1.35937	0.456064	0.00253454
F6RJ39_S_162	F6RJ39	ENSMUSG00000022185	56215	Acin1	0.999998	HSPRKSSSFSEEKGESDDEKPRKGERRSSRV	S	162	0.553229	0.992844	0.33644	1.01635	1.38395	1.71718	0.4572	0.0561985
Q3V037_T_204	Q3V037	ENSMUSG00000071015	214568	Gm136	0.998723	EEFVTTGVTVIKDKKTSLGQLIKAKEHEMTI	T	204	0.672673	0.593016	0.617386	1.23615	1.37979	1.50098	0.457399	0.000744565
A0A571BEV2_S_3405	A0A571BEV2	ENSMUSG00000091844	102636082		0.755393	QPVDNNSISSTVRKSSQYTIKHKEHQMVLLD	S	3405	0.695929	0.613739	0.586282	1.4554	1.31297	1.33568	0.46197	0.000181736
O88987_S_421	O88987	ENSMUSG00000030344	11642	Akap3	1	YSLISTKSRAGDPKLSNLNFAMKSESKLKEN	S	421	0.710423	0.621448	0.569331	1.43361	1.37985	1.28533	0.463844	0.000254907
Q9D454_S_239	Q9D454	ENSMUSG00000071749	71088		0.992465	ETGDLARHSNVQTRDSFMRMPSSLLVSTTRG	S	239	0.636779	0.511493	0.758072	1.77234	1.0247	1.29662	0.465682	0.0337616
Q8C6S9_S_1516	Q8C6S9	ENSMUSG00000020014	380654	Cfap54	0.805262	QKLTERTKERLGSSYSSVSFRSCDPNLFSLF	S	1516	0.704964	0.657552	0.544455	1.25727	1.38301	1.45275	0.465907	0.000609756
E9QA74_S_335	E9QA74	ENSMUSG00000000631	360013	Myo18a	0.927159	IFKHQLKGGTLQRSTSFRQGPEESGLGEGTK	S	335	0.603213	0.752813	0.552312	1.88339	1.03928	1.16899	0.466397	0.0539267
Q9D1T2_S_125	Q9D1T2	ENSMUSG00000020814	67622	Mxra7	0.999945	GAAFSFKYSPGQLRGSQYKKMMTKEELEEEH	S	125	0.642023	0.701868	0.569708	1.90361	1.08915	1.09364	0.468284	0.0570493
Q60662-2_T_440	Q60662-2	ENSMUSG00000050089	11643	Akap4	0.996414	LGEKKETKSQSLAYATLKAGTNDPKCKNQSL	T	440	0.603046	0.606537	0.704078	1.42664	1.31599	1.3437	0.468307	0.000102801
A2RRY8_S_35	A2RRY8	ENSMUSG00000023935	71020	Spats1	0.785672	ANRTSSRQNKRTSLSSSDGTGPRVTESLGLP	S	35	0.628105	0.644305	0.641503	1.34343	1.31896	1.4237	0.468398	2.26726e-05
H9KUZ8_T_32	H9KUZ8	ENSMUSG00000029790	83922	Cep41	0.963812	IPQNPRYQHVKSRLDTGNSMTKYIEKLEEIK	T	32	0.641453	0.643777	0.630428	1.37849	1.37497	1.33088	0.469025	1.38666e-06
Q5SS90_S_198	Q5SS90	ENSMUSG00000040978	626870	Gm11992	0.831627	TGTPVSHKEPERSRLSLPPMPGQKNSSPTNF	S	198	0.725499	0.591146	0.601313	1.44155	1.35783	1.28266	0.469852	0.000332359
Q3U1U6_S_392	Q3U1U6	ENSMUSG00000029723	78829	Tsc22d4	1	VLPSAKERSPVRDQESRSNRDSRDSRSLMTL	S	392	0.704654	0.596665	0.618625	1.30006	1.31331	1.46668	0.470568	0.000330413
A0A1D5RMD1_S_1009	A0A1D5RMD1	ENSMUSG00000110622	637079		1	ALSWGELGISLSRALSRGELRPELNKATQGK	S	1009	0.736367	0.598279	0.589502	1.40855	1.3736	1.2937	0.472085	0.000253417
Q9ERG0_S_15	Q9ERG0	ENSMUSG00000023022	65970	Lima1	0.999995	_MESTPFNRRQWTSLSLRVTAKELSLVNKNK	S	15	0.651436	0.753013	0.52058	1.76135	0.995988	1.31763	0.472403	0.0365392
A0A3B2WD63_S_372	A0A3B2WD63	ENSMUSG00000101307	664821	Gm7356	0.806467	PSMDAGATSCLKIKRSGSAPILGRSVWPSSI	S	372	0.60022	0.7515	0.5776	1.38862	1.27237	1.40969	0.473955	0.000501288
O54833_S_21	O54833	ENSMUSG00000046707	13000	Csnk2a2	0.999809	AGSRARVYAEVNSLRSREYWDYEAHVPSWGN	S	21	0.674859	0.643488	0.611178	1.32304	1.36992	1.37752	0.474029	9.05353e-06
O88987_S_405	O88987	ENSMUSG00000030344	11642	Akap3	0.99874	KKFPENIRRARDKSESYSLISTKSRAGDPKL	S	405	0.665021	0.630069	0.635329	1.35019	1.32311	1.39629	0.474353	7.60823e-06
F6RJ39_T_1263	F6RJ39	ENSMUSG00000022185	56215	Acin1	0.94747	DRRDTKRHSRSRSRSTPVRDRGGRR______	T	1263	0.519749	0.89899	0.512098	0.852625	1.39242	1.82412	0.474505	0.0821137
Q497N6_S_414	Q497N6	ENSMUSG00000076433	58251	Kiaa1731nl	0.999044	ESLKPYLQKQADSVASWMALRQKQKAELEQR	S	414	0.66086	0.621387	0.649172	1.43787	1.47431	1.1564	0.474716	0.00214073
Q60662-2_S_585	Q60662-2	ENSMUSG00000050089	11643	Akap4	0.973389	YMSQSAQYEKCGGGQSSKSLSMKHFETRGAP	S	585	0.632066	0.546623	0.753945	1.18084	1.22139	1.66513	0.475156	0.012878
Q3UQ44_S_1461	Q3UQ44	ENSMUSG00000021676	544963	Iqgap2	1	IKTCVDNLKRKNSRRSIKLDGKAEPKGTKRV	S	1461	0.902981	0.56672	0.464413	2.14168	1.09576	0.828453	0.475693	0.167511
A0A2R8VHF7_S_165	A0A2R8VHF7	ENSMUSG00000116376	666504		0.811008	SPGIVQRKTQVYTKSSVNDLDV_________	S	165	0.617292	0.549711	0.768195	1.47603	1.27821	1.31056	0.476087	0.0013401
A3KGV1-6_S_37	A3KGV1-6	ENSMUSG00000026790	18286	Odf2	0.993738	SLTQKKVLRTPCGAPSVTVTKSHKRGMKGDT	S	37	0.660992	0.646929	0.629972	1.40036	1.48216	1.17959	0.477066	0.00145915
Q8C0M8_T_14	Q8C0M8	ENSMUSG00000061322	68922	Dnai1	0.88311	__MPSKQIRKQSISVTRGARRRDEDSGTDVG	T	14	0.721642	0.602933	0.615151	1.4203	1.28172	1.35825	0.477733	0.000211647
P32037_S_471	P32037	ENSMUSG00000003153	20527	Slc2a3	0.999999	RTFEDIARAFEGQAHSGKGPAGVELNSMQPV	S	471	0.598469	0.576012	0.767653	1.58479	1.3178	1.15528	0.478609	0.00712129
A0A3B2W433_S_615	A0A3B2W433	ENSMUSG00000045275	385668	Lca5l	0.998895	NLHHGLPTSCRQVSGSPHCRCRHDMGKHRSE	S	615	0.688874	0.719948	0.534211	1.23069	1.23301	1.59327	0.478937	0.0061718
A0A571BF43_T_28	A0A571BF43	ENSMUSG00000118471		1700001C19Rik	0.999636	RGQKMTSGTKAKVPLTALSQKWKRDREQTLE	T	28	0.64742	0.605777	0.692267	1.23269	1.51232	1.30953	0.479824	0.00127786
O88987_S_199	O88987	ENSMUSG00000030344	11642	Akap3	0.99997	VTACSKNISSDKAPGSGDRASGSSQAPGLRY	S	199	0.65371	0.567579	0.725402	1.30148	1.25553	1.49629	0.480272	0.00126657
D3Z5R4_S_144	D3Z5R4	ENSMUSG00000086040	330319	Wipf3	1	VSGGKSGQGPGSRAPSPRLPIKAISGPLPAP	S	144	0.837878	0.522637	0.594648	2.54745	0.636302	0.861083	0.483373	0.317613
O70451_S_476	O70451	ENSMUSG00000020102	20503	Slc16a7	0.983429	QDEVTVKASNAHNPPSDRDKESNI_______	S	476	0.591439	0.694853	0.670815	1.40277	1.28802	1.3521	0.484086	0.000107847
A0A087WQI0_S_153	A0A087WQI0	ENSMUSG00000036557	75467	1700011E24Rik	0.809077	LCPGQYEVLPAPVPKSPARSFVFRSSVQRFP	S	153	0.667369	0.590609	0.702034	1.38864	1.36724	1.2841	0.485153	0.000111294
Q80VP2_S_336	Q80VP2	ENSMUSG00000021007	104871	Spata7	0.927054	DGILQQSSERASCKLSTEFSPDSKIYSDEEE	S	336	0.704848	0.564824	0.690554	1.64297	1.25867	1.13814	0.485231	0.0119584
Q9D5B7_S_172	Q9D5B7	ENSMUSG00000049160	100502590	4930469G21Rik	0.999951	SVKKAKQQRKLRKKKSKGEEEQKITAIPKLV	S	172	0.689273	0.724173	0.547908	1.27674	1.46595	1.29596	0.485646	0.00101526
P97825_T_82	P97825	ENSMUSG00000020737	15374	Hn1	0.925687	GSKSSGGREDSESPGTQRSNSSEASSGDFLD	T	82	0.617324	0.824052	0.521592	0.861679	1.07181	2.10354	0.48624	0.154165
Q8CCG1_S_112	Q8CCG1	ENSMUSG00000045064	72350	Zc2hc1c	0.843544	GNNAQGQGKGLFYLSSPTPRYPKANDQDFIP	S	112	0.657765	0.583092	0.722978	1.65695	1.30816	1.07106	0.48656	0.0168199
P02319_S_43	P02319	ENSMUSG00000022501	19118	Prm1	0.99833	RCCRRRRRRCCRRRRSYTIRCKKY_______	S	43	0.64143	0.752784	0.570521	1.32256	1.3135	1.39921	0.486891	0.000317823
H9KV01_S_961	H9KV01	ENSMUSG00000022961	20658	Son	0.999765	LGHDPYRLTPDPYRVSPRPYRIAPRSYRIAP	S	961	0.541459	0.880725	0.542663	1.20693	1.46035	1.36788	0.486933	0.00692591
K3W4Q5_S_466	K3W4Q5	ENSMUSG00000045350	72277	Fam186a	1	KKVGKAKAEQGRGGPSPMWEQLKKGRSEQLI	S	466	1.14651	0.377185	0.442552	1.35384	1.14597	1.53394	0.48745	0.0635085
Q69ZS8-2_S_380	Q69ZS8-2	ENSMUSG00000040606	71529	Kazn	0.752045	EDQKRKKKKEKMGFGSISRVFARGKQRKSLD	S	380	0.697685	0.79027	0.479714	1.35264	1.22036	1.45933	0.487973	0.00393344
O09035_S_2	O09035	ENSMUSG00000038057	13168	Dbil5	1	______________MSQVEFEMACASLKQLK	S	2	0.770755	0.548303	0.650429	1.43863	1.20273	1.38915	0.488644	0.00204886
Q8R0C3_S_961	Q8R0C3	ENSMUSG00000036196	224661	Slc26a8	0.936041	EPEPERERKTRTRSQSPWRNYFTAYRFGSSN	S	961	0.610188	0.621013	0.738328	1.6904	1.3577	0.98237	0.48866	0.0301176
Q3UWM4_S_634	Q3UWM4	ENSMUSG00000042599	338523	Kdm7a	0.997706	KTEQSSGREEAESQGSPKPLNRIFTSVRSEL	S	634	0.673514	0.93745	0.359422	0.884486	1.42613	1.719	0.488976	0.0812896
A0A668KLV9_S_425	A0A668KLV9	ENSMUSG00000038587	83397	Akap12	0.937484	QERIKVQGSPLKKLFSSSGLKKLSGKKQKGK	S	425	0.703069	0.72527	0.543254	1.78505	1.14964	1.09372	0.489423	0.0401844
A0A0A6YXI2_S_23	A0A0A6YXI2	ENSMUSG00000027528	21884	Fabp9;Gm37389	0.982437	LCTMIEPFLGTWKLISSENFENYVRELGVEC	S	23	0.504127	0.529811	0.939043	1.46	1.34477	1.22225	0.489936	0.0119788
A0A2I3BPM0_S_396	A0A2I3BPM0	ENSMUSG00000021918	23955	Nek4	1	SSRTSSTASAKDRPLSARERRRLKQSQEEML	S	396	0.723052	0.77129	0.478777	1.86168	0.950759	1.21444	0.489987	0.0744368
Q3UR70_S_853	Q3UR70	ENSMUSG00000070939	73122	Tgfbrap1	0.987491	LVHTHCAASRHTAPSSPSPGTRT________	S	853	0.733509	0.891302	0.354058	1.04269	1.03528	1.94315	0.492117	0.116574
Q8K450-3_S_277	Q8K450-3	ENSMUSG00000053153	66722	Spag16	0.914136	GHIQVPVIKGSYESASITRESGDRAGHSCEK	S	277	0.566395	0.642805	0.770645	1.47131	1.40741	1.14144	0.49248	0.00439604
D3YTR2_S_211	D3YTR2	ENSMUSG00000035504	70335	Reep6	0.990145	LHDARTLERGITTIPSRHKTTLSKAPHGSRQ	S	211	0.544761	0.386269	1.05001	1.61267	1.45153	0.954763	0.492922	0.073313
A0A1L1SR47_S_721	A0A1L1SR47	ENSMUSG00000094152	381884		0.999849	GIPFRSTPSSKLPLGSGQLQSTKEASKDILQ	S	721	0.721817	0.657738	0.604159	1.58152	1.29184	1.14293	0.493917	0.00704511
F6RJ39_S_577	F6RJ39	ENSMUSG00000022185	56215	Acin1	0.934822	QARVHANPHERPKMGSRSTSESRSRSRSRSR	S	577	0.660338	0.924914	0.399402	0.985857	1.56706	1.46243	0.494268	0.0447365
A2APB1_S_145	A2APB1	ENSMUSG00000027339	215653	Rassf2	0.983102	LKPVQEDTPQLMRTRSDVGVRRRGNVRTSSD	S	145	0.564455	0.750442	0.671498	1.57486	1.01445	1.4243	0.494915	0.0184369
E9Q0C6_S_596	E9Q0C6	ENSMUSG00000091556	101055983	Gm14569	0.796131	DVEVSKMEKQQALRYSSKLLGKPKAREASAK	S	596	0.706534	0.663846	0.617143	1.86923	0.83976	1.30349	0.495336	0.0867663
E9Q446_S_342	E9Q446	ENSMUSG00000026171	57751	Rnf25	1	ETQKSVLDPPRHGRGSWRQYDRRHPKGGECC	S	342	0.654335	0.752644	0.581028	1.81782	0.77337	1.42081	0.495516	0.0939521
E9QMU3_T_233	E9QMU3	ENSMUSG00000019996	17761	Map7	0.788427	LSPWESSVVSRLLTPTHSFLARSKSTAALSG	T	233	0.519961	0.739854	0.728958	2.03649	0.755374	1.21936	0.495802	0.15175
P23116_S_1326	P23116	ENSMUSG00000024991	13669	Eif3a	1	GEKEKASWRAEKDRESLRRTKNETDEDGWTT	S	1326	0.683762	0.661205	0.645766	1.28706	1.30435	1.41785	0.496533	9.2831e-05
D3YVZ5_S_433	D3YVZ5	ENSMUSG00000012609	320244	Ttll5	0.996823	SRRNPFQKPQRTRPLSASDAEMKNLVASARE	S	433	0.650238	0.669402	0.672615	1.34385	1.24918	1.41471	0.497101	0.000156871
Q91XQ0_T_143	Q91XQ0	ENSMUSG00000033826	13417	Dnah8	0.963687	ISQSSRRPSKFRRSMTGIPNLQETLKEKQAR	T	143	0.758212	0.543661	0.69125	1.77291	1.2634	0.97056	0.497426	0.0506285
F6SH61_T_422	F6SH61	ENSMUSG00000020859	70834	Spag9	0.99273	EPPVNLKYNAPTSHVTPSVKKRSSTLSQLPG	T	422	0.730878	0.601625	0.665091	1.0652	1.01731	1.9199	0.499098	0.0865906
Q5SS90_S_209	Q5SS90	ENSMUSG00000040978	626870	Gm11992	0.971595	RSRLSLPPMPGQKNSSPTNFSKLISNGYKDE	S	209	0.678319	0.69928	0.620615	1.17493	1.33779	1.48906	0.499331	0.00204862
A0A338P7I8_S_127	A0A338P7I8	ENSMUSG00000022768	76872	Ccdc116	0.999969	PVEVPSSRHRSRARPSIDTVHRHRARPTLCA	S	127	0.672382	0.632017	0.694308	1.34749	1.37208	1.28173	0.499515	3.34282e-05
A0A0A0MQD1_S_880	A0A0A0MQD1	ENSMUSG00000035517	100121	Tdrd7	0.795128	HQKDVFLSAVSTAASSPGNRNGGTPAPGSPA	S	880	0.734465	0.628187	0.643709	1.57647	1.33122	1.08595	0.502389	0.0103781
E9Q8J5_S_65	E9Q8J5	ENSMUSG00000048411	210962	Gm597	0.998509	KTNIRKVVKMGQRKASKETATLTGYRNFQKN	S	65	0.714994	0.675564	0.622242	1.37947	1.29251	1.31522	0.504815	6.1392e-05
Q91XQ0_S_141	Q91XQ0	ENSMUSG00000033826	13417	Dnah8	0.979218	DGISQSSRRPSKFRRSMTGIPNLQETLKEKQ	S	141	0.774379	0.591754	0.648378	1.56517	1.21385	1.20647	0.505461	0.0072281
Q91YQ3_S_48	Q91YQ3	ENSMUSG00000042109	105859	Csdc2	0.98266	RIWERGGGIAPRDLPSPLPTKRTRTYSATAR	S	48	0.823337	0.618777	0.578932	2.09482	0.848373	1.03576	0.507934	0.174132
Q62167_S_594	Q62167	ENSMUSG00000000787	13205	Ddx3x	1	HYKGSSRGRSKSSRFSGGFGARDYRQSSGAS	S	594	0.745508	0.665808	0.613239	1.5611	1.17784	1.2365	0.509265	0.00654907
Q3URY6_S_148	Q3URY6	ENSMUSG00000071324	213402	Armc2	0.999389	RFYRAASQGMLLPDRSPPAAHSKTVDESSKP	S	148	0.606483	0.58802	0.832926	1.67046	1.50075	0.801368	0.510357	0.0795889
A0A1D5RMD1_S_1278	A0A1D5RMD1	ENSMUSG00000110622	637079		0.999859	EHSGRTKGTLDNRNSSEHRCFLSCQPDVCSV	S	1278	0.841628	0.564663	0.621615	1.24393	1.363	1.36517	0.510538	0.0022716
E9Q5M6_S_889	E9Q5M6	ENSMUSG00000071550	212517	Cfap44	1	FSEFIVPKGIKAKVPSPRFGIESEAAPEDIE	S	889	0.680447	0.678316	0.669503	1.33782	1.33772	1.2962	0.510675	1.40282e-06
E9Q722_T_182	E9Q722	ENSMUSG00000026641	22278	Usf1	0.919091	QEVLQGGSQRSIAPRTHPYSPKSEAPRTTRD	T	182	0.79284	0.759623	0.476822	1.03644	1.60778	1.32649	0.511063	0.0284972
Q8BIL5_S_719	Q8BIL5	ENSMUSG00000028572	77963	Hook1	0.999956	FLAQQRHITNTRRNLSVKVPAAASD______	S	719	0.786057	0.645451	0.598966	1.63328	1.08604	1.2502	0.511515	0.0196656
Q9D9J2_T_9	Q9D9J2	ENSMUSG00000062154	73376	Tex33	0.85586	_______MELSHRQGTTTLTRTHPNDKEGQQ	T	9	0.751348	0.568702	0.710829	1.38941	1.39572	1.18399	0.51167	0.00190427
E0CZ80_S_119	E0CZ80	ENSMUSG00000026885	74410	Ttll11	0.90252	LVKARGRSRSRVYRRSAGSMRPVTVDSSKAR	S	119	0.712945	0.726558	0.599814	1.22222	1.62891	1.10955	0.51489	0.0170342
A0A1D5RM92_S_165	A0A1D5RM92	ENSMUSG00000031930	66894	Wwp2	1	HSGGSARTATAASEQSPGARNRHRQPVKNSS	S	165	0.720077	0.815288	0.507197	0.932107	1.1787	1.84663	0.516132	0.0909562
D3YTR2_S_391	D3YTR2	ENSMUSG00000035504	70335	Reep6	0.991531	RGSLTPRAAQRARLPSGTLGSAQLPMRSGGA	S	391	0.668802	0.624367	0.750772	1.48469	1.25406	1.21731	0.516661	0.00223267
[truncated: 9,798 more rows]

## Sheet: c. Proteome
Table 6c. Quantitative proteome of Ttbk2-sKO and Control testes.
[truncated: 10,324 more rows]
