# Supplementary material for: Stage‐Resolved Phosphoproteomic Landscape of Mouse Spermiogenesis Reveals Key Kinase Signaling in Sperm Morphogenesis
Source: Adv Sci (Weinh). 2025 Sep 3;12(44):e08538. doi: 10.1002/advs.202508538 (PMC12667522; doi:10.1002/advs.202508538)
Supplement: Supplementary file 9 — Supplemental Table 7 [file ADVS-12-e08538-s004.xlsx]

## Sheet: a. CC
Table 7a. The enriched cellular components (CC) in differential phosphoproteome between Ttbk2-sKO and Control testes.
Category	Term	Count	%	PValue	Genes	List Total	Pop Hits	Pop Total	Fold Enrichment	Bonferroni	Benjamini
Cellular Component (CC)	GO:0005737~cytoplasm	211	42.9735	7.52293e-30	ENSMUSG00000031592, ENSMUSG00000006715, ENSMUSG00000061322, ENSMUSG00000048478, ENSMUSG00000017291, ENSMUSG00000020102, ENSMUSG00000021676, ENSMUSG00000042121, ENSMUSG00000022768, ENSMUSG00000063063, ENSMUSG00000037331, ENSMUSG00000025916, ENSMUSG00000015305, ENSMUSG00000073557, ENSMUSG00000031584, ENSMUSG00000026790, ENSMUSG00000022197, ENSMUSG00000012609, ENSMUSG00000046957, ENSMUSG00000003575,…	473	6404	29926	2.08458	3.39284e-27	3.39284e-27
Cellular Component (CC)	GO:0005829~cytosol	144	29.3279	5.41498e-18	ENSMUSG00000033499, ENSMUSG00000031078, ENSMUSG00000031592, ENSMUSG00000027255, ENSMUSG00000006715, ENSMUSG00000048478, ENSMUSG00000040860, ENSMUSG00000045912, ENSMUSG00000020102, ENSMUSG00000026842, ENSMUSG00000020622, ENSMUSG00000033819, ENSMUSG00000037331, ENSMUSG00000015305, ENSMUSG00000034101, ENSMUSG00000011877, ENSMUSG00000031584, ENSMUSG00000031065, ENSMUSG00000022197, ENSMUSG00000033083,…	473	4458	29926	2.04367	2.44216e-15	1.22108e-15
Cellular Component (CC)	GO:0036126~sperm flagellum	25	5.09165	6.96627e-16	ENSMUSG00000061923, ENSMUSG00000062859, ENSMUSG00000022441, ENSMUSG00000026546, ENSMUSG00000023931, ENSMUSG00000026649, ENSMUSG00000072663, ENSMUSG00000040040, ENSMUSG00000062154, ENSMUSG00000036168, ENSMUSG00000039632, ENSMUSG00000035179, ENSMUSG00000050612, ENSMUSG00000053153, ENSMUSG00000028492, ENSMUSG00000026790, ENSMUSG00000007591, ENSMUSG00000072295, ENSMUSG00000026679, ENSMUSG00000062028,…	473	174	29926	9.0903	3.00426e-13	1.04726e-13
Cellular Component (CC)	GO:0031514~motile cilium	21	4.27699	5.77495e-14	ENSMUSG00000061923, ENSMUSG00000028492, ENSMUSG00000076433, ENSMUSG00000026790, ENSMUSG00000007591, ENSMUSG00000028576, ENSMUSG00000024430, ENSMUSG00000027867, ENSMUSG00000044433, ENSMUSG00000007907, ENSMUSG00000029828, ENSMUSG00000040040, ENSMUSG00000071550, ENSMUSG00000047394, ENSMUSG00000050089, ENSMUSG00000039543, ENSMUSG00000075249, ENSMUSG00000030688, ENSMUSG00000035126, ENSMUSG00000034401,…	473	137	29926	9.69809	2.6037e-11	6.51125e-12
Cellular Component (CC)	GO:0005813~centrosome	42	8.55397	8.45586e-14	ENSMUSG00000061923, ENSMUSG00000031592, ENSMUSG00000029790, ENSMUSG00000004591, ENSMUSG00000031292, ENSMUSG00000021693, ENSMUSG00000061322, ENSMUSG00000040860, ENSMUSG00000045659, ENSMUSG00000007721, ENSMUSG00000001089, ENSMUSG00000024989, ENSMUSG00000022768, ENSMUSG00000069662, ENSMUSG00000040040, ENSMUSG00000066036, ENSMUSG00000025916, ENSMUSG00000026927, ENSMUSG00000035770, ENSMUSG00000036168,…	473	655	29926	4.05691	3.81541e-11	7.62719e-12
Cellular Component (CC)	GO:0005930~axoneme	20	4.07332	6.38112e-13	ENSMUSG00000053153, ENSMUSG00000006784, ENSMUSG00000059248, ENSMUSG00000059854, ENSMUSG00000044948, ENSMUSG00000028758, ENSMUSG00000020014, ENSMUSG00000044433, ENSMUSG00000021007, ENSMUSG00000043036, ENSMUSG00000020612, ENSMUSG00000031518, ENSMUSG00000040040, ENSMUSG00000045275, ENSMUSG00000071550, ENSMUSG00000033826, ENSMUSG00000039543, ENSMUSG00000039632, ENSMUSG00000075569, ENSMUSG00000035126	473	137	29926	9.23628	2.87808e-10	4.79648e-11
Cellular Component (CC)	GO:0005634~nucleus	159	32.3829	3.34223e-12	ENSMUSG00000059005, ENSMUSG00000026048, ENSMUSG00000006715, ENSMUSG00000048478, ENSMUSG00000008976, ENSMUSG00000026842, ENSMUSG00000021832, ENSMUSG00000040463, ENSMUSG00000063063, ENSMUSG00000031518, ENSMUSG00000032727, ENSMUSG00000034101, ENSMUSG00000047371, ENSMUSG00000043050, ENSMUSG00000050799, ENSMUSG00000058835, ENSMUSG00000037608, ENSMUSG00000031065, ENSMUSG00000078796, ENSMUSG00000022197,…	473	5988	29926	1.67998	1.50734e-09	2.08747e-10
Cellular Component (CC)	GO:0097228~sperm principal piece	13	2.64766	3.70283e-12	ENSMUSG00000026790, ENSMUSG00000048003, ENSMUSG00000072295, ENSMUSG00000021693, ENSMUSG00000024430, ENSMUSG00000026679, ENSMUSG00000116376, ENSMUSG00000007907, ENSMUSG00000043060, ENSMUSG00000038498, ENSMUSG00000050089, ENSMUSG00000075249, ENSMUSG00000030344	473	45	29926	18.2776	1.66997e-09	2.08747e-10
Cellular Component (CC)	GO:0015630~microtubule cytoskeleton	22	4.48065	9.62436e-11	ENSMUSG00000024182, ENSMUSG00000059248, ENSMUSG00000024091, ENSMUSG00000039849, ENSMUSG00000031065, ENSMUSG00000028572, ENSMUSG00000028678, ENSMUSG00000063146, ENSMUSG00000067878, ENSMUSG00000064302, ENSMUSG00000017291, ENSMUSG00000003810, ENSMUSG00000028758, ENSMUSG00000041598, ENSMUSG00000044433, ENSMUSG00000021007, ENSMUSG00000025916, ENSMUSG00000033949, ENSMUSG00000041020, ENSMUSG00000020737,…	473	226	29926	6.15888	4.34058e-08	4.82287e-09
Cellular Component (CC)	GO:0005856~cytoskeleton	33	6.72098	1.89251e-10	ENSMUSG00000037737, ENSMUSG00000040606, ENSMUSG00000027692, ENSMUSG00000049521, ENSMUSG00000000631, ENSMUSG00000024044, ENSMUSG00000021693, ENSMUSG00000041598, ENSMUSG00000042121, ENSMUSG00000069662, ENSMUSG00000032827, ENSMUSG00000062352, ENSMUSG00000047394, ENSMUSG00000038587, ENSMUSG00000071636, ENSMUSG00000058835, ENSMUSG00000029684, ENSMUSG00000028492, ENSMUSG00000028630, ENSMUSG00000028678,…	473	539	29926	3.87358	8.53521e-08	8.53521e-09
Cellular Component (CC)	GO:0005874~microtubule	25	5.09165	1.28609e-09	ENSMUSG00000059248, ENSMUSG00000026885, ENSMUSG00000060012, ENSMUSG00000021693, ENSMUSG00000061322, ENSMUSG00000021676, ENSMUSG00000069662, ENSMUSG00000035770, ENSMUSG00000072825, ENSMUSG00000057335, ENSMUSG00000034813, ENSMUSG00000028572, ENSMUSG00000026790, ENSMUSG00000028678, ENSMUSG00000064302, ENSMUSG00000024991, ENSMUSG00000012609, ENSMUSG00000028758, ENSMUSG00000027867, ENSMUSG00000063077,…	473	340	29926	4.6521	5.80028e-07	5.27299e-08
Cellular Component (CC)	GO:0036064~ciliary basal body	19	3.86965	1.68903e-09	ENSMUSG00000028492, ENSMUSG00000031592, ENSMUSG00000029790, ENSMUSG00000026790, ENSMUSG00000026885, ENSMUSG00000031292, ENSMUSG00000012609, ENSMUSG00000028758, ENSMUSG00000063810, ENSMUSG00000001089, ENSMUSG00000044433, ENSMUSG00000021007, ENSMUSG00000026649, ENSMUSG00000040040, ENSMUSG00000026927, ENSMUSG00000039543, ENSMUSG00000039632, ENSMUSG00000035179, ENSMUSG00000021918	473	191	29926	6.29373	7.61751e-07	6.34793e-08
Cellular Component (CC)	GO:0002177~manchette	9	1.83299	8.50633e-09	ENSMUSG00000061923, ENSMUSG00000072663, ENSMUSG00000040040, ENSMUSG00000025916, ENSMUSG00000039543, ENSMUSG00000036168, ENSMUSG00000027867, ENSMUSG00000071636, ENSMUSG00000031027	473	28	29926	20.3363	3.83635e-06	2.95104e-07
Cellular Component (CC)	GO:0098978~glutamatergic synapse	39	7.94297	1.38419e-08	ENSMUSG00000055762, ENSMUSG00000033597, ENSMUSG00000005483, ENSMUSG00000030583, ENSMUSG00000031078, ENSMUSG00000026782, ENSMUSG00000059005, ENSMUSG00000027692, ENSMUSG00000031292, ENSMUSG00000031490, ENSMUSG00000022781, ENSMUSG00000002496, ENSMUSG00000026842, ENSMUSG00000020102, ENSMUSG00000004455, ENSMUSG00000045038, ENSMUSG00000063160, ENSMUSG00000040760, ENSMUSG00000069662, ENSMUSG00000032827,…	473	858	29926	2.87584	6.24267e-06	4.45906e-07
Cellular Component (CC)	GO:0001669~acrosomal vesicle	17	3.46232	2.66955e-08	ENSMUSG00000010435, ENSMUSG00000062859, ENSMUSG00000028264, ENSMUSG00000007591, ENSMUSG00000048003, ENSMUSG00000046707, ENSMUSG00000028576, ENSMUSG00000026679, ENSMUSG00000027867, ENSMUSG00000029723, ENSMUSG00000041791, ENSMUSG00000027528, ENSMUSG00000007907, ENSMUSG00000062154, ENSMUSG00000033949, ENSMUSG00000091556, ENSMUSG00000030344	473	178	29926	6.0425	1.20396e-05	8.02644e-07
Cellular Component (CC)	GO:0030027~lamellipodium	18	3.66599	4.02906e-08	ENSMUSG00000011877, ENSMUSG00000029684, ENSMUSG00000031078, ENSMUSG00000031133, ENSMUSG00000026782, ENSMUSG00000004591, ENSMUSG00000021262, ENSMUSG00000021676, ENSMUSG00000066043, ENSMUSG00000063063, ENSMUSG00000021338, ENSMUSG00000022836, ENSMUSG00000000787, ENSMUSG00000032827, ENSMUSG00000062352, ENSMUSG00000034484, ENSMUSG00000034101, ENSMUSG00000058835	473	208	29926	5.47516	1.81709e-05	1.13569e-06
Cellular Component (CC)	GO:0005814~centriole	15	3.05499	4.65664e-07	ENSMUSG00000057335, ENSMUSG00000028492, ENSMUSG00000031592, ENSMUSG00000029790, ENSMUSG00000076433, ENSMUSG00000026790, ENSMUSG00000048445, ENSMUSG00000021693, ENSMUSG00000040860, ENSMUSG00000063810, ENSMUSG00000024989, ENSMUSG00000071322, ENSMUSG00000040040, ENSMUSG00000039632, ENSMUSG00000052469	473	167	29926	5.6828	0.000209993	1.20069e-05
Cellular Component (CC)	GO:0061827~sperm head	7	1.42566	4.79211e-07	ENSMUSG00000030695, ENSMUSG00000020401, ENSMUSG00000005483, ENSMUSG00000091017, ENSMUSG00000036168, ENSMUSG00000056987, ENSMUSG00000092518	473	20	29926	22.144	0.000216101	1.20069e-05
Cellular Component (CC)	GO:0014069~postsynaptic density	21	4.27699	5.09736e-07	ENSMUSG00000011877, ENSMUSG00000028273, ENSMUSG00000005483, ENSMUSG00000034813, ENSMUSG00000030231, ENSMUSG00000059005, ENSMUSG00000029614, ENSMUSG00000024044, ENSMUSG00000024991, ENSMUSG00000022781, ENSMUSG00000002496, ENSMUSG00000027624, ENSMUSG00000003575, ENSMUSG00000021224, ENSMUSG00000026842, ENSMUSG00000063063, ENSMUSG00000000787, ENSMUSG00000032827, ENSMUSG00000059208, ENSMUSG00000032479,…	473	337	29926	3.94255	0.000229865	1.20995e-05
Cellular Component (CC)	GO:0015629~actin cytoskeleton	18	3.66599	1.13706e-06	ENSMUSG00000037737, ENSMUSG00000037627, ENSMUSG00000028273, ENSMUSG00000030695, ENSMUSG00000059248, ENSMUSG00000038859, ENSMUSG00000023022, ENSMUSG00000005417, ENSMUSG00000040860, ENSMUSG00000041598, ENSMUSG00000001089, ENSMUSG00000026842, ENSMUSG00000068699, ENSMUSG00000063063, ENSMUSG00000022836, ENSMUSG00000066368, ENSMUSG00000032827, ENSMUSG00000019978	473	263	29926	4.33016	0.000512684	2.54458e-05
Cellular Component (CC)	GO:0005654~nucleoplasm	95	19.3483	1.18484e-06	ENSMUSG00000058239, ENSMUSG00000055762, ENSMUSG00000030583, ENSMUSG00000031592, ENSMUSG00000027692, ENSMUSG00000006715, ENSMUSG00000026641, ENSMUSG00000028423, ENSMUSG00000022441, ENSMUSG00000008976, ENSMUSG00000027339, ENSMUSG00000028944, ENSMUSG00000021113, ENSMUSG00000020102, ENSMUSG00000026842, ENSMUSG00000002718, ENSMUSG00000032727, ENSMUSG00000015305, ENSMUSG00000050799, ENSMUSG00000059208,…	473	3665	29926	1.63997	0.000534219	2.54458e-05
Cellular Component (CC)	GO:0035686~sperm fibrous sheath	6	1.222	1.70116e-06	ENSMUSG00000030695, ENSMUSG00000059343, ENSMUSG00000043060, ENSMUSG00000050089, ENSMUSG00000024430, ENSMUSG00000030344	473	14	29926	27.1151	0.000766931	3.48739e-05
Cellular Component (CC)	GO:0001725~stress fiber	11	2.24033	7.14988e-06	ENSMUSG00000028273, ENSMUSG00000059248, ENSMUSG00000030583, ENSMUSG00000022836, ENSMUSG00000019254, ENSMUSG00000023022, ENSMUSG00000005417, ENSMUSG00000021262, ENSMUSG00000033306, ENSMUSG00000073557, ENSMUSG00000001089	473	106	29926	6.5656	0.00321941	0.0001402
Cellular Component (CC)	GO:0005929~cilium	17	3.46232	9.36245e-06	ENSMUSG00000029790, ENSMUSG00000026790, ENSMUSG00000026885, ENSMUSG00000028576, ENSMUSG00000012609, ENSMUSG00000061322, ENSMUSG00000028758, ENSMUSG00000063810, ENSMUSG00000026546, ENSMUSG00000026649, ENSMUSG00000040040, ENSMUSG00000050089, ENSMUSG00000039632, ENSMUSG00000035179, ENSMUSG00000021918, ENSMUSG00000032514, ENSMUSG00000056458	473	276	29926	3.89697	0.00421358	0.000175936
Cellular Component (CC)	GO:0097225~sperm midpiece	8	1.62933	3.90342e-05	ENSMUSG00000062859, ENSMUSG00000072663, ENSMUSG00000026790, ENSMUSG00000050089, ENSMUSG00000048478, ENSMUSG00000075249, ENSMUSG00000056987, ENSMUSG00000030344	473	59	29926	8.57878	0.0174507	0.000704177
Cellular Component (CC)	GO:0098794~postsynapse	20	4.07332	4.06125e-05	ENSMUSG00000011877, ENSMUSG00000029684, ENSMUSG00000033597, ENSMUSG00000005483, ENSMUSG00000034813, ENSMUSG00000031078, ENSMUSG00000059005, ENSMUSG00000028678, ENSMUSG00000029614, ENSMUSG00000020198, ENSMUSG00000028758, ENSMUSG00000004455, ENSMUSG00000044533, ENSMUSG00000020358, ENSMUSG00000021546, ENSMUSG00000040760, ENSMUSG00000063077, ENSMUSG00000039585, ENSMUSG00000034075, ENSMUSG00000052146	473	416	29926	3.04175	0.0181499	0.00070447
Cellular Component (CC)	GO:0001673~male germ cell nucleus	9	1.83299	7.69839e-05	ENSMUSG00000037737, ENSMUSG00000037627, ENSMUSG00000022501, ENSMUSG00000068167, ENSMUSG00000038015, ENSMUSG00000048478, ENSMUSG00000009596, ENSMUSG00000043050, ENSMUSG00000036557	473	88	29926	6.47064	0.0341252	0.00128592
Cellular Component (CC)	GO:0120212~sperm head-tail coupling apparatus	5	1.01833	0.000196235	ENSMUSG00000020612, ENSMUSG00000040040, ENSMUSG00000050089, ENSMUSG00000075249, ENSMUSG00000034401	473	19	29926	16.6496	0.0847067	0.00316078
Cellular Component (CC)	GO:0030426~growth cone	12	2.44399	0.000290216	ENSMUSG00000011877, ENSMUSG00000042121, ENSMUSG00000069227, ENSMUSG00000031078, ENSMUSG00000039585, ENSMUSG00000069662, ENSMUSG00000032827, ENSMUSG00000034101, ENSMUSG00000002496, ENSMUSG00000059040, ENSMUSG00000026842, ENSMUSG00000058835	473	195	29926	3.89345	0.1227	0.00451336
Cellular Component (CC)	GO:0032991~protein-containing complex	30	6.10998	0.000491567	ENSMUSG00000055024, ENSMUSG00000024182, ENSMUSG00000031592, ENSMUSG00000004591, ENSMUSG00000030061, ENSMUSG00000026048, ENSMUSG00000031490, ENSMUSG00000027339, ENSMUSG00000069307, ENSMUSG00000026842, ENSMUSG00000004455, ENSMUSG00000021536, ENSMUSG00000022868, ENSMUSG00000037012, ENSMUSG00000032727, ENSMUSG00000034484, ENSMUSG00000015305, ENSMUSG00000035112, ENSMUSG00000026150, ENSMUSG00000030695,…	473	937	29926	2.02567	0.198885	0.00738989
Cellular Component (CC)	GO:0097729~9+2 motile cilium	6	1.222	0.000625177	ENSMUSG00000006784, ENSMUSG00000044948, ENSMUSG00000061322, ENSMUSG00000040860, ENSMUSG00000026679, ENSMUSG00000075569	473	44	29926	8.62752	0.245759	0.00899002
Cellular Component (CC)	GO:0048471~perinuclear region of cytoplasm	28	5.70265	0.000637873	ENSMUSG00000031893, ENSMUSG00000024182, ENSMUSG00000059248, ENSMUSG00000004591, ENSMUSG00000027692, ENSMUSG00000002731, ENSMUSG00000031292, ENSMUSG00000017291, ENSMUSG00000022781, ENSMUSG00000002496, ENSMUSG00000044787, ENSMUSG00000026842, ENSMUSG00000045038, ENSMUSG00000062352, ENSMUSG00000036168, ENSMUSG00000024091, ENSMUSG00000034813, ENSMUSG00000032010, ENSMUSG00000005611, ENSMUSG00000020694,…	473	861	29926	2.05751	0.250068	0.00899002
Cellular Component (CC)	GO:0097229~sperm end piece	3	0.610998	0.000736936	ENSMUSG00000050089, ENSMUSG00000024430, ENSMUSG00000075249	473	3	29926	63.2685	0.282858	0.0100715
Cellular Component (CC)	GO:0001520~outer dense fiber	4	0.814664	0.000771446	ENSMUSG00000061923, ENSMUSG00000069662, ENSMUSG00000026790, ENSMUSG00000050612	473	12	29926	21.0895	0.293941	0.010233
Cellular Component (CC)	GO:0034451~centriolar satellite	9	1.83299	0.000942666	ENSMUSG00000031166, ENSMUSG00000031592, ENSMUSG00000062352, ENSMUSG00000020859, ENSMUSG00000022197, ENSMUSG00000056260, ENSMUSG00000031922, ENSMUSG00000048445, ENSMUSG00000020792	473	127	29926	4.48359	0.346454	0.0121469
Cellular Component (CC)	GO:0031252~cell leading edge	7	1.42566	0.00128431	ENSMUSG00000042121, ENSMUSG00000029684, ENSMUSG00000021338, ENSMUSG00000000787, ENSMUSG00000039224, ENSMUSG00000026842, ENSMUSG00000058835	473	76	29926	5.82736	0.439874	0.0160895
Cellular Component (CC)	GO:0005938~cell cortex	11	2.24033	0.001521	ENSMUSG00000031024, ENSMUSG00000021676, ENSMUSG00000024182, ENSMUSG00000052062, ENSMUSG00000021546, ENSMUSG00000031078, ENSMUSG00000069662, ENSMUSG00000063146, ENSMUSG00000019978, ENSMUSG00000064302, ENSMUSG00000059040	473	203	29926	3.42834	0.496661	0.0185397
Cellular Component (CC)	GO:0042995~cell projection	12	2.44399	0.00188936	ENSMUSG00000042121, ENSMUSG00000006784, ENSMUSG00000028273, ENSMUSG00000021546, ENSMUSG00000003153, ENSMUSG00000026473, ENSMUSG00000028771, ENSMUSG00000044948, ENSMUSG00000026159, ENSMUSG00000021262, ENSMUSG00000002496, ENSMUSG00000075569	473	245	29926	3.09887	0.573825	0.0224237
Cellular Component (CC)	GO:1990904~ribonucleoprotein complex	13	2.64766	0.00205004	ENSMUSG00000035517, ENSMUSG00000028630, ENSMUSG00000059005, ENSMUSG00000029614, ENSMUSG00000111497, ENSMUSG00000004642, ENSMUSG00000044533, ENSMUSG00000040043, ENSMUSG00000046434, ENSMUSG00000020358, ENSMUSG00000021546, ENSMUSG00000028639, ENSMUSG00000059208	473	285	29926	2.88593	0.603673	0.0237068
Cellular Component (CC)	GO:0032154~cleavage furrow	6	1.222	0.00255917	ENSMUSG00000024989, ENSMUSG00000042121, ENSMUSG00000022836, ENSMUSG00000004591, ENSMUSG00000023022, ENSMUSG00000004455	473	60	29926	6.32685	0.685152	0.0288546
Cellular Component (CC)	GO:0036128~CatSper complex	4	0.814664	0.00266709	ENSMUSG00000048003, ENSMUSG00000072295, ENSMUSG00000038498, ENSMUSG00000116376	473	18	29926	14.0597	0.700147	0.029338
Cellular Component (CC)	GO:0043197~dendritic spine	11	2.24033	0.00300679	ENSMUSG00000005483, ENSMUSG00000021546, ENSMUSG00000031078, ENSMUSG00000034813, ENSMUSG00000026782, ENSMUSG00000069662, ENSMUSG00000032827, ENSMUSG00000024077, ENSMUSG00000034101, ENSMUSG00000004455, ENSMUSG00000021224	473	223	29926	3.12087	0.742852	0.0322872
Cellular Component (CC)	GO:1990716~axonemal central apparatus	3	0.610998	0.00357044	ENSMUSG00000053153, ENSMUSG00000059854, ENSMUSG00000027867	473	6	29926	31.6342	0.800741	0.036597
Cellular Component (CC)	GO:0097728~9+0 motile cilium	3	0.610998	0.00357044	ENSMUSG00000006784, ENSMUSG00000026679, ENSMUSG00000026546	473	6	29926	31.6342	0.800741	0.036597
Cellular Component (CC)	GO:0005815~microtubule organizing center	7	1.42566	0.00418794	ENSMUSG00000025916, ENSMUSG00000000631, ENSMUSG00000064302, ENSMUSG00000020792, ENSMUSG00000028758, ENSMUSG00000032479, ENSMUSG00000004455	473	96	29926	4.61333	0.84934	0.0419725
Cellular Component (CC)	GO:0005879~axonemal microtubule	5	1.01833	0.00463793	ENSMUSG00000023931, ENSMUSG00000026649, ENSMUSG00000028492, ENSMUSG00000026679, ENSMUSG00000026546	473	43	29926	7.3568	0.877123	0.0454719
Cellular Component (CC)	GO:0010494~cytoplasmic stress granule	7	1.42566	0.00486715	ENSMUSG00000033499, ENSMUSG00000021546, ENSMUSG00000028639, ENSMUSG00000000787, ENSMUSG00000037331, ENSMUSG00000016526, ENSMUSG00000039224	473	99	29926	4.47353	0.889246	0.0464769
Cellular Component (CC)	GO:0005915~zonula adherens	3	0.610998	0.00494654	ENSMUSG00000044433, ENSMUSG00000034101, ENSMUSG00000045659	473	7	29926	27.1151	0.89316	0.0464769
Cellular Component (CC)	GO:0043186~P granule	4	0.814664	0.00546051	ENSMUSG00000035517, ENSMUSG00000000787, ENSMUSG00000008393, ENSMUSG00000039224	473	23	29926	11.0032	0.915367	0.0502589
Cellular Component (CC)	GO:0005871~kinesin complex	5	1.01833	0.0068759	ENSMUSG00000063077, ENSMUSG00000028678, ENSMUSG00000060012, ENSMUSG00000021693, ENSMUSG00000028758	473	48	29926	6.59047	0.955477	0.0620206
Cellular Component (CC)	GO:0030425~dendrite	20	4.07332	0.00713009	ENSMUSG00000011877, ENSMUSG00000031167, ENSMUSG00000059119, ENSMUSG00000034813, ENSMUSG00000058655, ENSMUSG00000026782, ENSMUSG00000024077, ENSMUSG00000021693, ENSMUSG00000002496, ENSMUSG00000029723, ENSMUSG00000003575, ENSMUSG00000026842, ENSMUSG00000020358, ENSMUSG00000028639, ENSMUSG00000021536, ENSMUSG00000063077, ENSMUSG00000034075, ENSMUSG00000032827	473	643	29926	1.96792	0.960331	0.0630523
Cellular Component (CC)	GO:0098793~presynapse	13	2.64766	0.0116723	ENSMUSG00000011877, ENSMUSG00000028273, ENSMUSG00000034813, ENSMUSG00000036528, ENSMUSG00000027692, ENSMUSG00000028678, ENSMUSG00000029614, ENSMUSG00000020198, ENSMUSG00000004455, ENSMUSG00000041890, ENSMUSG00000040760, ENSMUSG00000063077, ENSMUSG00000052146	473	356	29926	2.31037	0.994984	0.101235
Cellular Component (CC)	GO:0016607~nuclear speck	15	3.05499	0.012467	ENSMUSG00000037608, ENSMUSG00000040606, ENSMUSG00000025982, ENSMUSG00000022185, ENSMUSG00000043962, ENSMUSG00000021244, ENSMUSG00000004455, ENSMUSG00000022961, ENSMUSG00000048109, ENSMUSG00000021338, ENSMUSG00000028809, ENSMUSG00000053436, ENSMUSG00000030779, ENSMUSG00000016526, ENSMUSG00000036854	473	448	29926	2.11836	0.99651	0.106087
Cellular Component (CC)	GO:0071013~catalytic step 2 spliceosome	7	1.42566	0.0135034	ENSMUSG00000024604, ENSMUSG00000046434, ENSMUSG00000021546, ENSMUSG00000059005, ENSMUSG00000028809, ENSMUSG00000025982, ENSMUSG00000059208	473	123	29926	3.60065	0.997827	0.112778
Cellular Component (CC)	GO:0036157~outer dynein arm	3	0.610998	0.0147564	ENSMUSG00000033826, ENSMUSG00000039543, ENSMUSG00000061322	473	12	29926	15.8171	0.998775	0.121002
Cellular Component (CC)	GO:0022627~cytosolic small ribosomal subunit	5	1.01833	0.0184592	ENSMUSG00000044533, ENSMUSG00000000787, ENSMUSG00000063457, ENSMUSG00000039224, ENSMUSG00000052146	473	64	29926	4.94285	0.999776	0.148663
Cellular Component (CC)	GO:0097542~ciliary tip	3	0.610998	0.0199279	ENSMUSG00000040040, ENSMUSG00000031292, ENSMUSG00000039632	473	14	29926	13.5575	0.999886	0.157675
Cellular Component (CC)	GO:0002080~acrosomal membrane	4	0.814664	0.0203734	ENSMUSG00000003153, ENSMUSG00000040040, ENSMUSG00000028264, ENSMUSG00000029769	473	37	29926	6.83984	0.999907	0.15842
Cellular Component (CC)	GO:0005852~eukaryotic translation initiation factor 3 complex	3	0.610998	0.02574	ENSMUSG00000000787, ENSMUSG00000039224, ENSMUSG00000024991	473	16	29926	11.8628	0.999992	0.195175
Cellular Component (CC)	GO:0005730~nucleolus	24	4.88798	0.0259656	ENSMUSG00000024182, ENSMUSG00000033499, ENSMUSG00000005483, ENSMUSG00000063268, ENSMUSG00000025982, ENSMUSG00000029614, ENSMUSG00000022185, ENSMUSG00000028423, ENSMUSG00000024991, ENSMUSG00000021693, ENSMUSG00000040354, ENSMUSG00000042599, ENSMUSG00000021113, ENSMUSG00000004455, ENSMUSG00000004642, ENSMUSG00000029701, ENSMUSG00000049516, ENSMUSG00000026842, ENSMUSG00000047514, ENSMUSG00000044533,…	473	940	29926	1.61537	0.999993	0.195175
Cellular Component (CC)	GO:0030496~midbody	9	1.83299	0.0276482	ENSMUSG00000024989, ENSMUSG00000042121, ENSMUSG00000004591, ENSMUSG00000026927, ENSMUSG00000034101, ENSMUSG00000020792, ENSMUSG00000007721, ENSMUSG00000001089, ENSMUSG00000004455	473	226	29926	2.51954	0.999997	0.204415
Cellular Component (CC)	GO:0160112~axonemal B tubule inner sheath	3	0.610998	0.0288722	ENSMUSG00000026649, ENSMUSG00000026679, ENSMUSG00000026546	473	17	29926	11.165	0.999998	0.206688
Cellular Component (CC)	GO:0035253~ciliary rootlet	3	0.610998	0.0288722	ENSMUSG00000021918, ENSMUSG00000039632, ENSMUSG00000040860	473	17	29926	11.165	0.999998	0.206688
Cellular Component (CC)	GO:0005911~cell-cell junction	9	1.83299	0.0315878	ENSMUSG00000063063, ENSMUSG00000031133, ENSMUSG00000022836, ENSMUSG00000025949, ENSMUSG00000022197, ENSMUSG00000024044, ENSMUSG00000034101, ENSMUSG00000022781, ENSMUSG00000045659	473	232	29926	2.45438	0.999999	0.222595
Cellular Component (CC)	GO:0030018~Z disc	7	1.42566	0.0348215	ENSMUSG00000028273, ENSMUSG00000030695, ENSMUSG00000068699, ENSMUSG00000072720, ENSMUSG00000017817, ENSMUSG00000050089, ENSMUSG00000073557	473	153	29926	2.89464	1	0.241607
Cellular Component (CC)	GO:0005923~bicellular tight junction	7	1.42566	0.0357718	ENSMUSG00000024091, ENSMUSG00000052062, ENSMUSG00000068876, ENSMUSG00000024077, ENSMUSG00000035112, ENSMUSG00000001247, ENSMUSG00000034101	473	154	29926	2.87584	1	0.24444
Cellular Component (CC)	GO:0098871~postsynaptic actin cytoskeleton	3	0.610998	0.0391085	ENSMUSG00000031078, ENSMUSG00000026782, ENSMUSG00000032827	473	20	29926	9.49027	1	0.263252
Cellular Component (CC)	GO:0045202~synapse	20	4.07332	0.0397297	ENSMUSG00000011877, ENSMUSG00000055762, ENSMUSG00000024182, ENSMUSG00000029614, ENSMUSG00000063457, ENSMUSG00000002496, ENSMUSG00000029723, ENSMUSG00000045038, ENSMUSG00000041890, ENSMUSG00000044533, ENSMUSG00000042121, ENSMUSG00000046434, ENSMUSG00000020612, ENSMUSG00000028639, ENSMUSG00000063077, ENSMUSG00000052146, ENSMUSG00000059208, ENSMUSG00000086040	473	775	29926	1.63274	1	0.263501
Cellular Component (CC)	GO:0099523~presynaptic cytosol	4	0.814664	0.0421095	ENSMUSG00000045038, ENSMUSG00000020358, ENSMUSG00000069662, ENSMUSG00000047945	473	49	29926	5.16478	1	0.275238
Cellular Component (CC)	GO:0030054~cell junction	8	1.62933	0.0456557	ENSMUSG00000052062, ENSMUSG00000068876, ENSMUSG00000031078, ENSMUSG00000022034, ENSMUSG00000001247, ENSMUSG00000019978, ENSMUSG00000024044, ENSMUSG00000045659	473	206	29926	2.45703	1	0.294153
Cellular Component (CC)	GO:0120228~outer dynein arm docking complex	2	0.407332	0.0465759	ENSMUSG00000006784, ENSMUSG00000039632	473	3	29926	42.179	1	0.295855
Cellular Component (CC)	GO:0099092~postsynaptic density, intracellular component	4	0.814664	0.0511629	ENSMUSG00000063063, ENSMUSG00000027692, ENSMUSG00000031292, ENSMUSG00000034101	473	53	29926	4.77498	1	0.320478
Cellular Component (CC)	GO:0061689~tricellular tight junction	2	0.407332	0.061615	ENSMUSG00000030583, ENSMUSG00000001247	473	4	29926	31.6342	1	0.380663
Cellular Component (CC)	GO:0035371~microtubule plus-end	3	0.610998	0.0629102	ENSMUSG00000028678, ENSMUSG00000063146, ENSMUSG00000060012	473	26	29926	7.30021	1	0.383412
Cellular Component (CC)	GO:0016363~nuclear matrix	6	1.222	0.0680005	ENSMUSG00000028809, ENSMUSG00000025982, ENSMUSG00000056260, ENSMUSG00000066800, ENSMUSG00000037236, ENSMUSG00000059208	473	138	29926	2.7508	1	0.40891
Cellular Component (CC)	GO:0070695~FHF complex	2	0.407332	0.0764174	ENSMUSG00000028572, ENSMUSG00000052566	473	5	29926	25.3074	1	0.447588
Cellular Component (CC)	GO:0099513~polymeric cytoskeletal fiber	2	0.407332	0.0764174	ENSMUSG00000061923, ENSMUSG00000026546	473	5	29926	25.3074	1	0.447588
Cellular Component (CC)	GO:0045177~apical part of cell	6	1.222	0.0783667	ENSMUSG00000035504, ENSMUSG00000030583, ENSMUSG00000031592, ENSMUSG00000004568, ENSMUSG00000022197, ENSMUSG00000021224	473	144	29926	2.63619	1	0.45312
Cellular Component (CC)	GO:0043296~apical junction complex	3	0.610998	0.0808473	ENSMUSG00000052062, ENSMUSG00000068876, ENSMUSG00000004591	473	30	29926	6.32685	1	0.455777
Cellular Component (CC)	GO:0031674~I band	3	0.610998	0.0808473	ENSMUSG00000030695, ENSMUSG00000000359, ENSMUSG00000059343	473	30	29926	6.32685	1	0.455777
Cellular Component (CC)	GO:0055037~recycling endosome	6	1.222	0.0820005	ENSMUSG00000031024, ENSMUSG00000034813, ENSMUSG00000026927, ENSMUSG00000027692, ENSMUSG00000031488, ENSMUSG00000086040	473	146	29926	2.60008	1	0.456571
Cellular Component (CC)	GO:0005681~spliceosomal complex	6	1.222	0.0838504	ENSMUSG00000031167, ENSMUSG00000046434, ENSMUSG00000021546, ENSMUSG00000028809, ENSMUSG00000059208, ENSMUSG00000029701	473	147	29926	2.58239	1	0.461177
Cellular Component (CC)	GO:0005884~actin filament	5	1.01833	0.0871266	ENSMUSG00000031078, ENSMUSG00000039585, ENSMUSG00000026782, ENSMUSG00000023022, ENSMUSG00000001089	473	106	29926	2.98436	1	0.470414
Cellular Component (CC)	GO:0000786~nucleosome	6	1.222	0.087616	ENSMUSG00000022501, ENSMUSG00000050058, ENSMUSG00000038015, ENSMUSG00000043050, ENSMUSG00000050799, ENSMUSG00000069307	473	149	29926	2.54772	1	0.470414
Cellular Component (CC)	GO:0031931~TORC1 complex	2	0.407332	0.0909868	ENSMUSG00000011096, ENSMUSG00000037331	473	6	29926	21.0895	1	0.471667
Cellular Component (CC)	GO:0098858~actin-based cell projection	2	0.407332	0.0909868	ENSMUSG00000026782, ENSMUSG00000058835	473	6	29926	21.0895	1	0.471667
Cellular Component (CC)	GO:0042585~germinal vesicle	2	0.407332	0.0909868	ENSMUSG00000069662, ENSMUSG00000036557	473	6	29926	21.0895	1	0.471667
Cellular Component (CC)	GO:0001726~ruffle	5	1.01833	0.0965742	ENSMUSG00000040760, ENSMUSG00000031078, ENSMUSG00000062352, ENSMUSG00000023022, ENSMUSG00000026842	473	110	29926	2.87584	1	0.494943
Cellular Component (CC)	GO:0000775~chromosome, centromeric region	4	0.814664	0.0987373	ENSMUSG00000047534, ENSMUSG00000028678, ENSMUSG00000001089, ENSMUSG00000006005	473	70	29926	3.61534	1	0.500343

## Sheet: b. BP
Table 7b. The enriched biological processes (BP) in differential phosphoproteome between Ttbk2-sKO and Control testes.
Category	Term	Count	%	PValue	Genes	List Total	Pop Hits	Pop Total	Fold Enrichment	Bonferroni	Benjamini
Biological Process (BP)	GO:0030317~flagellated sperm motility	26	7.14286	2.46796e-19	ENSMUSG00000044948, ENSMUSG00000022441, ENSMUSG00000061322, ENSMUSG00000026546, ENSMUSG00000023931, ENSMUSG00000026649, ENSMUSG00000007907, ENSMUSG00000071550, ENSMUSG00000035179, ENSMUSG00000050612, ENSMUSG00000030344, ENSMUSG00000007591, ENSMUSG00000048003, ENSMUSG00000072295, ENSMUSG00000009596, ENSMUSG00000012609, ENSMUSG00000071324, ENSMUSG00000070331, ENSMUSG00000023949, ENSMUSG00000038498,…	350	186	29775	11.8917	3.38358e-16	3.38358e-16
Biological Process (BP)	GO:0007283~spermatogenesis	38	10.4396	8.36414e-19	ENSMUSG00000031893, ENSMUSG00000061923, ENSMUSG00000062859, ENSMUSG00000035517, ENSMUSG00000027298, ENSMUSG00000050052, ENSMUSG00000028264, ENSMUSG00000046707, ENSMUSG00000044948, ENSMUSG00000044787, ENSMUSG00000004455, ENSMUSG00000007907, ENSMUSG00000072663, ENSMUSG00000020867, ENSMUSG00000071550, ENSMUSG00000036168, ENSMUSG00000050612, ENSMUSG00000034401, ENSMUSG00000031584, ENSMUSG00000031065,…	350	508	29775	6.36361	1.14672e-15	5.73362e-16
Biological Process (BP)	GO:0000226~microtubule cytoskeleton organization	14	3.84615	5.46362e-08	ENSMUSG00000026885, ENSMUSG00000028556, ENSMUSG00000067878, ENSMUSG00000064302, ENSMUSG00000017291, ENSMUSG00000012609, ENSMUSG00000022961, ENSMUSG00000021007, ENSMUSG00000068876, ENSMUSG00000071550, ENSMUSG00000041020, ENSMUSG00000035770, ENSMUSG00000032479, ENSMUSG00000031016	350	159	29775	7.49057	7.49034e-05	2.49687e-05
Biological Process (BP)	GO:0007288~sperm axoneme assembly	8	2.1978	1.4516e-07	ENSMUSG00000053153, ENSMUSG00000071324, ENSMUSG00000072663, ENSMUSG00000040040, ENSMUSG00000071550, ENSMUSG00000044948, ENSMUSG00000012609, ENSMUSG00000075249	350	35	29775	19.4449	0.000198995	4.33815e-05
Biological Process (BP)	GO:0090660~cerebrospinal fluid circulation	7	1.92308	1.58211e-07	ENSMUSG00000053153, ENSMUSG00000006784, ENSMUSG00000032023, ENSMUSG00000072663, ENSMUSG00000044948, ENSMUSG00000026546, ENSMUSG00000020014	350	22	29775	27.0682	0.000216884	4.33815e-05
Biological Process (BP)	GO:0097722~sperm motility	6	1.64835	2.88428e-06	ENSMUSG00000071324, ENSMUSG00000071550, ENSMUSG00000044948, ENSMUSG00000072295, ENSMUSG00000039543, ENSMUSG00000030344	350	20	29775	25.5214	0.00394655	0.000659059
Biological Process (BP)	GO:0003341~cilium movement	8	2.1978	5.78624e-06	ENSMUSG00000006784, ENSMUSG00000043036, ENSMUSG00000059854, ENSMUSG00000040040, ENSMUSG00000044948, ENSMUSG00000039543, ENSMUSG00000061322, ENSMUSG00000035126	350	59	29775	11.5351	0.00790157	0.00113328
Biological Process (BP)	GO:0120197~mucociliary clearance	5	1.37363	1.69255e-05	ENSMUSG00000053153, ENSMUSG00000006784, ENSMUSG00000072663, ENSMUSG00000044948, ENSMUSG00000020014	350	14	29775	30.3827	0.0229379	0.00290061
Biological Process (BP)	GO:0061621~canonical glycolysis	5	1.37363	4.98559e-05	ENSMUSG00000030695, ENSMUSG00000036427, ENSMUSG00000037012, ENSMUSG00000059040, ENSMUSG00000020277	350	18	29775	23.631	0.0660704	0.00759472
Biological Process (BP)	GO:0044782~cilium organization	6	1.64835	0.000113927	ENSMUSG00000026649, ENSMUSG00000071324, ENSMUSG00000071550, ENSMUSG00000026790, ENSMUSG00000044948, ENSMUSG00000039543	350	41	29775	12.4495	0.144615	0.0156194
Biological Process (BP)	GO:0001675~acrosome assembly	6	1.64835	0.000128089	ENSMUSG00000020401, ENSMUSG00000028264, ENSMUSG00000026159, ENSMUSG00000029769, ENSMUSG00000036168, ENSMUSG00000030059	350	42	29775	12.1531	0.161065	0.0159646
Biological Process (BP)	GO:0007286~spermatid development	12	3.2967	0.000188282	ENSMUSG00000022501, ENSMUSG00000043036, ENSMUSG00000028572, ENSMUSG00000007591, ENSMUSG00000110622, ENSMUSG00000038015, ENSMUSG00000009596, ENSMUSG00000031922, ENSMUSG00000032514, ENSMUSG00000071636, ENSMUSG00000063810, ENSMUSG00000030059	350	249	29775	4.09983	0.227527	0.0193822
Biological Process (BP)	GO:0006468~protein phosphorylation	14	3.84615	0.000212231	ENSMUSG00000028630, ENSMUSG00000027177, ENSMUSG00000004591, ENSMUSG00000027692, ENSMUSG00000007591, ENSMUSG00000002731, ENSMUSG00000046707, ENSMUSG00000022781, ENSMUSG00000020694, ENSMUSG00000026842, ENSMUSG00000045038, ENSMUSG00000020612, ENSMUSG00000016526, ENSMUSG00000031016	350	340	29775	3.50294	0.252484	0.0193822
Biological Process (BP)	GO:0035556~intracellular signal transduction	16	4.3956	0.000216857	ENSMUSG00000031133, ENSMUSG00000004591, ENSMUSG00000027692, ENSMUSG00000007591, ENSMUSG00000022781, ENSMUSG00000020694, ENSMUSG00000028944, ENSMUSG00000045038, ENSMUSG00000021536, ENSMUSG00000018570, ENSMUSG00000000787, ENSMUSG00000039585, ENSMUSG00000021408, ENSMUSG00000025949, ENSMUSG00000039224, ENSMUSG00000056458	350	435	29775	3.12906	0.257211	0.0193822
Biological Process (BP)	GO:0051649~establishment of localization in cell	11	3.02198	0.000225963	ENSMUSG00000045038, ENSMUSG00000032023, ENSMUSG00000072663, ENSMUSG00000027298, ENSMUSG00000044948, ENSMUSG00000048003, ENSMUSG00000050089, ENSMUSG00000040860, ENSMUSG00000027867, ENSMUSG00000026842, ENSMUSG00000020014	350	213	29775	4.39336	0.266428	0.0193822
Biological Process (BP)	GO:0120316~sperm flagellum assembly	5	1.37363	0.000226197	ENSMUSG00000072663, ENSMUSG00000050089, ENSMUSG00000039543, ENSMUSG00000036168, ENSMUSG00000020014	350	26	29775	16.3599	0.266664	0.0193822
Biological Process (BP)	GO:1905198~manchette assembly	4	1.0989	0.000245669	ENSMUSG00000028572, ENSMUSG00000039543, ENSMUSG00000027867, ENSMUSG00000031027	350	11	29775	30.9351	0.285987	0.0198125
Biological Process (BP)	GO:0007018~microtubule-based movement	7	1.92308	0.000272409	ENSMUSG00000063077, ENSMUSG00000023949, ENSMUSG00000035770, ENSMUSG00000028678, ENSMUSG00000033826, ENSMUSG00000060012, ENSMUSG00000028758	350	76	29775	7.83553	0.311695	0.0207485
Biological Process (BP)	GO:0006096~glycolytic process	6	1.64835	0.000295511	ENSMUSG00000030695, ENSMUSG00000036427, ENSMUSG00000059343, ENSMUSG00000037012, ENSMUSG00000059040, ENSMUSG00000020277	350	50	29775	10.2086	0.33316	0.0213234
Biological Process (BP)	GO:0030154~cell differentiation	20	5.49451	0.000336523	ENSMUSG00000031893, ENSMUSG00000061923, ENSMUSG00000032023, ENSMUSG00000023092, ENSMUSG00000062859, ENSMUSG00000024392, ENSMUSG00000078796, ENSMUSG00000026790, ENSMUSG00000020694, ENSMUSG00000008976, ENSMUSG00000063063, ENSMUSG00000000787, ENSMUSG00000036196, ENSMUSG00000020317, ENSMUSG00000020867, ENSMUSG00000062352, ENSMUSG00000038498, ENSMUSG00000039224, ENSMUSG00000050612, ENSMUSG00000034401	350	660	29775	2.57792	0.369631	0.0230686
Biological Process (BP)	GO:0006338~chromatin remodeling	24	6.59341	0.000423016	ENSMUSG00000028630, ENSMUSG00000027177, ENSMUSG00000027298, ENSMUSG00000028771, ENSMUSG00000028484, ENSMUSG00000027692, ENSMUSG00000007591, ENSMUSG00000046707, ENSMUSG00000017291, ENSMUSG00000022781, ENSMUSG00000022673, ENSMUSG00000020694, ENSMUSG00000004455, ENSMUSG00000026842, ENSMUSG00000000787, ENSMUSG00000021408, ENSMUSG00000025949, ENSMUSG00000039224, ENSMUSG00000016526, ENSMUSG00000075569,…	350	897	29775	2.27616	0.440145	0.0276169
Biological Process (BP)	GO:0006997~nucleus organization	5	1.37363	0.000514774	ENSMUSG00000022501, ENSMUSG00000071324, ENSMUSG00000071550, ENSMUSG00000038015, ENSMUSG00000044948	350	32	29775	13.2924	0.506354	0.0320798
Biological Process (BP)	GO:0006397~mRNA processing	11	3.02198	0.000541794	ENSMUSG00000021546, ENSMUSG00000028639, ENSMUSG00000039849, ENSMUSG00000028809, ENSMUSG00000030779, ENSMUSG00000022185, ENSMUSG00000066800, ENSMUSG00000028114, ENSMUSG00000042109, ENSMUSG00000029701, ENSMUSG00000022961	350	238	29775	3.93187	0.524316	0.0322956
Biological Process (BP)	GO:0030705~cytoskeleton-dependent intracellular transport	4	1.0989	0.000798275	ENSMUSG00000063077, ENSMUSG00000028572, ENSMUSG00000052566, ENSMUSG00000060012	350	16	29775	21.2679	0.665418	0.0456014
Biological Process (BP)	GO:0070050~neuron cellular homeostasis	5	1.37363	0.00110396	ENSMUSG00000027298, ENSMUSG00000017291, ENSMUSG00000029723	350	39	29775	10.9066	0.780053	0.0605412
Biological Process (BP)	GO:0045931~positive regulation of mitotic cell cycle	5	1.37363	0.0012154	ENSMUSG00000032010, ENSMUSG00000004591, ENSMUSG00000044813, ENSMUSG00000048445, ENSMUSG00000026842	350	40	29775	10.6339	0.811249	0.064089
Biological Process (BP)	GO:0000902~cell morphogenesis	8	2.1978	0.00159762	ENSMUSG00000020401, ENSMUSG00000071324, ENSMUSG00000071550, ENSMUSG00000044948, ENSMUSG00000039543, ENSMUSG00000091017, ENSMUSG00000056987, ENSMUSG00000092518	350	144	29775	4.72619	0.888317	0.0783639
Biological Process (BP)	GO:0051301~cell division	13	3.57143	0.00160043	ENSMUSG00000004591, ENSMUSG00000007591, ENSMUSG00000028678, ENSMUSG00000064302, ENSMUSG00000007721, ENSMUSG00000004455, ENSMUSG00000006005, ENSMUSG00000045038, ENSMUSG00000026927, ENSMUSG00000016526, ENSMUSG00000019978, ENSMUSG00000032479, ENSMUSG00000031016	350	372	29775	2.97293	0.888747	0.0783639
Biological Process (BP)	GO:0045724~positive regulation of cilium assembly	4	1.0989	0.00181538	ENSMUSG00000028492, ENSMUSG00000040040, ENSMUSG00000026927, ENSMUSG00000040860	350	21	29775	16.2041	0.917186	0.0854464
Biological Process (BP)	GO:0060271~cilium assembly	10	2.74725	0.00186972	ENSMUSG00000053153, ENSMUSG00000031592, ENSMUSG00000029790, ENSMUSG00000040040, ENSMUSG00000044948, ENSMUSG00000039543, ENSMUSG00000048445, ENSMUSG00000028576, ENSMUSG00000063810, ENSMUSG00000020014	350	234	29775	3.63553	0.923142	0.0854464
Biological Process (BP)	GO:0031122~cytoplasmic microtubule organization	5	1.37363	0.00259449	ENSMUSG00000031592, ENSMUSG00000040040, ENSMUSG00000028572, ENSMUSG00000052566, ENSMUSG00000060012	350	49	29775	8.68076	0.971608	0.11158
Biological Process (BP)	GO:0036158~outer dynein arm assembly	4	1.0989	0.00269182	ENSMUSG00000006784, ENSMUSG00000043036, ENSMUSG00000033826, ENSMUSG00000061322	350	24	29775	14.1786	0.975164	0.11158
Biological Process (BP)	GO:0007338~single fertilization	7	1.92308	0.0027267	ENSMUSG00000054134, ENSMUSG00000020401, ENSMUSG00000010435, ENSMUSG00000029769, ENSMUSG00000072295, ENSMUSG00000039543, ENSMUSG00000092518	350	118	29775	5.04661	0.976327	0.11158
Biological Process (BP)	GO:0042256~cytosolic ribosome assembly	3	0.824176	0.00276713	ENSMUSG00000028706, ENSMUSG00000000787, ENSMUSG00000039224	350	7	29775	36.4592	0.977607	0.11158
Biological Process (BP)	GO:1903608~protein localization to cytoplasmic stress granule	3	0.824176	0.00467061	ENSMUSG00000028639, ENSMUSG00000000787, ENSMUSG00000039224	350	9	29775	28.3571	0.998369	0.182954
Biological Process (BP)	GO:0050821~protein stabilization	9	2.47253	0.00513051	ENSMUSG00000028492, ENSMUSG00000026924, ENSMUSG00000032010, ENSMUSG00000041161, ENSMUSG00000024392, ENSMUSG00000066036, ENSMUSG00000002731, ENSMUSG00000034101, ENSMUSG00000027339	350	224	29775	3.41805	0.999134	0.195387
Biological Process (BP)	GO:0018095~protein polyglutamylation	3	0.824176	0.0057932	ENSMUSG00000029790, ENSMUSG00000026885, ENSMUSG00000012609	350	10	29775	25.5214	0.999653	0.203653
Biological Process (BP)	GO:1901985~positive regulation of protein acetylation	3	0.824176	0.0057932	ENSMUSG00000000787, ENSMUSG00000039224, ENSMUSG00000017291	350	10	29775	25.5214	0.999653	0.203653
Biological Process (BP)	GO:0030388~fructose 1,6-bisphosphate metabolic process	3	0.824176	0.0057932	ENSMUSG00000030695, ENSMUSG00000059343, ENSMUSG00000020277	350	10	29775	25.5214	0.999653	0.203653
Biological Process (BP)	GO:0003351~epithelial cilium movement involved in extracellular fluid movement	4	1.0989	0.00791682	ENSMUSG00000072663, ENSMUSG00000044948, ENSMUSG00000061322, ENSMUSG00000027867	350	35	29775	9.72245	0.999981	0.271349
Biological Process (BP)	GO:0044458~motile cilium assembly	4	1.0989	0.00994467	ENSMUSG00000032023, ENSMUSG00000044948, ENSMUSG00000027867, ENSMUSG00000034401	350	38	29775	8.95489	0.999999	0.33254
Biological Process (BP)	GO:0042073~intraciliary transport	4	1.0989	0.0122474	ENSMUSG00000040040, ENSMUSG00000045275, ENSMUSG00000028576, ENSMUSG00000028758	350	41	29775	8.29965	1	0.398894
Biological Process (BP)	GO:0006970~response to osmotic stress	3	0.824176	0.0130053	ENSMUSG00000029723	350	15	29775	17.0143	1	0.398894
Biological Process (BP)	GO:0006002~fructose 6-phosphate metabolic process	3	0.824176	0.0130053	ENSMUSG00000036427, ENSMUSG00000037012, ENSMUSG00000020277	350	15	29775	17.0143	1	0.398894
Biological Process (BP)	GO:0006325~chromatin organization	9	2.47253	0.0130928	ENSMUSG00000024844, ENSMUSG00000024392, ENSMUSG00000063268, ENSMUSG00000038116, ENSMUSG00000036168, ENSMUSG00000050799, ENSMUSG00000020694, ENSMUSG00000054611, ENSMUSG00000108981	350	264	29775	2.90016	1	0.398894
Biological Process (BP)	GO:0030030~cell projection organization	5	1.37363	0.0134155	ENSMUSG00000026649, ENSMUSG00000029790, ENSMUSG00000004591, ENSMUSG00000026927, ENSMUSG00000028758	350	78	29775	5.4533	1	0.399839
Biological Process (BP)	GO:0007033~vacuole organization	3	0.824176	0.0165876	ENSMUSG00000020401, ENSMUSG00000056987, ENSMUSG00000092518	350	17	29775	15.0126	1	0.483864
Biological Process (BP)	GO:0000122~negative regulation of transcription by RNA polymerase II	21	5.76923	0.0172823	ENSMUSG00000059325, ENSMUSG00000005483, ENSMUSG00000032010, ENSMUSG00000027177, ENSMUSG00000017817, ENSMUSG00000028423, ENSMUSG00000020593, ENSMUSG00000059040, ENSMUSG00000021244, ENSMUSG00000008976, ENSMUSG00000029723, ENSMUSG00000006005, ENSMUSG00000048109, ENSMUSG00000020358, ENSMUSG00000021546, ENSMUSG00000028639, ENSMUSG00000071322, ENSMUSG00000032727, ENSMUSG00000052469	350	1015	29775	1.7601	1	0.493626
Biological Process (BP)	GO:0048024~regulation of mRNA splicing, via spliceosome	3	0.824176	0.0185182	ENSMUSG00000021546, ENSMUSG00000028809, ENSMUSG00000022961	350	18	29775	14.1786	1	0.51813
Biological Process (BP)	GO:0045727~positive regulation of translation	5	1.37363	0.0193012	ENSMUSG00000033499, ENSMUSG00000039849, ENSMUSG00000000787, ENSMUSG00000039224, ENSMUSG00000028114	350	87	29775	4.88916	1	0.529238
Biological Process (BP)	GO:0031529~ruffle organization	3	0.824176	0.0205384	ENSMUSG00000021338, ENSMUSG00000023022, ENSMUSG00000020593	350	19	29775	13.4323	1	0.552122
Biological Process (BP)	GO:0035720~intraciliary anterograde transport	3	0.824176	0.0226461	ENSMUSG00000040040, ENSMUSG00000036168, ENSMUSG00000028576	350	20	29775	12.7607	1	0.597073
Biological Process (BP)	GO:0045598~regulation of fat cell differentiation	3	0.824176	0.0248388	ENSMUSG00000040040, ENSMUSG00000020593, ENSMUSG00000063810	350	21	29775	12.1531	1	0.630629
Biological Process (BP)	GO:0031954~positive regulation of protein autophosphorylation	3	0.824176	0.0248388	ENSMUSG00000000787, ENSMUSG00000039224, ENSMUSG00000027339	350	21	29775	12.1531	1	0.630629
Biological Process (BP)	GO:0015031~protein transport	12	3.2967	0.0256446	ENSMUSG00000034602, ENSMUSG00000026924, ENSMUSG00000040188, ENSMUSG00000064068, ENSMUSG00000027255, ENSMUSG00000029790, ENSMUSG00000026927, ENSMUSG00000028572, ENSMUSG00000052566, ENSMUSG00000020792, ENSMUSG00000028758, ENSMUSG00000031488	350	476	29775	2.14466	1	0.639251
Biological Process (BP)	GO:2000059~negative regulation of ubiquitin-dependent protein catabolic process	3	0.824176	0.0271143	ENSMUSG00000024219, ENSMUSG00000070331, ENSMUSG00000046707	350	22	29775	11.6006	1	0.663816
Biological Process (BP)	GO:0046777~protein autophosphorylation	6	1.64835	0.0313898	ENSMUSG00000027298, ENSMUSG00000027692, ENSMUSG00000021408, ENSMUSG00000022781, ENSMUSG00000026842, ENSMUSG00000031027	350	149	29775	3.4257	1	0.744591
Biological Process (BP)	GO:0051493~regulation of cytoskeleton organization	3	0.824176	0.0319047	ENSMUSG00000031518, ENSMUSG00000017291, ENSMUSG00000022781	350	24	29775	10.6339	1	0.744591
Biological Process (BP)	GO:0030838~positive regulation of actin filament polymerization	4	1.0989	0.0320429	ENSMUSG00000045038, ENSMUSG00000038859, ENSMUSG00000021338, ENSMUSG00000049521	350	59	29775	5.76755	1	0.744591
Biological Process (BP)	GO:0018105~peptidyl-serine phosphorylation	5	1.37363	0.036327	ENSMUSG00000045038, ENSMUSG00000027177, ENSMUSG00000007591, ENSMUSG00000022781, ENSMUSG00000020694	350	106	29775	4.0128	1	0.803669
Biological Process (BP)	GO:0007059~chromosome segregation	5	1.37363	0.036327	ENSMUSG00000000787, ENSMUSG00000028678, ENSMUSG00000022034, ENSMUSG00000039224, ENSMUSG00000020694	350	106	29775	4.0128	1	0.803669
Biological Process (BP)	GO:0000281~mitotic cytokinesis	4	1.0989	0.0363439	ENSMUSG00000024989, ENSMUSG00000033949, ENSMUSG00000020792, ENSMUSG00000022961	350	62	29775	5.48848	1	0.803669
Biological Process (BP)	GO:0010595~positive regulation of endothelial cell migration	4	1.0989	0.0378402	ENSMUSG00000036427, ENSMUSG00000062352, ENSMUSG00000015305, ENSMUSG00000026842	350	63	29775	5.40136	1	0.812143
Biological Process (BP)	GO:0006915~apoptotic process	13	3.57143	0.0379118	ENSMUSG00000030200, ENSMUSG00000027177, ENSMUSG00000004591, ENSMUSG00000024392, ENSMUSG00000046707, ENSMUSG00000022185, ENSMUSG00000044813, ENSMUSG00000024044, ENSMUSG00000021143, ENSMUSG00000022781, ENSMUSG00000063810, ENSMUSG00000021408, ENSMUSG00000030059	350	570	29775	1.94023	1	0.812143
Biological Process (BP)	GO:0006469~negative regulation of protein kinase activity	4	1.0989	0.0393675	ENSMUSG00000020612, ENSMUSG00000062352, ENSMUSG00000044813, ENSMUSG00000028944	350	64	29775	5.31696	1	0.823781
Biological Process (BP)	GO:0045070~positive regulation of viral genome replication	3	0.824176	0.0396569	ENSMUSG00000000787, ENSMUSG00000004591, ENSMUSG00000039224	350	27	29775	9.45238	1	0.823781
Biological Process (BP)	GO:1901223~negative regulation of non-canonical NF-kappaB signal transduction	3	0.824176	0.0423836	ENSMUSG00000000787, ENSMUSG00000039224, ENSMUSG00000027339	350	28	29775	9.1148	1	0.867283
Biological Process (BP)	GO:0043066~negative regulation of apoptotic process	14	3.84615	0.0456329	ENSMUSG00000003153, ENSMUSG00000027177, ENSMUSG00000024392, ENSMUSG00000022781, ENSMUSG00000022961, ENSMUSG00000045038, ENSMUSG00000021546, ENSMUSG00000000787, ENSMUSG00000037012, ENSMUSG00000021408, ENSMUSG00000039224, ENSMUSG00000016526, ENSMUSG00000054611, ENSMUSG00000036854	350	653	29775	1.82389	1	0.915378
Biological Process (BP)	GO:0034161~positive regulation of toll-like receptor 8 signaling pathway	2	0.549451	0.0460693	ENSMUSG00000000787, ENSMUSG00000039224	350	4	29775	42.5357	1	0.915378
Biological Process (BP)	GO:1901224~positive regulation of non-canonical NF-kappaB signal transduction	4	1.0989	0.0526837	ENSMUSG00000000787, ENSMUSG00000021408, ENSMUSG00000015305, ENSMUSG00000039224	350	72	29775	4.72619	1	1
Biological Process (BP)	GO:0048240~sperm capacitation	3	0.824176	0.0539513	ENSMUSG00000048003, ENSMUSG00000072295, ENSMUSG00000024430	350	32	29775	7.97545	1	1
Biological Process (BP)	GO:0141199~GDP-mannose biosynthetic process from glucose	2	0.549451	0.0572521	ENSMUSG00000036427, ENSMUSG00000037012	350	5	29775	34.0286	1	1
Biological Process (BP)	GO:0051294~establishment of spindle orientation	2	0.549451	0.0572521	ENSMUSG00000064302, ENSMUSG00000032479	350	5	29775	34.0286	1	1
Biological Process (BP)	GO:0036493~positive regulation of translation in response to endoplasmic reticulum stress	2	0.549451	0.0572521	ENSMUSG00000000787, ENSMUSG00000039224	350	5	29775	34.0286	1	1
Biological Process (BP)	GO:0061615~glycolytic process through fructose-6-phosphate	2	0.549451	0.0572521	ENSMUSG00000030695, ENSMUSG00000020277	350	5	29775	34.0286	1	1
Biological Process (BP)	GO:0072659~protein localization to plasma membrane	6	1.64835	0.0579115	ENSMUSG00000026924, ENSMUSG00000027692, ENSMUSG00000034075, ENSMUSG00000062352, ENSMUSG00000024044, ENSMUSG00000021143	350	177	29775	2.88378	1	1
Biological Process (BP)	GO:0070507~regulation of microtubule cytoskeleton organization	3	0.824176	0.063268	ENSMUSG00000033949, ENSMUSG00000064302, ENSMUSG00000017291	350	35	29775	7.29184	1	1
Biological Process (BP)	GO:0032467~positive regulation of cytokinesis	3	0.824176	0.0664859	ENSMUSG00000045038, ENSMUSG00000004591, ENSMUSG00000024236	350	36	29775	7.08929	1	1
Biological Process (BP)	GO:0031669~cellular response to nutrient levels	3	0.824176	0.0664859	ENSMUSG00000041161, ENSMUSG00000028944, ENSMUSG00000028646	350	36	29775	7.08929	1	1
Biological Process (BP)	GO:0030036~actin cytoskeleton organization	7	1.92308	0.0673665	ENSMUSG00000041791, ENSMUSG00000028273, ENSMUSG00000068699, ENSMUSG00000027692, ENSMUSG00000019978, ENSMUSG00000020593, ENSMUSG00000026842	350	243	29775	2.45062	1	1
Biological Process (BP)	GO:1903566~positive regulation of protein localization to cilium	2	0.549451	0.0683041	ENSMUSG00000026927, ENSMUSG00000040860	350	6	29775	28.3571	1	1
Biological Process (BP)	GO:1904158~axonemal central apparatus assembly	2	0.549451	0.0683041	ENSMUSG00000059854, ENSMUSG00000027867	350	6	29775	28.3571	1	1
Biological Process (BP)	GO:0008380~RNA splicing	6	1.64835	0.0685077	ENSMUSG00000046434, ENSMUSG00000021546, ENSMUSG00000028639, ENSMUSG00000022185, ENSMUSG00000029701, ENSMUSG00000022961	350	186	29775	2.74424	1	1
Biological Process (BP)	GO:0030308~negative regulation of cell growth	5	1.37363	0.0701536	ENSMUSG00000023092, ENSMUSG00000000787, ENSMUSG00000022868, ENSMUSG00000039224, ENSMUSG00000059040	350	132	29775	3.2224	1	1
Biological Process (BP)	GO:0051726~regulation of cell cycle	7	1.92308	0.0716836	ENSMUSG00000031065, ENSMUSG00000030061, ENSMUSG00000033949, ENSMUSG00000046707, ENSMUSG00000056458, ENSMUSG00000022961, ENSMUSG00000026842	350	247	29775	2.41093	1	1
Biological Process (BP)	GO:0031175~neuron projection development	6	1.64835	0.0735635	ENSMUSG00000024091, ENSMUSG00000069227, ENSMUSG00000031065, ENSMUSG00000028556, ENSMUSG00000021097, ENSMUSG00000032479	350	190	29775	2.68647	1	1
Biological Process (BP)	GO:0032435~negative regulation of proteasomal ubiquitin-dependent protein catabolic process	3	0.824176	0.076453	ENSMUSG00000024392, ENSMUSG00000046707, ENSMUSG00000020694	350	39	29775	6.54396	1	1
Biological Process (BP)	GO:0018108~peptidyl-tyrosine phosphorylation	4	1.0989	0.0782688	ENSMUSG00000028630, ENSMUSG00000016526, ENSMUSG00000026842, ENSMUSG00000031016	350	85	29775	4.00336	1	1
Biological Process (BP)	GO:0006334~nucleosome assembly	4	1.0989	0.0782688	ENSMUSG00000047514, ENSMUSG00000059119, ENSMUSG00000050799, ENSMUSG00000049516	350	85	29775	4.00336	1	1
Biological Process (BP)	GO:0035735~intraciliary transport involved in cilium assembly	2	0.549451	0.079227	ENSMUSG00000031592, ENSMUSG00000028576	350	7	29775	24.3061	1	1
Biological Process (BP)	GO:0034157~positive regulation of toll-like receptor 7 signaling pathway	2	0.549451	0.079227	ENSMUSG00000000787, ENSMUSG00000039224	350	7	29775	24.3061	1	1
Biological Process (BP)	GO:0050775~positive regulation of dendrite morphogenesis	3	0.824176	0.0798743	ENSMUSG00000063160, ENSMUSG00000034813, ENSMUSG00000027692	350	40	29775	6.38036	1	1
Biological Process (BP)	GO:0008625~extrinsic apoptotic signaling pathway via death domain receptors	3	0.824176	0.0833424	ENSMUSG00000000787, ENSMUSG00000021408, ENSMUSG00000039224	350	41	29775	6.22474	1	1
Biological Process (BP)	GO:2001238~positive regulation of extrinsic apoptotic signaling pathway	3	0.824176	0.0868556	ENSMUSG00000030200, ENSMUSG00000021408, ENSMUSG00000022781	350	42	29775	6.07653	1	1
Biological Process (BP)	GO:0048812~neuron projection morphogenesis	4	1.0989	0.0893091	ENSMUSG00000019254, ENSMUSG00000027692, ENSMUSG00000024044, ENSMUSG00000031016	350	90	29775	3.78095	1	1
Biological Process (BP)	GO:0036289~peptidyl-serine autophosphorylation	2	0.549451	0.0900221	ENSMUSG00000021408, ENSMUSG00000025949	350	8	29775	21.2679	1	1
Biological Process (BP)	GO:1990138~neuron projection extension	3	0.824176	0.0940117	ENSMUSG00000029723	350	44	29775	5.80032	1	1
