# Supplementary material for: Stage‐Resolved Phosphoproteomic Landscape of Mouse Spermiogenesis Reveals Key Kinase Signaling in Sperm Morphogenesis
Source: Adv Sci (Weinh). 2025 Sep 3;12(44):e08538. doi: 10.1002/advs.202508538 (PMC12667522; doi:10.1002/advs.202508538)
Supplement: Supplementary file 10 — Supplemental Table 8 [file ADVS-12-e08538-s007.xlsx]

## Sheet: a. p-values
Table 8a. Full list of exact p-values for statistical analyses in this study.
Figure	Panel	Subject	p-value
Figure 1	J	Ser15	P<0.0001
		Ser21	P<0.0001
		Ser263	P<0.01
		Ser347	P<0.0001
Figure 4	C	Scramble siRNA VS Csnk1g1 siRNA	P<0.0001
	D	Scramble siRNA VS Csnk1g1 siRNA	P=0.2041
	E	Scramble siRNA VS Csnk1g1 siRNA	P=0.0028
	F	Scramble siRNA VS Csnk1g1 siRNA	P=0.0167
	H	Scramble siRNA VS Csnk1g1 siRNA(Sperm total malformation)	P=0.2532
		Scramble siRNA VS Csnk1g1 siRNA(Sperm head malformation)	P=0.0401
	J	Scramble siRNA VS Csnk1g1 siRNA	P=0.0224
Figure 5	E	Control VS Ttbk2-sKO	P=0.0079
	F	Control VS Ttbk2-sKO	P<0.0001
	L	Control VS Ttbk2-sKO	P=0.0051
	M	Control VS Ttbk2-sKO	P<0.0001
Figure 7	D	Control VS Ttbk2-sKO(Relative IFT88 expression)	P=0.0181
		Control VS Ttbk2-sKO(IFT88 phosphorylated proteoform proportion (phosphorylated / total))	P<0.0001
	F	Ttbk2-/- VS Ttbk2-/- +HA-TTBK2	P=0.0007
		Ttbk2-/- VS Ttbk2-/- +HA-TTBK2-KD	P=0.0058
		Ttbk2-/- +HA-TTBK2 VS Ttbk2-/- +HA-TTBK2-KD	P=0.0056
	K	Control VS Ttbk2-sKO	P<0.0001
	O	WT VS Ttbk2-/-	P<0.0001
		WT VS Ttbk2-/- +HA-TTBK2-KD	P<0.0001
		WT VS Ttbk2-/- +HA-TTBK2	P=0.06
		WT VS Ttbk2-/- +Flag-IFT88	P=0.0149
		Ttbk2-/- VS Ttbk2-/- +HA-TTBK2	P<0.0001
		Ttbk2-/- VS Ttbk2-/- +Flag-IFT88	P<0.0001
	P	WT VS Ttbk2-/-	P<0.0001
		WT VS Ttbk2-/- +HA-TTBK2-KD	P<0.0001
		WT VS Ttbk2-/- +HA-TTBK2	P=0.1485
		WT VS Ttbk2-/- +Flag-IFT88	P=0.0003
		Ttbk2-/- VS Ttbk2-/- +HA-TTBK2	P<0.0001
		Ttbk2-/- VS Ttbk2-/- +Flag-IFT88	P<0.0001
Supplementary Figure 4	B	Control VS Ttbk2-sKO	P=0.3765
Supplementary Figure 5	C	Control VS Ttbk2-/-	P=0.0008

## Sheet: b.Sample size (n)
Table 8b. Full list of sample size (n) for statistical analyses in this study.
Figure	Panel	Statistical tests	n
Figure 1	J	two-tailed Student’s t-test	4
Figure 4	C	two-tailed Student’s t-test	5 mice
	D	two-tailed Student’s t-test	3 mice
	E	two-tailed Student’s t-test	3 mice
	F	two-tailed Student’s t-test	3 mice
	H	two-tailed Student’s t-test	3 mice
	J	two-tailed Student’s t-test	3 mice
Figure 5	E	two-tailed Student’s t-test	6 mice
	F	two-tailed Student’s t-test	6 mice
	L	two-tailed Student’s t-test	3 mice
	M	two-tailed Student’s t-test	n= 6 for Ttbk2-sKO and n=5 for Control
Figure 7	D	two-tailed Student’s t-test	3 mice
	F	two-tailed Student’s t-test	3 independent experiments
	K	two-tailed Student’s t-test	n=51 cells for three Control samples and n=89 cells for three Ttbk2-sKO samples
	O	two-tailed Student’s t-test	3 independent experiments
Supplementary Figure 4	B	two-tailed Student’s t-test	3 mice
Supplementary Figure 5	C	two-tailed Student’s t-test	3 independent experiments
For differential expression analysis of proteins and phosphorylation sites		one-way ANOVA	4 biological replicates
